# Supplementary material for: Enantiospecific Synthesis of Planar Chiral Rhodium and Iridium Cyclopentadienyl Complexes: Enabling Streamlined and Computer-Guided Access to Highly Selective Catalysts for Asymmetric C–H Functionalizations
Source: J Am Chem Soc. 2024 Dec 6;146(50):34786–95. doi: 10.1021/jacs.4c13279 (PMC11664503; doi:10.1021/jacs.4c13279)
Supplement: Supplementary file 2 — ja4c13279_si_002.zip [file ja4c13279_si_002.zip]

Archive with 167 entries (166 files):
- Rh Cartesian Coordinates and Computed Data/
- Rh Cartesian Coordinates and Computed Data/rh3-styrene-4ds-3.xyz
- Rh Cartesian Coordinates and Computed Data/rh2-hexene-4us-3.xyz
- Rh Cartesian Coordinates and Computed Data/rh3-hexene-4ur-1.xyz
- Rh Cartesian Coordinates and Computed Data/rh1-hexene-3ur-1.xyz
- Rh Cartesian Coordinates and Computed Data/rh1-styrene-4dr-1.xyz
- Rh Cartesian Coordinates and Computed Data/rh2-styrene-3ur-1.xyz
- Rh Cartesian Coordinates and Computed Data/rh2-hexene-4us-2.xyz
- Rh Cartesian Coordinates and Computed Data/rh3-styrene-4ds-2.xyz
- Rh Cartesian Coordinates and Computed Data/rh3-hexene-4ur-2.xyz
- Rh Cartesian Coordinates and Computed Data/rh1-hexene-3ur-2.xyz
- Rh Cartesian Coordinates and Computed Data/rh1-styrene-4dr-3.xyz
- Rh Cartesian Coordinates and Computed Data/rh1-styrene-4dr-2.xyz
- Rh Cartesian Coordinates and Computed Data/rh2-styrene-3ur-2.xyz
- Rh Cartesian Coordinates and Computed Data/rh1-hexene-3ur-3.xyz
- Rh Cartesian Coordinates and Computed Data/rh3-hexene-4ur-3.xyz
- Rh Cartesian Coordinates and Computed Data/rh2-hexene-3dr-4.xyz
- Rh Cartesian Coordinates and Computed Data/rh2-hexene-4us-1.xyz
- Rh Cartesian Coordinates and Computed Data/rh3-styrene-4ds-1.xyz
- Rh Cartesian Coordinates and Computed Data/rh1-styrene-3us-3.xyz
- Rh Cartesian Coordinates and Computed Data/rh2-styrene-4ds-3.xyz
- Rh Cartesian Coordinates and Computed Data/rh1-hexene-4ds-2.xyz
- Rh Cartesian Coordinates and Computed Data/rh3-hexene-3ds-2.xyz
- Rh Cartesian Coordinates and Computed Data/rh3-styrene-3ur-1.xyz
- Rh Cartesian Coordinates and Computed Data/rh2-hexene-3dr-1.xyz
- Rh Cartesian Coordinates and Computed Data/rh2-hexene-4us-4.xyz
- Rh Cartesian Coordinates and Computed Data/rh2-styrene-4ds-2.xyz
- Rh Cartesian Coordinates and Computed Data/rh3-styrene-4ds-4.xyz
- Rh Cartesian Coordinates and Computed Data/rh1-styrene-3us-2.xyz
- Rh Cartesian Coordinates and Computed Data/rh1-hexene-4ds-1.xyz
- Rh Cartesian Coordinates and Computed Data/rh3-hexene-3ds-1.xyz
- Rh Cartesian Coordinates and Computed Data/rh3-hexene-4ur-4.xyz
- Rh Cartesian Coordinates and Computed Data/rh2-hexene-3dr-3.xyz
- Rh Cartesian Coordinates and Computed Data/rh1-hexene-3ur-4.xyz
- Rh Cartesian Coordinates and Computed Data/rh3-styrene-3ur-3.xyz
- Rh Cartesian Coordinates and Computed Data/rh3-styrene-3ur-2.xyz
- Rh Cartesian Coordinates and Computed Data/rh1-styrene-4dr-4.xyz
- Rh Cartesian Coordinates and Computed Data/rh2-hexene-3dr-2.xyz
- Rh Cartesian Coordinates and Computed Data/rh2-styrene-4ds-1.xyz
- Rh Cartesian Coordinates and Computed Data/rh1-styrene-3us-1.xyz
- Rh Cartesian Coordinates and Computed Data/rh2-styrene-3us-3.xyz
- Rh Cartesian Coordinates and Computed Data/rh1-styrene-4ds-3.xyz
- Rh Cartesian Coordinates and Computed Data/rh3-hexene-4us-2.xyz
- Rh Cartesian Coordinates and Computed Data/rh1-hexene-3us-2.xyz
- Rh Cartesian Coordinates and Computed Data/rh3-styrene-4dr-1.xyz
- Rh Cartesian Coordinates and Computed Data/rh2-hexene-4ur-1.xyz
- Rh Cartesian Coordinates and Computed Data/rh1-hexene-4dr-6.xyz
- Rh Cartesian Coordinates and Computed Data/rh3-hexene-4us-3.xyz
- Rh Cartesian Coordinates and Computed Data/rh2-hexene-3ds-4.xyz
- Rh Cartesian Coordinates and Computed Data/rh1-styrene-4ds-2.xyz
- Rh Cartesian Coordinates and Computed Data/rh2-styrene-3us-2.xyz
- Rh Cartesian Coordinates and Computed Data/rh3-hexene-4us-1.xyz
- Rh Cartesian Coordinates and Computed Data/rh1-hexene-3us-1.xyz
- Rh Cartesian Coordinates and Computed Data/rh1-hexene-4dr-4.xyz
- Rh Cartesian Coordinates and Computed Data/rh3-hexene-3dr-4.xyz
- Rh Cartesian Coordinates and Computed Data/rh2-hexene-4ur-3.xyz
- Rh Cartesian Coordinates and Computed Data/rh3-styrene-4dr-3.xyz
- Rh Cartesian Coordinates and Computed Data/rh3-styrene-4dr-2.xyz
- Rh Cartesian Coordinates and Computed Data/rh2-hexene-4ur-2.xyz
- Rh Cartesian Coordinates and Computed Data/rh1-hexene-4dr-5.xyz
- Rh Cartesian Coordinates and Computed Data/rh1-styrene-4ds-1.xyz
- Rh Cartesian Coordinates and Computed Data/rh2-styrene-3us-1.xyz
- Rh Cartesian Coordinates and Computed Data/rh3-styrene-3us-3.xyz
- Rh Cartesian Coordinates and Computed Data/rh3-hexene-4us-4.xyz
- Rh Cartesian Coordinates and Computed Data/rh2-hexene-3ds-3.xyz
- Rh Cartesian Coordinates and Computed Data/rh1-hexene-4dr-1.xyz
- Rh Cartesian Coordinates and Computed Data/rh3-hexene-3dr-1.xyz
- Rh Cartesian Coordinates and Computed Data/rh2-styrene-4dr-1.xyz
- Rh Cartesian Coordinates and Computed Data/rh1-styrene-3ur-1.xyz
- Rh Cartesian Coordinates and Computed Data/rh2-hexene-3ds-2.xyz
- Rh Cartesian Coordinates and Computed Data/rh3-hexene-4us-5.xyz
- Rh Cartesian Coordinates and Computed Data/rh3-styrene-3us-2.xyz
- Rh Cartesian Coordinates and Computed Data/rh1-styrene-4ds-4.xyz
- Rh Cartesian Coordinates and Computed Data/rh1-hexene-4dr-2.xyz
- Rh Cartesian Coordinates and Computed Data/rh3-hexene-3dr-2.xyz
- Rh Cartesian Coordinates and Computed Data/rh2-styrene-4dr-3.xyz
- Rh Cartesian Coordinates and Computed Data/rh2-styrene-4dr-2.xyz
- Rh Cartesian Coordinates and Computed Data/rh3-hexene-3dr-3.xyz
- Rh Cartesian Coordinates and Computed Data/rh1-hexene-4dr-3.xyz
- Rh Cartesian Coordinates and Computed Data/rh3-hexene-4us-6.xyz
- Rh Cartesian Coordinates and Computed Data/rh2-hexene-3ds-1.xyz
- Rh Cartesian Coordinates and Computed Data/rh3-styrene-3us-1.xyz
- Rh Cartesian Coordinates and Computed Data/rh2-hexene-3us-1.xyz
- Rh Cartesian Coordinates and Computed Data/rh3-styrene-3ds-1.xyz
- Rh Cartesian Coordinates and Computed Data/rh2-styrene-4ur-2.xyz
- Rh Cartesian Coordinates and Computed Data/rh1-styrene-3dr-2.xyz
- Rh Cartesian Coordinates and Computed Data/rh3-hexene-3ur-3.xyz
- Rh Cartesian Coordinates and Computed Data/rh2-hexene-4dr-4.xyz
- Rh Cartesian Coordinates and Computed Data/rh3-hexene-3ur-2.xyz
- Rh Cartesian Coordinates and Computed Data/rh1-styrene-3dr-3.xyz
- Rh Cartesian Coordinates and Computed Data/rh2-styrene-4ur-3.xyz
- Rh Cartesian Coordinates and Computed Data/rh2-styrene-3ds-6.xyz
- Rh Cartesian Coordinates and Computed Data/rh2-hexene-3us-2.xyz
- Rh Cartesian Coordinates and Computed Data/rh2-styrene-3ds-4.xyz
- Rh Cartesian Coordinates and Computed Data/rh3-styrene-3ds-2.xyz
- Rh Cartesian Coordinates and Computed Data/rh1-styrene-4us-4.xyz
- Rh Cartesian Coordinates and Computed Data/rh2-styrene-4ur-1.xyz
- Rh Cartesian Coordinates and Computed Data/rh1-styrene-3dr-1.xyz
- Rh Cartesian Coordinates and Computed Data/rh3-hexene-3ur-1.xyz
- Rh Cartesian Coordinates and Computed Data/rh1-hexene-4ur-1.xyz
- Rh Cartesian Coordinates and Computed Data/rh2-styrene-3ds-5.xyz
- Rh Cartesian Coordinates and Computed Data/rh3-hexene-4ds-4.xyz
- Rh Cartesian Coordinates and Computed Data/rh2-hexene-3us-3.xyz
- Rh Cartesian Coordinates and Computed Data/rh1-styrene-4us-1.xyz
- Rh Cartesian Coordinates and Computed Data/rh2-styrene-3ds-1.xyz
- Rh Cartesian Coordinates and Computed Data/rh1-styrene-3dr-4.xyz
- Rh Cartesian Coordinates and Computed Data/rh2-styrene-4ur-4.xyz
- Rh Cartesian Coordinates and Computed Data/rh2-hexene-4dr-2.xyz
- Rh Cartesian Coordinates and Computed Data/rh2-hexene-4dr-3.xyz
- Rh Cartesian Coordinates and Computed Data/rh1-styrene-3dr-5.xyz
- Rh Cartesian Coordinates and Computed Data/rh1-hexene-3ds-1.xyz
- Rh Cartesian Coordinates and Computed Data/rh3-hexene-4ds-1.xyz
- Rh Cartesian Coordinates and Computed Data/rh3-hexene-4ds-3.xyz
- Rh Cartesian Coordinates and Computed Data/rh2-hexene-3us-4.xyz
- Rh Cartesian Coordinates and Computed Data/rh1-hexene-3ds-3.xyz
- Rh Cartesian Coordinates and Computed Data/rh1-styrene-4us-2.xyz
- Rh Cartesian Coordinates and Computed Data/rh2-styrene-3ds-2.xyz
- Rh Cartesian Coordinates and Computed Data/rh3-styrene-4ur-1.xyz
- Rh Cartesian Coordinates and Computed Data/rh2-hexene-4dr-1.xyz
- Rh Cartesian Coordinates and Computed Data/rh1-styrene-3dr-6.xyz
- Rh Cartesian Coordinates and Computed Data/rh2-styrene-3ds-3.xyz
- Rh Cartesian Coordinates and Computed Data/rh1-styrene-4us-3.xyz
- Rh Cartesian Coordinates and Computed Data/rh1-hexene-3ds-2.xyz
- Rh Cartesian Coordinates and Computed Data/rh2-hexene-3us-5.xyz
- Rh Cartesian Coordinates and Computed Data/rh3-hexene-4ds-2.xyz
- Rh Cartesian Coordinates and Computed Data/rh2-styrene-4us-1.xyz
- Rh Cartesian Coordinates and Computed Data/rh1-styrene-3ds-1.xyz
- Rh Cartesian Coordinates and Computed Data/rh3-styrene-3dr-2.xyz
- Rh Cartesian Coordinates and Computed Data/ComputedData.csv
- __MACOSX/Rh Cartesian Coordinates and Computed Data/._ComputedData.csv
- Rh Cartesian Coordinates and Computed Data/rh1-styrene-4ur-4.xyz
- Rh Cartesian Coordinates and Computed Data/rh2-hexene-3ur-2.xyz
- Rh Cartesian Coordinates and Computed Data/rh3-hexene-4dr-5.xyz
- Rh Cartesian Coordinates and Computed Data/rh1-hexene-3dr-5.xyz
- Rh Cartesian Coordinates and Computed Data/rh1-hexene-3dr-4.xyz
- Rh Cartesian Coordinates and Computed Data/rh3-hexene-4dr-4.xyz
- Rh Cartesian Coordinates and Computed Data/rh3-styrene-3dr-3.xyz
- Rh Cartesian Coordinates and Computed Data/rh3-hexene-3us-1.xyz
- Rh Cartesian Coordinates and Computed Data/rh1-hexene-4us-1.xyz
- Rh Cartesian Coordinates and Computed Data/rh1-hexene-4us-3.xyz
- Rh Cartesian Coordinates and Computed Data/rh3-hexene-3us-3.xyz
- Rh Cartesian Coordinates and Computed Data/rh2-hexene-4ds-4.xyz
- Rh Cartesian Coordinates and Computed Data/rh2-styrene-4us-2.xyz
- Rh Cartesian Coordinates and Computed Data/rh1-styrene-3ds-2.xyz
- Rh Cartesian Coordinates and Computed Data/rh3-styrene-3dr-1.xyz
- Rh Cartesian Coordinates and Computed Data/rh2-hexene-3ur-1.xyz
- Rh Cartesian Coordinates and Computed Data/rh1-hexene-3dr-6.xyz
- Rh Cartesian Coordinates and Computed Data/rh2-styrene-4us-3.xyz
- Rh Cartesian Coordinates and Computed Data/rh3-hexene-3us-2.xyz
- Rh Cartesian Coordinates and Computed Data/rh1-hexene-4us-2.xyz
- Rh Cartesian Coordinates and Computed Data/rh2-hexene-4ds-1.xyz
- Rh Cartesian Coordinates and Computed Data/rh3-styrene-4us-1.xyz
- Rh Cartesian Coordinates and Computed Data/rh1-styrene-4ur-2.xyz
- Rh Cartesian Coordinates and Computed Data/rh2-styrene-3dr-2.xyz
- Rh Cartesian Coordinates and Computed Data/rh3-hexene-4dr-3.xyz
- Rh Cartesian Coordinates and Computed Data/rh1-hexene-3dr-3.xyz
- Rh Cartesian Coordinates and Computed Data/rh1-hexene-3dr-2.xyz
- Rh Cartesian Coordinates and Computed Data/rh3-hexene-4dr-2.xyz
- Rh Cartesian Coordinates and Computed Data/rh1-styrene-4ur-3.xyz
- Rh Cartesian Coordinates and Computed Data/rh1-hexene-4us-5.xyz
- Rh Cartesian Coordinates and Computed Data/rh2-hexene-4ds-2.xyz
- Rh Cartesian Coordinates and Computed Data/rh1-styrene-4ur-1.xyz
- Rh Cartesian Coordinates and Computed Data/rh2-styrene-3dr-1.xyz
- Rh Cartesian Coordinates and Computed Data/rh1-hexene-3dr-1.xyz
- Rh Cartesian Coordinates and Computed Data/rh3-hexene-4dr-1.xyz
- Rh Cartesian Coordinates and Computed Data/rh2-hexene-4ds-3.xyz
- Rh Cartesian Coordinates and Computed Data/rh1-hexene-4us-4.xyz
