# Supplementary material for: Enantiospecific Synthesis of Planar Chiral Rhodium and Iridium Cyclopentadienyl Complexes: Enabling Streamlined and Computer-Guided Access to Highly Selective Catalysts for Asymmetric C–H Functionalizations
Source: J Am Chem Soc. 2024 Dec 6;146(50):34786–95. doi: 10.1021/jacs.4c13279 (PMC11664503; doi:10.1021/jacs.4c13279)
Supplement: Supplementary file 2 — ja4c13279_si_002.zip [file ja4c13279_si_002.zip › Rh Cartesian Coordinates and Computed Data/rh3-styrene-4ds-3.xyz]

 102
scf done:    -2321.885521
 C    -2.361354     2.030152     0.454258
 C    -0.884951     2.110984    -0.716435
Rh    -1.165059     0.062872    -0.107245
 N     0.132868     0.752961     1.271645
 C     0.843474     1.883270     1.065770
 O     0.143210     0.260659     2.561778
 O     1.695531     2.362669     1.798553
 C     0.392167     2.475546    -0.229272
 C     1.198590     3.364506    -0.928454
 C    -1.301705     2.648022    -1.942302
 C    -0.480282     3.518288    -2.655743
 C     0.767253     3.886750    -2.147818
 H    -2.296142     2.407718    -2.330166
 H    -0.826549     3.928785    -3.607775
 H     1.398067     4.586166    -2.701499
 H     2.167957     3.624104    -0.495399
 C    -2.572257     0.789604     1.191932
 H    -2.247637     0.760855     2.234099
 H    -3.526188     0.286152     1.020369
 C    -2.066372     3.294472     1.210051
 H    -3.128014     2.199070    -0.309288
 C     1.256432    -0.346783     3.033369
 O     1.309390    -0.640333     4.193678
 O     2.148297    -0.580164     2.090160
 C     3.531066    -0.880412     2.460630
 C     4.055273     0.233309     3.356461
 H     3.841190     1.207917     2.893855
 H     3.582483     0.205015     4.346398
 H     5.142091     0.121446     3.482324
 C     3.599082    -2.252005     3.116625
 H     4.649707    -2.514498     3.311026
 H     3.175346    -3.016618     2.447298
 H     3.048410    -2.260276     4.065311
 C     4.250405    -0.881842     1.124651
 H     5.325300    -1.057055     1.274498
 H     4.119788     0.085256     0.618609
 H     3.857479    -1.677342     0.477593
 C    -1.471542     3.292380     2.475813
 C    -1.207099     4.494448     3.128192
 C    -1.548939     5.709017     2.538600
 C    -2.404793     4.520121     0.622997
 C    -2.156992     5.718438     1.283053
 H    -1.184765     2.355433     2.954916
 H    -0.722292     4.474842     4.106541
 H    -1.340090     6.648907     3.054965
 H    -2.858168     4.531154    -0.372017
 H    -2.433018     6.665179     0.812593
 C    -2.154565    -1.450480    -1.426651
 C    -1.592218    -2.064099    -0.240336
 C    -2.248986    -2.958709     0.772984
 C    -1.932521    -4.445188     0.454520
 C    -0.750734    -4.957527     1.266751
 C    -1.053888    -4.931440     2.772142
 C    -2.031448    -3.806582     3.140302
 C    -1.851806    -2.610575     2.217981
 C    -0.179281    -1.807769    -0.269962
 C     0.132014    -1.134099    -1.492952
 O     1.330038    -0.667700    -1.939180
 C     2.443058    -1.431440    -1.832841
 O     2.428657    -2.565849    -1.435028
 C     3.644201    -0.677678    -2.258057
 C     4.851068    -1.375730    -2.372151
 C     6.011121    -0.700280    -2.733725
 C     5.969566     0.674030    -2.975013
 C     4.766891     1.371587    -2.859679
 C     3.600817     0.699824    -2.505255
 C    -1.062587    -0.921726    -2.203979
 C    -1.178348    -0.335134    -3.570003
 C    -2.485768    -0.768774    -4.221484
 C    -3.642992    -0.625537    -3.245352
 C    -3.556962    -1.542320    -2.006042
 C    -3.818679    -3.000724    -2.413462
 C    -4.651011    -1.086555    -1.039009
 H    -3.335966    -2.826259     0.685511
 H    -2.819977    -5.059504     0.682826
 H    -1.744457    -4.565570    -0.623444
 H    -0.479229    -5.974783     0.944983
 H     0.131958    -4.335527     1.043710
 H    -0.112970    -4.804216     3.331589
 H    -1.469534    -5.901074     3.091441
 H    -3.072393    -4.166584     3.063411
 H    -1.890434    -3.504937     4.189110
 H    -0.800125    -2.287618     2.259111
 H    -2.432957    -1.742183     2.558703
 H     0.550729    -2.088703     0.485014
 H     4.856829    -2.447839    -2.165208
 H     6.954098    -1.244036    -2.824052
 H     6.883082     1.205809    -3.252216
 H     4.737829     2.448152    -3.042113
 H     2.657414     1.238218    -2.400212
 H    -0.302756    -0.646717    -4.160729
 H    -1.119740     0.762670    -3.511902
 H    -2.407497    -1.815000    -4.560878
 H    -2.673814    -0.166966    -5.123778
 H    -3.685955     0.422465    -2.897966
 H    -4.602514    -0.822090    -3.750501
 H    -3.833817    -3.660813    -1.534706
 H    -3.043000    -3.379176    -3.095304
 H    -4.793703    -3.089620    -2.918424
 H    -5.638379    -1.202864    -1.512817
 H    -4.525712    -0.025150    -0.782031
 H    -4.661725    -1.664560    -0.105149


  NORMALMODES   300
 C    -0.30  -0.14   0.25
 C     0.32  -0.27  -0.24
Rh    -0.01   0.08  -0.00
 N     0.01   0.02  -0.02
 C     0.06  -0.00  -0.03
 O    -0.00   0.01  -0.02
 O     0.02  -0.01   0.01
 C     0.14  -0.03  -0.07
 C     0.05   0.11   0.00
 C     0.11  -0.11  -0.07
 C     0.01   0.07   0.02
 C     0.01   0.09   0.01
 H     0.15  -0.22  -0.10
 H    -0.04   0.14   0.06
 H    -0.04   0.15   0.02
 H     0.01   0.22   0.03
 C    -0.15  -0.07   0.15
 H    -0.07  -0.16   0.12
 H     0.03  -0.34   0.02
 C     0.00  -0.10  -0.00
 H    -0.06  -0.16   0.01
 C    -0.01   0.01  -0.01
 O    -0.01   0.01  -0.01
 O    -0.00  -0.00  -0.00
 C    -0.00   0.00  -0.00
 C    -0.00   0.00   0.00
 H    -0.00   0.00  -0.00
 H    -0.00   0.00  -0.00
 H    -0.00   0.00   0.00
 C    -0.00   0.00   0.00
 H    -0.00   0.00   0.00
 H    -0.00   0.00   0.00
 H    -0.00   0.00   0.00
 C    -0.00   0.00   0.00
 H    -0.00   0.00   0.00
 H    -0.00  -0.00   0.00
 H     0.00  -0.00   0.00
 C     0.02  -0.04   0.00
 C     0.01  -0.03  -0.02
 C    -0.00  -0.04  -0.04
 C     0.01  -0.09  -0.02
 C     0.01  -0.07  -0.04
 H     0.01  -0.03   0.03
 H     0.01  -0.01  -0.02
 H    -0.02  -0.03  -0.05
 H    -0.00  -0.10  -0.02
 H     0.00  -0.09  -0.06
 C    -0.00   0.00   0.00
 C     0.01  -0.01   0.00
 C    -0.00  -0.01   0.00
 C    -0.01  -0.01   0.01
 C    -0.00  -0.00   0.00
 C     0.00  -0.00   0.00
 C     0.00  -0.01   0.00
 C    -0.00  -0.01   0.00
 C    -0.02  -0.01   0.02
 C    -0.02   0.05   0.05
 O    -0.02   0.02   0.03
 C    -0.01   0.01   0.01
 O    -0.01   0.00   0.00
 C    -0.01   0.00   0.00
 C    -0.01   0.00   0.00
 C    -0.01  -0.00   0.00
 C    -0.01  -0.00   0.00
 C    -0.00   0.00   0.00
 C    -0.01   0.00   0.00
 C    -0.02   0.02   0.01
 C    -0.00  -0.01   0.00
 C    -0.00  -0.00  -0.00
 C    -0.00  -0.00  -0.00
 C    -0.00   0.00   0.00
 C     0.00  -0.00   0.00
 C    -0.00  -0.00  -0.00
 H    -0.00  -0.01   0.00
 H    -0.00  -0.01   0.01
 H    -0.01  -0.01   0.00
 H     0.00  -0.00   0.00
 H    -0.00   0.00  -0.00
 H     0.00  -0.00  -0.00
 H     0.01  -0.00   0.00
 H     0.00  -0.01   0.01
 H     0.00  -0.01   0.00
 H    -0.01  -0.00   0.00
 H    -0.01  -0.02   0.01
 H    -0.02  -0.01   0.01
 H    -0.01   0.00   0.00
 H    -0.01  -0.00   0.00
 H    -0.00  -0.00   0.00
 H    -0.00   0.00   0.00
 H    -0.00   0.01   0.01
 H    -0.00  -0.03   0.01
 H     0.02  -0.01  -0.02
 H    -0.01  -0.00  -0.00
 H    -0.00   0.00   0.00
 H    -0.00  -0.00  -0.00
 H    -0.00  -0.00   0.00
 H     0.00  -0.00   0.00
 H     0.00   0.00   0.00
 H     0.00  -0.00   0.00
 H    -0.00  -0.00  -0.00
 H    -0.01   0.00  -0.01
 H    -0.01  -0.00  -0.00
     -287.2092
