# Supplementary material for: Enantiospecific Synthesis of Planar Chiral Rhodium and Iridium Cyclopentadienyl Complexes: Enabling Streamlined and Computer-Guided Access to Highly Selective Catalysts for Asymmetric C–H Functionalizations
Source: J Am Chem Soc. 2024 Dec 6;146(50):34786–95. doi: 10.1021/jacs.4c13279 (PMC11664503; doi:10.1021/jacs.4c13279)
Supplement: Supplementary file 2 — ja4c13279_si_002.zip [file ja4c13279_si_002.zip › Rh Cartesian Coordinates and Computed Data/rh2-hexene-4us-3.xyz]

 104
scf done:    -2248.145400
Rh    -0.846373    -0.267312    -0.243466
 N     0.251375     0.673804    -1.669110
 C    -0.175394     1.823292    -2.243129
 O     1.560189     0.352232    -1.957480
 O     0.480659     2.577305    -2.945417
 C    -1.592884     2.055107    -1.833042
 C    -2.159563     3.315021    -1.980519
 C    -2.296671     1.003141    -1.200531
 C    -3.554792     1.294211    -0.655155
 C    -4.111372     2.567681    -0.780051
 C    -3.429345     3.574790    -1.463435
 H    -4.119566     0.518431    -0.134352
 H    -5.093574     2.769265    -0.344659
 H    -3.877612     4.564942    -1.572486
 H    -1.563735     4.083024    -2.480102
 C    -1.186558    -1.616542    -1.738512
 C    -2.238687    -0.671387    -2.086508
 H    -0.329266    -1.694685    -2.412339
 H    -2.023182    -0.146035    -3.023536
 C    -3.648776    -1.219496    -2.043435
 C     2.461837     1.163479    -1.356318
 O     2.223572     1.913874    -0.449388
 O     3.625258     0.933381    -1.933203
 C     4.732623     1.867321    -1.759140
 C     4.281562     3.253559    -2.200092
 H     3.841034     3.207964    -3.206675
 H     5.146080     3.933175    -2.221633
 H     3.527406     3.662287    -1.515649
 C     5.788829     1.312265    -2.700790
 H     6.691835     1.938540    -2.667313
 H     6.060939     0.288506    -2.406022
 H     5.410407     1.291253    -3.732764
 C     5.231063     1.853872    -0.321004
 H     4.449810     2.195622     0.368867
 H     6.097516     2.526175    -0.232751
 H     5.551279     0.844251    -0.029157
 H    -1.526055    -2.574548    -1.331869
 C    -3.861825    -2.314524    -3.084090
 H    -3.859183    -1.625467    -1.038167
 H    -4.376671    -0.413389    -2.219058
 C    -5.290004    -2.842155    -3.102069
 H    -3.602137    -1.921552    -4.083485
 H    -3.164031    -3.149283    -2.900286
 C    -5.512601    -3.936575    -4.133102
 H    -5.547387    -3.220083    -2.096368
 H    -5.984239    -2.004684    -3.291942
 H    -4.855898    -4.801370    -3.946032
 H    -5.296509    -3.575242    -5.151236
 H    -6.551502    -4.299204    -4.122590
 C    -1.602026    -0.873497     1.752693
 C    -1.176449     0.511010     1.872011
 C    -2.050058     1.640265     2.312130
 C    -1.582704     3.009860     1.806365
 C    -2.217570     4.165148     2.596049
 C    -3.546651     3.752333     3.215195
 C    -3.347105     2.623600     4.236008
 C    -2.200884     1.680828     3.838930
 C     0.183629     0.568470     1.526230
 C     0.613663    -0.776055     1.217587
 O     1.881375    -1.139225     0.862888
 C     2.885190    -0.934179     1.753074
 O     2.700724    -0.520775     2.864711
 C     4.195563    -1.309021     1.172917
 C     5.324398    -1.203010     1.993131
 C     6.579171    -1.528424     1.491007
 C     6.708260    -1.963376     0.170272
 C     5.583414    -2.070633    -0.647586
 C     4.324716    -1.742458    -0.151722
 C    -0.465125    -1.680950     1.433888
 C    -0.443446    -3.185399     1.540096
 C     0.398326    -3.864142     0.458928
 C     0.175824    -3.511591     2.911604
 C    -1.898092    -3.687689     1.474292
 C    -2.847427    -2.942291     2.405978
 C    -2.950021    -1.455394     2.065754
 H    -3.052185     1.444024     1.894639
 H    -1.819063     3.091716     0.736581
 H    -0.486878     3.078815     1.881180
 H    -1.539415     4.489998     3.403891
 H    -2.347313     5.039656     1.940182
 H    -4.043465     4.612082     3.691298
 H    -4.223891     3.418819     2.410022
 H    -4.284373     2.052249     4.341043
 H    -3.138078     3.049475     5.230875
 H    -1.244022     2.023265     4.267496
 H    -2.368233     0.672380     4.248730
 H     0.816594     1.445963     1.420467
 H     5.191688    -0.855158     3.019517
 H     7.462018    -1.441989     2.128239
 H     7.694897    -2.217178    -0.225095
 H     5.686784    -2.402875    -1.682784
 H     3.443520    -1.796441    -0.791741
 H     1.447273    -3.543706     0.510837
 H     0.367022    -4.956043     0.597648
 H     0.030730    -3.634533    -0.548849
 H    -0.374109    -3.038560     3.737359
 H     0.180434    -4.600790     3.076000
 H     1.213716    -3.152431     2.967584
 H    -2.259273    -3.592912     0.435246
 H    -1.907046    -4.764804     1.708000
 H    -2.504872    -3.056801     3.447222
 H    -3.847833    -3.400040     2.365041
 H    -3.415636    -0.902910     2.896772
 H    -3.624057    -1.319860     1.203597


  NORMALMODES   306
Rh    -0.06   0.02  -0.04
 N    -0.01   0.01  -0.00
 C     0.01   0.05   0.04
 O    -0.01  -0.00   0.01
 O     0.02   0.01   0.00
 C     0.04   0.11   0.09
 C    -0.04   0.06  -0.06
 C     0.18   0.25   0.38
 C     0.06   0.08   0.13
 C    -0.03   0.03  -0.05
 C    -0.04   0.03  -0.05
 H     0.13   0.09   0.22
 H    -0.08   0.00  -0.13
 H    -0.07   0.01  -0.10
 H    -0.10   0.04  -0.16
 C     0.09  -0.21  -0.05
 C     0.15  -0.34  -0.02
 H     0.23  -0.09   0.11
 H     0.18   0.09   0.24
 C     0.07  -0.06   0.04
 C    -0.00  -0.00   0.00
 O    -0.00  -0.00   0.00
 O    -0.01  -0.00  -0.00
 C    -0.00  -0.00  -0.00
 C    -0.00  -0.00  -0.00
 H    -0.00  -0.00  -0.00
 H    -0.00  -0.00   0.00
 H    -0.00  -0.00  -0.00
 C    -0.00  -0.00  -0.00
 H    -0.00  -0.00   0.00
 H    -0.00  -0.00  -0.00
 H    -0.00  -0.00  -0.00
 C    -0.00  -0.00  -0.00
 H    -0.00  -0.00   0.00
 H    -0.00  -0.00  -0.00
 H    -0.00  -0.00  -0.00
 H     0.20  -0.18   0.09
 C    -0.01  -0.02  -0.00
 H     0.02  -0.07   0.02
 H     0.19   0.05   0.05
 C    -0.02   0.01   0.00
 H    -0.01   0.00   0.01
 H    -0.03  -0.04  -0.03
 C    -0.01   0.01   0.00
 H    -0.02   0.01   0.00
 H    -0.01   0.01  -0.00
 H    -0.01   0.01   0.01
 H    -0.00   0.00   0.00
 H    -0.01   0.00  -0.01
 C    -0.01  -0.00  -0.00
 C    -0.03  -0.02  -0.03
 C    -0.00  -0.00  -0.01
 C     0.00  -0.00  -0.00
 C     0.00  -0.00   0.00
 C     0.00  -0.00  -0.00
 C     0.00  -0.01  -0.00
 C     0.00  -0.01  -0.01
 C    -0.02  -0.02  -0.08
 C     0.01  -0.03   0.02
 O     0.01  -0.01   0.00
 C     0.00  -0.00   0.00
 O     0.00   0.00  -0.00
 C     0.00  -0.00   0.00
 C     0.00   0.00   0.00
 C     0.00  -0.00  -0.00
 C     0.00  -0.00  -0.00
 C     0.00  -0.00   0.00
 C     0.00  -0.00   0.00
 C     0.01  -0.01  -0.01
 C     0.00  -0.01   0.00
 C     0.01  -0.02   0.02
 C    -0.00   0.00   0.01
 C     0.00  -0.00   0.00
 C     0.00  -0.01   0.00
 C    -0.01  -0.01   0.00
 H    -0.01   0.01  -0.00
 H    -0.00   0.01  -0.00
 H     0.00  -0.00  -0.01
 H     0.00  -0.01   0.00
 H     0.00  -0.00   0.00
 H     0.00  -0.00   0.00
 H     0.00  -0.00  -0.00
 H     0.01  -0.01  -0.00
 H     0.01  -0.01  -0.00
 H     0.00  -0.01  -0.01
 H     0.00  -0.01  -0.01
 H    -0.02  -0.02  -0.10
 H     0.00   0.00   0.00
 H     0.00  -0.00  -0.00
 H     0.00  -0.00  -0.00
 H     0.00   0.00  -0.00
 H     0.00   0.00   0.00
 H     0.01  -0.01   0.01
 H     0.02  -0.01   0.04
 H     0.02  -0.05   0.01
 H    -0.00   0.01   0.00
 H    -0.01   0.00   0.01
 H    -0.00  -0.01   0.00
 H    -0.00  -0.01   0.00
 H     0.00  -0.00   0.00
 H     0.00  -0.01   0.00
 H     0.00  -0.01   0.00
 H    -0.00  -0.01   0.00
 H    -0.01  -0.01   0.01
     -306.2457
