# Supplementary material for: Enantiospecific Synthesis of Planar Chiral Rhodium and Iridium Cyclopentadienyl Complexes: Enabling Streamlined and Computer-Guided Access to Highly Selective Catalysts for Asymmetric C–H Functionalizations
Source: J Am Chem Soc. 2024 Dec 6;146(50):34786–95. doi: 10.1021/jacs.4c13279 (PMC11664503; doi:10.1021/jacs.4c13279)
Supplement: Supplementary file 2 — ja4c13279_si_002.zip [file ja4c13279_si_002.zip › Rh Cartesian Coordinates and Computed Data/rh3-hexene-4ur-1.xyz]

 104
scf done:    -2248.144071
Rh     0.091286     0.419087    -0.134347
 N    -0.784163    -1.182925     0.769786
 C    -0.094690    -1.995994     1.604638
 O    -2.013793    -1.689582     0.405849
 O    -0.489969    -3.039834     2.096807
 C     1.258681    -1.411086     1.817941
 C     2.294019    -2.217967     2.273638
 C     1.476912    -0.063463     1.454108
 C     2.796901     0.409724     1.500165
 C     3.840506    -0.406860     1.932591
 C     3.592611    -1.717079     2.340767
 H     3.025165     1.437403     1.217499
 H     4.858945    -0.011745     1.951007
 H     4.414219    -2.349871     2.683341
 H     2.049715    -3.248934     2.540881
 C    -0.938089     1.528339     1.236197
 C     0.197802     1.177857     2.082853
 H    -1.898356     1.079522     1.498603
 H    -0.099961     0.474560     2.868881
 C     0.998435     2.347614     2.614811
 C    -2.979651    -1.537166     1.334364
 O    -2.873690    -0.932777     2.365738
 O    -4.052301    -2.135334     0.844644
 C    -5.294734    -2.174556     1.599324
 C    -6.222456    -2.956511     0.682996
 H    -5.808923    -3.955199     0.482382
 H    -6.347526    -2.434465    -0.277046
 H    -7.210340    -3.071201     1.151599
 C    -5.814652    -0.759168     1.815077
 H    -5.144658    -0.188382     2.469892
 H    -6.812025    -0.799182     2.277185
 H    -5.904218    -0.235880     0.850965
 C    -5.073173    -2.915148     2.910961
 H    -4.387099    -2.362309     3.564794
 H    -6.034463    -3.042263     3.430341
 H    -4.647787    -3.910765     2.717307
 H    -0.993142     2.576045     0.920866
 C     0.164458     3.221963     3.545895
 H     1.884187     1.987400     3.159359
 H     1.368509     2.958961     1.772465
 C     0.960697     4.371526     4.148196
 H    -0.708090     3.623503     3.003031
 H    -0.250033     2.595824     4.356036
 C     0.137022     5.251137     5.074660
 H     1.828995     3.964482     4.695754
 H     1.384001     4.984221     3.331998
 H    -0.718275     5.699462     4.543952
 H    -0.269199     4.670604     5.918325
 H     0.736453     6.073097     5.494376
 C     0.013396     1.774623    -1.938270
 C    -0.669804     0.530497    -2.177739
 C    -2.080323     0.328676    -2.684113
 C    -3.175811     0.495357    -1.623603
 C    -4.567466     0.373808    -2.229727
 C    -4.737990    -0.967830    -2.931842
 C    -3.647016    -1.179493    -3.975301
 C    -2.254929    -1.028982    -3.372256
 C     0.328568    -0.527360    -2.093374
 C     1.569059     0.061488    -1.792168
 O     2.806211    -0.475474    -1.638669
 C     2.970800    -1.784634    -1.311214
 O     2.066475    -2.572005    -1.273606
 C     4.385413    -2.096853    -1.006319
 C     5.404901    -1.143504    -1.097846
 C     6.708024    -1.490196    -0.755108
 C     6.995273    -2.784004    -0.317872
 C     5.979099    -3.736268    -0.228686
 C     4.676130    -3.394648    -0.573896
 C     1.378902     1.476907    -1.626288
 C     2.452101     2.492791    -1.380813
 C     2.042661     3.870620    -1.886536
 C     0.588866     4.165185    -1.551804
 C    -0.414762     3.205772    -2.221585
 C    -1.817230     3.588191    -1.751504
 C    -0.359732     3.376905    -3.751286
 H    -2.245734     1.104069    -3.456707
 H    -3.060194     1.445122    -1.088045
 H    -3.035159    -0.298372    -0.881966
 H    -5.329082     0.494740    -1.441961
 H    -4.736339     1.194849    -2.951857
 H    -5.734800    -1.042939    -3.396317
 H    -4.675823    -1.770368    -2.175766
 H    -3.746932    -2.172929    -4.441424
 H    -3.772435    -0.441253    -4.788739
 H    -1.485322    -1.161960    -4.150116
 H    -2.097228    -1.825403    -2.624568
 H     0.145144    -1.590085    -2.206650
 H     5.165952    -0.132091    -1.427804
 H     7.505712    -0.747196    -0.825637
 H     8.019052    -3.051798    -0.045204
 H     6.204876    -4.748395     0.114392
 H     3.858158    -4.114244    -0.503875
 H     2.663681     2.553525    -0.303145
 H     3.388488     2.151518    -1.849308
 H     2.193915     3.934395    -2.976008
 H     2.696189     4.637959    -1.443914
 H     0.331031     5.194267    -1.850355
 H     0.446868     4.113474    -0.457264
 H    -2.599066     3.050744    -2.302220
 H    -1.957201     3.395434    -0.679712
 H    -1.974274     4.664032    -1.926049
 H    -1.106934     2.738116    -4.243895
 H    -0.576066     4.421969    -4.025050
 H     0.622863     3.108315    -4.163808


  NORMALMODES   306
Rh    -0.03  -0.00  -0.07
 N    -0.02   0.00  -0.01
 C    -0.03   0.04   0.03
 O    -0.01  -0.01  -0.00
 O     0.01   0.01   0.01
 C    -0.06   0.10   0.09
 C    -0.04   0.04  -0.08
 C    -0.14   0.24   0.39
 C    -0.05   0.09   0.14
 C    -0.02   0.02  -0.06
 C    -0.03   0.01  -0.07
 H    -0.04   0.12   0.26
 H    -0.01  -0.01  -0.15
 H    -0.02  -0.01  -0.13
 H    -0.04   0.01  -0.19
 C     0.20  -0.12   0.01
 C     0.31  -0.21   0.07
 H     0.18   0.02   0.20
 H     0.01   0.11   0.27
 C     0.07  -0.02   0.07
 C    -0.01  -0.00   0.00
 O    -0.00  -0.01   0.00
 O    -0.01  -0.00  -0.00
 C    -0.00  -0.00   0.00
 C    -0.00  -0.00   0.00
 H    -0.00  -0.00   0.00
 H    -0.00  -0.00   0.00
 H    -0.00  -0.00   0.00
 C    -0.00   0.00   0.00
 H     0.00   0.00  -0.00
 H    -0.00   0.00   0.00
 H    -0.00  -0.00   0.00
 C    -0.00  -0.00   0.00
 H    -0.00  -0.00  -0.00
 H    -0.00  -0.00   0.00
 H    -0.00  -0.00  -0.00
 H     0.22  -0.07   0.18
 C    -0.00  -0.02  -0.00
 H     0.10   0.13   0.13
 H     0.04  -0.04   0.04
 C    -0.02  -0.00  -0.00
 H     0.01  -0.04  -0.03
 H    -0.01  -0.00   0.00
 C    -0.01   0.00  -0.00
 H    -0.01   0.01  -0.00
 H    -0.02  -0.00  -0.01
 H    -0.01   0.00   0.00
 H    -0.01   0.00   0.00
 H    -0.01   0.00  -0.01
 C     0.01   0.00  -0.00
 C     0.01  -0.02   0.02
 C     0.01  -0.01   0.01
 C     0.00  -0.00   0.01
 C     0.00   0.00   0.00
 C     0.00   0.00   0.00
 C     0.00   0.00   0.00
 C     0.00  -0.00   0.00
 C     0.03  -0.02  -0.06
 C     0.01  -0.02  -0.04
 O     0.01  -0.01  -0.01
 C     0.01  -0.00  -0.00
 O     0.00  -0.00   0.01
 C     0.00  -0.00  -0.00
 C     0.00  -0.00  -0.00
 C     0.00  -0.00   0.00
 C     0.00  -0.00   0.00
 C     0.00  -0.00   0.00
 C     0.00  -0.00  -0.00
 C    -0.01  -0.01  -0.01
 C    -0.01  -0.01   0.01
 C     0.00  -0.01   0.01
 C     0.00  -0.00   0.00
 C     0.00  -0.00   0.00
 C     0.01  -0.01   0.02
 C    -0.00   0.00   0.00
 H     0.02  -0.00   0.01
 H     0.01  -0.01   0.01
 H    -0.00  -0.00   0.00
 H     0.00   0.00  -0.00
 H     0.01   0.00  -0.00
 H     0.00   0.00  -0.00
 H    -0.00   0.00  -0.00
 H     0.00   0.00  -0.00
 H     0.00   0.00   0.00
 H     0.00  -0.00   0.00
 H     0.00  -0.01  -0.00
 H     0.03  -0.02  -0.07
 H     0.00  -0.00  -0.01
 H     0.00  -0.00  -0.00
 H     0.00  -0.00   0.00
 H     0.00  -0.00  -0.00
 H     0.00  -0.00  -0.00
 H    -0.01  -0.02   0.01
 H    -0.00  -0.01   0.01
 H     0.01  -0.01   0.01
 H     0.00  -0.01   0.01
 H     0.01  -0.00  -0.00
 H    -0.00  -0.00   0.00
 H     0.00  -0.00   0.01
 H     0.02  -0.03   0.02
 H     0.00  -0.01   0.03
 H     0.00  -0.00   0.00
 H    -0.01   0.00   0.00
 H    -0.00   0.01  -0.00
     -302.6418
