# Supplementary material for: Enantiospecific Synthesis of Planar Chiral Rhodium and Iridium Cyclopentadienyl Complexes: Enabling Streamlined and Computer-Guided Access to Highly Selective Catalysts for Asymmetric C–H Functionalizations
Source: J Am Chem Soc. 2024 Dec 6;146(50):34786–95. doi: 10.1021/jacs.4c13279 (PMC11664503; doi:10.1021/jacs.4c13279)
Supplement: Supplementary file 2 — ja4c13279_si_002.zip [file ja4c13279_si_002.zip › Rh Cartesian Coordinates and Computed Data/rh1-hexene-3ur-1.xyz]

  98
scf done:    -2169.590562
Rh     0.687369    -0.230977     0.124860
 N    -1.101311    -0.573877     1.028374
 C    -1.195344    -0.877735     2.339263
 O    -2.280023    -0.668968     0.312489
 O    -2.212653    -1.161051     2.958654
 C     0.172608    -0.812708     2.929991
 C     0.446384    -1.465257     4.126089
 C     1.189520    -0.140424     2.212580
 C     2.490500    -0.175438     2.736185
 C     2.766471    -0.854906     3.922539
 C     1.747398    -1.494957     4.628011
 H     3.294684     0.358936     2.227095
 H     3.789999    -0.866534     4.306278
 H     1.966679    -2.013158     5.564181
 H    -0.384672    -1.961770     4.633644
 C     0.185343     1.762761     0.228701
 C     0.805112     1.549643     1.528734
 H    -0.904467     1.851619     0.256460
 C     0.840465     2.683732    -0.766129
 H     0.142373     1.736302     2.379271
 H     1.787784     2.015423     1.659042
 C    -3.278589     0.198750     0.607200
 O    -4.374546     0.017822     0.160842
 O    -2.854560     1.205927     1.348109
 C    -3.789983     2.083433     2.033799
 C    -2.873496     2.927533     2.905600
 H    -3.459901     3.662392     3.475433
 H    -2.142217     3.468931     2.286484
 H    -2.329738     2.285366     3.613903
 C    -4.524612     2.938345     1.011501
 H    -5.133074     2.308847     0.349745
 H    -3.807647     3.508103     0.400667
 H    -5.182364     3.653193     1.527921
 C    -4.731565     1.247563     2.889472
 H    -4.147948     0.539442     3.495708
 H    -5.309451     1.907368     3.553246
 H    -5.429683     0.675845     2.264853
 C     0.614153     4.155994    -0.423754
 H     1.924725     2.485008    -0.818567
 H     0.426874     2.485512    -1.767712
 C     1.237489     5.111336    -1.431641
 H    -0.472047     4.347451    -0.356116
 H     1.019065     4.367355     0.582842
 C     1.009492     6.576484    -1.097297
 H     2.321701     4.908698    -1.497491
 H     0.832084     4.889799    -2.434648
 H     1.434959     6.832972    -0.113622
 H    -0.065830     6.814090    -1.060965
 H     1.471553     7.241267    -1.842849
 C     2.249002    -1.799423    -0.528160
 C     2.401565    -0.556929    -1.266344
 C     3.653609     0.230838    -1.530183
 C     4.590071    -0.538530    -2.474539
 C     5.830832     0.274097    -2.825988
 C     6.568696     0.737136    -1.575064
 C     5.641831     1.511046    -0.644516
 C     4.403402     0.698859    -0.283628
 C     1.195082    -0.349008    -2.007666
 C     0.280151    -1.370740    -1.641967
 O    -0.967906    -1.638537    -2.091931
 C    -1.796680    -0.630273    -2.487715
 O    -1.414518     0.498721    -2.647893
 C    -3.178372    -1.103991    -2.693617
 C    -4.102948    -0.193444    -3.215545
 C    -5.429283    -0.570753    -3.382838
 C    -5.836410    -1.855470    -3.022550
 C    -4.916937    -2.763125    -2.497213
 C    -3.588062    -2.390966    -2.330295
 C     0.942068    -2.285119    -0.732056
 C     0.378320    -3.508765    -0.092915
 C     1.258751    -3.934062     1.079386
 C     2.734166    -3.924828     0.692473
 C     3.226730    -2.518420     0.348235
 H     3.335298     1.141375    -2.070052
 H     4.039395    -0.822952    -3.385436
 H     4.894246    -1.482821    -1.989465
 H     5.528617     1.157903    -3.416514
 H     6.498817    -0.316463    -3.473390
 H     6.965610    -0.144828    -1.040061
 H     7.441005     1.352415    -1.847977
 H     5.327043     2.446669    -1.141712
 H     6.176145     1.812581     0.270722
 H     3.721167     1.295898     0.341322
 H     4.700458    -0.175135     0.320085
 H     0.994833     0.466322    -2.694714
 H    -3.759840     0.810437    -3.472266
 H    -6.153172     0.140854    -3.785937
 H    -6.881761    -2.149615    -3.144645
 H    -5.242354    -3.763464    -2.203642
 H    -2.864591    -3.083279    -1.899869
 H     0.324904    -4.315509    -0.846620
 H    -0.655342    -3.315683     0.232916
 H     1.097131    -3.243024     1.924013
 H     0.959415    -4.934285     1.427029
 H     3.347914    -4.334052     1.509430
 H     2.884139    -4.590952    -0.175821
 H     4.209419    -2.565121    -0.147416
 H     3.377683    -1.943603     1.276900


  NORMALMODES   288
Rh    -0.02  -0.02  -0.08
 N    -0.01   0.01  -0.01
 C    -0.01   0.07  -0.01
 O    -0.01  -0.01   0.00
 O     0.01   0.01   0.01
 C    -0.01   0.17  -0.00
 C     0.01   0.00  -0.10
 C    -0.06   0.48   0.14
 C    -0.01   0.17   0.06
 C     0.01  -0.02  -0.06
 C     0.01  -0.03  -0.08
 H    -0.02   0.26   0.14
 H     0.03  -0.11  -0.10
 H     0.00  -0.09  -0.11
 H     0.02  -0.09  -0.17
 C     0.08  -0.15   0.12
 C     0.11  -0.17   0.27
 H     0.09  -0.01   0.21
 C     0.01  -0.05   0.13
 H     0.04   0.37   0.12
 H     0.03   0.05   0.15
 C    -0.01  -0.00  -0.00
 O    -0.01   0.00  -0.00
 O    -0.00  -0.00   0.00
 C    -0.00  -0.00  -0.00
 C    -0.00  -0.00  -0.00
 H     0.00  -0.00  -0.00
 H    -0.00  -0.00  -0.00
 H     0.00  -0.00  -0.00
 C    -0.00   0.00  -0.00
 H    -0.00   0.00   0.00
 H     0.00  -0.00  -0.00
 H     0.00   0.00  -0.00
 C    -0.00   0.00   0.00
 H    -0.00   0.00   0.00
 H    -0.00   0.00  -0.00
 H    -0.00  -0.00   0.00
 C    -0.00  -0.03   0.06
 H     0.02  -0.01   0.07
 H    -0.02  -0.08   0.15
 C    -0.01  -0.04   0.03
 H    -0.01  -0.04   0.04
 H    -0.01   0.03   0.05
 C    -0.00  -0.03   0.00
 H    -0.01  -0.04   0.02
 H    -0.02  -0.06   0.04
 H     0.00  -0.01  -0.01
 H    -0.00  -0.02   0.00
 H    -0.00  -0.05  -0.01
 C    -0.00  -0.04  -0.01
 C    -0.00  -0.01  -0.00
 C    -0.00  -0.01   0.00
 C     0.00  -0.00   0.00
 C    -0.00  -0.00   0.00
 C    -0.00  -0.00   0.00
 C    -0.00  -0.00   0.00
 C    -0.00  -0.00   0.00
 C     0.01  -0.00   0.01
 C    -0.00  -0.00   0.04
 O     0.00  -0.00   0.01
 C     0.00  -0.00   0.00
 O     0.00  -0.00  -0.00
 C     0.00  -0.00   0.00
 C     0.00  -0.00   0.00
 C     0.00  -0.00   0.00
 C     0.00   0.00  -0.00
 C     0.00  -0.00  -0.00
 C     0.00  -0.00   0.00
 C     0.03  -0.07  -0.04
 C     0.01  -0.03  -0.01
 C     0.00  -0.01   0.00
 C     0.00  -0.01   0.01
 C    -0.00  -0.01   0.01
 H    -0.00  -0.01   0.01
 H    -0.00  -0.00   0.00
 H     0.00  -0.00  -0.00
 H    -0.00  -0.00   0.00
 H    -0.00   0.00   0.00
 H     0.00   0.00   0.00
 H    -0.00   0.00   0.00
 H    -0.00  -0.00   0.00
 H    -0.00   0.00   0.00
 H    -0.00   0.00  -0.00
 H    -0.00  -0.00   0.01
 H     0.01   0.00   0.01
 H     0.00  -0.00   0.00
 H     0.00   0.00   0.00
 H     0.00   0.00  -0.00
 H     0.00  -0.00  -0.00
 H     0.00  -0.00   0.00
 H    -0.01  -0.06   0.02
 H     0.01  -0.00  -0.01
 H    -0.01   0.01  -0.01
 H     0.00  -0.00   0.02
 H    -0.00  -0.01   0.02
 H     0.01  -0.01   0.02
 H     0.00  -0.01   0.01
 H    -0.01   0.00  -0.00
     -299.9507
