# Supplementary material for: Enantiospecific Synthesis of Planar Chiral Rhodium and Iridium Cyclopentadienyl Complexes: Enabling Streamlined and Computer-Guided Access to Highly Selective Catalysts for Asymmetric C–H Functionalizations
Source: J Am Chem Soc. 2024 Dec 6;146(50):34786–95. doi: 10.1021/jacs.4c13279 (PMC11664503; doi:10.1021/jacs.4c13279)
Supplement: Supplementary file 2 — ja4c13279_si_002.zip [file ja4c13279_si_002.zip › Rh Cartesian Coordinates and Computed Data/rh1-styrene-4dr-1.xyz]

  96
scf done:    -2243.338774
 C    -1.168046     1.456875    -1.299541
 C    -1.141767     1.589570     0.580802
Rh    -0.161568    -0.232700     0.005339
 N     1.391479     1.077704     0.135444
 C     1.247311     2.285360     0.732571
 O     2.552879     0.958363    -0.608177
 O     2.103783     3.142516     0.870633
 C    -0.167184     2.405460     1.199309
 C    -0.512959     3.288990     2.213226
 C    -2.459332     1.649835     1.059131
 C    -2.797627     2.516522     2.096334
 C    -1.831671     3.349778     2.664326
 H    -3.237244     1.035260     0.596293
 H    -3.830773     2.554304     2.451357
 H    -2.108234     4.043016     3.462053
 H     0.276687     3.911416     2.641257
 C    -0.319679     0.441246    -1.912758
 H     0.629297     0.767666    -2.344874
 H    -0.848611    -0.313129    -2.501882
 C    -0.918889     2.907206    -1.594767
 H    -2.231352     1.214259    -1.392254
 C     3.646909     0.617714     0.095954
 O     3.674935     0.342426     1.264481
 O     4.651646     0.607383    -0.762042
 C     6.001792     0.293108    -0.322584
 C     6.459340     1.319304     0.705023
 H     6.357493     2.335724     0.297214
 H     5.865045     1.249464     1.624644
 H     7.517639     1.148585     0.951681
 C     6.809033     0.410683    -1.605530
 H     6.724835     1.425970    -2.018665
 H     6.439282    -0.300197    -2.358765
 H     7.869204     0.196417    -1.408675
 C     6.055893    -1.129568     0.220813
 H     5.469582    -1.222240     1.143497
 H     5.666518    -1.839228    -0.525074
 H     7.099485    -1.401203     0.437557
 C     0.339793     3.395341    -1.959474
 C     0.520483     4.753756    -2.208373
 C    -0.551977     5.637679    -2.116072
 C    -1.991333     3.802783    -1.501488
 C    -1.813860     5.156011    -1.767067
 H     1.196721     2.723879    -2.024983
 H     1.514987     5.121471    -2.469884
 H    -0.405260     6.702413    -2.312375
 H    -2.975182     3.430110    -1.203479
 H    -2.662770     5.840084    -1.694285
 C     0.435119    -1.707249     1.622256
 C     0.720774    -2.175637     0.265040
 C     2.099118    -2.581260    -0.179772
 C     2.361127    -4.063782     0.143525
 C     1.677127    -5.005974    -0.839210
 C     2.103991    -4.707944    -2.272897
 C     1.828842    -3.255929    -2.649135
 C     2.438617    -2.281549    -1.645869
 C    -0.538799    -2.328112    -0.400302
 C    -1.544620    -1.836584     0.485694
 O    -2.906732    -1.826009     0.358736
 C    -3.500835    -1.641745    -0.839129
 O    -2.899484    -1.608858    -1.881144
 C    -4.965342    -1.461923    -0.700401
 C    -5.603787    -1.454399     0.546064
 C    -6.980037    -1.260503     0.615369
 C    -7.719809    -1.074597    -0.552844
 C    -7.084732    -1.082039    -1.795675
 C    -5.710062    -1.275222    -1.870836
 C    -0.946684    -1.513160     1.756130
 C    -1.602507    -1.024155     3.001105
 C    -0.572172    -0.329763     3.887603
 C     0.681210    -1.184887     4.050562
 C     1.404796    -1.419308     2.722983
 H     2.784664    -1.984309     0.440386
 H     3.451849    -4.233446     0.104229
 H     2.048287    -4.283671     1.177345
 H     0.580861    -4.903735    -0.749145
 H     1.907923    -6.051670    -0.579039
 H     3.187103    -4.906989    -2.370146
 H     1.600235    -5.390005    -2.976819
 H     0.741128    -3.095097    -2.727104
 H     2.227719    -3.040644    -3.653594
 H     2.158920    -1.244679    -1.882109
 H     3.537394    -2.330807    -1.741260
 H    -0.715730    -2.680036    -1.410228
 H    -5.014567    -1.600181     1.452343
 H    -7.479928    -1.253942     1.586479
 H    -8.800222    -0.922096    -0.494224
 H    -7.665807    -0.935759    -2.708830
 H    -5.186496    -1.283423    -2.828900
 H    -2.433664    -0.347196     2.755314
 H    -2.045866    -1.887886     3.530143
 H    -1.014948    -0.106876     4.870394
 H    -0.305913     0.638772     3.431473
 H     1.374653    -0.713298     4.763140
 H     0.392722    -2.155682     4.492408
 H     2.116255    -2.256442     2.817284
 H     2.014712    -0.545546     2.441253


  NORMALMODES   282
 C     0.05  -0.14  -0.38
 C     0.13  -0.24   0.41
Rh    -0.04   0.07  -0.01
 N    -0.01   0.01   0.02
 C     0.01  -0.00   0.06
 O    -0.01   0.00   0.00
 O     0.02  -0.00   0.00
 C     0.04  -0.02   0.15
 C    -0.01   0.11   0.02
 C     0.05  -0.09   0.14
 C    -0.01   0.07  -0.01
 C    -0.02   0.09  -0.01
 H     0.10  -0.20   0.20
 H    -0.03   0.13  -0.08
 H    -0.06   0.13  -0.06
 H    -0.06   0.21  -0.04
 C     0.04  -0.07  -0.21
 H     0.09  -0.14  -0.14
 H     0.13  -0.29  -0.01
 C     0.04  -0.09   0.01
 H     0.03  -0.15  -0.05
 C    -0.01   0.00  -0.00
 O    -0.00   0.00  -0.00
 O    -0.01   0.00  -0.00
 C    -0.01   0.00  -0.00
 C    -0.00   0.00  -0.00
 H    -0.00   0.00  -0.00
 H    -0.00   0.00  -0.00
 H    -0.00  -0.00  -0.00
 C    -0.00   0.00  -0.00
 H    -0.00   0.00  -0.00
 H    -0.00   0.00  -0.00
 H    -0.00   0.00   0.00
 C    -0.00   0.00  -0.00
 H    -0.00   0.00  -0.00
 H    -0.00   0.00  -0.00
 H    -0.00   0.00  -0.00
 C     0.03  -0.03   0.01
 C     0.01  -0.03   0.02
 C    -0.01  -0.05   0.02
 C     0.03  -0.09   0.03
 C     0.00  -0.08   0.03
 H     0.04  -0.02  -0.01
 H    -0.00  -0.01   0.02
 H    -0.03  -0.05   0.02
 H     0.03  -0.10   0.02
 H    -0.01  -0.10   0.04
 C     0.01   0.06  -0.05
 C    -0.00  -0.02  -0.01
 C     0.00  -0.01  -0.00
 C     0.01  -0.01  -0.00
 C     0.00  -0.00  -0.00
 C    -0.00  -0.00  -0.00
 C     0.00  -0.00  -0.00
 C     0.01  -0.01  -0.00
 C     0.01   0.00  -0.00
 C    -0.01   0.01  -0.01
 O    -0.01  -0.02  -0.01
 C    -0.00  -0.00  -0.00
 O     0.00   0.01  -0.00
 C    -0.00  -0.00  -0.00
 C    -0.00  -0.00  -0.00
 C    -0.00   0.00  -0.00
 C    -0.00   0.00  -0.00
 C    -0.00   0.00  -0.00
 C    -0.00  -0.00  -0.00
 C    -0.01   0.04  -0.04
 C    -0.00   0.01  -0.02
 C    -0.00  -0.00  -0.01
 C    -0.00  -0.00  -0.02
 C    -0.00   0.03  -0.03
 H    -0.00  -0.01  -0.00
 H     0.01  -0.01  -0.01
 H     0.01  -0.01  -0.00
 H     0.00   0.00   0.00
 H    -0.00  -0.01  -0.01
 H    -0.00  -0.00  -0.01
 H    -0.00  -0.00  -0.00
 H     0.00  -0.00   0.00
 H     0.00  -0.00  -0.00
 H     0.01  -0.00   0.00
 H     0.01  -0.01  -0.00
 H     0.01  -0.01   0.00
 H     0.00   0.00  -0.00
 H     0.00   0.00  -0.00
 H    -0.00   0.00   0.00
 H    -0.00   0.00  -0.00
 H    -0.00  -0.00  -0.00
 H    -0.01   0.00   0.01
 H     0.02  -0.02  -0.04
 H    -0.01  -0.02  -0.00
 H    -0.01   0.01   0.01
 H     0.00  -0.01  -0.02
 H     0.00  -0.01  -0.03
 H    -0.01   0.02  -0.05
 H     0.00   0.03  -0.00
     -285.3507
