# Supplementary material for: Enantiospecific Synthesis of Planar Chiral Rhodium and Iridium Cyclopentadienyl Complexes: Enabling Streamlined and Computer-Guided Access to Highly Selective Catalysts for Asymmetric C–H Functionalizations
Source: J Am Chem Soc. 2024 Dec 6;146(50):34786–95. doi: 10.1021/jacs.4c13279 (PMC11664503; doi:10.1021/jacs.4c13279)
Supplement: Supplementary file 2 — ja4c13279_si_002.zip [file ja4c13279_si_002.zip › Rh Cartesian Coordinates and Computed Data/rh2-styrene-3ur-1.xyz]

 102
scf done:    -2321.910471
Rh     0.045307     0.502419    -0.144230
 N     1.792083     1.465175    -0.508966
 C     1.809512     2.771694    -0.869662
 O     2.998319     0.977715    -0.047286
 O     2.774700     3.515821    -0.897782
 C     0.417408     3.162880    -1.255487
 C     0.092161     4.497987    -1.472387
 C    -0.557131     2.150610    -1.376842
 C    -1.863584     2.521065    -1.720468
 C    -2.186574     3.857760    -1.939600
 C    -1.212423     4.850942    -1.816049
 H    -2.631826     1.751395    -1.839567
 H    -3.210587     4.127609    -2.210439
 H    -1.470724     5.897302    -1.993911
 H     0.888179     5.239207    -1.363575
 C     0.347555    -0.653848    -1.876863
 C    -0.075453     0.613055    -2.420968
 H     1.418074    -0.856669    -1.960331
 C    -0.522720    -1.842772    -1.982713
 H     0.730160     1.169290    -2.905789
 H    -1.005665     0.601691    -2.991906
 C    -1.922642    -1.749195    -2.073260
 C    -2.714798    -2.888618    -2.157373
 C    -2.129266    -4.155703    -2.155424
 C     0.050786    -3.122818    -1.999998
 C    -0.742002    -4.265633    -2.081538
 H    -2.403381    -0.768295    -2.051715
 H    -3.801145    -2.786351    -2.216519
 H    -2.752298    -5.050844    -2.213928
 H     1.137990    -3.217704    -1.947619
 H    -0.269825    -5.251153    -2.089172
 C     3.772738     0.437354    -1.009509
 O     3.482825     0.354428    -2.171626
 O     4.865853     0.003132    -0.408679
 C     5.971080    -0.549302    -1.180993
 C     5.524154    -1.809616    -1.910503
 H     6.394232    -2.282281    -2.389513
 H     4.780733    -1.576586    -2.682636
 H     5.091775    -2.530152    -1.200850
 C     6.501106     0.510903    -2.136363
 H     6.768202     1.423242    -1.583017
 H     7.403143     0.134741    -2.640863
 H     5.753247     0.766198    -2.897840
 C     6.998552    -0.879225    -0.110229
 H     7.269006     0.025324     0.452916
 H     7.906720    -1.292557    -0.571549
 H     6.597006    -1.620346     0.596283
 C     0.210344     0.681018     2.074123
 C     0.510263    -0.662870     1.607642
 C     1.787835    -1.386168     1.899238
 C     1.721479    -2.026110     3.294581
 C     3.024779    -2.731004     3.651609
 C     3.406920    -3.761862     2.595665
 C     3.468700    -3.131139     1.209399
 C     2.165785    -2.427576     0.849953
 C    -0.692000    -1.178469     1.042632
 C    -1.672943    -0.145204     1.099211
 O    -2.964196    -0.203143     0.658243
 C    -3.682957    -1.349288     0.785009
 O    -3.294230    -2.317204     1.376649
 C    -4.990009    -1.236506     0.094137
 C    -5.383103    -0.076154    -0.583084
 C    -6.611139    -0.039880    -1.237328
 C    -7.446567    -1.156922    -1.217711
 C    -7.057087    -2.313543    -0.540069
 C    -5.831756    -2.354087     0.115747
 C    -1.146932     0.982376     1.827402
 C    -1.878606     2.163946     2.428803
 C    -3.031236     1.615898     3.283389
 C    -2.446797     3.111857     1.376515
 C    -0.897079     2.927090     3.345230
 C     0.515605     3.021391     2.785769
 C     1.147654     1.636938     2.733950
 H     2.590519    -0.628806     1.910329
 H     0.887565    -2.750881     3.309216
 H     1.477790    -1.259205     4.047640
 H     2.939686    -3.205363     4.642648
 H     3.830430    -1.979268     3.733354
 H     4.371316    -4.231748     2.848131
 H     2.656298    -4.573006     2.592750
 H     4.286748    -2.389977     1.180220
 H     3.708872    -3.893453     0.450174
 H     1.355660    -3.173128     0.760114
 H     2.250507    -1.939711    -0.132112
 H    -0.839234    -2.162527     0.607423
 H    -4.722051     0.791562    -0.590675
 H    -6.919027     0.864652    -1.766455
 H    -8.408955    -1.125968    -1.734239
 H    -7.713276    -3.186605    -0.525247
 H    -5.497271    -3.245929     0.649418
 H    -3.804697     1.145216     2.659755
 H    -2.671343     0.870874     4.009509
 H    -3.503025     2.438791     3.843278
 H    -1.650785     3.593522     0.793930
 H    -3.041523     3.898191     1.867242
 H    -3.099876     2.578218     0.673614
 H    -1.313195     3.928673     3.538194
 H    -0.850196     2.416913     4.323910
 H     0.499918     3.454963     1.771405
 H     1.129751     3.693492     3.403328
 H     1.359569     1.278214     3.757858
 H     2.109589     1.650662     2.200270


  NORMALMODES   300
Rh    -0.02   0.05  -0.06
 N    -0.01   0.03   0.00
 C    -0.00   0.05   0.06
 O    -0.01   0.00  -0.00
 O     0.03   0.01   0.01
 C    -0.01   0.11   0.15
 C     0.01   0.08  -0.06
 C    -0.07   0.18   0.48
 C    -0.00   0.05   0.17
 C     0.02   0.02  -0.05
 C     0.01   0.04  -0.06
 H    -0.01   0.03   0.30
 H     0.04  -0.00  -0.15
 H    -0.00   0.03  -0.14
 H     0.02   0.10  -0.19
 C     0.08  -0.18  -0.08
 C     0.13  -0.31  -0.01
 H     0.09  -0.20   0.15
 C     0.01  -0.11   0.01
 H     0.05   0.05   0.28
 H    -0.00  -0.02   0.22
 C     0.02  -0.04   0.01
 C    -0.01  -0.02   0.00
 C    -0.03  -0.03  -0.00
 C    -0.01  -0.10   0.01
 C    -0.03  -0.08  -0.00
 H     0.05  -0.03   0.02
 H    -0.00  -0.00   0.01
 H    -0.05  -0.02  -0.01
 H    -0.01  -0.11   0.02
 H    -0.06  -0.09  -0.01
 C    -0.01   0.00  -0.00
 O    -0.01  -0.00  -0.00
 O    -0.01   0.00  -0.00
 C    -0.00   0.00   0.00
 C    -0.00   0.00   0.00
 H    -0.00   0.00   0.00
 H     0.00   0.00  -0.00
 H    -0.00   0.00   0.00
 C    -0.00   0.00   0.00
 H    -0.00   0.00  -0.00
 H    -0.00  -0.00   0.00
 H    -0.00   0.00  -0.00
 C    -0.00   0.00   0.00
 H    -0.00   0.00   0.00
 H    -0.00   0.00   0.00
 H    -0.00   0.00   0.00
 C     0.02  -0.01  -0.05
 C    -0.00  -0.02   0.01
 C     0.00  -0.01   0.01
 C     0.01  -0.01   0.01
 C     0.01  -0.00   0.00
 C     0.00  -0.00   0.00
 C     0.00  -0.00   0.00
 C     0.00  -0.01   0.00
 C     0.02   0.00  -0.02
 C    -0.01   0.00  -0.02
 O    -0.01  -0.00  -0.00
 C    -0.00  -0.00   0.00
 O     0.00  -0.00  -0.00
 C    -0.00  -0.00   0.00
 C    -0.00  -0.00   0.00
 C    -0.00  -0.00   0.00
 C    -0.00  -0.00  -0.00
 C    -0.00  -0.00  -0.00
 C    -0.00  -0.00   0.00
 C    -0.01  -0.01  -0.05
 C     0.00  -0.01  -0.02
 C     0.01  -0.02  -0.01
 C    -0.01   0.02   0.02
 C     0.01  -0.01  -0.01
 C     0.00  -0.01  -0.01
 C     0.00  -0.01  -0.03
 H    -0.00  -0.01   0.00
 H     0.01  -0.01   0.01
 H     0.00  -0.01   0.00
 H     0.01  -0.00   0.00
 H     0.00  -0.00   0.00
 H     0.00  -0.00   0.00
 H     0.00  -0.00   0.00
 H     0.00  -0.00   0.00
 H     0.00  -0.00   0.00
 H     0.00  -0.01   0.00
 H     0.01  -0.00   0.01
 H     0.01  -0.00  -0.01
 H    -0.00  -0.00   0.00
 H     0.00  -0.00   0.00
 H    -0.00  -0.00  -0.00
 H    -0.00  -0.00  -0.00
 H    -0.00  -0.00   0.00
 H     0.00  -0.00  -0.01
 H     0.01  -0.02  -0.02
 H     0.02  -0.02   0.00
 H    -0.03   0.05   0.02
 H    -0.01  -0.01   0.05
 H    -0.02   0.03   0.01
 H     0.00  -0.02  -0.00
 H     0.01  -0.02  -0.01
 H    -0.00   0.00  -0.01
 H     0.01  -0.01  -0.01
 H    -0.02  -0.02  -0.03
 H     0.01   0.00  -0.00
     -296.7723
