# Supplementary material for: Enantiospecific Synthesis of Planar Chiral Rhodium and Iridium Cyclopentadienyl Complexes: Enabling Streamlined and Computer-Guided Access to Highly Selective Catalysts for Asymmetric C–H Functionalizations
Source: J Am Chem Soc. 2024 Dec 6;146(50):34786–95. doi: 10.1021/jacs.4c13279 (PMC11664503; doi:10.1021/jacs.4c13279)
Supplement: Supplementary file 2 — ja4c13279_si_002.zip [file ja4c13279_si_002.zip › Rh Cartesian Coordinates and Computed Data/rh2-hexene-4us-2.xyz]

 104
scf done:    -2248.147018
Rh    -0.867598    -0.100673    -0.050321
 N    -0.030969     0.836175    -1.625115
 C    -0.738998     1.549211    -2.534161
 O     1.259227     0.515540    -1.994440
 O    -0.315511     2.087532    -3.541780
 C    -2.157772     1.585859    -2.064996
 C    -3.005599     2.619798    -2.437903
 C    -2.580295     0.570698    -1.177362
 C    -3.868668     0.667536    -0.635163
 C    -4.705978     1.729856    -0.976948
 C    -4.286936     2.697626    -1.891029
 H    -4.232410    -0.093114     0.057144
 H    -5.702484     1.792670    -0.532230
 H    -4.955567     3.515900    -2.168027
 H    -2.626129     3.368573    -3.137732
 C    -0.813437    -1.707861    -1.313216
 C    -2.105674    -1.188399    -1.735204
 H     0.014352    -1.628878    -2.022791
 H    -2.081568    -0.822901    -2.767394
 C    -3.323310    -2.049025    -1.475460
 C     2.199479     1.362968    -1.531583
 O     1.988976     2.402856    -0.969020
 O     3.362081     0.791836    -1.785182
 C     4.617929     1.451231    -1.453955
 C     4.700104     1.720149     0.043290
 H     5.713750     2.066630     0.293135
 H     4.505332     0.802750     0.617046
 H     3.982553     2.490020     0.352138
 C     5.653625     0.419127    -1.870542
 H     5.522918    -0.509342    -1.296168
 H     6.666978     0.805456    -1.690137
 H     5.550528     0.183247    -2.939442
 C     4.744616     2.727386    -2.273233
 H     4.653151     2.503944    -3.346412
 H     5.729276     3.184807    -2.097111
 H     3.967407     3.450941    -1.994257
 H    -0.813886    -2.629902    -0.728683
 C    -3.238599    -3.394086    -2.188688
 H    -3.441433    -2.217393    -0.392723
 H    -4.229157    -1.520355    -1.808393
 C    -4.486298    -4.244205    -1.991423
 H    -3.072104    -3.226456    -3.267939
 H    -2.355632    -3.951937    -1.832561
 C    -4.410632    -5.592639    -2.688657
 H    -4.652079    -4.393589    -0.909376
 H    -5.367602    -3.686037    -2.353420
 H    -4.279729    -5.472719    -3.776019
 H    -3.558739    -6.185916    -2.319264
 H    -5.323700    -6.185199    -2.527130
 C    -1.502273     0.181703     2.129900
 C    -0.646522     1.266027     1.775429
 C    -0.919163     2.736963     1.923550
 C     0.370543     3.523301     2.180232
 C     0.089429     5.005828     2.394651
 C    -0.666183     5.604503     1.213041
 C    -1.945195     4.826061     0.928118
 C    -1.662664     3.342945     0.730099
 C     0.579160     0.674895     1.341949
 C     0.493246    -0.740913     1.498601
 O     1.487367    -1.635153     1.205092
 C     2.756278    -1.347374     1.600321
 O     3.012580    -0.543410     2.454661
 C     3.754398    -2.124498     0.831074
 C     3.421753    -2.766906    -0.366912
 C     4.409541    -3.428494    -1.090640
 C     5.721697    -3.456942    -0.618429
 C     6.054126    -2.815432     0.576479
 C     5.073906    -2.143674     1.297812
 C    -0.801282    -1.069701     2.009507
 C    -1.258724    -2.368572     2.649397
 C    -0.185368    -2.803562     3.658378
 C    -1.456421    -3.497511     1.637506
 C    -2.571792    -2.102342     3.419114
 C    -3.515280    -1.130295     2.725574
 C    -2.892523     0.258963     2.667590
 H    -1.566071     2.851247     2.815200
 H     1.029812     3.407272     1.302466
 H     0.907059     3.097875     3.044357
 H    -0.509026     5.135749     3.315250
 H     1.034841     5.547055     2.561337
 H    -0.018996     5.570828     0.318656
 H    -0.891813     6.667438     1.398263
 H    -2.648239     4.955776     1.772007
 H    -2.453724     5.228202     0.036985
 H    -1.033334     3.198781    -0.162931
 H    -2.597649     2.794497     0.546166
 H     1.445366     1.221917     0.981448
 H     2.395219    -2.721241    -0.732653
 H     4.155919    -3.918077    -2.033265
 H     6.494236    -3.977309    -1.189748
 H     7.083472    -2.835569     0.941135
 H     5.308489    -1.619811     2.226736
 H    -0.547139    -3.663206     4.244546
 H     0.741274    -3.106087     3.150739
 H     0.056639    -1.988245     4.356666
 H    -2.262480    -3.269828     0.926893
 H    -1.716593    -4.430657     2.161103
 H    -0.534630    -3.677147     1.065129
 H    -3.069629    -3.067445     3.605120
 H    -2.322824    -1.687822     4.411731
 H    -3.732639    -1.484358     1.703025
 H    -4.479877    -1.091585     3.254152
 H    -3.498369     0.956298     2.070068
 H    -2.847866     0.686452     3.686148


  NORMALMODES   306
Rh    -0.06  -0.00  -0.04
 N    -0.01   0.01   0.01
 C    -0.01   0.05   0.02
 O    -0.01  -0.01   0.01
 O     0.01   0.00   0.01
 C     0.01   0.12   0.06
 C    -0.05   0.02  -0.07
 C     0.11   0.35   0.31
 C     0.03   0.12   0.11
 C    -0.05   0.01  -0.05
 C    -0.05   0.01  -0.05
 H     0.09   0.17   0.19
 H    -0.08  -0.04  -0.13
 H    -0.07  -0.02  -0.09
 H    -0.10  -0.03  -0.15
 C     0.15  -0.18  -0.01
 C     0.24  -0.29   0.04
 H     0.22  -0.02   0.10
 H     0.16   0.19   0.22
 C     0.09  -0.03   0.03
 C    -0.00  -0.00   0.00
 O    -0.00  -0.00  -0.00
 O    -0.01  -0.00  -0.00
 C    -0.00  -0.00  -0.00
 C    -0.00  -0.00  -0.00
 H    -0.00  -0.00  -0.00
 H    -0.00  -0.00   0.00
 H    -0.00  -0.00  -0.00
 C    -0.00  -0.00  -0.00
 H    -0.00  -0.00  -0.00
 H    -0.00   0.00  -0.00
 H    -0.00  -0.00  -0.00
 C    -0.00  -0.00  -0.00
 H    -0.00  -0.00  -0.00
 H    -0.00  -0.00   0.00
 H    -0.00  -0.00  -0.00
 H     0.27  -0.08   0.14
 C    -0.01  -0.03   0.00
 H     0.03  -0.04   0.02
 H     0.18   0.11   0.01
 C    -0.02  -0.00   0.00
 H    -0.01  -0.01   0.00
 H    -0.02  -0.05  -0.02
 C    -0.01  -0.00  -0.00
 H    -0.02  -0.00   0.00
 H    -0.01   0.00  -0.00
 H    -0.01   0.00   0.00
 H    -0.01   0.00   0.00
 H    -0.01  -0.00  -0.01
 C    -0.01  -0.02  -0.02
 C    -0.01  -0.02  -0.06
 C     0.00  -0.02  -0.02
 C    -0.00  -0.01  -0.01
 C    -0.00  -0.01   0.00
 C     0.00  -0.00   0.00
 C     0.00   0.00   0.01
 C    -0.01   0.01  -0.01
 C     0.02  -0.02   0.00
 C     0.01   0.00   0.02
 O     0.01  -0.01   0.01
 C     0.00  -0.01   0.00
 O     0.01  -0.00   0.00
 C     0.00  -0.00   0.00
 C     0.00  -0.00   0.00
 C     0.00  -0.00  -0.00
 C     0.00  -0.00  -0.00
 C     0.00  -0.00  -0.00
 C     0.00  -0.00  -0.00
 C    -0.00   0.00  -0.00
 C    -0.00  -0.00  -0.00
 C     0.00   0.00  -0.00
 C     0.00  -0.01   0.00
 C    -0.00  -0.00  -0.00
 C    -0.00  -0.00   0.00
 C    -0.00  -0.00   0.00
 H     0.00  -0.04  -0.02
 H     0.00  -0.01  -0.01
 H    -0.00  -0.02  -0.01
 H    -0.00  -0.02   0.00
 H     0.00  -0.02   0.01
 H     0.00   0.00   0.00
 H     0.01  -0.00   0.01
 H     0.00   0.00   0.01
 H    -0.00   0.01   0.01
 H    -0.02   0.02  -0.01
 H    -0.01   0.02  -0.01
 H     0.02  -0.02   0.01
 H     0.00  -0.00   0.00
 H     0.00  -0.00  -0.00
 H     0.00  -0.00  -0.00
 H     0.00  -0.00  -0.00
 H     0.00  -0.00  -0.00
 H    -0.00   0.01   0.00
 H     0.00   0.00  -0.00
 H     0.00   0.00  -0.00
 H     0.01  -0.01  -0.01
 H    -0.01   0.00   0.01
 H     0.01  -0.02   0.02
 H     0.00  -0.00  -0.00
 H     0.00  -0.00  -0.00
 H    -0.00   0.00   0.00
 H    -0.00  -0.00   0.00
 H    -0.00  -0.00   0.01
 H     0.01  -0.00   0.00
     -314.3527
