# Supplementary material for: Enantiospecific Synthesis of Planar Chiral Rhodium and Iridium Cyclopentadienyl Complexes: Enabling Streamlined and Computer-Guided Access to Highly Selective Catalysts for Asymmetric C–H Functionalizations
Source: J Am Chem Soc. 2024 Dec 6;146(50):34786–95. doi: 10.1021/jacs.4c13279 (PMC11664503; doi:10.1021/jacs.4c13279)
Supplement: Supplementary file 2 — ja4c13279_si_002.zip [file ja4c13279_si_002.zip › Rh Cartesian Coordinates and Computed Data/rh3-styrene-4ds-2.xyz]

 102
scf done:    -2321.887432
 C    -2.411298    -1.118970    -1.558627
 C    -2.436223    -1.255007     0.346890
Rh    -1.042613     0.314812    -0.200622
 N     0.162470    -1.334307    -0.124388
 C    -0.196687    -2.332824     0.723724
 O     1.529799    -1.109480    -0.085834
 O     0.540881    -3.153621     1.246736
 C    -1.660593    -2.238568     1.001775
 C    -2.203748    -3.036989     2.000423
 C    -3.766013    -1.096028     0.762423
 C    -4.307008    -1.883838     1.777560
 C    -3.532453    -2.868830     2.389587
 H    -4.409784    -0.375427     0.252779
 H    -5.348049    -1.737174     2.076697
 H    -3.961462    -3.498748     3.172183
 H    -1.544480    -3.768916     2.473512
 C    -1.440120    -0.218488    -2.147973
 H    -0.563691    -0.646210    -2.639320
 H    -1.878175     0.642249    -2.660933
 C    -2.362977    -2.586240    -1.857979
 H    -3.433655    -0.735999    -1.625144
 C     2.162748    -1.113307    -1.264602
 O     1.691971    -1.416846    -2.328987
 O     3.387221    -0.691538    -1.002979
 C     4.438835    -0.694140    -2.005489
 C     4.096423     0.290980    -3.114190
 H     3.186584    -0.015689    -3.645971
 H     4.926605     0.340478    -3.833968
 H     3.945085     1.297557    -2.697177
 C     4.641045    -2.107706    -2.532891
 H     5.514857    -2.131057    -3.200347
 H     4.825300    -2.801022    -1.698832
 H     3.761904    -2.451013    -3.093275
 C     5.648206    -0.225565    -1.211865
 H     5.455178     0.766136    -0.777461
 H     6.532085    -0.164019    -1.862783
 H     5.858375    -0.922498    -0.387771
 C    -3.537636    -3.337458    -1.723155
 C    -3.547877    -4.699377    -2.002301
 C    -2.374334    -5.334352    -2.409589
 C    -1.191977    -3.225099    -2.280999
 C    -1.202626    -4.593074    -2.546682
 H    -4.452342    -2.846498    -1.379536
 H    -4.473703    -5.269676    -1.895431
 H    -2.374851    -6.406661    -2.619631
 H    -0.263059    -2.661521    -2.381246
 H    -0.278927    -5.082328    -2.864355
 C    -1.785145     2.273327     0.574219
 C    -0.752293     2.513382    -0.406798
 C    -0.789185     3.475515    -1.567203
 C    -0.192576     2.997586    -2.900668
 C     1.330458     2.945989    -2.946932
 C     1.957566     4.261783    -2.499315
 C     1.419069     4.720206    -1.148034
 C    -0.104076     4.797298    -1.149850
 C     0.419693     1.839798     0.050412
 C     0.150187     1.325120     1.372493
 O     1.011902     0.629586     2.151544
 C     2.344929     0.941141     2.088666
 O     2.738013     1.984169     1.639346
 C     3.202102    -0.124042     2.643786
 C     4.547148     0.192045     2.876850
 C     5.417415    -0.782360     3.349119
 C     4.950044    -2.079497     3.574994
 C     3.614979    -2.397248     3.330199
 C     2.734214    -1.422607     2.869742
 C    -1.190184     1.570113     1.699866
 C    -1.908865     1.222550     2.960386
 C    -3.079609     2.179278     3.154766
 C    -3.915639     2.260387     1.885561
 C    -3.186395     2.859814     0.661509
 C    -4.024271     2.549794    -0.582301
 C    -3.091005     4.383307     0.842473
 H    -1.846263     3.702082    -1.758192
 H    -0.609323     2.021453    -3.177644
 H    -0.534180     3.711985    -3.670665
 H     1.650810     2.702734    -3.972931
 H     1.699273     2.114029    -2.327855
 H     3.055586     4.172364    -2.465767
 H     1.733513     5.037182    -3.254780
 H     1.764238     4.041454    -0.350333
 H     1.830851     5.710143    -0.893597
 H    -0.467527     5.115386    -0.160995
 H    -0.421433     5.575842    -1.866681
 H     1.392826     1.821127    -0.423224
 H     4.888231     1.209277     2.674455
 H     6.464837    -0.535374     3.537177
 H     5.636347    -2.849416     3.936969
 H     3.250643    -3.415794     3.478955
 H     1.704296    -1.692835     2.640240
 H    -2.281225     0.185215     2.906266
 H    -1.205075     1.256831     3.806073
 H    -3.706985     1.838877     3.992767
 H    -2.704738     3.178864     3.433154
 H    -4.825778     2.856931     2.060307
 H    -4.253995     1.243299     1.636361
 H    -5.058864     2.899276    -0.438957
 H    -4.047414     1.468251    -0.775883
 H    -3.633284     3.037545    -1.485795
 H    -2.473879     4.650155     1.713104
 H    -4.095824     4.808234     0.993844
 H    -2.652928     4.871591    -0.038138


  NORMALMODES   300
 C     0.07   0.11  -0.41
 C     0.17   0.22   0.43
Rh    -0.05  -0.06  -0.00
 N    -0.02  -0.02   0.00
 C     0.01  -0.00   0.07
 O    -0.02   0.00  -0.00
 O     0.04  -0.01   0.00
 C     0.04   0.02   0.16
 C    -0.03  -0.11   0.03
 C     0.07   0.07   0.13
 C    -0.01  -0.06  -0.02
 C    -0.03  -0.07  -0.01
 H     0.13   0.17   0.19
 H    -0.05  -0.12  -0.10
 H    -0.08  -0.10  -0.05
 H    -0.09  -0.20  -0.03
 C     0.03   0.05  -0.22
 H     0.14   0.15  -0.12
 H     0.15   0.24   0.02
 C     0.05   0.07  -0.01
 H     0.06   0.13   0.00
 C    -0.01   0.00   0.00
 O    -0.00   0.00  -0.00
 O    -0.01  -0.00   0.00
 C    -0.00  -0.00   0.00
 C    -0.00  -0.00   0.00
 H    -0.00  -0.00  -0.00
 H    -0.00  -0.00   0.00
 H    -0.00  -0.00   0.00
 C    -0.00  -0.00   0.00
 H    -0.00   0.00   0.00
 H    -0.00  -0.00   0.00
 H    -0.00  -0.00   0.00
 C    -0.00  -0.00   0.00
 H    -0.00  -0.00   0.00
 H    -0.00  -0.00   0.00
 H    -0.00  -0.00   0.00
 C     0.04   0.07   0.02
 C     0.01   0.07   0.03
 C    -0.00   0.04   0.02
 C     0.03   0.02   0.00
 C     0.01   0.02   0.02
 H     0.04   0.09   0.01
 H     0.00   0.08   0.04
 H    -0.03   0.04   0.02
 H     0.04   0.00  -0.03
 H     0.00  -0.00   0.02
 C    -0.01  -0.00  -0.01
 C     0.01  -0.01  -0.01
 C     0.00  -0.00  -0.00
 C     0.01   0.02  -0.01
 C     0.00   0.01  -0.00
 C     0.00   0.00   0.00
 C    -0.00   0.00  -0.00
 C    -0.00   0.00   0.00
 C     0.02   0.04  -0.01
 C    -0.01  -0.04  -0.06
 O    -0.01  -0.00  -0.02
 C    -0.01  -0.00  -0.01
 O    -0.00  -0.00   0.00
 C    -0.01   0.00  -0.00
 C    -0.00   0.00  -0.00
 C    -0.00   0.00  -0.00
 C    -0.00   0.00  -0.00
 C    -0.00   0.00   0.00
 C    -0.00  -0.00   0.00
 C    -0.03  -0.03  -0.05
 C     0.00  -0.00  -0.02
 C     0.01   0.00  -0.01
 C    -0.00   0.01   0.00
 C    -0.00   0.01  -0.00
 C    -0.01   0.01   0.00
 C    -0.00   0.01  -0.00
 H     0.00  -0.00  -0.00
 H     0.00   0.03  -0.04
 H     0.02   0.04   0.00
 H     0.01   0.01  -0.00
 H    -0.00   0.00  -0.00
 H     0.00   0.00   0.01
 H     0.01   0.00   0.00
 H    -0.00   0.01   0.00
 H    -0.00   0.01  -0.00
 H    -0.00  -0.00   0.00
 H    -0.00   0.00   0.00
 H     0.02   0.05  -0.00
 H    -0.00   0.00  -0.00
 H    -0.00   0.00  -0.00
 H    -0.00   0.00  -0.00
 H    -0.00   0.00   0.00
 H    -0.00  -0.00   0.00
 H     0.01  -0.00   0.00
 H     0.03   0.01  -0.04
 H     0.01  -0.00  -0.00
 H     0.01  -0.00   0.00
 H     0.01   0.02   0.01
 H    -0.01   0.02   0.01
 H    -0.01   0.00  -0.00
 H    -0.00   0.01   0.00
 H    -0.01   0.01  -0.00
 H    -0.00   0.01  -0.00
 H    -0.00   0.01  -0.01
 H     0.00   0.01  -0.00
     -307.3414
