# Supplementary material for: Enantiospecific Synthesis of Planar Chiral Rhodium and Iridium Cyclopentadienyl Complexes: Enabling Streamlined and Computer-Guided Access to Highly Selective Catalysts for Asymmetric C–H Functionalizations
Source: J Am Chem Soc. 2024 Dec 6;146(50):34786–95. doi: 10.1021/jacs.4c13279 (PMC11664503; doi:10.1021/jacs.4c13279)
Supplement: Supplementary file 2 — ja4c13279_si_002.zip [file ja4c13279_si_002.zip › Rh Cartesian Coordinates and Computed Data/rh3-hexene-4ur-2.xyz]

 104
scf done:    -2248.145574
Rh     0.413676    -0.233976     0.252917
 N     1.399221     1.534711     0.036946
 C     1.785060     2.003717    -1.170908
 O     1.738432     2.329570     1.118921
 O     2.404567     3.034991    -1.398524
 C     1.311820     1.043682    -2.208762
 C     1.920031     0.983291    -3.456208
 C     0.287474     0.139475    -1.847794
 C    -0.048642    -0.879176    -2.753810
 C     0.597593    -0.966112    -3.985999
 C     1.563677    -0.025467    -4.351312
 H    -0.821138    -1.606558    -2.496276
 H     0.332287    -1.772327    -4.674523
 H     2.047931    -0.089691    -5.328541
 H     2.696002     1.717680    -3.686215
 C    -1.251128     0.921300     0.453513
 C    -1.205548     0.943767    -1.001355
 H    -1.042725     1.864028     0.964864
 H    -0.902484     1.929787    -1.367022
 C    -2.407740     0.390231    -1.738263
 C     1.235563     3.584918     1.192060
 O     1.659598     4.343372     2.015786
 O     0.251485     3.782721     0.332745
 C    -0.188442     5.129470    -0.006096
 C     1.010517     5.963717    -0.434912
 H     0.660245     6.911890    -0.868644
 H     1.593870     5.410398    -1.184941
 H     1.662960     6.186944     0.418759
 C    -0.929876     5.730988     1.178535
 H    -1.777281     5.090791     1.468034
 H    -1.324261     6.721410     0.906733
 H    -0.256100     5.841164     2.037825
 C    -1.122785     4.890045    -1.181519
 H    -0.572922     4.420757    -2.010391
 H    -1.542970     5.843155    -1.533067
 H    -1.953821     4.230852    -0.888356
 H    -2.042475     0.320117     0.917495
 C    -3.696360     1.111912    -1.355855
 H    -2.242556     0.472290    -2.823876
 H    -2.525643    -0.681875    -1.525001
 C    -4.896579     0.625052    -2.156492
 H    -3.896584     0.963417    -0.281027
 H    -3.572803     2.201449    -1.493814
 C    -6.212236     1.224199    -1.688359
 H    -4.738274     0.848819    -3.226047
 H    -4.949022    -0.474959    -2.082514
 H    -6.415704     0.955019    -0.639258
 H    -7.059293     0.866726    -2.293506
 H    -6.198869     2.324268    -1.751967
 C     1.670446    -1.282031     1.754219
 C     1.795123    -2.054810     0.538926
 C     3.046649    -2.435588    -0.207125
 C     3.418953    -1.439726    -1.310126
 C     4.718709    -1.823216    -2.003662
 C     4.650558    -3.239612    -2.563072
 C     4.262656    -4.243731    -1.482620
 C     2.961815    -3.849169    -0.792001
 C     0.481311    -2.460953     0.177740
 C    -0.432141    -2.000394     1.177861
 O    -1.777357    -2.200335     1.323971
 C    -2.559575    -2.581520     0.294191
 O    -2.129942    -2.994400    -0.753235
 C    -3.996947    -2.377918     0.589901
 C    -4.437910    -1.736041     1.753665
 C    -5.797627    -1.510097     1.944861
 C    -6.717904    -1.925265     0.981616
 C    -6.280587    -2.571598    -0.175469
 C    -4.922891    -2.796861    -0.372652
 C     0.294304    -1.286858     2.177665
 C    -0.227327    -0.713714     3.459713
 C     0.916560    -0.421767     4.428186
 C     2.120222     0.178873     3.715180
 C     2.760235    -0.753175     2.665774
 C     3.380170    -1.981466     3.357671
 C     3.864519     0.022465     1.944860
 H     3.873029    -2.444069     0.523571
 H     3.478556    -0.424489    -0.892545
 H     2.600807    -1.421711    -2.047608
 H     5.554250    -1.753331    -1.282878
 H     4.940692    -1.100674    -2.805214
 H     5.611112    -3.523074    -3.023123
 H     3.896468    -3.269554    -3.370497
 H     4.171533    -5.255451    -1.910206
 H     5.069686    -4.297930    -0.729361
 H     2.705049    -4.571477     0.000409
 H     2.140783    -3.885447    -1.529809
 H     0.200360    -3.035157    -0.698234
 H    -3.709120    -1.410425     2.497050
 H    -6.142646    -1.004231     2.849222
 H    -7.784441    -1.742918     1.133540
 H    -7.002575    -2.895578    -0.928146
 H    -4.551713    -3.289318    -1.273591
 H    -0.791827     0.209773     3.254211
 H    -0.948547    -1.419710     3.903083
 H     1.210893    -1.350762     4.943674
 H     0.566766     0.263744     5.214968
 H     2.896998     0.445246     4.449970
 H     1.831943     1.116865     3.213908
 H     4.131189    -1.654851     4.094104
 H     3.883495    -2.636385     2.631582
 H     2.627090    -2.588405     3.880763
 H     3.460451     0.885942     1.403823
 H     4.582617     0.398040     2.690253
 H     4.424171    -0.606639     1.240562


  NORMALMODES   306
Rh    -0.04   0.02  -0.06
 N     0.01  -0.01  -0.02
 C     0.05  -0.03  -0.02
 O    -0.01  -0.01  -0.00
 O     0.01   0.00   0.01
 C     0.12  -0.06  -0.02
 C    -0.00   0.04  -0.08
 C     0.40  -0.27   0.07
 C     0.14  -0.09   0.01
 C    -0.01   0.03  -0.07
 C    -0.01   0.04  -0.07
 H     0.21  -0.15   0.08
 H    -0.07   0.09  -0.11
 H    -0.05   0.06  -0.09
 H    -0.08   0.11  -0.14
 C    -0.12   0.07   0.19
 C    -0.19   0.07   0.33
 H     0.10  -0.02   0.26
 H     0.21  -0.12   0.16
 C     0.02  -0.01   0.10
 C    -0.00  -0.01  -0.01
 O     0.00  -0.01  -0.01
 O    -0.00  -0.00  -0.00
 C    -0.00  -0.00  -0.00
 C     0.00  -0.00  -0.00
 H     0.00  -0.00  -0.00
 H     0.00  -0.00   0.00
 H    -0.00  -0.00   0.00
 C     0.00  -0.00  -0.00
 H    -0.00   0.00  -0.00
 H     0.00  -0.00  -0.00
 H     0.00  -0.00  -0.00
 C    -0.00  -0.00  -0.00
 H    -0.00  -0.00  -0.00
 H     0.00  -0.00  -0.00
 H    -0.00  -0.00  -0.00
 H    -0.02   0.01   0.28
 C    -0.02  -0.01   0.01
 H     0.17   0.04   0.13
 H     0.01  -0.01   0.06
 C    -0.00  -0.01  -0.01
 H    -0.05   0.00   0.00
 H    -0.01  -0.01   0.00
 C     0.00  -0.00  -0.01
 H     0.01  -0.01  -0.01
 H    -0.00  -0.01  -0.02
 H     0.00  -0.01  -0.01
 H    -0.00   0.00  -0.01
 H     0.01  -0.00  -0.01
 C    -0.02   0.00   0.02
 C    -0.03   0.05  -0.02
 C    -0.02   0.02  -0.00
 C     0.00   0.01  -0.01
 C     0.01  -0.00   0.01
 C    -0.00  -0.00   0.01
 C    -0.01   0.01   0.01
 C    -0.01   0.01   0.00
 C    -0.02   0.01  -0.01
 C    -0.00   0.01  -0.00
 O     0.00   0.01   0.00
 C    -0.00  -0.00   0.00
 O    -0.00  -0.01   0.01
 C    -0.00   0.00   0.00
 C    -0.00  -0.00   0.00
 C    -0.00   0.00   0.00
 C    -0.00   0.00   0.00
 C    -0.00   0.00  -0.00
 C    -0.00   0.00   0.00
 C     0.01  -0.01   0.02
 C     0.00  -0.00   0.01
 C     0.00   0.00   0.01
 C     0.00  -0.00   0.01
 C    -0.00  -0.00   0.01
 C     0.00  -0.00   0.00
 C    -0.01  -0.00  -0.00
 H    -0.03   0.03   0.01
 H     0.01   0.01  -0.02
 H     0.02   0.01  -0.02
 H     0.01  -0.01   0.01
 H     0.01  -0.00   0.01
 H    -0.00  -0.01   0.01
 H    -0.00   0.00   0.01
 H    -0.02   0.00   0.02
 H    -0.01   0.01   0.01
 H    -0.02   0.02   0.01
 H    -0.01   0.01   0.00
 H    -0.02  -0.01   0.00
 H    -0.00  -0.00   0.00
 H    -0.00  -0.00   0.00
 H    -0.00   0.00  -0.00
 H    -0.00  -0.00   0.00
 H    -0.00  -0.00   0.00
 H    -0.00  -0.01   0.01
 H     0.00  -0.00   0.02
 H     0.00   0.00   0.01
 H     0.00   0.00   0.01
 H     0.00   0.00   0.01
 H     0.00  -0.00   0.00
 H     0.01  -0.00  -0.01
 H    -0.00  -0.00  -0.00
 H     0.01   0.00   0.01
 H    -0.01  -0.00  -0.00
 H    -0.01   0.00  -0.00
 H    -0.01   0.00  -0.00
     -305.9947
