# Supplementary material for: Enantiospecific Synthesis of Planar Chiral Rhodium and Iridium Cyclopentadienyl Complexes: Enabling Streamlined and Computer-Guided Access to Highly Selective Catalysts for Asymmetric C–H Functionalizations
Source: J Am Chem Soc. 2024 Dec 6;146(50):34786–95. doi: 10.1021/jacs.4c13279 (PMC11664503; doi:10.1021/jacs.4c13279)
Supplement: Supplementary file 2 — ja4c13279_si_002.zip [file ja4c13279_si_002.zip › Rh Cartesian Coordinates and Computed Data/rh1-hexene-3ur-2.xyz]

  98
scf done:    -2169.589131
Rh    -0.395494    -0.667413    -0.219898
 N    -0.529868     0.815796    -1.585561
 C     0.501316     1.109849    -2.408391
 O    -1.654779     1.602886    -1.723282
 O     0.579747     2.062213    -3.171812
 C     1.564098     0.082198    -2.213443
 C     2.864696     0.316052    -2.643215
 C     1.228781    -1.106897    -1.530020
 C     2.249339    -2.028045    -1.257606
 C     3.555834    -1.780941    -1.677116
 C     3.866953    -0.617132    -2.381545
 H     2.016983    -2.960236    -0.735723
 H     4.339638    -2.507846    -1.450681
 H     4.892533    -0.434241    -2.709162
 H     3.064630     1.254771    -3.165711
 C    -1.661804    -1.624104    -1.557549
 C    -0.338959    -2.006687    -2.030952
 H    -2.159168    -0.864131    -2.170081
 C    -2.606182    -2.677113    -1.057870
 H    -0.122494    -1.728980    -3.067229
 H    -0.045985    -3.039691    -1.812640
 C    -1.578041     2.898136    -1.339391
 O    -2.493551     3.637453    -1.570738
 O    -0.467134     3.161361    -0.677674
 C    -0.004312     4.533513    -0.506295
 C    -0.922835     5.261438     0.464826
 H    -0.534384     6.273072     0.654785
 H    -0.966873     4.727336     1.426825
 H    -1.937422     5.341937     0.054230
 C     1.387146     4.351852     0.076527
 H     2.005033     3.739491    -0.594093
 H     1.866325     5.331462     0.216937
 H     1.345641     3.845162     1.051672
 C     0.066865     5.209380    -1.868443
 H     0.619994     4.565858    -2.567840
 H    -0.936554     5.386412    -2.276431
 H     0.583740     6.175453    -1.772745
 C    -3.264127    -3.463983    -2.191296
 H    -2.082262    -3.379637    -0.388794
 H    -3.402135    -2.201559    -0.459328
 C    -4.261508    -4.503515    -1.699456
 H    -3.769686    -2.759746    -2.875547
 H    -2.482060    -3.958780    -2.795061
 C    -4.916729    -5.290957    -2.822488
 H    -3.749980    -5.197045    -1.007889
 H    -5.037632    -4.000349    -1.095704
 H    -4.166611    -5.832009    -3.421451
 H    -5.631738    -6.032906    -2.435916
 H    -5.465355    -4.625640    -3.508182
 C    -1.224514    -1.159484     1.838995
 C    -1.204384     0.246571     1.567614
 C    -2.330249     1.236032     1.607778
 C    -2.647071     1.672315     3.045321
 C    -3.699124     2.776486     3.058020
 C    -4.961326     2.359797     2.310169
 C    -4.645602     1.902202     0.889971
 C    -3.600493     0.792575     0.880319
 C     0.190774     0.646520     1.448724
 C     0.977988    -0.507139     1.590329
 O     2.320534    -0.687485     1.587758
 C     3.168781     0.244010     1.076828
 O     2.806511     1.314262     0.673524
 C     4.570083    -0.233236     1.089254
 C     5.538046     0.602535     0.522980
 C     6.865796     0.192975     0.472715
 C     7.230960    -1.050268     0.990972
 C     6.267619    -1.882652     1.562486
 C     4.937282    -1.477868     1.612071
 C     0.114710    -1.647011     1.748058
 C     0.523145    -3.043890     2.085729
 C    -0.691949    -3.962582     2.165170
 C    -1.823690    -3.313115     2.955055
 C    -2.350885    -2.042337     2.284427
 H    -1.957122     2.134260     1.089472
 H    -1.724023     2.009931     3.544638
 H    -3.012882     0.802085     3.620184
 H    -3.275494     3.677057     2.578034
 H    -3.939153     3.060401     4.095599
 H    -5.685862     3.189934     2.294749
 H    -5.448677     1.532889     2.859411
 H    -5.562774     1.559919     0.384516
 H    -4.266299     2.751846     0.295901
 H    -3.345425     0.509772    -0.151804
 H    -4.015630    -0.104342     1.371593
 H     0.537972     1.649209     1.223882
 H     5.220873     1.565120     0.117557
 H     7.620935     0.843507     0.025921
 H     8.274203    -1.372858     0.950259
 H     6.556693    -2.854097     1.969892
 H     4.173943    -2.123903     2.047071
 H     1.266729    -3.420995     1.367333
 H     1.036098    -3.021569     3.064774
 H    -1.042796    -4.200808     1.146859
 H    -0.404013    -4.919992     2.625477
 H    -1.453822    -3.066919     3.966215
 H    -2.652643    -4.024039     3.093110
 H    -2.989283    -1.482407     2.984558
 H    -2.998616    -2.307526     1.437088


  NORMALMODES   288
Rh     0.04  -0.03  -0.06
 N     0.02  -0.00  -0.01
 C     0.04   0.04   0.03
 O     0.01  -0.01   0.00
 O    -0.00   0.02   0.00
 C     0.10   0.11   0.08
 C     0.06   0.01  -0.07
 C     0.20   0.28   0.35
 C     0.06   0.10   0.13
 C     0.03  -0.00  -0.05
 C     0.04  -0.01  -0.07
 H     0.06   0.17   0.24
 H     0.01  -0.05  -0.14
 H     0.03  -0.06  -0.13
 H     0.06  -0.05  -0.18
 C    -0.19  -0.04  -0.03
 C    -0.32  -0.04   0.07
 H    -0.17   0.05   0.07
 C    -0.13  -0.01   0.06
 H     0.12   0.31   0.27
 H    -0.12   0.02   0.09
 C     0.00  -0.01   0.00
 O     0.00  -0.01  -0.00
 O     0.00  -0.00   0.00
 C    -0.00  -0.00  -0.00
 C    -0.00  -0.00  -0.00
 H    -0.00  -0.00  -0.00
 H    -0.00  -0.00  -0.00
 H    -0.00  -0.00  -0.00
 C     0.00  -0.00  -0.00
 H     0.00   0.00  -0.00
 H    -0.00  -0.00  -0.00
 H     0.00  -0.00  -0.00
 C    -0.00  -0.00  -0.00
 H     0.00  -0.00  -0.00
 H    -0.00  -0.00  -0.00
 H    -0.00  -0.00   0.00
 C    -0.06  -0.02   0.03
 H    -0.09   0.02   0.04
 H    -0.16  -0.05   0.06
 C    -0.04  -0.03   0.00
 H    -0.05  -0.03   0.01
 H    -0.01   0.01   0.06
 C    -0.01  -0.02  -0.01
 H    -0.03  -0.03   0.00
 H    -0.05  -0.05   0.00
 H    -0.00  -0.01  -0.01
 H    -0.01  -0.03  -0.03
 H    -0.01  -0.02  -0.01
 C    -0.01   0.01  -0.00
 C    -0.02  -0.01   0.02
 C    -0.01  -0.00   0.01
 C    -0.01   0.00   0.01
 C    -0.01   0.00   0.00
 C    -0.00   0.00   0.00
 C    -0.00   0.00   0.00
 C    -0.00   0.00   0.00
 C    -0.03  -0.03  -0.07
 C    -0.01  -0.03  -0.02
 O    -0.01  -0.00   0.00
 C    -0.00   0.00  -0.00
 O    -0.00   0.00   0.01
 C    -0.00  -0.00  -0.00
 C    -0.00  -0.00  -0.00
 C    -0.00   0.00   0.00
 C    -0.00   0.00   0.00
 C    -0.00   0.00   0.00
 C    -0.00  -0.00  -0.00
 C     0.00  -0.01  -0.01
 C    -0.00  -0.01   0.01
 C    -0.00  -0.00   0.00
 C    -0.00  -0.00   0.00
 C    -0.00  -0.00   0.01
 H    -0.00  -0.01   0.01
 H    -0.01   0.00   0.00
 H    -0.01   0.01   0.01
 H    -0.00   0.00   0.00
 H    -0.01   0.01   0.00
 H    -0.01   0.00  -0.00
 H    -0.00   0.00   0.00
 H    -0.00   0.00   0.00
 H    -0.00   0.00   0.00
 H    -0.00   0.00   0.00
 H    -0.01   0.00   0.00
 H    -0.03  -0.03  -0.07
 H    -0.00  -0.00  -0.00
 H    -0.00   0.00  -0.00
 H    -0.00   0.00   0.00
 H    -0.00   0.00  -0.00
 H    -0.00  -0.00  -0.00
 H     0.01  -0.01   0.02
 H    -0.01  -0.01   0.01
 H    -0.00   0.00  -0.00
 H    -0.01  -0.01  -0.00
 H     0.00  -0.00   0.00
 H    -0.00   0.00   0.01
 H    -0.00  -0.00   0.01
 H    -0.01  -0.01   0.01
     -300.5606
