# Supplementary material for: Enantiospecific Synthesis of Planar Chiral Rhodium and Iridium Cyclopentadienyl Complexes: Enabling Streamlined and Computer-Guided Access to Highly Selective Catalysts for Asymmetric C–H Functionalizations
Source: J Am Chem Soc. 2024 Dec 6;146(50):34786–95. doi: 10.1021/jacs.4c13279 (PMC11664503; doi:10.1021/jacs.4c13279)
Supplement: Supplementary file 2 — ja4c13279_si_002.zip [file ja4c13279_si_002.zip › Rh Cartesian Coordinates and Computed Data/rh1-styrene-4dr-3.xyz]

  96
scf done:    -2243.335408
 C    -2.319014     1.306853    -1.580443
 C    -2.625067     0.642944     0.151933
Rh    -0.872938    -0.329186    -0.651946
 N    -0.091842     1.235029     0.360111
 C    -0.795371     1.906103     1.301072
 O     1.245097     1.560307     0.296867
 O    -0.365838     2.738905     2.082691
 C    -2.206303     1.419777     1.256595
 C    -3.055065     1.655383     2.329461
 C    -3.895912     0.052954     0.205355
 C    -4.734767     0.262346     1.298103
 C    -4.327685     1.084184     2.350447
 H    -4.250815    -0.549981    -0.635586
 H    -5.722549    -0.205081     1.318472
 H    -4.997888     1.265615     3.193853
 H    -2.677748     2.271411     3.149392
 C    -1.029695     1.007620    -2.186706
 H    -0.252750     1.772868    -2.161989
 H    -1.053792     0.453678    -3.129523
 C    -2.692780     2.733757    -1.298881
 H    -3.144437     0.776282    -2.067172
 C     1.973032     1.088268     1.334309
 O     1.573438     0.336401     2.181052
 O     3.186833     1.584702     1.192882
 C     4.163096     1.481012     2.268277
 C     5.371442     2.200483     1.691293
 H     5.113583     3.239053     1.439182
 H     5.714204     1.695861     0.776375
 H     6.193255     2.207511     2.421688
 C     3.619946     2.202521     3.493759
 H     3.358403     3.240287     3.240597
 H     4.383061     2.216190     4.285796
 H     2.721430     1.702431     3.878774
 C     4.494776     0.023670     2.560243
 H     3.629498    -0.503467     2.979143
 H     4.813374    -0.482344     1.638349
 H     5.324237    -0.021755     3.281589
 C    -1.735684     3.728307    -1.073021
 C    -2.131931     5.034643    -0.797538
 C    -3.483770     5.369933    -0.760654
 C    -4.048923     3.078538    -1.258398
 C    -4.443770     4.386646    -0.999026
 H    -0.674027     3.480623    -1.086113
 H    -1.372147     5.795333    -0.605157
 H    -3.790037     6.396108    -0.544269
 H    -4.803659     2.303625    -1.418298
 H    -5.506665     4.638754    -0.975246
 C    -1.406575    -2.428992    -1.152507
 C    -1.161088    -2.387934     0.279411
 C    -2.172402    -2.789167     1.313851
 C    -2.099174    -2.014438     2.636884
 C    -0.976359    -2.448742     3.575903
 C    -0.942397    -3.960436     3.770528
 C    -0.908368    -4.693491     2.433928
 C    -2.102025    -4.306910     1.569754
 C     0.158174    -1.935950     0.453196
 C     0.741675    -1.707158    -0.853212
 O     2.077310    -1.439930    -0.969565
 C     2.554591    -0.492654    -1.816148
 O     1.870533     0.114072    -2.593048
 C     4.017571    -0.315896    -1.656470
 C     4.604242     0.803520    -2.255649
 C     5.974473     1.011519    -2.145730
 C     6.765175     0.095069    -1.450443
 C     6.183220    -1.026690    -0.859767
 C     4.809492    -1.231157    -0.955098
 C    -0.210563    -2.075725    -1.852076
 C    -0.070821    -2.174805    -3.335479
 C    -1.430681    -2.357497    -4.005629
 C    -2.284822    -3.391039    -3.280756
 C    -2.628391    -2.939014    -1.862575
 H    -3.157060    -2.569985     0.870789
 H    -2.029307    -0.937149     2.429560
 H    -3.062933    -2.166354     3.153115
 H    -0.002346    -2.099430     3.199315
 H    -1.105829    -1.941785     4.545446
 H    -1.843606    -4.277859     4.326948
 H    -0.078589    -4.247994     4.391511
 H    -0.897139    -5.784273     2.591069
 H     0.027856    -4.448429     1.900818
 H    -2.080528    -4.852670     0.611939
 H    -3.030940    -4.611607     2.083806
 H     0.671723    -1.698519     1.381084
 H     3.962866     1.501905    -2.796148
 H     6.430543     1.892097    -2.603419
 H     7.842719     0.256766    -1.367973
 H     6.803518    -1.743532    -0.317033
 H     4.341082    -2.099465    -0.489823
 H     0.572799    -3.046168    -3.555903
 H     0.459501    -1.294545    -3.724784
 H    -1.285482    -2.645657    -5.057843
 H    -1.967439    -1.392284    -4.019553
 H    -3.210611    -3.590467    -3.842121
 H    -1.733674    -4.347185    -3.235984
 H    -3.070632    -3.769803    -1.290535
 H    -3.403934    -2.156223    -1.902976


  NORMALMODES   282
 C    -0.16  -0.06   0.37
 C    -0.15   0.33  -0.33
Rh     0.07  -0.05  -0.00
 N     0.02  -0.01  -0.01
 C     0.00   0.02  -0.06
 O     0.01   0.01   0.01
 O    -0.02  -0.00  -0.01
 C    -0.02   0.07  -0.14
 C     0.06  -0.08  -0.04
 C    -0.06   0.12  -0.11
 C     0.03  -0.06  -0.00
 C     0.05  -0.06  -0.01
 H    -0.14   0.23  -0.15
 H     0.07  -0.13   0.05
 H     0.09  -0.10   0.03
 H     0.13  -0.17  -0.00
 C    -0.09  -0.05   0.20
 H    -0.16   0.02   0.14
 H    -0.26   0.20   0.04
 C    -0.07   0.07   0.01
 H    -0.10   0.10   0.08
 C     0.01   0.00   0.00
 O     0.00   0.00   0.00
 O     0.01  -0.00   0.00
 C     0.00  -0.00   0.00
 C     0.00   0.00   0.00
 H     0.00  -0.00   0.00
 H     0.00  -0.00   0.00
 H     0.00   0.00   0.00
 C     0.00  -0.00   0.00
 H     0.00  -0.00   0.00
 H     0.00   0.00   0.00
 H     0.00  -0.00   0.00
 C     0.00  -0.00   0.00
 H     0.00   0.00   0.00
 H     0.00   0.00   0.00
 H     0.00  -0.00   0.00
 C    -0.04   0.02  -0.01
 C    -0.01   0.03  -0.01
 C    -0.01   0.05  -0.00
 C    -0.06   0.08  -0.01
 C    -0.03   0.08  -0.01
 H    -0.05  -0.01   0.00
 H    -0.00   0.02  -0.01
 H     0.01   0.06   0.01
 H    -0.07   0.08   0.01
 H    -0.03   0.10  -0.00
 C     0.01  -0.01   0.00
 C     0.03  -0.04   0.03
 C     0.00  -0.01   0.01
 C    -0.00  -0.00  -0.00
 C    -0.00   0.00   0.00
 C    -0.00   0.00   0.00
 C    -0.00  -0.01   0.01
 C    -0.01  -0.01   0.01
 C     0.02  -0.09   0.03
 C    -0.01   0.02   0.02
 O    -0.01   0.01   0.01
 C    -0.00   0.00   0.00
 O     0.00   0.00  -0.00
 C    -0.00  -0.00   0.00
 C    -0.00  -0.00   0.00
 C    -0.00  -0.00   0.00
 C    -0.00  -0.00  -0.00
 C    -0.00  -0.00   0.00
 C    -0.00  -0.00   0.00
 C    -0.01  -0.01   0.00
 C    -0.00   0.01   0.00
 C    -0.00   0.00   0.00
 C    -0.00   0.00   0.01
 C     0.00   0.01   0.01
 H     0.01  -0.01  -0.01
 H     0.01  -0.01  -0.02
 H    -0.00   0.01   0.00
 H    -0.00   0.01   0.01
 H    -0.01  -0.00   0.00
 H     0.00   0.00   0.01
 H     0.00   0.00   0.00
 H     0.00  -0.00   0.01
 H    -0.01  -0.00   0.00
 H    -0.01  -0.01   0.01
 H    -0.01  -0.01   0.02
 H     0.03  -0.10   0.03
 H    -0.00  -0.00   0.00
 H    -0.00  -0.00  -0.00
 H    -0.00  -0.00  -0.00
 H    -0.00  -0.00  -0.00
 H    -0.00   0.00   0.00
 H     0.01   0.02  -0.00
 H    -0.02   0.02   0.01
 H    -0.00  -0.00   0.00
 H     0.00   0.00   0.00
 H    -0.00   0.01   0.01
 H    -0.00   0.00   0.01
 H     0.00   0.01   0.01
 H     0.01   0.01   0.01
     -290.8031
