# Supplementary material for: Enantiospecific Synthesis of Planar Chiral Rhodium and Iridium Cyclopentadienyl Complexes: Enabling Streamlined and Computer-Guided Access to Highly Selective Catalysts for Asymmetric C–H Functionalizations
Source: J Am Chem Soc. 2024 Dec 6;146(50):34786–95. doi: 10.1021/jacs.4c13279 (PMC11664503; doi:10.1021/jacs.4c13279)
Supplement: Supplementary file 2 — ja4c13279_si_002.zip [file ja4c13279_si_002.zip › Rh Cartesian Coordinates and Computed Data/rh1-styrene-4dr-2.xyz]

  96
scf done:    -2243.337551
 C     1.342027     1.558806     1.860125
 C     2.207306     1.153019     0.230830
Rh     0.694615    -0.344248     0.593491
 N    -0.285360     1.025319    -0.541921
 C     0.371154     1.974171    -1.242814
 O    -1.657621     1.111975    -0.649876
 O    -0.116144     2.790632    -2.012215
 C     1.825006     1.864313    -0.928936
 C     2.773972     2.411601    -1.782057
 C     3.576713     0.963960     0.465600
 C     4.528859     1.483925    -0.408798
 C     4.131989     2.225008    -1.523595
 H     3.905163     0.435410     1.365279
 H     5.591346     1.326046    -0.206450
 H     4.882738     2.649830    -2.193793
 H     2.418058     2.964438    -2.654756
 C     0.121329     0.825111     2.162514
 H    -0.837335     1.322934     2.006376
 H     0.139622     0.208997     3.067059
 C     1.287894     3.047717     1.678055
 H     2.176797     1.273726     2.508615
 C    -2.204430     0.404898    -1.667172
 O    -1.629354    -0.413439    -2.325381
 O    -3.490591     0.663376    -1.806548
 C    -4.184007     1.871558    -1.360285
 C    -4.219351     1.972777     0.159724
 H    -4.950634     2.742271     0.448624
 H    -3.243521     2.242938     0.577715
 H    -4.537190     1.016643     0.598710
 C    -5.590419     1.641798    -1.893989
 H    -6.035237     0.750641    -1.427198
 H    -5.563478     1.487851    -2.982014
 H    -6.225669     2.512068    -1.675254
 C    -3.534467     3.082658    -2.013050
 H    -3.615372     3.013379    -3.108047
 H    -4.051628     3.997821    -1.687716
 H    -2.467562     3.164759    -1.757644
 C     0.122965     3.713024     1.283259
 C     0.126394     5.094196     1.105279
 C     1.284637     5.832114     1.337521
 C     2.447705     3.797633     1.909156
 C     2.446726     5.178690     1.748385
 H    -0.790047     3.150847     1.086571
 H    -0.786938     5.594209     0.775650
 H     1.283964     6.915457     1.196382
 H     3.367255     3.284469     2.203590
 H     3.360029     5.748134     1.936453
 C     1.734346    -2.220471     1.137164
 C     1.789494    -2.119099    -0.310258
 C     3.039751    -2.079760    -1.129762
 C     2.859061    -1.357523    -2.463530
 C     4.163149    -1.310822    -3.248776
 C     4.734570    -2.707437    -3.467624
 C     4.900366    -3.453187    -2.147653
 C     3.597129    -3.493087    -1.356553
 C     0.464590    -2.063260    -0.770271
 C    -0.418707    -2.154612     0.376983
 O    -1.761527    -2.304531     0.196829
 C    -2.670514    -1.707281     1.003734
 O    -2.382828    -1.123088     2.014035
 C    -4.045318    -1.866173     0.476089
 C    -5.109791    -1.551490     1.329261
 C    -6.418530    -1.649627     0.871513
 C    -6.666236    -2.052164    -0.442576
 C    -5.606090    -2.356718    -1.295819
 C    -4.294089    -2.269304    -0.840357
 C     0.370692    -2.333343     1.554290
 C    -0.034345    -2.631400     2.963698
 C     1.165401    -3.065644     3.805922
 C     2.401448    -2.214754     3.531282
 C     2.871875    -2.398024     2.092058
 H     3.794707    -1.517937    -0.550636
 H     2.094000    -1.885334    -3.060246
 H     2.473776    -0.342789    -2.286100
 H     4.004186    -0.802573    -4.213148
 H     4.893328    -0.695686    -2.692751
 H     5.698240    -2.652880    -3.999620
 H     4.051045    -3.279325    -4.121096
 H     5.673685    -2.948286    -1.540282
 H     5.266367    -4.477480    -2.325270
 H     2.842596    -4.083816    -1.906170
 H     3.747968    -4.003360    -0.391217
 H     0.104907    -1.892118    -1.782791
 H    -4.885532    -1.226887     2.347416
 H    -7.250125    -1.408586     1.537441
 H    -7.694722    -2.123079    -0.805202
 H    -5.801310    -2.653147    -2.328517
 H    -3.456710    -2.473246    -1.508430
 H    -0.807481    -3.416445     2.955444
 H    -0.530354    -1.751658     3.399355
 H     0.896048    -3.024490     4.872244
 H     1.411014    -4.120161     3.588580
 H     3.212193    -2.479566     4.227104
 H     2.166588    -1.150195     3.710285
 H     3.696944    -1.712480     1.847060
 H     3.281124    -3.417581     1.968575


  NORMALMODES   282
 C     0.25   0.02  -0.33
 C    -0.03   0.33   0.36
Rh    -0.05  -0.07  -0.01
 N    -0.02  -0.01   0.01
 C    -0.02   0.02   0.06
 O    -0.01   0.00  -0.01
 O     0.02  -0.00   0.01
 C    -0.03   0.06   0.14
 C    -0.04  -0.10   0.03
 C     0.00   0.12   0.12
 C    -0.02  -0.07  -0.00
 C    -0.03  -0.08  -0.00
 H     0.03   0.24   0.18
 H    -0.02  -0.14  -0.06
 H    -0.05  -0.12  -0.05
 H    -0.07  -0.20  -0.03
 C     0.14  -0.01  -0.17
 H     0.18   0.09  -0.09
 H     0.18   0.26   0.02
 C     0.05   0.08   0.01
 H     0.07   0.14  -0.04
 C    -0.01  -0.00  -0.00
 O    -0.00  -0.00  -0.00
 O    -0.01  -0.00  -0.01
 C    -0.00  -0.00  -0.00
 C    -0.00  -0.00  -0.00
 H     0.00  -0.00  -0.00
 H    -0.00  -0.00   0.00
 H    -0.00  -0.00  -0.00
 C    -0.00   0.00  -0.00
 H    -0.00   0.00  -0.00
 H    -0.00   0.00  -0.00
 H    -0.00   0.00   0.00
 C    -0.00  -0.00  -0.00
 H    -0.00  -0.00  -0.00
 H    -0.00  -0.00  -0.00
 H    -0.00   0.00   0.00
 C     0.03   0.03   0.02
 C     0.00   0.03   0.02
 C    -0.01   0.05   0.00
 C     0.03   0.09   0.02
 C     0.00   0.08   0.01
 H     0.05   0.00   0.01
 H    -0.01   0.02   0.02
 H    -0.03   0.05  -0.01
 H     0.04   0.10   0.00
 H    -0.01   0.10   0.01
 C    -0.01  -0.01  -0.01
 C    -0.01  -0.04  -0.03
 C     0.00  -0.01  -0.01
 C     0.00  -0.00  -0.00
 C     0.00   0.00  -0.00
 C     0.00   0.00  -0.00
 C     0.01  -0.00  -0.01
 C     0.01  -0.01  -0.01
 C     0.01  -0.08  -0.04
 C     0.01   0.03  -0.02
 O     0.01   0.01  -0.01
 C     0.00   0.00   0.00
 O    -0.00  -0.00   0.00
 C     0.00  -0.00  -0.00
 C     0.00  -0.00  -0.00
 C     0.00  -0.00  -0.00
 C     0.00  -0.00  -0.00
 C     0.00  -0.00  -0.00
 C     0.00  -0.00  -0.00
 C     0.01  -0.00  -0.00
 C     0.00   0.01  -0.00
 C     0.00   0.00  -0.00
 C     0.00   0.00  -0.01
 C    -0.00   0.01  -0.01
 H    -0.01  -0.01   0.01
 H     0.00   0.00  -0.01
 H    -0.00  -0.01   0.01
 H     0.00   0.00  -0.00
 H     0.01  -0.00  -0.00
 H     0.00   0.00  -0.01
 H     0.00   0.00  -0.00
 H     0.01   0.00  -0.01
 H     0.01   0.00  -0.01
 H     0.01  -0.01  -0.01
 H     0.01  -0.01  -0.01
 H     0.01  -0.10  -0.04
 H     0.00  -0.00  -0.00
 H     0.00  -0.00   0.00
 H     0.00   0.00   0.00
 H     0.00  -0.00  -0.00
 H     0.00   0.00  -0.00
 H    -0.00   0.02   0.00
 H     0.02   0.03  -0.01
 H     0.00   0.00  -0.00
 H    -0.00   0.00  -0.00
 H     0.01  -0.00  -0.01
 H     0.00   0.00  -0.00
 H    -0.01   0.02  -0.01
 H     0.01   0.01  -0.02
     -295.6450
