# Supplementary material for: Enantiospecific Synthesis of Planar Chiral Rhodium and Iridium Cyclopentadienyl Complexes: Enabling Streamlined and Computer-Guided Access to Highly Selective Catalysts for Asymmetric C–H Functionalizations
Source: J Am Chem Soc. 2024 Dec 6;146(50):34786–95. doi: 10.1021/jacs.4c13279 (PMC11664503; doi:10.1021/jacs.4c13279)
Supplement: Supplementary file 2 — ja4c13279_si_002.zip [file ja4c13279_si_002.zip › Rh Cartesian Coordinates and Computed Data/rh2-styrene-3ur-2.xyz]

 102
scf done:    -2321.902521
Rh    -0.298942    -0.538215    -0.458528
 N    -2.105499     0.378771    -0.461326
 C    -3.150417    -0.186213    -1.111774
 O    -2.425070     1.477454     0.306416
 O    -4.320446     0.154552    -1.051782
 C    -2.619681    -1.286348    -1.970815
 C    -3.474421    -2.233343    -2.523090
 C    -1.226259    -1.336331    -2.203566
 C    -0.731500    -2.369977    -3.010527
 C    -1.590105    -3.324918    -3.554301
 C    -2.963367    -3.262488    -3.313786
 H     0.334163    -2.410193    -3.246626
 H    -1.178859    -4.118279    -4.183891
 H    -3.632133    -4.008853    -3.748155
 H    -4.542398    -2.138218    -2.310715
 C     0.281314     1.136933    -1.580252
 C    -0.297468     0.255988    -2.581568
 H    -0.381879     1.948443    -1.277886
 C     1.693160     1.556590    -1.590947
 H    -1.204009     0.674808    -3.029560
 H     0.394121    -0.153619    -3.321321
 C     2.681713     0.978950    -2.402835
 C     3.975256     1.491932    -2.437315
 C     4.317072     2.602775    -1.666947
 C     2.059301     2.669200    -0.812300
 C     3.348735     3.189233    -0.853745
 H     2.433392     0.129679    -3.040457
 H     4.722313     1.024800    -3.084132
 H     5.332180     3.004439    -1.694190
 H     1.305398     3.132960    -0.171148
 H     3.602006     4.057236    -0.240911
 C    -2.755720     2.579029    -0.409012
 O    -2.595417     2.710463    -1.591199
 O    -3.231925     3.451403     0.455223
 C    -3.706118     4.754834     0.011125
 C    -4.861719     4.572780    -0.963280
 H    -4.524457     4.099189    -1.893651
 H    -5.300251     5.553032    -1.201522
 H    -5.641892     3.942071    -0.512453
 C    -2.553854     5.543386    -0.597149
 H    -2.887608     6.566467    -0.824817
 H    -1.716999     5.606557     0.114886
 H    -2.200277     5.074475    -1.523950
 C    -4.180857     5.397836     1.304188
 H    -4.978528     4.794757     1.761019
 H    -4.570817     6.406261     1.105167
 H    -3.351761     5.475663     2.022391
 C    -0.095366    -2.555338     0.593951
 C    -0.676200    -1.604538     1.462224
 C    -1.984959    -1.772266     2.177779
 C    -2.540150    -0.492352     2.802170
 C    -3.877574    -0.749705     3.485860
 C    -3.771641    -1.838474     4.546868
 C    -3.167721    -3.114003     3.970911
 C    -1.838566    -2.843390     3.274811
 C     0.266339    -0.514044     1.627442
 C     1.443340    -0.871456     0.906719
 O     2.658161    -0.274504     0.868839
 C     2.961291     0.828514     1.602325
 O     2.165243     1.418086     2.280904
 C     4.393765     1.180195     1.472036
 C     5.289508     0.432836     0.701076
 C     6.618357     0.833898     0.600320
 C     7.055126     1.980236     1.263283
 C     6.162968     2.725780     2.036353
 C     4.836351     2.325490     2.142978
 C     1.214891    -2.093024     0.200478
 C     2.248328    -2.999510    -0.437837
 C     3.020714    -2.314408    -1.561305
 C     3.230368    -3.412277     0.672863
 C     1.553350    -4.254449    -1.004878
 C     0.482270    -4.854179    -0.104288
 C    -0.652966    -3.861223     0.127637
 H    -2.721958    -2.139241     1.439692
 H    -2.649139     0.294404     2.047329
 H    -1.816907    -0.120996     3.551214
 H    -4.255319     0.185328     3.929102
 H    -4.616809    -1.045682     2.720051
 H    -3.130371    -1.477793     5.371730
 H    -4.758716    -2.048156     4.990155
 H    -3.870892    -3.552124     3.239550
 H    -3.031257    -3.870001     4.761398
 H    -1.096959    -2.484075     4.010867
 H    -1.429366    -3.777007     2.858912
 H     0.146183     0.358196     2.258938
 H     4.938926    -0.453409     0.172843
 H     7.316732     0.251070    -0.004252
 H     8.098277     2.294722     1.179117
 H     6.506330     3.622235     2.557516
 H     4.115381     2.890906     2.736584
 H     2.342571    -2.029365    -2.377631
 H     3.519275    -1.400561    -1.213654
 H     3.781043    -2.997395    -1.971693
 H     2.713194    -3.921213     1.499658
 H     3.991449    -4.099331     0.270494
 H     3.745928    -2.536085     1.090794
 H     1.086759    -3.996577    -1.968152
 H     2.332169    -5.002096    -1.227699
 H     0.085585    -5.773196    -0.562765
 H     0.918896    -5.154346     0.863655
 H    -1.209393    -3.713794    -0.812887
 H    -1.378116    -4.250420     0.855596


  NORMALMODES   300
Rh    -0.03  -0.01  -0.08
 N    -0.02  -0.02  -0.01
 C    -0.04  -0.05   0.04
 O     0.01  -0.01  -0.01
 O    -0.02   0.01   0.02
 C    -0.09  -0.13   0.11
 C    -0.09  -0.03  -0.07
 C    -0.10  -0.34   0.37
 C    -0.04  -0.11   0.14
 C    -0.05   0.01  -0.05
 C    -0.05  -0.00  -0.07
 H    -0.01  -0.13   0.27
 H    -0.05   0.07  -0.13
 H    -0.04   0.03  -0.15
 H    -0.11   0.02  -0.19
 C     0.07   0.19  -0.00
 C     0.18   0.24   0.12
 H     0.06   0.12   0.15
 C     0.08   0.07   0.06
 H    -0.09  -0.20   0.28
 H     0.06  -0.03   0.17
 C     0.03   0.03   0.03
 C     0.03   0.01   0.01
 C     0.05   0.02   0.00
 C     0.08   0.06   0.05
 C     0.08   0.04   0.01
 H    -0.00   0.04   0.04
 H     0.02   0.01   0.00
 H     0.05   0.01  -0.02
 H     0.08   0.06   0.05
 H     0.10   0.05  -0.00
 C     0.00  -0.01  -0.01
 O     0.01  -0.00  -0.00
 O     0.00  -0.01  -0.00
 C     0.00  -0.01  -0.00
 C     0.00  -0.00  -0.00
 H    -0.00  -0.00  -0.00
 H     0.00  -0.00   0.00
 H     0.00  -0.00  -0.00
 C     0.00  -0.00   0.00
 H    -0.00  -0.00   0.00
 H     0.00  -0.00   0.00
 H    -0.00  -0.00  -0.00
 C     0.00  -0.01   0.00
 H     0.00  -0.00   0.00
 H     0.00  -0.01  -0.00
 H     0.00  -0.00   0.00
 C     0.01   0.02  -0.03
 C     0.00   0.04  -0.03
 C     0.01   0.02  -0.02
 C    -0.00   0.01  -0.00
 C     0.00   0.00  -0.00
 C     0.01  -0.00  -0.01
 C     0.01   0.00  -0.01
 C     0.01   0.01  -0.01
 C     0.02  -0.00   0.03
 C    -0.00   0.01   0.00
 O    -0.00   0.00  -0.00
 C     0.00   0.00   0.00
 O     0.00   0.00  -0.00
 C     0.00  -0.00   0.00
 C     0.00  -0.00   0.00
 C     0.00  -0.00  -0.00
 C     0.00   0.00  -0.00
 C     0.00   0.00   0.00
 C     0.00   0.00   0.00
 C     0.00   0.00  -0.02
 C     0.01  -0.00   0.00
 C     0.00  -0.00  -0.00
 C     0.01   0.00   0.00
 C     0.01  -0.01   0.01
 C     0.00   0.01   0.01
 C     0.01   0.01   0.01
 H     0.01   0.01  -0.02
 H    -0.01   0.01   0.00
 H    -0.00   0.01  -0.00
 H    -0.00  -0.00  -0.00
 H     0.00   0.00  -0.00
 H     0.00  -0.00  -0.00
 H     0.01  -0.01  -0.01
 H     0.01   0.00  -0.01
 H     0.02   0.00  -0.02
 H     0.01   0.01  -0.01
 H     0.01   0.01  -0.01
 H     0.02  -0.00   0.03
 H     0.00  -0.00   0.00
 H     0.00  -0.00   0.00
 H     0.00   0.00  -0.00
 H     0.00   0.00   0.00
 H     0.00  -0.00   0.00
 H     0.00  -0.00  -0.00
 H     0.01  -0.00  -0.00
 H     0.00  -0.00  -0.01
 H     0.01  -0.00  -0.00
 H     0.01   0.00   0.00
 H     0.00   0.00   0.01
 H     0.02  -0.02   0.00
 H     0.01  -0.01   0.02
 H    -0.00   0.01   0.01
 H     0.00   0.00   0.01
 H    -0.01  -0.01   0.01
 H     0.02   0.03   0.03
     -286.2655
