# Supplementary material for: Enantiospecific Synthesis of Planar Chiral Rhodium and Iridium Cyclopentadienyl Complexes: Enabling Streamlined and Computer-Guided Access to Highly Selective Catalysts for Asymmetric C–H Functionalizations
Source: J Am Chem Soc. 2024 Dec 6;146(50):34786–95. doi: 10.1021/jacs.4c13279 (PMC11664503; doi:10.1021/jacs.4c13279)
Supplement: Supplementary file 2 — ja4c13279_si_002.zip [file ja4c13279_si_002.zip › Rh Cartesian Coordinates and Computed Data/rh1-hexene-3ur-3.xyz]

  98
scf done:    -2169.586433
Rh    -0.768703    -0.546280    -0.312064
 N    -0.149341     0.725931    -1.752287
 C     0.860858     0.397309    -2.587005
 O    -0.685902     1.986815    -1.904577
 O     1.439858     1.134140    -3.372503
 C     1.171815    -1.047789    -2.383366
 C     2.370782    -1.586109    -2.836793
 C     0.230896    -1.843974    -1.692442
 C     0.544863    -3.190219    -1.466363
 C     1.760701    -3.719229    -1.896679
 C     2.676493    -2.923323    -2.587006
 H    -0.181145    -3.842832    -0.973312
 H     1.985641    -4.771658    -1.705524
 H     3.621596    -3.348122    -2.932438
 H     3.052962    -0.922377    -3.374901
 C    -2.461882    -0.681659    -1.498468
 C    -1.583377    -1.667507    -2.111194
 H    -2.567604     0.252197    -2.062330
 C    -3.739490    -1.140194    -0.851173
 H    -1.311326    -1.456069    -3.150146
 H    -1.885562    -2.709267    -1.960574
 C     0.067606     3.054601    -1.547712
 O    -0.328338     4.161146    -1.776224
 O     1.171708     2.696549    -0.918030
 C     2.297879     3.614275    -0.793131
 C     3.406996     2.711832    -0.279180
 H     3.615942     1.920169    -1.011719
 H     4.325075     3.292902    -0.111992
 H     3.117010     2.233708     0.667220
 C     1.949124     4.703010     0.210668
 H     1.694645     4.262463     1.187234
 H     2.813236     5.368745     0.353156
 H     1.098696     5.298175    -0.146444
 C     2.650513     4.170074    -2.165604
 H     2.730658     3.342284    -2.885313
 H     3.613423     4.698608    -2.109905
 H     1.884110     4.870469    -2.521157
 C    -4.875765    -1.323807    -1.856102
 H    -3.571382    -2.091412    -0.318906
 H    -4.059735    -0.406489    -0.091810
 C    -6.185743    -1.751875    -1.209611
 H    -5.026868    -0.379278    -2.408379
 H    -4.576305    -2.069239    -2.614937
 C    -7.319751    -1.935463    -2.205004
 H    -6.023882    -2.691848    -0.651986
 H    -6.474020    -1.002271    -0.451124
 H    -8.251921    -2.243430    -1.707651
 H    -7.526430    -1.000860    -2.750577
 H    -7.072643    -2.704387    -2.954547
 C    -1.388282    -1.092537     1.797013
 C    -1.423745     0.329152     1.587024
 C    -2.593291     1.235348     1.811331
 C    -2.628440     1.717421     3.269330
 C    -3.830977     2.616869     3.532529
 C    -3.874616     3.792762     2.562582
 C    -3.834768     3.319349     1.113759
 C    -2.631604     2.423285     0.850650
 C    -0.081986     0.726904     1.273551
 C     0.756614    -0.424335     1.325155
 O     2.087447    -0.428944     1.016036
 C     2.984279    -0.711652     1.992892
 O     2.670565    -0.886331     3.139864
 C     4.361345    -0.774997     1.452203
 C     4.613957    -0.748528     0.075315
 C     5.925138    -0.822511    -0.384831
 C     6.980648    -0.918894     0.522314
 C     6.728207    -0.949658     1.895053
 C     5.419866    -0.882443     2.360936
 C    -0.039581    -1.550713     1.652345
 C     0.397318    -2.954635     1.911782
 C    -0.724288    -3.791993     2.533614
 C    -2.103562    -3.456567     1.972741
 C    -2.473005    -2.005659     2.265591
 H    -3.509354     0.639712     1.643855
 H    -1.695094     2.271278     3.476591
 H    -2.632383     0.851976     3.952062
 H    -4.756470     2.022133     3.424752
 H    -3.813524     2.974621     4.574704
 H    -4.771644     4.406486     2.744110
 H    -3.005964     4.449334     2.751249
 H    -4.760657     2.759212     0.887427
 H    -3.816034     4.178292     0.424855
 H    -1.710195     3.020636     0.972396
 H    -2.624472     2.063574    -0.189075
 H     0.265947     1.724004     1.013567
 H     3.779323    -0.681601    -0.623703
 H     6.123980    -0.804880    -1.458791
 H     8.009195    -0.973109     0.157045
 H     7.556594    -1.027722     2.602716
 H     5.191674    -0.910305     3.428408
 H     0.763477    -3.405971     0.977702
 H     1.264312    -2.918187     2.589286
 H    -0.502463    -4.861573     2.398496
 H    -0.743547    -3.618328     3.623370
 H    -2.114653    -3.619503     0.879571
 H    -2.860482    -4.131689     2.400511
 H    -3.438050    -1.736695     1.813068
 H    -2.599863    -1.873332     3.355927


  NORMALMODES   288
Rh     0.02  -0.05  -0.06
 N     0.02  -0.02  -0.01
 C     0.06   0.01   0.02
 O     0.00  -0.02   0.00
 O     0.01   0.02  -0.00
 C     0.15   0.04   0.08
 C     0.06  -0.03  -0.08
 C     0.34   0.13   0.35
 C     0.11   0.05   0.12
 C     0.02  -0.02  -0.06
 C     0.02  -0.03  -0.07
 H     0.13   0.11   0.22
 H    -0.03  -0.04  -0.14
 H    -0.01  -0.07  -0.13
 H     0.03  -0.08  -0.19
 C    -0.19   0.08  -0.02
 C    -0.29   0.15   0.08
 H    -0.11   0.16   0.11
 C    -0.11   0.06   0.07
 H     0.25   0.17   0.24
 H    -0.03   0.09   0.14
 C    -0.00  -0.01   0.00
 O    -0.01  -0.01  -0.00
 O    -0.00  -0.00   0.00
 C    -0.00  -0.00   0.00
 C     0.00   0.00  -0.00
 H     0.00  -0.00   0.00
 H     0.00   0.00  -0.00
 H     0.00   0.00   0.00
 C    -0.00  -0.00  -0.00
 H    -0.00   0.00   0.00
 H    -0.00   0.00  -0.00
 H    -0.00  -0.00  -0.00
 C    -0.00  -0.00  -0.00
 H    -0.00  -0.00   0.00
 H    -0.00   0.00   0.00
 H    -0.00  -0.00  -0.00
 C    -0.06   0.01   0.03
 H    -0.05   0.06   0.04
 H    -0.14   0.03   0.07
 C    -0.05  -0.01   0.01
 H    -0.06  -0.00   0.01
 H    -0.00   0.01   0.06
 C    -0.03  -0.01  -0.01
 H    -0.04  -0.01   0.00
 H    -0.07  -0.02   0.01
 H    -0.03  -0.02  -0.03
 H    -0.02  -0.01  -0.01
 H    -0.01  -0.00  -0.01
 C    -0.00  -0.00  -0.00
 C     0.00   0.01   0.01
 C    -0.00   0.00   0.01
 C    -0.01   0.01   0.01
 C    -0.00   0.00   0.00
 C    -0.00   0.00   0.00
 C    -0.00   0.00   0.00
 C    -0.00   0.00   0.01
 C    -0.02   0.01   0.01
 C    -0.03  -0.00  -0.05
 O    -0.02   0.00  -0.01
 C    -0.02   0.00  -0.01
 O    -0.01   0.00  -0.01
 C    -0.01   0.00  -0.01
 C    -0.01  -0.00  -0.01
 C    -0.00  -0.00  -0.00
 C    -0.01   0.00   0.00
 C    -0.01   0.00   0.00
 C    -0.01   0.00  -0.00
 C    -0.02  -0.01  -0.01
 C    -0.00  -0.00   0.01
 C    -0.00  -0.00   0.00
 C    -0.00  -0.00   0.00
 C    -0.00   0.00  -0.00
 H    -0.00   0.00   0.01
 H    -0.00   0.00   0.00
 H    -0.00   0.01   0.01
 H    -0.00   0.00   0.00
 H    -0.01   0.01   0.00
 H    -0.00   0.00   0.00
 H    -0.00   0.00   0.00
 H    -0.00   0.00   0.00
 H    -0.00   0.00   0.00
 H    -0.00   0.00   0.01
 H    -0.00   0.00   0.01
 H    -0.02   0.01   0.01
 H    -0.00  -0.01  -0.01
 H    -0.00  -0.01  -0.00
 H    -0.01   0.00   0.00
 H    -0.01   0.00   0.00
 H    -0.01   0.00  -0.00
 H     0.02  -0.01   0.02
 H    -0.01   0.01   0.03
 H    -0.01  -0.00   0.00
 H    -0.01  -0.01   0.01
 H    -0.00  -0.00   0.00
 H    -0.01   0.00   0.00
 H    -0.00   0.00   0.01
 H     0.01   0.01  -0.00
     -299.5692
