# Supplementary material for: Enantiospecific Synthesis of Planar Chiral Rhodium and Iridium Cyclopentadienyl Complexes: Enabling Streamlined and Computer-Guided Access to Highly Selective Catalysts for Asymmetric C–H Functionalizations
Source: J Am Chem Soc. 2024 Dec 6;146(50):34786–95. doi: 10.1021/jacs.4c13279 (PMC11664503; doi:10.1021/jacs.4c13279)
Supplement: Supplementary file 2 — ja4c13279_si_002.zip [file ja4c13279_si_002.zip › Rh Cartesian Coordinates and Computed Data/rh3-hexene-4ur-3.xyz]

 104
scf done:    -2248.140946
Rh    -0.377576    -0.408862    -0.127786
 N     0.328878     1.330558     0.614455
 C     1.083592     2.141495    -0.151813
 O     0.379809     1.566068     1.974531
 O     1.762943     3.090981     0.224465
 C     0.947159     1.697933    -1.570087
 C     1.851969     2.137231    -2.528956
 C    -0.065941     0.761894    -1.889641
 C    -0.107976     0.268460    -3.200135
 C     0.811306     0.697892    -4.157786
 C     1.786939     1.639463    -3.830294
 H    -0.875658    -0.451749    -3.486814
 H     0.756221     0.295284    -5.172553
 H     2.499544     1.977900    -4.585839
 H     2.615436     2.854450    -2.217201
 C    -2.229096     0.459403     0.043098
 C    -1.820272     1.124999    -1.181844
 H    -2.286368     1.082260     0.940135
 H    -1.516804     2.158543    -0.983898
 C    -2.751007     1.009796    -2.368467
 C    -0.191023     2.707566     2.427692
 O    -0.025462     3.046806     3.563326
 O    -0.931755     3.291752     1.500898
 C    -1.338284     4.682759     1.633147
 C    -2.367481     4.810900     2.746461
 H    -2.730666     5.848020     2.799602
 H    -1.925216     4.539316     3.713308
 H    -3.228892     4.154169     2.550846
 C    -1.954299     4.980169     0.274953
 H    -1.204118     4.850660    -0.518885
 H    -2.324874     6.014718     0.243207
 H    -2.798082     4.301789     0.077520
 C    -0.106637     5.546294     1.868095
 H     0.664028     5.301272     1.122497
 H    -0.378004     6.608279     1.777116
 H     0.310896     5.374232     2.868398
 H    -3.026764    -0.288095    -0.042468
 C    -4.076259     1.713054    -2.087832
 H    -2.286997     1.455751    -3.260974
 H    -2.943760    -0.049741    -2.604449
 C    -5.020395     1.697538    -3.282070
 H    -4.570768     1.244683    -1.219626
 H    -3.876372     2.758586    -1.791150
 C    -6.342460     2.396206    -3.009271
 H    -4.520490     2.169912    -4.145918
 H    -5.206622     0.650680    -3.581215
 H    -6.186870     3.453697    -2.741829
 H    -6.879846     1.921995    -2.172361
 H    -7.004741     2.369547    -3.887645
 C    -0.412651    -2.632863    -0.451212
 C    -0.646259    -2.326562     0.943088
 C    -1.746170    -2.786844     1.857501
 C    -1.252090    -3.985296     2.686889
 C    -2.345128    -4.525685     3.600871
 C    -2.894731    -3.437097     4.515181
 C    -3.364635    -2.228357     3.714189
 C    -2.269686    -1.696683     2.796641
 C     0.486782    -1.598750     1.407006
 C     1.455279    -1.544963     0.341834
 O     2.605740    -0.822991     0.440140
 C     3.819116    -1.402563     0.272237
 O     3.961862    -2.581302     0.083958
 C     4.898871    -0.391676     0.340013
 C     6.217024    -0.839418     0.191316
 C     7.267367     0.070096     0.231721
 C     7.003510     1.428518     0.418519
 C     5.690743     1.875855     0.566837
 C     4.633328     0.971364     0.530439
 C     0.931457    -2.198085    -0.786495
 C     1.596053    -2.448048    -2.098119
 C     0.915777    -3.606908    -2.818600
 C    -0.596682    -3.455621    -2.799742
 C    -1.229692    -3.502665    -1.392971
 C    -2.675208    -3.019583    -1.526877
 C    -1.223096    -4.950364    -0.878833
 H    -2.593410    -3.132563     1.244725
 H    -0.391153    -3.653688     3.294121
 H    -0.870401    -4.777322     2.024610
 H    -3.165657    -4.934142     2.982829
 H    -1.956226    -5.369208     4.193639
 H    -2.101117    -3.119805     5.215377
 H    -3.715624    -3.832058     5.135116
 H    -3.708274    -1.428659     4.389529
 H    -4.240461    -2.514792     3.103413
 H    -1.435933    -1.310676     3.408789
 H    -2.634913    -0.843511     2.209689
 H     0.640169    -1.178584     2.399310
 H     6.392048    -1.907049     0.043227
 H     8.296330    -0.278176     0.116676
 H     7.829445     2.143697     0.448876
 H     5.478869     2.937297     0.712112
 H     3.610348     1.332351     0.649281
 H     1.557748    -1.536862    -2.716492
 H     2.657368    -2.668540    -1.917295
 H     1.275640    -3.660024    -3.857509
 H     1.206105    -4.559025    -2.343779
 H    -0.860387    -2.494769    -3.271014
 H    -1.071695    -4.238890    -3.412577
 H    -3.215087    -3.643969    -2.256037
 H    -3.227369    -3.065577    -0.578316
 H    -2.700257    -1.979254    -1.879690
 H    -0.199742    -5.326085    -0.732739
 H    -1.749117    -5.035063     0.082088
 H    -1.732462    -5.611956    -1.597219


  NORMALMODES   306
Rh    -0.01   0.04  -0.06
 N     0.01   0.01  -0.02
 C     0.06  -0.02  -0.01
 O    -0.01  -0.01  -0.01
 O     0.01   0.01   0.02
 C     0.15  -0.04  -0.00
 C     0.03   0.08  -0.06
 C     0.40  -0.27   0.06
 C     0.14  -0.09   0.02
 C     0.00   0.06  -0.04
 C     0.00   0.07  -0.05
 H     0.19  -0.17   0.08
 H    -0.06   0.13  -0.07
 H    -0.04   0.10  -0.07
 H    -0.03   0.16  -0.11
 C    -0.18  -0.02   0.16
 C    -0.29  -0.06   0.27
 H     0.06  -0.15   0.26
 H     0.12  -0.17   0.12
 C    -0.02  -0.06   0.08
 C     0.00  -0.00  -0.01
 O     0.00  -0.01  -0.01
 O    -0.00  -0.00  -0.00
 C    -0.00  -0.00  -0.00
 C     0.00  -0.00  -0.00
 H     0.00  -0.00   0.00
 H     0.00  -0.00  -0.00
 H    -0.00   0.00  -0.00
 C    -0.00   0.00  -0.00
 H    -0.00  -0.00  -0.00
 H     0.00   0.00  -0.00
 H    -0.00   0.00  -0.00
 C     0.00  -0.00  -0.00
 H     0.00  -0.00   0.00
 H     0.00  -0.00  -0.00
 H    -0.00  -0.00  -0.00
 H    -0.09  -0.11   0.24
 C    -0.02  -0.00  -0.01
 H     0.12  -0.05   0.17
 H    -0.04  -0.05   0.05
 C     0.00   0.00  -0.02
 H    -0.05   0.02  -0.01
 H    -0.00  -0.01  -0.01
 C     0.00   0.00  -0.01
 H     0.01   0.00  -0.02
 H     0.00   0.00  -0.02
 H     0.00  -0.00  -0.01
 H     0.01  -0.00  -0.01
 H    -0.00   0.01  -0.01
 C    -0.00  -0.00  -0.01
 C     0.00   0.00   0.01
 C    -0.00  -0.00   0.01
 C    -0.00  -0.00   0.00
 C    -0.00  -0.00   0.00
 C    -0.00  -0.00   0.00
 C    -0.00  -0.00   0.01
 C     0.00  -0.01   0.01
 C    -0.00  -0.03   0.02
 C    -0.05   0.06  -0.01
 O    -0.02   0.01  -0.00
 C    -0.02   0.00  -0.00
 O    -0.02   0.00   0.00
 C    -0.01   0.00  -0.00
 C    -0.01  -0.00   0.00
 C    -0.01  -0.00   0.00
 C    -0.00  -0.00   0.00
 C    -0.00  -0.00  -0.00
 C    -0.00   0.00  -0.00
 C    -0.04   0.01  -0.01
 C    -0.01  -0.00   0.01
 C    -0.00  -0.00   0.00
 C    -0.00  -0.01  -0.00
 C    -0.00  -0.01   0.00
 C    -0.00  -0.00   0.00
 C    -0.00  -0.00   0.00
 H     0.00   0.00   0.00
 H    -0.00  -0.00   0.00
 H    -0.00  -0.00   0.00
 H    -0.00  -0.00   0.00
 H    -0.00  -0.00   0.00
 H    -0.00  -0.01   0.00
 H    -0.00  -0.01   0.00
 H    -0.00  -0.00   0.01
 H    -0.00  -0.00   0.00
 H     0.00  -0.01   0.01
 H     0.00  -0.00   0.02
 H    -0.00  -0.02   0.02
 H    -0.01  -0.00   0.00
 H    -0.01  -0.01  -0.00
 H    -0.00  -0.00  -0.00
 H    -0.00  -0.00  -0.00
 H    -0.00   0.01  -0.00
 H     0.01  -0.01   0.00
 H    -0.01  -0.01   0.03
 H    -0.00   0.00   0.00
 H    -0.00  -0.00  -0.00
 H    -0.01  -0.01  -0.01
 H     0.00  -0.01   0.00
 H    -0.00   0.00  -0.00
 H    -0.00  -0.00  -0.00
 H     0.00  -0.00  -0.00
 H    -0.00  -0.00  -0.00
 H    -0.00  -0.00   0.01
 H    -0.01  -0.00   0.01
     -310.2875
