# Supplementary material for: Enantiospecific Synthesis of Planar Chiral Rhodium and Iridium Cyclopentadienyl Complexes: Enabling Streamlined and Computer-Guided Access to Highly Selective Catalysts for Asymmetric C–H Functionalizations
Source: J Am Chem Soc. 2024 Dec 6;146(50):34786–95. doi: 10.1021/jacs.4c13279 (PMC11664503; doi:10.1021/jacs.4c13279)
Supplement: Supplementary file 2 — ja4c13279_si_002.zip [file ja4c13279_si_002.zip › Rh Cartesian Coordinates and Computed Data/rh2-hexene-3dr-4.xyz]

 104
scf done:    -2248.148098
Rh    -1.029104     0.678402     0.352790
 N    -0.156601    -0.682947     1.575569
 C    -0.895917    -1.498371     2.364688
 O     1.188116    -0.987814     1.539823
 O    -0.495773    -2.471055     2.984199
 C    -2.306546    -1.011156     2.354379
 C    -3.331771    -1.815027     2.843328
 C    -2.578974     0.258298     1.803019
 C    -3.910674     0.691033     1.764231
 C    -4.936763    -0.116003     2.248855
 C    -4.652409    -1.371230     2.791153
 H    -4.149642     1.682625     1.367971
 H    -5.969128     0.240303     2.205298
 H    -5.459922    -1.998893     3.174820
 H    -3.059845    -2.790926     3.253465
 C    -0.313891     2.156453     1.611207
 C    -1.488459     1.721163     2.333094
 C     1.080119     2.012055     2.156907
 H    -0.465372     3.099452     1.075330
 H    -1.284538     1.239216     3.295150
 H    -2.307226     2.442559     2.383421
 C     1.499890    -2.113929     0.861903
 O     0.754271    -2.732781     0.151334
 O     2.774606    -2.349987     1.101318
 C     3.422718    -3.548600     0.582959
 C     4.825634    -3.447750     1.159524
 H     5.318519    -2.531336     0.805165
 H     5.425827    -4.313708     0.845652
 H     4.787611    -3.423852     2.258061
 C     3.460666    -3.505313    -0.938543
 H     4.034184    -4.365543    -1.314136
 H     2.448887    -3.550134    -1.360735
 H     3.955157    -2.586527    -1.285670
 C     2.704880    -4.782907     1.111489
 H     3.270197    -5.684026     0.831770
 H     2.634894    -4.740933     2.208356
 H     1.690400    -4.858622     0.700991
 C     1.518215     3.226093     2.971449
 H     1.155647     1.100552     2.766534
 H     1.781223     1.871638     1.316703
 C     2.951503     3.118256     3.473303
 H     1.413391     4.141935     2.360228
 H     0.834930     3.360922     3.829773
 C     3.403527     4.322363     4.283114
 H     3.051788     2.200607     4.078944
 H     3.623099     2.976991     2.607516
 H     2.770409     4.465114     5.173687
 H     4.442644     4.213534     4.629246
 H     3.346362     5.248608     3.688577
 C    -2.013298     1.310436    -1.589966
 C    -1.943180    -0.135184    -1.627282
 C    -3.048762    -1.108138    -1.930902
 C    -2.518341    -2.534619    -2.096987
 C    -3.624377    -3.514031    -2.471417
 C    -4.771950    -3.480015    -1.469181
 C    -5.309028    -2.063717    -1.306965
 C    -4.197462    -1.096765    -0.922922
 C    -0.586116    -0.475768    -1.464359
 C     0.189440     0.733085    -1.389620
 O     1.553100     0.770190    -1.261736
 C     2.306631     0.292217    -2.283698
 O     1.853541     0.032187    -3.365002
 C     3.724686     0.150193    -1.879430
 C     4.130617     0.297660    -0.547616
 C     5.470585     0.121436    -0.214546
 C     6.400601    -0.204576    -1.201800
 C     5.993904    -0.358956    -2.528791
 C     4.657349    -0.182968    -2.868315
 C    -0.684828     1.848124    -1.540891
 C    -0.363597     3.278751    -1.901514
 C     0.852295     3.864701    -1.182221
 C    -0.048392     3.258186    -3.410263
 C    -1.613833     4.129678    -1.618451
 C    -2.880851     3.576777    -2.260926
 C    -3.230267     2.170869    -1.768442
 H    -3.463390    -0.791809    -2.910607
 H    -1.722728    -2.553513    -2.858856
 H    -2.049785    -2.850271    -1.147884
 H    -4.011533    -3.258731    -3.474927
 H    -3.209762    -4.531746    -2.550096
 H    -5.575299    -4.168282    -1.778400
 H    -4.408814    -3.839931    -0.489850
 H    -6.102452    -2.035776    -0.542575
 H    -5.775342    -1.737011    -2.254917
 H    -4.598529    -0.080207    -0.804288
 H    -3.790267    -1.385113     0.057910
 H    -0.174143    -1.477292    -1.360714
 H     3.391214     0.519603     0.222592
 H     5.787136     0.229091     0.825151
 H     7.450930    -0.345420    -0.934945
 H     6.723565    -0.619414    -3.298696
 H     4.307595    -0.305603    -3.895388
 H     1.083916     4.854031    -1.605842
 H     1.737641     3.226756    -1.304238
 H     0.681249     3.997971    -0.107123
 H     0.118815     4.283490    -3.777262
 H    -0.860018     2.806495    -3.997306
 H     0.856419     2.665873    -3.609079
 H    -1.429706     5.157240    -1.972468
 H    -1.752950     4.197138    -0.524407
 H    -3.725888     4.254332    -2.064375
 H    -2.756049     3.563984    -3.355380
 H    -3.775594     2.233551    -0.813182
 H    -3.924176     1.680790    -2.470319


  NORMALMODES   306
Rh     0.05  -0.00  -0.06
 N     0.02   0.01  -0.01
 C     0.03   0.05   0.03
 O     0.01  -0.01   0.00
 O    -0.01   0.02   0.00
 C     0.05   0.13   0.08
 C     0.04   0.04  -0.08
 C     0.09   0.31   0.37
 C     0.01   0.10   0.13
 C     0.01   0.01  -0.05
 C     0.03   0.01  -0.06
 H    -0.00   0.15   0.25
 H    -0.01  -0.04  -0.13
 H     0.03  -0.03  -0.12
 H     0.05  -0.00  -0.19
 C    -0.14  -0.17   0.02
 C    -0.22  -0.25   0.13
 C    -0.10  -0.02   0.03
 H    -0.21  -0.07   0.20
 H     0.03   0.09   0.26
 H     0.01   0.01   0.32
 C     0.00  -0.00   0.00
 O     0.00  -0.00   0.00
 O     0.00  -0.00  -0.00
 C     0.00  -0.00  -0.00
 C     0.00  -0.00  -0.00
 H     0.00  -0.00  -0.00
 H     0.00  -0.00  -0.00
 H     0.00  -0.00  -0.00
 C     0.00  -0.00  -0.00
 H     0.00  -0.00  -0.00
 H     0.00  -0.00  -0.00
 H     0.00  -0.00  -0.00
 C     0.00  -0.00  -0.00
 H     0.00  -0.00  -0.00
 H     0.00  -0.00  -0.00
 H     0.00  -0.00  -0.00
 C    -0.05  -0.01  -0.00
 H    -0.01  -0.01   0.04
 H    -0.12  -0.01   0.00
 C    -0.04  -0.01  -0.02
 H    -0.05  -0.02  -0.02
 H    -0.03   0.02   0.02
 C    -0.02  -0.01  -0.02
 H    -0.03  -0.01  -0.02
 H    -0.05  -0.01  -0.03
 H    -0.01  -0.01  -0.01
 H    -0.01  -0.02  -0.03
 H    -0.01  -0.01  -0.01
 C     0.01  -0.01  -0.01
 C     0.00  -0.02  -0.04
 C    -0.01  -0.01  -0.02
 C    -0.01  -0.01  -0.01
 C    -0.01  -0.01  -0.00
 C    -0.00   0.00   0.01
 C     0.00   0.00   0.02
 C     0.01   0.01   0.00
 C    -0.02  -0.02  -0.05
 C    -0.01  -0.01   0.02
 O    -0.01  -0.01   0.00
 C    -0.01  -0.00   0.00
 O    -0.00   0.00   0.00
 C    -0.00   0.00   0.00
 C    -0.00   0.00   0.00
 C    -0.00   0.00   0.00
 C    -0.00   0.00  -0.00
 C    -0.00   0.00   0.00
 C    -0.00   0.00   0.00
 C    -0.01  -0.00  -0.01
 C    -0.00  -0.00  -0.00
 C    -0.01  -0.01   0.02
 C     0.01   0.01  -0.00
 C    -0.00  -0.00  -0.00
 C    -0.00  -0.00   0.00
 C     0.00  -0.01   0.00
 H    -0.03  -0.03  -0.02
 H    -0.01  -0.01  -0.01
 H    -0.00   0.00  -0.01
 H    -0.01  -0.01   0.00
 H    -0.01  -0.01   0.00
 H    -0.01   0.01   0.01
 H     0.00  -0.01   0.00
 H     0.01   0.00   0.02
 H    -0.00   0.01   0.02
 H     0.01   0.01  -0.01
 H     0.03   0.02  -0.00
 H    -0.01  -0.02  -0.05
 H    -0.00   0.00   0.00
 H    -0.00   0.00  -0.00
 H    -0.00   0.00  -0.00
 H    -0.00   0.00  -0.00
 H    -0.00   0.00   0.00
 H    -0.02   0.01   0.07
 H    -0.00   0.00  -0.00
 H    -0.03  -0.08   0.03
 H     0.02   0.01   0.01
 H     0.00   0.02  -0.01
 H     0.00  -0.00  -0.00
 H    -0.00  -0.00  -0.00
 H     0.00  -0.00  -0.00
 H    -0.00  -0.01   0.00
 H    -0.00  -0.01   0.00
 H     0.02  -0.01   0.01
 H    -0.00  -0.01   0.01
     -309.4603
