# Supplementary material for: Enantiospecific Synthesis of Planar Chiral Rhodium and Iridium Cyclopentadienyl Complexes: Enabling Streamlined and Computer-Guided Access to Highly Selective Catalysts for Asymmetric C–H Functionalizations
Source: J Am Chem Soc. 2024 Dec 6;146(50):34786–95. doi: 10.1021/jacs.4c13279 (PMC11664503; doi:10.1021/jacs.4c13279)
Supplement: Supplementary file 2 — ja4c13279_si_002.zip [file ja4c13279_si_002.zip › Rh Cartesian Coordinates and Computed Data/rh2-hexene-4us-1.xyz]

 104
scf done:    -2248.152465
Rh     0.066454     0.281510     0.034564
 N     1.503589    -0.445966     1.271080
 C     1.210219    -1.084153     2.429734
 O     2.809141     0.008248     1.198373
 O     2.000781    -1.435283     3.290936
 C    -0.262208    -1.313693     2.467144
 C    -0.804110    -2.382333     3.169987
 C    -1.077617    -0.433378     1.721629
 C    -2.451237    -0.701646     1.669065
 C    -2.990486    -1.800380     2.336364
 C    -2.174707    -2.634137     3.101930
 H    -3.121046    -0.034932     1.127636
 H    -4.063887    -1.994049     2.264829
 H    -2.606142    -3.482244     3.638611
 H    -0.124433    -3.018318     3.742465
 C     0.329813     2.008406     1.091395
 C    -0.682806     1.412632     1.950848
 H     1.341326     2.098489     1.495946
 H    -0.290417     1.177134     2.946597
 C    -2.014246     2.131597     2.011801
 C     3.725352    -0.959111     0.992196
 O     3.490771    -2.104017     0.719808
 O     4.906176    -0.372670     1.092147
 C     6.128890    -1.136304     0.904964
 C     6.217667    -2.231679     1.958850
 H     6.122803    -1.797549     2.964923
 H     5.422287    -2.975049     1.823313
 H     7.193132    -2.735130     1.887241
 C     6.179941    -1.692597    -0.512924
 H     5.399965    -2.448715    -0.667876
 H     6.044797    -0.881719    -1.245138
 H     7.161189    -2.155866    -0.693018
 C     7.213771    -0.091689     1.113434
 H     7.136627     0.343377     2.120095
 H     8.207699    -0.547951     1.001224
 H     7.112976     0.719760     0.377885
 H     0.011150     2.861721     0.482778
 C    -1.874648     3.530804     2.603951
 H    -2.451261     2.196526     1.001653
 H    -2.721376     1.557847     2.629380
 C    -3.213608     4.242163     2.745708
 H    -1.385623     3.465574     3.592817
 H    -1.201987     4.140223     1.976555
 C    -3.090745     5.645344     3.316889
 H    -3.704944     4.282019     1.757443
 H    -3.879935     3.636659     3.385169
 H    -2.632038     5.630194     4.318623
 H    -2.459527     6.283051     2.677235
 H    -4.072403     6.134407     3.408103
 C     0.879606    -0.410984    -1.898149
 C     0.528529     0.976626    -1.998377
 C     1.455331     2.080559    -2.428758
 C     0.734308     3.414643    -2.626390
 C     1.677686     4.493999    -3.145308
 C     2.896310     4.661301    -2.244698
 C     3.617997     3.334025    -2.043429
 C     2.671547     2.264805    -1.513198
 C    -0.885820     1.063924    -1.777425
 C    -1.370958    -0.273580    -1.605067
 O    -2.651988    -0.710532    -1.474254
 C    -3.695103     0.111360    -1.224961
 O    -3.600745     1.307892    -1.131167
 C    -4.955099    -0.649191    -1.052799
 C    -5.011236    -2.045345    -1.141908
 C    -6.221990    -2.701772    -0.943208
 C    -7.375301    -1.970993    -0.656380
 C    -7.321289    -0.579057    -0.568505
 C    -6.114227     0.081583    -0.766152
 C    -0.297159    -1.202199    -1.658742
 C    -0.319551    -2.712908    -1.657010
 C    -0.973604    -3.183562    -2.965254
 C    -1.098353    -3.278898    -0.469533
 C     1.136572    -3.207069    -1.559757
 C     2.087472    -2.504156    -2.516657
 C     2.216339    -1.023047    -2.172760
 H     1.843312     1.774407    -3.422383
 H    -0.113982     3.287578    -3.317996
 H     0.305012     3.735226    -1.660214
 H     1.137444     5.448949    -3.247294
 H     2.013552     4.219019    -4.161731
 H     2.570054     5.046105    -1.261448
 H     3.581040     5.417017    -2.662393
 H     4.047114     3.002218    -3.006766
 H     4.466913     3.455904    -1.351881
 H     2.312012     2.549944    -0.512820
 H     3.202682     1.313882    -1.371176
 H    -1.502314     1.954406    -1.810190
 H    -4.104636    -2.609855    -1.361431
 H    -6.266009    -3.790919    -1.010868
 H    -8.323775    -2.490369    -0.499396
 H    -8.225086    -0.008602    -0.343495
 H    -6.041532     1.168887    -0.699827
 H    -0.992557    -4.284236    -3.008364
 H    -0.433636    -2.815661    -3.850386
 H    -2.010327    -2.820770    -3.035470
 H    -0.643927    -2.965539     0.479187
 H    -1.088080    -4.379465    -0.507463
 H    -2.143751    -2.944269    -0.464579
 H     1.501984    -3.046195    -0.531803
 H     1.144808    -4.294522    -1.738685
 H     1.740850    -2.619365    -3.557905
 H     3.081765    -2.972905    -2.467130
 H     2.704950    -0.466076    -2.988796
 H     2.861099    -0.915039    -1.292733


  NORMALMODES   306
Rh     0.04  -0.00  -0.06
 N     0.01   0.01   0.00
 C     0.01   0.06   0.01
 O     0.01  -0.00   0.00
 O    -0.00   0.01   0.01
 C    -0.01   0.14   0.05
 C     0.02   0.03  -0.09
 C    -0.05   0.38   0.31
 C    -0.02   0.13   0.10
 C     0.02   0.01  -0.07
 C     0.02   0.01  -0.07
 H    -0.05   0.16   0.19
 H     0.04  -0.05  -0.15
 H     0.04  -0.03  -0.11
 H     0.05  -0.03  -0.19
 C    -0.11  -0.20   0.05
 C    -0.17  -0.31   0.14
 H    -0.17  -0.04   0.16
 H    -0.09   0.20   0.25
 C    -0.06  -0.04   0.07
 C     0.01  -0.00   0.00
 O     0.00  -0.00   0.00
 O     0.01  -0.00  -0.00
 C     0.00  -0.00  -0.00
 C     0.00  -0.00  -0.00
 H     0.00  -0.00  -0.00
 H     0.00  -0.00  -0.00
 H     0.00  -0.00   0.00
 C     0.00  -0.00  -0.00
 H     0.00  -0.00  -0.00
 H     0.00  -0.00   0.00
 H     0.00  -0.00  -0.00
 C     0.00  -0.00  -0.00
 H     0.00  -0.00  -0.00
 H     0.00   0.00  -0.00
 H     0.00  -0.00  -0.00
 H    -0.19  -0.10   0.22
 C     0.01  -0.02   0.00
 H    -0.01  -0.05   0.04
 H    -0.17   0.09   0.06
 C     0.02  -0.00  -0.01
 H     0.01  -0.01   0.00
 H     0.02  -0.05  -0.02
 C     0.01  -0.00  -0.00
 H     0.02  -0.00  -0.01
 H     0.01   0.00  -0.01
 H     0.01   0.00  -0.00
 H     0.01   0.00  -0.00
 H     0.01  -0.00  -0.01
 C    -0.01  -0.02   0.02
 C    -0.01   0.00   0.02
 C    -0.01  -0.00   0.01
 C    -0.00  -0.00   0.01
 C    -0.00  -0.00   0.00
 C    -0.00  -0.00   0.00
 C    -0.00  -0.00   0.00
 C    -0.01  -0.00   0.01
 C    -0.01  -0.00  -0.01
 C     0.01  -0.02  -0.02
 O     0.00  -0.00   0.01
 C     0.00  -0.00   0.00
 O    -0.00  -0.00   0.00
 C     0.00  -0.00   0.00
 C     0.00  -0.00   0.00
 C    -0.00  -0.00  -0.00
 C     0.00  -0.00   0.00
 C     0.00   0.00   0.00
 C     0.00  -0.00   0.00
 C    -0.01  -0.03  -0.05
 C    -0.01  -0.02  -0.02
 C    -0.01  -0.04  -0.01
 C    -0.00   0.01  -0.00
 C    -0.00  -0.01  -0.01
 C     0.00  -0.00   0.00
 C    -0.01  -0.00   0.01
 H    -0.01  -0.02   0.01
 H    -0.00  -0.00   0.01
 H     0.00  -0.00   0.01
 H    -0.00  -0.00   0.00
 H    -0.00  -0.01   0.00
 H    -0.00   0.00  -0.00
 H     0.00  -0.00  -0.00
 H    -0.01  -0.01   0.01
 H    -0.00  -0.00   0.00
 H    -0.01  -0.00   0.01
 H    -0.00  -0.00   0.01
 H    -0.01  -0.01  -0.00
 H    -0.00  -0.00  -0.00
 H    -0.00  -0.00  -0.00
 H    -0.00   0.00  -0.00
 H     0.00   0.00  -0.00
 H     0.00  -0.00   0.00
 H    -0.02  -0.04  -0.01
 H    -0.00  -0.04  -0.01
 H    -0.00  -0.03  -0.02
 H     0.00   0.04  -0.02
 H     0.01   0.01   0.03
 H    -0.00  -0.00  -0.01
 H    -0.01  -0.00  -0.00
 H     0.01  -0.01  -0.00
 H     0.00   0.00  -0.00
 H     0.00  -0.00   0.00
 H    -0.02   0.00   0.00
 H     0.00   0.00   0.00
     -312.1189
