# Supplementary material for: Enantiospecific Synthesis of Planar Chiral Rhodium and Iridium Cyclopentadienyl Complexes: Enabling Streamlined and Computer-Guided Access to Highly Selective Catalysts for Asymmetric C–H Functionalizations
Source: J Am Chem Soc. 2024 Dec 6;146(50):34786–95. doi: 10.1021/jacs.4c13279 (PMC11664503; doi:10.1021/jacs.4c13279)
Supplement: Supplementary file 2 — ja4c13279_si_002.zip [file ja4c13279_si_002.zip › Rh Cartesian Coordinates and Computed Data/rh3-styrene-4ds-1.xyz]

 102
scf done:    -2321.894471
 C     0.753223     2.021796    -0.878729
 C     0.945106     1.282625     0.882616
Rh     0.155874    -0.224880    -0.422112
 N    -1.541286     0.642798     0.355391
 C    -1.463741     1.466237     1.426754
 O    -2.772237     0.725395    -0.275589
 O    -2.393176     2.053967     1.962403
 C    -0.040332     1.570399     1.847806
 C     0.308608     1.950340     3.137537
 C     2.292378     1.358756     1.261841
 C     2.641186     1.709567     2.563184
 C     1.652818     2.015757     3.501585
 H     3.079427     1.180870     0.525458
 H     3.697020     1.757575     2.841194
 H     1.933693     2.306153     4.516498
 H    -0.495286     2.180503     3.840808
 C    -0.007564     1.242378    -1.843301
 H    -1.034016     1.552505    -2.052842
 H     0.543499     0.937160    -2.738461
 C     0.270137     3.375866    -0.458239
 H     1.825785     2.032901    -1.097066
 C    -3.756920    -0.027096     0.266380
 O    -3.597640    -0.897531     1.070404
 O    -4.935854     0.248766    -0.265519
 C    -5.307059     1.475570    -0.960164
 C    -5.071090     2.670995    -0.047367
 H    -5.699950     2.591497     0.851274
 H    -5.340534     3.597676    -0.576261
 H    -4.027194     2.733824     0.288732
 C    -4.577930     1.596325    -2.293615
 H    -5.045490     2.391656    -2.892763
 H    -3.517129     1.837350    -2.161798
 H    -4.656059     0.653608    -2.855642
 C    -6.795382     1.269519    -1.204237
 H    -7.315376     1.100433    -0.250940
 H    -6.963528     0.395001    -1.849703
 H    -7.227330     2.155693    -1.691031
 C     1.200874     4.302153     0.029728
 C     0.799112     5.572406     0.426319
 C    -0.547244     5.932484     0.355898
 C    -1.074057     3.751261    -0.540093
 C    -1.479651     5.017264    -0.125932
 H     2.251799     4.012128     0.113090
 H     1.538904     6.283543     0.801391
 H    -0.868135     6.924839     0.681143
 H    -1.820862     3.044391    -0.901091
 H    -2.538020     5.282713    -0.174406
 C    -0.186159    -2.274290    -1.182779
 C    -0.045709    -2.341107     0.276904
 C    -1.020220    -2.867418     1.290085
 C    -0.679989    -4.323660     1.650859
 C    -1.697038    -4.899393     2.629559
 C    -1.802572    -4.048921     3.890386
 C    -2.090336    -2.590978     3.551724
 C    -1.075625    -2.024954     2.567362
 C     1.249097    -1.894513     0.617389
 C     1.905522    -1.508665    -0.598739
 O     3.167185    -1.031424    -0.801843
 C     4.147637    -1.181350     0.125151
 O     4.029135    -1.836773     1.122719
 C     5.361704    -0.417404    -0.252295
 C     5.437272     0.347369    -1.422921
 C     6.597460     1.060583    -1.709070
 C     7.681416     1.013040    -0.832029
 C     7.608125     0.250576     0.334608
 C     6.451241    -0.463815     0.625066
 C     1.050355    -1.773730    -1.703268
 C     1.368380    -1.615219    -3.150588
 C     0.089006    -1.690283    -3.971553
 C    -0.727645    -2.896927    -3.538613
 C    -1.277491    -2.825351    -2.095424
 C    -1.656537    -4.255542    -1.692105
 C    -2.536037    -1.957656    -2.056987
 H    -2.028286    -2.833170     0.849262
 H     0.326534    -4.341509     2.106338
 H    -0.619213    -4.947334     0.746797
 H    -2.684818    -4.943708     2.135906
 H    -1.428787    -5.938246     2.882787
 H    -0.849139    -4.113917     4.446364
 H    -2.580059    -4.452014     4.559752
 H    -2.102040    -1.978111     4.467325
 H    -3.093627    -2.496484     3.103456
 H    -0.076466    -1.999604     3.038497
 H    -1.346185    -0.996406     2.302434
 H     1.664972    -1.813110     1.615747
 H     4.584390     0.377493    -2.102206
 H     6.657714     1.657660    -2.621667
 H     8.590390     1.575161    -1.059430
 H     8.457779     0.214818     1.019978
 H     6.364207    -1.066934     1.531021
 H     1.921056    -0.678544    -3.325569
 H     2.052964    -2.430181    -3.447599
 H     0.331159    -1.757309    -5.043138
 H    -0.498588    -0.767616    -3.835059
 H    -1.580358    -3.052917    -4.218303
 H    -0.091650    -3.795770    -3.630494
 H    -2.192840    -4.285518    -0.734863
 H    -0.768319    -4.901124    -1.616104
 H    -2.321858    -4.686082    -2.456853
 H    -2.322101    -0.920479    -2.348532
 H    -3.299773    -2.368650    -2.735993
 H    -2.958902    -1.941541    -1.044886


  NORMALMODES   300
 C     0.07  -0.05   0.42
 C     0.04   0.41  -0.28
Rh    -0.03  -0.08  -0.02
 N    -0.01  -0.00  -0.02
 C     0.00   0.03  -0.05
 O    -0.02  -0.00  -0.00
 O     0.01   0.00  -0.00
 C     0.02   0.09  -0.13
 C    -0.00  -0.09  -0.07
 C     0.02   0.14  -0.09
 C     0.00  -0.07  -0.03
 C    -0.01  -0.08  -0.04
 H     0.05   0.27  -0.09
 H    -0.01  -0.16   0.00
 H    -0.03  -0.14  -0.02
 H    -0.02  -0.21  -0.06
 C     0.06  -0.04   0.21
 H     0.10   0.08   0.18
 H     0.11   0.28   0.12
 C     0.03   0.08   0.04
 H     0.02   0.12   0.10
 C    -0.01  -0.00   0.00
 O    -0.00  -0.00   0.00
 O    -0.01  -0.00   0.00
 C    -0.00  -0.00  -0.00
 C    -0.00  -0.00  -0.00
 H     0.00  -0.00   0.00
 H    -0.01  -0.00   0.00
 H     0.00   0.01  -0.01
 C    -0.00  -0.00   0.00
 H     0.00  -0.00   0.00
 H     0.00  -0.00  -0.00
 H    -0.00  -0.00  -0.00
 C    -0.00   0.00  -0.00
 H    -0.00   0.00  -0.00
 H    -0.00   0.00  -0.00
 H    -0.00   0.00  -0.00
 C     0.01   0.09   0.02
 C    -0.01   0.08   0.01
 C    -0.02   0.04   0.00
 C     0.02   0.03   0.00
 C     0.00   0.03  -0.01
 H     0.01   0.09   0.04
 H    -0.03   0.10   0.01
 H    -0.04   0.04   0.00
 H     0.04   0.01   0.02
 H    -0.00   0.02  -0.01
 C    -0.00   0.02   0.02
 C     0.02  -0.04   0.03
 C     0.00  -0.02   0.01
 C    -0.01  -0.02   0.01
 C    -0.01  -0.01   0.01
 C    -0.00  -0.00   0.01
 C    -0.00  -0.00   0.00
 C    -0.00  -0.01   0.00
 C     0.00  -0.05   0.02
 C    -0.01  -0.01   0.01
 O    -0.01   0.00   0.01
 C    -0.00   0.00   0.00
 O     0.00   0.00   0.00
 C    -0.00   0.00   0.00
 C    -0.00   0.00   0.00
 C    -0.00   0.00  -0.00
 C    -0.00  -0.00  -0.00
 C    -0.00  -0.00  -0.00
 C    -0.00   0.00  -0.00
 C     0.02  -0.00   0.00
 C     0.01   0.01   0.00
 C     0.00   0.01   0.01
 C     0.00   0.01   0.01
 C     0.00   0.01   0.01
 C     0.01   0.01   0.01
 C    -0.00   0.01   0.00
 H     0.01  -0.01  -0.00
 H    -0.01  -0.02   0.01
 H    -0.01  -0.02   0.01
 H    -0.01  -0.01   0.01
 H    -0.01  -0.01   0.02
 H    -0.00  -0.00   0.00
 H    -0.00   0.00   0.01
 H    -0.00  -0.00   0.00
 H    -0.00  -0.00   0.00
 H    -0.00  -0.01   0.00
 H    -0.00  -0.01  -0.01
 H     0.02  -0.06   0.02
 H    -0.00   0.00   0.00
 H    -0.00  -0.00  -0.00
 H    -0.00  -0.00  -0.00
 H    -0.00  -0.00  -0.00
 H    -0.00  -0.00  -0.00
 H    -0.00   0.01   0.01
 H     0.00   0.00  -0.01
 H    -0.00   0.02   0.01
 H     0.01   0.02   0.02
 H     0.00   0.01   0.01
 H     0.00   0.01   0.01
 H     0.00   0.00   0.00
 H     0.01   0.01   0.01
 H     0.01   0.01   0.00
 H    -0.00   0.01   0.01
 H     0.01   0.00  -0.00
 H    -0.01  -0.00   0.00
     -306.1505
