# Supplementary material for: Enantiospecific Synthesis of Planar Chiral Rhodium and Iridium Cyclopentadienyl Complexes: Enabling Streamlined and Computer-Guided Access to Highly Selective Catalysts for Asymmetric C–H Functionalizations
Source: J Am Chem Soc. 2024 Dec 6;146(50):34786–95. doi: 10.1021/jacs.4c13279 (PMC11664503; doi:10.1021/jacs.4c13279)
Supplement: Supplementary file 2 — ja4c13279_si_002.zip [file ja4c13279_si_002.zip › Rh Cartesian Coordinates and Computed Data/rh1-styrene-3us-3.xyz]

  96
scf done:    -2243.340301
Rh    -0.125293    -0.230920    -0.277713
 N    -0.224327     1.644584     0.468182
 C     0.683731     2.588318     0.130858
 O    -1.029268     1.951106     1.546529
 O     0.793203     3.705142     0.616706
 C     1.535248     2.045096    -0.965496
 C     2.751265     2.638651    -1.283904
 C     1.094877     0.882826    -1.633502
 C     1.930403     0.322259    -2.607636
 C     3.167463     0.896247    -2.896492
 C     3.579302     2.060110    -2.244785
 H     1.600935    -0.557309    -3.166696
 H     3.808401     0.437526    -3.653702
 H     4.544102     2.511506    -2.486055
 H     3.032335     3.545813    -0.742271
 C    -1.806921     0.312229    -1.424294
 C    -0.706645     0.857618    -2.196394
 H    -2.361156     1.047400    -0.835542
 C    -2.636419    -0.799474    -1.914925
 H    -0.710872     1.949439    -2.241168
 H    -0.528168     0.402450    -3.172580
 C    -3.812682    -1.128379    -1.217295
 C    -4.637086    -2.166970    -1.637396
 C    -4.319385    -2.901064    -2.781283
 C    -2.335102    -1.546576    -3.066718
 C    -3.166791    -2.578561    -3.496086
 H    -4.076987    -0.550453    -0.328106
 H    -5.541642    -2.400797    -1.070416
 H    -4.969088    -3.712509    -3.116247
 H    -1.437628    -1.319718    -3.645715
 H    -2.908318    -3.137322    -4.398982
 C    -1.976289     2.903461     1.379105
 O    -2.608543     3.283171     2.322296
 O    -2.101584     3.260123     0.113320
 C    -2.777834     4.494864    -0.258727
 C    -2.152223     5.655754     0.501448
 H    -1.057735     5.615999     0.399608
 H    -2.521676     6.606918     0.091052
 H    -2.404659     5.611383     1.568649
 C    -4.270520     4.356168     0.000526
 H    -4.678044     3.493328    -0.548264
 H    -4.464882     4.221499     1.072172
 H    -4.793233     5.260428    -0.344928
 C    -2.480029     4.599609    -1.745963
 H    -2.868187     3.719639    -2.280628
 H    -2.952548     5.498624    -2.166716
 H    -1.394276     4.662871    -1.909720
 C    -0.239598    -2.499300     0.023884
 C    -0.725286    -1.773836     1.164094
 C    -2.064836    -1.972552     1.800886
 C    -1.984022    -3.054810     2.888529
 C    -3.346724    -3.315958     3.519947
 C    -3.964675    -2.033657     4.066618
 C    -4.042594    -0.955230     2.991842
 C    -2.681471    -0.692759     2.361312
 C     0.380317    -0.999200     1.658614
 C     1.509015    -1.241748     0.828264
 O     2.709390    -0.614102     0.978754
 C     3.839318    -1.360419     1.065006
 O     3.827711    -2.561404     1.110398
 C     5.048839    -0.507293     1.088175
 C     4.975305     0.887357     0.992816
 C     6.145439     1.640487     1.006142
 C     7.383849     1.007682     1.114598
 C     7.457414    -0.383274     1.210487
 C     6.292085    -1.141082     1.197029
 C     1.124111    -2.149956    -0.206405
 C     1.939330    -2.778628    -1.283446
 C     1.032252    -3.411141    -2.333005
 C    -0.006359    -4.320018    -1.681912
 C    -0.952624    -3.559648    -0.749661
 H    -2.740281    -2.346336     1.010404
 H    -1.566404    -3.983683     2.466497
 H    -1.271734    -2.719908     3.663948
 H    -3.255085    -4.072133     4.316343
 H    -4.020039    -3.748175     2.757327
 H    -3.347234    -1.663116     4.904717
 H    -4.964148    -2.236484     4.484021
 H    -4.751059    -1.278284     2.206290
 H    -4.445301    -0.018480     3.408142
 H    -2.756824     0.057219     1.561314
 H    -2.007628    -0.249938     3.114551
 H     0.364351    -0.310119     2.501833
 H     4.002333     1.370985     0.902475
 H     6.089377     2.728798     0.931493
 H     8.300275     1.602961     1.125295
 H     8.428478    -0.876049     1.296051
 H     6.318252    -2.230315     1.268512
 H     2.635582    -2.049161    -1.722211
 H     2.571428    -3.546969    -0.806296
 H     0.517256    -2.620095    -2.906199
 H     1.638855    -3.981269    -3.053084
 H     0.525595    -5.101702    -1.112182
 H    -0.596176    -4.842099    -2.450751
 H    -1.776246    -3.112049    -1.323867
 H    -1.429793    -4.256524    -0.041714


  NORMALMODES   282
Rh     0.03   0.05  -0.07
 N     0.02   0.01  -0.01
 C     0.06  -0.00   0.04
 O     0.00  -0.01  -0.01
 O     0.00   0.01   0.02
 C     0.14  -0.02   0.11
 C     0.05   0.08  -0.04
 C     0.34  -0.18   0.35
 C     0.12  -0.06   0.13
 C     0.03   0.06  -0.04
 C     0.03   0.07  -0.05
 H     0.14  -0.13   0.23
 H    -0.02   0.11  -0.11
 H    -0.01   0.10  -0.12
 H     0.02   0.15  -0.14
 C    -0.21   0.01  -0.02
 C    -0.31  -0.08   0.08
 H    -0.15  -0.07   0.14
 C    -0.10  -0.05   0.02
 H     0.18  -0.08   0.31
 H     0.01  -0.09   0.15
 C    -0.07  -0.06   0.02
 C    -0.06  -0.06  -0.01
 C    -0.02  -0.03  -0.01
 C    -0.04  -0.02   0.02
 C    -0.02  -0.02   0.00
 H    -0.08  -0.07   0.02
 H    -0.06  -0.08  -0.03
 H    -0.01  -0.04  -0.03
 H    -0.04   0.02   0.03
 H    -0.01  -0.01  -0.00
 C     0.01  -0.00  -0.01
 O     0.01  -0.01  -0.00
 O     0.00  -0.00  -0.01
 C     0.00  -0.00  -0.00
 C     0.00  -0.00   0.00
 H     0.00  -0.00   0.00
 H     0.00  -0.00  -0.00
 H    -0.00  -0.00   0.00
 C     0.00  -0.00   0.00
 H    -0.00   0.00  -0.00
 H     0.00  -0.00   0.00
 H     0.00   0.00   0.00
 C    -0.00   0.00  -0.00
 H     0.00   0.00  -0.00
 H    -0.00   0.00  -0.00
 H    -0.00   0.00  -0.00
 C    -0.00   0.01  -0.01
 C    -0.00  -0.01   0.01
 C    -0.00  -0.01   0.01
 C    -0.01  -0.00   0.01
 C    -0.01  -0.00   0.01
 C    -0.00  -0.00   0.00
 C    -0.00  -0.00   0.00
 C    -0.00  -0.01   0.00
 C    -0.03  -0.01  -0.00
 C    -0.03   0.02  -0.03
 O    -0.02   0.00  -0.00
 C    -0.01   0.00  -0.01
 O    -0.01   0.00  -0.00
 C    -0.01   0.00  -0.00
 C    -0.01   0.00  -0.00
 C    -0.00  -0.00  -0.00
 C    -0.01  -0.00   0.00
 C    -0.01  -0.00   0.00
 C    -0.01   0.00   0.00
 C    -0.01  -0.00  -0.02
 C     0.00  -0.02   0.00
 C     0.00  -0.01  -0.00
 C    -0.00  -0.00  -0.00
 C    -0.00   0.00  -0.00
 H    -0.01  -0.01   0.01
 H    -0.00  -0.01   0.01
 H    -0.01  -0.00   0.00
 H    -0.01  -0.00   0.01
 H    -0.01  -0.00   0.01
 H    -0.00   0.00   0.00
 H    -0.00   0.00   0.00
 H    -0.00  -0.00   0.00
 H    -0.00  -0.00   0.00
 H    -0.00  -0.01  -0.00
 H    -0.00  -0.00  -0.00
 H    -0.02  -0.01  -0.00
 H    -0.00   0.01  -0.02
 H    -0.00  -0.00  -0.01
 H    -0.00  -0.00   0.00
 H    -0.01  -0.01   0.00
 H    -0.01   0.00   0.00
 H     0.01  -0.02   0.00
 H    -0.00  -0.02   0.00
 H     0.01  -0.00   0.00
 H    -0.00  -0.01  -0.00
 H    -0.01  -0.00  -0.00
 H    -0.01  -0.00  -0.00
 H    -0.01  -0.00   0.00
 H     0.00   0.00   0.01
     -296.2610
