# Supplementary material for: Enantiospecific Synthesis of Planar Chiral Rhodium and Iridium Cyclopentadienyl Complexes: Enabling Streamlined and Computer-Guided Access to Highly Selective Catalysts for Asymmetric C–H Functionalizations
Source: J Am Chem Soc. 2024 Dec 6;146(50):34786–95. doi: 10.1021/jacs.4c13279 (PMC11664503; doi:10.1021/jacs.4c13279)
Supplement: Supplementary file 2 — ja4c13279_si_002.zip [file ja4c13279_si_002.zip › Rh Cartesian Coordinates and Computed Data/rh2-styrene-4ds-3.xyz]

 102
scf done:    -2321.897689
 C     1.292539     1.916924    -1.088522
 C     1.460914     1.682612     0.774435
Rh     0.853529    -0.170590    -0.117421
 N    -0.933899     0.629984     0.453136
 C    -0.956722     1.520614     1.470260
 O    -2.040326    -0.198362     0.356103
 O    -1.918003     1.816450     2.167328
 C     0.425800     2.059970     1.663607
 C     0.708251     2.789301     2.812283
 C     2.779920     2.015674     1.117461
 C     3.059411     2.736638     2.276390
 C     2.022687     3.143260     3.117069
 H     3.598385     1.736219     0.447129
 H     4.094288     2.993226     2.516956
 H     2.241277     3.721815     4.017485
 H    -0.128668     3.037590     3.469986
 C     0.499665     0.928629    -1.805847
 H    -0.558642     1.143191    -1.969525
 H     0.985819     0.438384    -2.654096
 C     0.867436     3.355751    -1.050836
 H     2.355856     1.853782    -1.341982
 C    -3.260617     0.293510     0.063861
 O    -4.214045    -0.422943     0.192084
 O    -3.236999     1.533124    -0.388767
 C    -4.491188     2.279788    -0.464338
 C    -5.362660     1.699455    -1.569232
 H    -5.657535     0.669702    -1.332259
 H    -6.268710     2.312994    -1.684362
 H    -4.819572     1.704972    -2.526554
 C    -5.172959     2.268304     0.898064
 H    -4.441779     2.537045     1.674428
 H    -5.583671     1.278663     1.131801
 H    -5.992353     3.002105     0.902074
 C    -4.039418     3.687082    -0.809678
 H    -4.912841     4.347556    -0.907002
 H    -3.388537     4.076203    -0.014322
 H    -3.487663     3.698385    -1.761098
 C    -0.473438     3.751374    -1.035789
 C    -0.797372     5.106368    -1.034440
 C     0.201708     6.078461    -1.050287
 C     1.865609     4.336375    -1.058675
 C     1.539208     5.689025    -1.063516
 H    -1.263506     2.998262    -1.004865
 H    -1.845853     5.408976    -1.021015
 H    -0.063437     7.138311    -1.051051
 H     2.915773     4.032005    -1.057787
 H     2.332662     6.440037    -1.076375
 C     2.315832    -1.566337     0.983463
 C     2.555133    -1.520496    -0.445066
 C     3.890506    -1.252310    -1.073410
 C     4.741289    -2.532284    -1.082293
 C     6.124641    -2.290782    -1.674690
 C     6.035837    -1.689493    -3.072699
 C     5.189111    -0.421847    -3.075734
 C     3.806352    -0.668126    -2.483254
 C     1.389475    -2.037365    -1.093027
 C     0.412822    -2.269052    -0.081120
 O    -0.819706    -2.823322    -0.192108
 C    -1.595162    -2.584806    -1.287072
 O    -1.179979    -2.034538    -2.271498
 C    -2.973200    -3.083550    -1.105255
 C    -3.875120    -2.872302    -2.153589
 C    -5.198323    -3.274893    -2.023393
 C    -5.624329    -3.891597    -0.846624
 C    -4.725899    -4.108106     0.197505
 C    -3.401745    -3.703495     0.072617
 C     0.997625    -1.998090     1.225231
 C     0.437246    -2.284326     2.599565
 C     0.451226    -3.811966     2.777695
 C    -0.990800    -1.777445     2.805295
 C     1.349993    -1.598094     3.633833
 C     2.835827    -1.827864     3.400634
 C     3.282331    -1.225516     2.072047
 H     4.412636    -0.513231    -0.437728
 H     4.208045    -3.296914    -1.675221
 H     4.821296    -2.937591    -0.060683
 H     6.684359    -1.601356    -1.016651
 H     6.697347    -3.231921    -1.694163
 H     7.043200    -1.480320    -3.467026
 H     5.581802    -2.429180    -3.756666
 H     5.095881    -0.022088    -4.098107
 H     5.701438     0.358757    -2.484093
 H     3.251741    -1.368088    -3.133090
 H     3.224101     0.265695    -2.468363
 H     1.230112    -2.176858    -2.157647
 H    -3.516510    -2.376986    -3.057800
 H    -5.904523    -3.102155    -2.838576
 H    -6.666750    -4.201890    -0.740618
 H    -5.063658    -4.584360     1.120414
 H    -2.697763    -3.852743     0.891378
 H    -0.201947    -4.291968     2.033541
 H     0.082263    -4.081562     3.779875
 H     1.460095    -4.233709     2.656038
 H    -1.683204    -2.164565     2.048784
 H    -1.346086    -2.095217     3.797955
 H    -1.048088    -0.682416     2.766420
 H     1.146637    -0.513019     3.604737
 H     1.058183    -1.945134     4.638196
 H     3.056577    -2.908434     3.413081
 H     3.420446    -1.385235     4.221630
 H     4.289901    -1.577897     1.799410
 H     3.355496    -0.129500     2.166685


  NORMALMODES   300
 C     0.05   0.07   0.42
 C     0.00   0.33  -0.35
Rh    -0.02  -0.08  -0.01
 N    -0.01  -0.03  -0.00
 C    -0.00   0.02  -0.06
 O    -0.02  -0.01   0.01
 O     0.03   0.02  -0.01
 C     0.01   0.06  -0.15
 C     0.01  -0.10  -0.05
 C     0.01   0.12  -0.10
 C     0.01  -0.06   0.01
 C    -0.00  -0.08  -0.01
 H     0.02   0.24  -0.14
 H     0.02  -0.14   0.07
 H    -0.03  -0.13   0.03
 H     0.00  -0.21  -0.02
 C     0.05   0.03   0.21
 H     0.07   0.09   0.16
 H     0.09   0.37   0.03
 C     0.02   0.10   0.00
 H    -0.00   0.12   0.16
 C    -0.01  -0.00   0.00
 O    -0.01  -0.00  -0.00
 O    -0.00  -0.00   0.00
 C    -0.00   0.00   0.00
 C     0.00   0.00  -0.00
 H    -0.00   0.00  -0.00
 H     0.00   0.00  -0.00
 H     0.00  -0.00   0.00
 C    -0.00   0.00  -0.00
 H    -0.00   0.00   0.00
 H    -0.00   0.00   0.00
 H    -0.00   0.00  -0.00
 C     0.00  -0.00  -0.00
 H     0.00   0.00  -0.00
 H     0.00   0.00  -0.00
 H     0.00  -0.00   0.00
 C     0.01   0.05  -0.01
 C    -0.01   0.04  -0.02
 C    -0.02   0.05  -0.01
 C     0.01   0.08  -0.02
 C    -0.01   0.07  -0.02
 H     0.03   0.03   0.01
 H    -0.01   0.03  -0.02
 H    -0.03   0.04  -0.00
 H     0.01   0.08  -0.00
 H    -0.02   0.09  -0.02
 C    -0.00  -0.03   0.02
 C    -0.00  -0.01   0.00
 C    -0.00   0.00   0.00
 C    -0.00   0.00   0.00
 C    -0.00   0.00   0.00
 C    -0.00   0.00   0.00
 C    -0.00   0.00   0.00
 C    -0.00   0.00   0.00
 C     0.01   0.01  -0.00
 C    -0.01   0.03   0.02
 O     0.00   0.01   0.01
 C     0.00   0.00   0.00
 O     0.00  -0.00  -0.00
 C     0.00   0.00   0.00
 C     0.00   0.00   0.00
 C     0.00   0.00   0.00
 C     0.00   0.00  -0.00
 C     0.00   0.00   0.00
 C     0.00   0.00   0.00
 C     0.03  -0.06   0.03
 C     0.01  -0.03   0.02
 C    -0.01  -0.02   0.03
 C     0.01  -0.01  -0.00
 C     0.00  -0.01   0.01
 C     0.00   0.00   0.01
 C    -0.00  -0.01   0.01
 H    -0.00   0.00   0.01
 H    -0.00   0.00   0.00
 H     0.00  -0.00   0.00
 H     0.00   0.00   0.00
 H    -0.00   0.00   0.00
 H    -0.00   0.00  -0.00
 H    -0.00   0.00   0.00
 H    -0.00   0.00   0.00
 H     0.00   0.00   0.00
 H    -0.00   0.01   0.01
 H    -0.00   0.00   0.01
 H     0.00   0.03  -0.00
 H     0.00   0.00   0.00
 H     0.00   0.00  -0.00
 H     0.00   0.00  -0.00
 H     0.00  -0.00  -0.00
 H     0.00   0.00   0.00
 H     0.00  -0.02   0.02
 H    -0.02  -0.02   0.03
 H    -0.01  -0.02   0.04
 H     0.01  -0.01   0.00
 H    -0.00   0.01   0.00
 H     0.02  -0.01  -0.01
 H    -0.01  -0.01   0.01
 H     0.01  -0.00   0.02
 H     0.01   0.00   0.01
 H     0.00   0.00   0.01
 H     0.00  -0.00   0.01
 H    -0.00  -0.00  -0.00
     -295.5127
