# Supplementary material for: Enantiospecific Synthesis of Planar Chiral Rhodium and Iridium Cyclopentadienyl Complexes: Enabling Streamlined and Computer-Guided Access to Highly Selective Catalysts for Asymmetric C–H Functionalizations
Source: J Am Chem Soc. 2024 Dec 6;146(50):34786–95. doi: 10.1021/jacs.4c13279 (PMC11664503; doi:10.1021/jacs.4c13279)
Supplement: Supplementary file 2 — ja4c13279_si_002.zip [file ja4c13279_si_002.zip › Rh Cartesian Coordinates and Computed Data/rh1-hexene-4ds-2.xyz]

  98
scf done:    -2169.587945
Rh    -0.186170     0.389679     0.210058
 N     1.813104     0.036477     0.185265
 C     2.592007     0.230124     1.273840
 O     2.504286    -0.239121    -0.976616
 O     3.807381     0.141871     1.336993
 C     1.697103     0.604587     2.410016
 C     2.213132     1.268999     3.517008
 C     0.312805     0.353633     2.287181
 C    -0.535783     0.839996     3.295217
 C    -0.021304     1.533222     4.387603
 C     1.355512     1.738441     4.510164
 H    -1.610853     0.644614     3.238133
 H    -0.700342     1.903044     5.160120
 H     1.755357     2.267467     5.378351
 H     3.294022     1.426018     3.558404
 C    -0.406601    -1.642531     0.346020
 C    -0.260075    -1.362701     1.767704
 H    -1.412906    -1.889925    -0.009254
 C     0.780502    -2.196354     2.500802
 H    -1.221906    -1.329568     2.293879
 C     2.956994    -1.504201    -1.082022
 O     2.755137    -2.389705    -0.296205
 O     3.616392    -1.564072    -2.224260
 C     4.267360    -2.795368    -2.646495
 C     3.224209    -3.886218    -2.851230
 H     2.756812    -4.168627    -1.899634
 H     3.701779    -4.775846    -3.287557
 H     2.443018    -3.541420    -3.545781
 C     5.326596    -3.192102    -1.627426
 H     6.028325    -2.360762    -1.465449
 H     5.893583    -4.056667    -2.002895
 H     4.870371    -3.458226    -0.665780
 C     4.905357    -2.401590    -3.969010
 H     5.618430    -1.578239    -3.819823
 H     5.441088    -3.258256    -4.402212
 H     4.137379    -2.069039    -4.682548
 H     0.403621    -2.208066    -0.121719
 C     0.366543    -3.662770     2.554244
 H     1.740247    -2.116622     1.969439
 H     0.925733    -1.809655     3.521497
 C     1.394590    -4.530132     3.267936
 H    -0.613621    -3.760813     3.057223
 H     0.222652    -4.040560     1.527447
 C     1.006332    -5.998637     3.323619
 H     2.366455    -4.418324     2.757146
 H     1.548076    -4.145572     4.291632
 H     0.881865    -6.416504     2.311529
 H     0.052534    -6.141782     3.857212
 H     1.769144    -6.601079     3.839940
 C    -0.317454     1.776259    -1.483085
 C    -0.592986     2.553287    -0.294761
 C     0.098305     3.781017     0.221845
 C    -0.292797     5.030027    -0.581681
 C     0.340898     6.289644    -0.001011
 C     1.855488     6.155550     0.115360
 C     2.241643     4.914384     0.912276
 C     1.620431     3.654435     0.323183
 C    -1.740473     1.964823     0.303691
 C    -2.174427     0.867329    -0.496769
 O    -3.256482     0.076473    -0.211304
 C    -4.305214     0.106653    -1.075067
 O    -4.342342     0.831085    -2.031532
 C    -5.363280    -0.855001    -0.684653
 C    -6.523315    -0.894968    -1.466482
 C    -7.544933    -1.782705    -1.148376
 C    -7.410461    -2.634197    -0.050766
 C    -6.254286    -2.597819     0.729144
 C    -5.229594    -1.709777     0.415977
 C    -1.313858     0.751639    -1.631714
 C    -1.392999    -0.167625    -2.803480
 C    -0.052525    -0.209025    -3.530182
 C     0.459257     1.202437    -3.799136
 C     0.761768     1.966765    -2.508851
 H    -0.275215     3.928140     1.252157
 H     0.035868     4.901138    -1.628581
 H    -1.390414     5.124811    -0.612263
 H    -0.083803     6.474912     1.002478
 H     0.074980     7.165149    -0.615434
 H     2.291368     6.084270    -0.897899
 H     2.285884     7.060350     0.574433
 H     3.337079     4.806495     0.955403
 H     1.901035     5.029741     1.957507
 H     2.047353     3.472077    -0.676457
 H     1.873424     2.776236     0.932121
 H    -2.207811     2.282777     1.234566
 H    -6.599318    -0.218763    -2.320355
 H    -8.450764    -1.813413    -1.757891
 H    -8.213004    -3.332716     0.198331
 H    -6.151078    -3.266855     1.586307
 H    -4.320539    -1.673813     1.017778
 H    -1.709834    -1.173215    -2.485438
 H    -2.183205     0.208039    -3.477288
 H    -0.159878    -0.763196    -4.475134
 H     0.686372    -0.752118    -2.917589
 H    -0.299439     1.749818    -4.386389
 H     1.369345     1.167905    -4.416790
 H     1.720869     1.624790    -2.093951
 H     0.874023     3.041505    -2.718814


  NORMALMODES   288
Rh     0.01  -0.03   0.07
 N     0.00   0.00   0.02
 C     0.02   0.06   0.01
 O    -0.01  -0.00   0.01
 O     0.01   0.00  -0.01
 C     0.05   0.14  -0.01
 C     0.05  -0.02   0.08
 C     0.05   0.44  -0.14
 C     0.02   0.14  -0.06
 C     0.03  -0.03   0.05
 C     0.03  -0.03   0.07
 H     0.00   0.24  -0.14
 H     0.03  -0.11   0.09
 H     0.02  -0.08   0.11
 H     0.06  -0.10   0.16
 C    -0.08  -0.16  -0.15
 C    -0.16  -0.26  -0.26
 H    -0.08   0.09  -0.32
 C    -0.06   0.05  -0.11
 H    -0.10   0.06  -0.18
 C    -0.01   0.00   0.00
 O    -0.01  -0.00   0.00
 O    -0.00   0.00   0.01
 C    -0.00   0.00   0.00
 C    -0.00   0.00   0.00
 H     0.00  -0.00   0.00
 H     0.00   0.00  -0.00
 H    -0.00   0.00   0.00
 C    -0.00   0.00   0.00
 H    -0.00   0.00   0.00
 H    -0.00   0.00   0.00
 H    -0.00   0.00   0.00
 C    -0.00   0.00   0.00
 H    -0.00   0.00   0.00
 H    -0.00   0.00   0.00
 H    -0.00   0.00   0.00
 H    -0.06  -0.06  -0.22
 C     0.00   0.01  -0.01
 H    -0.05   0.05  -0.09
 H    -0.13   0.15  -0.14
 C     0.01   0.03   0.01
 H     0.01   0.01  -0.00
 H     0.00  -0.03   0.01
 C     0.01   0.03   0.00
 H     0.01   0.03   0.01
 H     0.00   0.03   0.01
 H     0.01   0.03   0.00
 H     0.00   0.02   0.00
 H     0.00   0.03   0.00
 C    -0.01  -0.02  -0.02
 C     0.02  -0.05   0.02
 C     0.01  -0.03   0.01
 C    -0.00  -0.03   0.00
 C    -0.01  -0.02  -0.00
 C    -0.01  -0.01  -0.00
 C    -0.00  -0.00  -0.00
 C     0.01  -0.01   0.00
 C    -0.01  -0.02   0.01
 C     0.00  -0.00  -0.00
 O     0.01  -0.01  -0.01
 C     0.00  -0.00  -0.00
 O     0.00   0.00   0.00
 C     0.00  -0.00  -0.00
 C     0.00  -0.00  -0.00
 C     0.00   0.00  -0.00
 C     0.00   0.00  -0.00
 C    -0.00   0.00   0.00
 C     0.00  -0.00   0.00
 C    -0.00   0.01  -0.02
 C    -0.00   0.00  -0.01
 C    -0.00  -0.00  -0.01
 C     0.00  -0.00  -0.01
 C    -0.00  -0.00  -0.01
 H     0.01  -0.03   0.01
 H    -0.00  -0.03   0.00
 H    -0.00  -0.03   0.01
 H    -0.01  -0.02  -0.00
 H    -0.02  -0.03  -0.01
 H    -0.01  -0.00  -0.00
 H    -0.02  -0.00  -0.00
 H     0.00   0.00  -0.00
 H    -0.00  -0.01  -0.00
 H     0.01  -0.00  -0.00
 H     0.02  -0.00   0.00
 H    -0.02  -0.01  -0.00
 H    -0.00  -0.00  -0.00
 H     0.00   0.00   0.00
 H    -0.00   0.00   0.00
 H    -0.00   0.00   0.00
 H    -0.00   0.00   0.00
 H     0.00  -0.00  -0.01
 H    -0.00  -0.01  -0.02
 H     0.00  -0.00  -0.01
 H    -0.00  -0.00  -0.00
 H     0.01  -0.00  -0.01
 H     0.00  -0.01  -0.00
 H    -0.00   0.00  -0.00
 H    -0.01  -0.00  -0.01
     -298.9644
