# Supplementary material for: Enantiospecific Synthesis of Planar Chiral Rhodium and Iridium Cyclopentadienyl Complexes: Enabling Streamlined and Computer-Guided Access to Highly Selective Catalysts for Asymmetric C–H Functionalizations
Source: J Am Chem Soc. 2024 Dec 6;146(50):34786–95. doi: 10.1021/jacs.4c13279 (PMC11664503; doi:10.1021/jacs.4c13279)
Supplement: Supplementary file 2 — ja4c13279_si_002.zip [file ja4c13279_si_002.zip › Rh Cartesian Coordinates and Computed Data/rh3-hexene-3ds-2.xyz]

 104
scf done:    -2248.143401
Rh     0.607084    -0.261588    -0.300751
 N     0.025765     1.680424    -0.533495
 C     0.828869     2.528720    -1.223489
 O    -0.791086     2.310955     0.385082
 O     0.823479     3.747817    -1.164539
 C     1.748182     1.719572    -2.075654
 C     2.814054     2.328035    -2.732748
 C     1.566131     0.321025    -2.128576
 C     2.505608    -0.444811    -2.836451
 C     3.571761     0.166267    -3.490092
 C     3.725736     1.554922    -3.448616
 H     2.376875    -1.529155    -2.905072
 H     4.285374    -0.446547    -4.046509
 H     4.560082     2.029073    -3.970342
 H     2.907436     3.413731    -2.648644
 C    -1.026805    -0.842700    -1.405472
 C    -0.163563    -0.337869    -2.456959
 C    -2.359422    -0.235471    -1.067940
 H    -1.036582    -1.939244    -1.354594
 H    -0.505638     0.596079    -2.914928
 H     0.170162    -1.083215    -3.182416
 C    -1.801688     3.031951    -0.144128
 O    -2.114903     3.060144    -1.301111
 O    -2.380581     3.644092     0.874945
 C    -3.526419     4.513690     0.661750
 C    -3.852241     4.991589     2.067830
 H    -4.713887     5.674043     2.047312
 H    -4.094054     4.138136     2.718019
 H    -2.992019     5.522575     2.500081
 C    -3.125343     5.680219    -0.230809
 H    -2.254966     6.201110     0.194454
 H    -3.958558     6.394939    -0.301479
 H    -2.866826     5.334613    -1.239489
 C    -4.684483     3.712071     0.080323
 H    -4.454711     3.367189    -0.935546
 H    -4.899205     2.837545     0.713259
 H    -5.586795     4.340152     0.045010
 C    -3.518874    -0.953001    -1.755267
 H    -2.515620    -0.293241     0.024656
 H    -2.362964     0.829816    -1.335265
 C    -4.880826    -0.438041    -1.312662
 H    -3.419961    -0.848724    -2.850805
 H    -3.459189    -2.036866    -1.547558
 C    -6.042260    -1.179558    -1.953294
 H    -4.950404    -0.522933    -0.212996
 H    -4.951227     0.641503    -1.533190
 H    -6.008971    -2.252935    -1.704845
 H    -6.013800    -1.094683    -3.051567
 H    -7.013727    -0.787021    -1.615478
 C     1.796547    -0.227051     1.694547
 C     2.436147    -1.129334     0.803886
 C     3.835262    -1.257160     0.255848
 C     4.576412     0.021279    -0.134466
 C     5.902141    -0.309532    -0.809450
 C     6.776947    -1.190969     0.074763
 C     6.044549    -2.466633     0.475994
 C     4.707199    -2.162203     1.142357
 C     1.463477    -2.137087     0.411700
 C     0.263150    -1.887041     1.132868
 O    -0.913272    -2.564441     1.205152
 C    -1.196892    -3.629396     0.418987
 O    -0.377207    -4.203179    -0.247894
 C    -2.642140    -3.954407     0.462130
 C    -3.092661    -5.014165    -0.333010
 C    -4.449295    -5.313863    -0.387008
 C    -5.359473    -4.557189     0.352686
 C    -4.912091    -3.503962     1.151154
 C    -3.555855    -3.199907     1.208454
 C     0.403026    -0.661991     1.829957
 C    -0.609984    -0.062853     2.750314
 C    -0.131722     1.272991     3.300058
 C     1.325794     1.177683     3.708427
 C     2.319844     0.926896     2.548603
 C     3.643192     0.547138     3.224944
 C     2.488339     2.219388     1.740187
 H     3.701349    -1.810166    -0.692180
 H     3.946664     0.628888    -0.798385
 H     4.781658     0.639545     0.750683
 H     5.702621    -0.831620    -1.762209
 H     6.428716     0.621277    -1.074496
 H     7.721607    -1.436404    -0.437123
 H     7.054602    -0.629997     0.985834
 H     5.866900    -3.079575    -0.426457
 H     6.669393    -3.078159     1.146993
 H     4.880350    -1.668959     2.112390
 H     4.165237    -3.096409     1.362054
 H     1.667481    -3.004983    -0.207784
 H    -2.359855    -5.581323    -0.910289
 H    -4.801718    -6.137378    -1.011872
 H    -6.426291    -4.788539     0.304952
 H    -5.626774    -2.911538     1.726491
 H    -3.196887    -2.370272     1.818194
 H    -0.772867    -0.775109     3.580227
 H    -1.576986     0.040334     2.234030
 H    -0.274417     2.055509     2.542887
 H    -0.748260     1.556855     4.166730
 H     1.642780     2.101455     4.218687
 H     1.437986     0.363283     4.447672
 H     4.479806     0.473522     2.522054
 H     3.555079    -0.413743     3.754655
 H     3.904901     1.318116     3.966367
 H     3.102524     2.064253     0.844310
 H     2.977985     2.985809     2.361525
 H     1.523076     2.621323     1.407111


  NORMALMODES   306
Rh     0.02   0.01  -0.07
 N     0.02   0.01  -0.02
 C     0.05   0.02   0.03
 O     0.01  -0.01  -0.01
 O    -0.01   0.02   0.02
 C     0.12   0.06   0.08
 C     0.03   0.06  -0.08
 C     0.34   0.06   0.36
 C     0.11   0.02   0.13
 C     0.00   0.03  -0.05
 C     0.01   0.03  -0.06
 H     0.16   0.01   0.25
 H    -0.05   0.03  -0.12
 H    -0.02   0.02  -0.12
 H    -0.01   0.07  -0.19
 C    -0.18  -0.12   0.03
 C    -0.24  -0.20   0.15
 C    -0.08  -0.01   0.08
 H    -0.14  -0.10   0.19
 H     0.11  -0.07   0.19
 H     0.19  -0.13   0.29
 C     0.00  -0.01  -0.00
 O    -0.00  -0.01  -0.00
 O     0.01  -0.00  -0.00
 C     0.00  -0.00  -0.00
 C     0.00  -0.00  -0.00
 H     0.00  -0.00  -0.00
 H     0.00  -0.00  -0.00
 H     0.00  -0.00  -0.00
 C     0.00  -0.00  -0.00
 H     0.00  -0.00  -0.00
 H     0.00  -0.00   0.00
 H     0.00  -0.00  -0.00
 C     0.00  -0.00  -0.00
 H     0.00  -0.00  -0.00
 H     0.00  -0.00   0.00
 H     0.00   0.00   0.00
 C    -0.05   0.01   0.03
 H    -0.11  -0.00   0.07
 H    -0.02  -0.02   0.05
 C    -0.05   0.01   0.01
 H    -0.01   0.03   0.03
 H    -0.06   0.00   0.01
 C    -0.03  -0.00  -0.01
 H    -0.06   0.01   0.00
 H    -0.05   0.01   0.00
 H    -0.02  -0.00  -0.00
 H    -0.02  -0.00  -0.01
 H    -0.04  -0.01  -0.02
 C    -0.05   0.02  -0.04
 C    -0.02  -0.01  -0.04
 C    -0.01   0.00  -0.01
 C     0.00   0.00   0.00
 C     0.00  -0.00   0.00
 C    -0.00  -0.00   0.00
 C    -0.01   0.00   0.00
 C    -0.01   0.00  -0.00
 C    -0.00  -0.00  -0.01
 C    -0.01   0.00   0.01
 O    -0.00  -0.01   0.01
 C    -0.00  -0.01   0.01
 O    -0.00  -0.00   0.00
 C    -0.00  -0.00   0.00
 C    -0.00  -0.00   0.00
 C    -0.00  -0.00  -0.00
 C    -0.00   0.00  -0.00
 C    -0.00  -0.00  -0.00
 C    -0.00  -0.00   0.00
 C    -0.01  -0.02   0.03
 C    -0.01  -0.01   0.02
 C    -0.01  -0.00   0.00
 C    -0.01  -0.00  -0.01
 C    -0.02  -0.00  -0.02
 C    -0.02  -0.02  -0.02
 C    -0.00   0.00  -0.01
 H     0.01   0.00  -0.01
 H     0.01   0.02  -0.00
 H     0.01  -0.00   0.01
 H    -0.00   0.00   0.00
 H     0.00  -0.00   0.00
 H    -0.00  -0.01   0.00
 H     0.00  -0.00   0.00
 H    -0.01   0.00   0.00
 H    -0.01   0.00   0.01
 H    -0.01   0.00  -0.00
 H    -0.01   0.00  -0.00
 H    -0.01  -0.02   0.01
 H    -0.00  -0.00   0.00
 H    -0.00   0.00  -0.00
 H    -0.00   0.00  -0.00
 H    -0.00  -0.00  -0.00
 H    -0.00  -0.00   0.01
 H    -0.02   0.01   0.03
 H    -0.01  -0.00   0.02
 H    -0.01  -0.01  -0.01
 H    -0.00   0.01   0.00
 H     0.00  -0.00  -0.01
 H     0.00  -0.00  -0.01
 H    -0.01  -0.01  -0.01
 H    -0.02  -0.02  -0.03
 H    -0.03  -0.02  -0.01
 H    -0.01   0.01  -0.01
 H     0.01  -0.01   0.00
 H     0.00   0.02   0.00
     -308.8483
