# Supplementary material for: Enantiospecific Synthesis of Planar Chiral Rhodium and Iridium Cyclopentadienyl Complexes: Enabling Streamlined and Computer-Guided Access to Highly Selective Catalysts for Asymmetric C–H Functionalizations
Source: J Am Chem Soc. 2024 Dec 6;146(50):34786–95. doi: 10.1021/jacs.4c13279 (PMC11664503; doi:10.1021/jacs.4c13279)
Supplement: Supplementary file 2 — ja4c13279_si_002.zip [file ja4c13279_si_002.zip › Rh Cartesian Coordinates and Computed Data/rh3-styrene-3ur-1.xyz]

 102
scf done:    -2321.910594
Rh    -0.063145     0.545357    -0.203685
 N     1.799635     1.117338    -0.795951
 C     2.009576     2.335806    -1.350548
 O     2.947598     0.485148    -0.363587
 O     3.086281     2.871307    -1.556796
 C     0.678997     2.940629    -1.660433
 C     0.566648     4.295782    -1.948537
 C    -0.464834     2.117507    -1.580662
 C    -1.722084     2.703645    -1.785175
 C    -1.831839     4.066278    -2.060296
 C    -0.690608     4.865935    -2.148050
 H    -2.621346     2.080922    -1.752924
 H    -2.820539     4.504647    -2.219555
 H    -0.783276     5.930739    -2.373212
 H     1.487129     4.883728    -1.992183
 C    -0.006843    -0.803001    -1.808997
 C    -0.374657     0.442231    -2.452507
 H     1.034244    -1.098441    -1.960503
 C    -0.948253    -1.935128    -1.704712
 H     0.401740     0.820301    -3.122490
 H    -1.373555     0.479466    -2.892413
 C    -0.438771    -3.222319    -1.466599
 C    -1.283814    -4.321853    -1.348197
 C    -2.663069    -4.165470    -1.480471
 C    -2.338963    -1.797515    -1.846664
 C    -3.183994    -2.897788    -1.739255
 H     0.641935    -3.353519    -1.371757
 H    -0.860537    -5.310989    -1.156679
 H    -3.328618    -5.026627    -1.389142
 H    -2.773518    -0.813139    -2.032580
 H    -4.261752    -2.761700    -1.854906
 C     3.593683    -0.210390    -1.320558
 O     3.209071    -0.371634    -2.446444
 O     4.683736    -0.694319    -0.753653
 C     5.629677    -1.495248    -1.518036
 C     6.705140    -1.817099    -0.492749
 H     6.281501    -2.388775     0.345857
 H     7.503251    -2.414397    -0.956169
 H     7.143659    -0.890947    -0.094591
 C     6.197282    -0.663340    -2.659625
 H     6.992407    -1.228652    -3.167593
 H     6.629448     0.270485    -2.270986
 H     5.418883    -0.413217    -3.391305
 C     4.952380    -2.767593    -2.010516
 H     5.699931    -3.423433    -2.480462
 H     4.171826    -2.540102    -2.747179
 H     4.502821    -3.311063    -1.165944
 C     0.015091     1.204538     1.952536
 C     0.318919    -0.225758     1.774535
 C     1.567132    -0.973264     2.151100
 C     1.815134    -2.197436     1.268488
 C     3.118603    -2.891465     1.642308
 C     3.137292    -3.291538     3.113035
 C     2.850615    -2.096090     4.014274
 C     1.552375    -1.396839     3.626427
 C    -0.859601    -0.851003     1.272916
 C    -1.827920     0.166098     1.049447
 O    -3.111333     0.039710     0.601452
 C    -3.861923    -1.027193     0.982591
 O    -3.487573    -1.857349     1.762916
 C    -5.181502    -1.024579     0.306768
 C    -6.046419    -2.090719     0.576006
 C    -7.282757    -2.159093    -0.056472
 C    -7.659856    -1.162643    -0.958364
 C    -6.801601    -0.095245    -1.223949
 C    -5.563155    -0.022851    -0.592763
 C    -1.317110     1.417915     1.530009
 C    -2.056131     2.711058     1.548039
 C    -1.262030     3.822887     2.231871
 C     0.237275     3.660185     2.030133
 C     0.802328     2.337885     2.589580
 C     0.574033     2.275586     4.110263
 C     2.308260     2.314661     2.326925
 H     2.419504    -0.297432     1.991566
 H     0.979434    -2.911438     1.376041
 H     1.829322    -1.885849     0.214417
 H     3.270024    -3.777097     1.003197
 H     3.956568    -2.205423     1.428962
 H     4.105108    -3.747968     3.377084
 H     2.369295    -4.066924     3.287423
 H     2.810224    -2.409369     5.070078
 H     3.683147    -1.373756     3.935194
 H     0.694822    -2.073961     3.790875
 H     1.382852    -0.524197     4.274179
 H    -0.986888    -1.904367     1.042034
 H    -5.719727    -2.859317     1.279165
 H    -7.956648    -2.993273     0.151054
 H    -8.630269    -1.218002    -1.457544
 H    -7.100107     0.684648    -1.927998
 H    -4.883836     0.806950    -0.791846
 H    -2.282727     2.995122     0.508062
 H    -3.033608     2.556166     2.034247
 H    -1.586396     4.797987     1.838265
 H    -1.489473     3.840238     3.309556
 H     0.476116     3.714893     0.954597
 H     0.771069     4.494653     2.512726
 H     1.061413     1.392783     4.546267
 H     1.007574     3.166902     4.591274
 H    -0.492368     2.226032     4.372636
 H     2.796967     1.450268     2.796125
 H     2.758114     3.216963     2.769185
 H     2.550452     2.307131     1.257572


  NORMALMODES   300
Rh    -0.01   0.05  -0.07
 N    -0.00   0.02  -0.01
 C     0.01   0.06   0.05
 O    -0.01   0.00  -0.00
 O     0.02   0.00   0.01
 C     0.02   0.12   0.13
 C     0.02   0.08  -0.07
 C     0.02   0.24   0.46
 C     0.01   0.08   0.17
 C     0.01   0.04  -0.05
 C     0.01   0.04  -0.08
 H     0.02   0.07   0.30
 H     0.02   0.01  -0.16
 H    -0.01   0.03  -0.16
 H     0.01   0.08  -0.20
 C     0.04  -0.19  -0.06
 C     0.07  -0.32   0.03
 H     0.07  -0.17   0.12
 C    -0.00  -0.11   0.03
 H     0.08   0.11   0.30
 H     0.02  -0.02   0.18
 C    -0.01  -0.10   0.03
 C    -0.04  -0.08   0.01
 C    -0.03  -0.03   0.00
 C     0.01  -0.05   0.02
 C    -0.01  -0.02   0.01
 H    -0.02  -0.10   0.04
 H    -0.06  -0.09   0.01
 H    -0.05  -0.02  -0.01
 H     0.04  -0.03   0.02
 H    -0.01  -0.01   0.01
 C    -0.01   0.00  -0.00
 O    -0.01  -0.00  -0.00
 O    -0.01   0.00  -0.00
 C    -0.00   0.00   0.00
 C    -0.00   0.00   0.00
 H    -0.00   0.00   0.00
 H    -0.00   0.00   0.00
 H    -0.00   0.00   0.00
 C    -0.00   0.00   0.00
 H    -0.00   0.00   0.00
 H    -0.00   0.00   0.00
 H    -0.00   0.00  -0.00
 C    -0.00   0.00   0.00
 H     0.00   0.00   0.00
 H     0.00   0.00  -0.00
 H    -0.00   0.00   0.00
 C     0.02  -0.02  -0.06
 C    -0.01  -0.02   0.02
 C    -0.00  -0.01   0.01
 C     0.00  -0.01   0.00
 C     0.00  -0.00   0.00
 C     0.00  -0.00   0.00
 C     0.01  -0.00   0.00
 C     0.01  -0.01   0.01
 C     0.01  -0.01  -0.01
 C    -0.01  -0.00  -0.01
 O    -0.01  -0.01  -0.00
 C    -0.00  -0.00   0.00
 O    -0.00  -0.00   0.00
 C    -0.00  -0.00   0.00
 C    -0.00  -0.00   0.00
 C    -0.00  -0.00  -0.00
 C    -0.00  -0.00  -0.00
 C    -0.00  -0.00  -0.00
 C    -0.00  -0.00   0.00
 C    -0.01  -0.02  -0.04
 C    -0.01  -0.01   0.00
 C     0.00  -0.01   0.00
 C    -0.00  -0.01  -0.01
 C     0.00  -0.01  -0.03
 C    -0.01  -0.02  -0.03
 C     0.01  -0.00  -0.01
 H    -0.01  -0.00   0.00
 H     0.00  -0.01   0.00
 H     0.01  -0.00   0.01
 H     0.01  -0.00   0.00
 H     0.00  -0.00   0.00
 H     0.00  -0.00   0.00
 H     0.00  -0.00   0.00
 H     0.01  -0.01   0.00
 H     0.01  -0.00   0.00
 H     0.01  -0.01   0.01
 H     0.00  -0.01   0.00
 H     0.01  -0.01  -0.00
 H    -0.00  -0.00   0.00
 H    -0.00  -0.00  -0.00
 H    -0.00   0.00  -0.00
 H     0.00  -0.00   0.00
 H    -0.00  -0.00   0.00
 H    -0.03   0.00   0.01
 H     0.01  -0.03   0.02
 H    -0.00  -0.01  -0.00
 H     0.01  -0.01   0.00
 H    -0.00   0.01  -0.01
 H     0.00  -0.02   0.00
 H    -0.00  -0.02  -0.02
 H    -0.03  -0.02  -0.03
 H    -0.01  -0.04  -0.03
 H     0.01  -0.00  -0.01
 H    -0.01  -0.00   0.01
 H     0.02   0.01  -0.00
     -288.9416
