# Supplementary material for: Enantiospecific Synthesis of Planar Chiral Rhodium and Iridium Cyclopentadienyl Complexes: Enabling Streamlined and Computer-Guided Access to Highly Selective Catalysts for Asymmetric C–H Functionalizations
Source: J Am Chem Soc. 2024 Dec 6;146(50):34786–95. doi: 10.1021/jacs.4c13279 (PMC11664503; doi:10.1021/jacs.4c13279)
Supplement: Supplementary file 2 — ja4c13279_si_002.zip [file ja4c13279_si_002.zip › Rh Cartesian Coordinates and Computed Data/rh2-hexene-3dr-1.xyz]

 104
scf done:    -2248.154234
Rh     0.922780     0.546331     0.424156
 N    -0.247269     1.259405    -1.088520
 C     0.257075     2.030320    -2.075501
 O    -1.599556     1.012654    -1.223387
 O    -0.339771     2.455384    -3.056080
 C     1.701856     2.272094    -1.796882
 C     2.556793     2.663755    -2.821706
 C     2.190056     2.021993    -0.496115
 C     3.570266     2.139798    -0.276146
 C     4.428029     2.505397    -1.311081
 C     3.925229     2.782238    -2.584015
 H     3.977546     1.971688     0.724988
 H     5.500255     2.588902    -1.115830
 H     4.601015     3.081582    -3.388129
 H     2.118303     2.847826    -3.805636
 C     0.147337     2.060323     1.601258
 C     1.258162     2.735765     0.950631
 C    -1.272357     2.520186     1.402223
 H     0.359569     1.767991     2.636912
 H     0.969025     3.609183     0.355294
 H     2.121723     2.941683     1.589253
 C    -1.911465    -0.104751    -1.920488
 O    -1.131637    -0.953671    -2.244638
 O    -3.207927    -0.201284    -2.147381
 C    -4.157564     0.905586    -2.231880
 C    -4.391678     1.539769    -0.866564
 H    -3.516391     2.101823    -0.523831
 H    -4.631179     0.766358    -0.122204
 H    -5.247758     2.227863    -0.929941
 C    -5.421517     0.203820    -2.706853
 H    -5.237208    -0.300740    -3.665701
 H    -5.737159    -0.553880    -1.975131
 H    -6.233457     0.933125    -2.840413
 C    -3.666931     1.910655    -3.263111
 H    -2.678709     2.319842    -3.006395
 H    -4.387603     2.738405    -3.341336
 H    -3.587694     1.430983    -4.250017
 C    -1.713077     3.539112     2.448649
 H    -1.385518     2.946406     0.394487
 H    -1.951438     1.651801     1.432195
 C    -3.153895     3.995918     2.266033
 H    -1.590959     3.107875     3.459945
 H    -1.040390     4.415703     2.416346
 C    -3.606693     5.007295     3.306221
 H    -3.270297     4.422673     1.254279
 H    -3.815808     3.111968     2.290737
 H    -2.983830     5.915874     3.277470
 H    -4.650926     5.315983     3.146259
 H    -3.534690     4.592895     4.324901
 C     2.183458    -0.820685     1.613446
 C     2.397592    -1.171624     0.221178
 C     3.717400    -1.194668    -0.479825
 C     3.604398    -0.981806    -1.988384
 C     4.974043    -1.004574    -2.653782
 C     5.723171    -2.297634    -2.350887
 C     5.824892    -2.541400    -0.848918
 C     4.454461    -2.510521    -0.181289
 C     1.151625    -1.521245    -0.325856
 C     0.169762    -1.441233     0.734322
 O    -1.150099    -1.762523     0.646805
 C    -1.514073    -2.900332    -0.013323
 O    -0.723255    -3.710284    -0.405486
 C    -2.986920    -3.000342    -0.129398
 C    -3.849913    -2.084542     0.481527
 C    -5.226645    -2.241108     0.356011
 C    -5.743942    -3.298392    -0.392535
 C    -4.883767    -4.206139    -1.011978
 C    -3.507769    -4.061646    -0.876262
 C     0.815443    -1.080936     1.950019
 C     0.297372    -1.181813     3.365153
 C    -1.094493    -0.580191     3.560708
 C     0.220981    -2.687159     3.679971
 C     1.303782    -0.489902     4.304515
 C     2.757055    -0.864277     4.038090
 C     3.206860    -0.436048     2.642647
 H     4.330506    -0.371759    -0.071748
 H     2.978861    -1.783321    -2.419136
 H     3.085375    -0.034396    -2.194548
 H     5.562860    -0.143139    -2.290534
 H     4.865950    -0.865585    -3.741228
 H     5.187115    -3.143807    -2.817402
 H     6.727476    -2.278863    -2.804365
 H     6.463715    -1.760843    -0.396516
 H     6.321722    -3.504006    -0.646032
 H     3.836668    -3.347996    -0.550669
 H     4.551115    -2.656519     0.907285
 H     0.914410    -1.768036    -1.356315
 H    -3.434810    -1.249904     1.047612
 H    -5.901392    -1.529956     0.838178
 H    -6.825610    -3.414907    -0.495764
 H    -5.290120    -5.030037    -1.602752
 H    -2.810910    -4.757724    -1.346862
 H    -1.829287    -1.059731     2.900754
 H    -1.106860     0.497442     3.355764
 H    -1.419051    -0.732061     4.601885
 H    -0.507890    -3.183931     3.023001
 H    -0.099210    -2.841315     4.722567
 H     1.188664    -3.188889     3.537050
 H     1.031713    -0.733383     5.344417
 H     1.190166     0.604188     4.205669
 H     2.886260    -1.953782     4.146746
 H     3.408083    -0.402778     4.796506
 H     3.364234     0.655855     2.629435
 H     4.181164    -0.883905     2.393551


  NORMALMODES   306
Rh    -0.04  -0.07   0.02
 N    -0.01  -0.01   0.01
 C    -0.02   0.04   0.04
 O    -0.01  -0.00  -0.01
 O     0.01   0.01   0.01
 C    -0.04   0.10   0.11
 C    -0.02  -0.07   0.05
 C    -0.09   0.42   0.23
 C    -0.03   0.15   0.08
 C    -0.01  -0.05   0.02
 C    -0.02  -0.07   0.02
 H    -0.02   0.28   0.09
 H     0.00  -0.14  -0.01
 H    -0.02  -0.13  -0.00
 H    -0.03  -0.19   0.03
 C     0.11  -0.02  -0.18
 C     0.17   0.10  -0.30
 C     0.08   0.03  -0.04
 H     0.19   0.22  -0.12
 H    -0.05   0.31   0.09
 H    -0.02   0.26  -0.08
 C    -0.00  -0.00  -0.00
 O    -0.00  -0.00   0.00
 O    -0.00  -0.00  -0.00
 C    -0.00  -0.00  -0.00
 C     0.00  -0.00   0.00
 H     0.00  -0.00   0.00
 H    -0.00  -0.00  -0.00
 H     0.00   0.00  -0.00
 C    -0.00   0.00  -0.00
 H    -0.00   0.00  -0.00
 H    -0.00   0.00  -0.00
 H    -0.00   0.00   0.00
 C    -0.00  -0.00  -0.00
 H    -0.00   0.00  -0.00
 H    -0.00  -0.00  -0.00
 H    -0.00  -0.00  -0.00
 C     0.05  -0.00  -0.01
 H    -0.01   0.03  -0.03
 H     0.10   0.01  -0.02
 C     0.04  -0.02  -0.01
 H     0.05  -0.02  -0.02
 H     0.03   0.02   0.01
 C     0.02  -0.02  -0.01
 H     0.03  -0.02  -0.00
 H     0.04  -0.02  -0.01
 H     0.01  -0.01  -0.01
 H     0.01  -0.03  -0.01
 H     0.02  -0.01  -0.01
 C    -0.01  -0.01  -0.00
 C    -0.00  -0.03  -0.02
 C     0.00  -0.01  -0.00
 C     0.01   0.00  -0.00
 C     0.00   0.00  -0.00
 C     0.00   0.00  -0.00
 C     0.01  -0.00  -0.00
 C     0.01  -0.00  -0.00
 C     0.03  -0.08  -0.01
 C     0.01   0.02  -0.02
 O     0.01   0.00  -0.01
 C     0.00   0.00  -0.00
 O    -0.00  -0.00   0.00
 C     0.00   0.00   0.00
 C     0.00   0.00   0.00
 C     0.00   0.00   0.00
 C     0.00   0.00   0.00
 C     0.00   0.00   0.00
 C     0.00   0.00   0.00
 C     0.02  -0.00  -0.00
 C     0.00   0.00  -0.00
 C     0.01   0.02  -0.01
 C    -0.00   0.00  -0.00
 C     0.00   0.00  -0.00
 C     0.00   0.00  -0.01
 C    -0.00   0.00  -0.01
 H    -0.01  -0.00   0.01
 H     0.00   0.01  -0.01
 H     0.00   0.00   0.01
 H     0.01  -0.00  -0.00
 H     0.00   0.00  -0.00
 H    -0.00   0.00  -0.00
 H     0.00  -0.00  -0.01
 H     0.01  -0.00  -0.01
 H     0.01  -0.00  -0.01
 H     0.01  -0.00  -0.00
 H     0.01  -0.00  -0.00
 H     0.03  -0.09  -0.01
 H     0.00   0.00   0.00
 H     0.00   0.00   0.00
 H     0.00   0.00   0.00
 H     0.00   0.00   0.00
 H     0.00   0.00   0.00
 H     0.00   0.02  -0.01
 H     0.03   0.02  -0.03
 H     0.01   0.03  -0.01
 H     0.00   0.00  -0.01
 H    -0.01   0.01  -0.00
 H    -0.00   0.00   0.01
 H     0.00   0.00  -0.00
 H    -0.00   0.00  -0.01
 H     0.00   0.00  -0.01
 H     0.00   0.01  -0.01
 H    -0.01   0.00  -0.01
 H    -0.00   0.00  -0.01
     -305.4987
