# Supplementary material for: Enantiospecific Synthesis of Planar Chiral Rhodium and Iridium Cyclopentadienyl Complexes: Enabling Streamlined and Computer-Guided Access to Highly Selective Catalysts for Asymmetric C–H Functionalizations
Source: J Am Chem Soc. 2024 Dec 6;146(50):34786–95. doi: 10.1021/jacs.4c13279 (PMC11664503; doi:10.1021/jacs.4c13279)
Supplement: Supplementary file 2 — ja4c13279_si_002.zip [file ja4c13279_si_002.zip › Rh Cartesian Coordinates and Computed Data/rh2-hexene-4us-4.xyz]

 104
scf done:    -2248.138365
Rh     0.707865    -0.328879    -0.102683
 N     0.841421     1.522898     0.710997
 C     1.853252     1.882462     1.534998
 O     0.088708     2.571318     0.233808
 O     2.109336     3.003563     1.944980
 C     2.660901     0.657644     1.823962
 C     3.967654     0.776078     2.279208
 C     2.109530    -0.601000     1.490827
 C     2.940737    -1.725797     1.585923
 C     4.264426    -1.601972     2.006448
 C     4.777054    -0.356125     2.371867
 H     2.547977    -2.714829     1.342577
 H     4.895798    -2.492468     2.064423
 H     5.809205    -0.268509     2.718993
 H     4.334469     1.777420     2.518977
 C    -0.772432    -0.675605     1.263179
 C     0.348527    -0.872437     2.165753
 H    -1.370273     0.223783     1.421738
 H     0.458149    -0.013191     2.836137
 C     0.429402    -2.193159     2.900727
 C    -0.960040     2.922402     1.003774
 O    -1.297490     2.375772     2.018505
 O    -1.521267     3.955057     0.406596
 C    -2.749098     4.537768     0.918684
 C    -3.032070     5.652937    -0.075470
 H    -3.158834     5.241429    -1.087246
 H    -3.949334     6.189768     0.206007
 H    -2.196824     6.367595    -0.095554
 C    -3.857785     3.493286     0.887647
 H    -3.669247     2.695481     1.617298
 H    -3.913661     3.046884    -0.115974
 H    -4.821889     3.968436     1.121681
 C    -2.517677     5.099815     2.314649
 H    -3.419080     5.633062     2.651436
 H    -1.678770     5.811303     2.303443
 H    -2.290844     4.298728     3.028958
 H    -1.337701    -1.566679     0.967852
 C    -0.769757    -2.384424     3.824033
 H     0.472686    -3.028005     2.182902
 H     1.357435    -2.237876     3.490900
 C    -0.687278    -3.666517     4.641176
 H    -0.848578    -1.517187     4.503590
 H    -1.700214    -2.384567     3.230722
 C    -1.881658    -3.869828     5.559112
 H    -0.594638    -4.527020     3.954540
 H     0.242899    -3.658744     5.236239
 H    -1.977185    -3.040697     6.278305
 H    -2.821884    -3.916534     4.986450
 H    -1.796422    -4.802926     6.136327
 C     1.801956    -1.377539    -1.876784
 C     1.652950    -0.008303    -2.180597
 C     2.769614     0.909064    -2.610257
 C     3.763589     1.191114    -1.462460
 C     4.468669     2.527276    -1.635110
 C     3.464851     3.681100    -1.548468
 C     2.133978     3.350269    -2.251626
 C     2.290674     2.218972    -3.260358
 C     0.233377     0.290649    -2.098795
 C    -0.453435    -0.926917    -1.834846
 O    -1.792768    -1.188978    -1.835302
 C    -2.704692    -0.253464    -1.474232
 O    -2.419605     0.882554    -1.208749
 C    -4.073881    -0.821370    -1.434520
 C    -5.098811    -0.007984    -0.937684
 C    -6.400089    -0.492645    -0.868225
 C    -6.685356    -1.788390    -1.300638
 C    -5.667174    -2.600360    -1.800608
 C    -4.362127    -2.121702    -1.866514
 C     0.508900    -1.966489    -1.613491
 C     0.275208    -3.461631    -1.576206
 C    -0.749958    -3.883602    -0.524779
 C    -0.238646    -3.880107    -2.964080
 C     1.615200    -4.157083    -1.271558
 C     2.784364    -3.654472    -2.108469
 C     3.064966    -2.174984    -1.856827
 H     3.312339     0.345638    -3.391970
 H     4.484741     0.364372    -1.370720
 H     3.206506     1.210478    -0.517200
 H     5.246116     2.644489    -0.863778
 H     4.997188     2.543636    -2.604722
 H     3.916076     4.589985    -1.978839
 H     3.261150     3.903488    -0.488678
 H     1.379354     3.073532    -1.502617
 H     1.734609     4.244059    -2.755827
 H     3.029629     2.515714    -4.022745
 H     1.353204     2.046942    -3.812645
 H    -0.235092     1.257733    -2.256270
 H    -4.850844     1.000503    -0.602522
 H    -7.197109     0.141962    -0.474640
 H    -7.708510    -2.168268    -1.247510
 H    -5.892055    -3.613547    -2.140979
 H    -3.561232    -2.750372    -2.257386
 H    -0.894403    -4.974972    -0.555723
 H    -0.408410    -3.616337     0.484017
 H    -1.724567    -3.405049    -0.691744
 H    -0.387275    -4.970895    -3.007384
 H     0.462625    -3.596400    -3.762190
 H    -1.200651    -3.393551    -3.182541
 H     1.848775    -4.010633    -0.202836
 H     1.482980    -5.242495    -1.411336
 H     2.571741    -3.816070    -3.178389
 H     3.685569    -4.246067    -1.884933
 H     3.564251    -2.046260    -0.882096
 H     3.763961    -1.772914    -2.607611


  NORMALMODES   306
Rh    -0.03   0.02  -0.06
 N    -0.01   0.00  -0.00
 C    -0.05  -0.01   0.03
 O    -0.00   0.01   0.00
 O     0.00  -0.01   0.01
 C    -0.10  -0.04   0.08
 C    -0.04  -0.01  -0.08
 C    -0.26  -0.09   0.40
 C    -0.10  -0.03   0.14
 C    -0.04  -0.00  -0.07
 C    -0.03  -0.00  -0.08
 H    -0.11  -0.05   0.26
 H    -0.01   0.01  -0.16
 H    -0.01   0.01  -0.13
 H    -0.02   0.01  -0.19
 C     0.24   0.01   0.02
 C     0.39   0.01   0.06
 H     0.14  -0.10   0.24
 H    -0.01  -0.07   0.25
 C     0.06  -0.03   0.08
 C    -0.00   0.00   0.00
 O     0.00   0.01   0.00
 O    -0.00   0.00  -0.00
 C    -0.00   0.00  -0.00
 C    -0.00   0.00   0.00
 H    -0.00   0.00   0.00
 H    -0.00   0.00  -0.00
 H    -0.00   0.00   0.00
 C    -0.00   0.00   0.00
 H     0.00  -0.00  -0.00
 H    -0.00   0.00  -0.00
 H    -0.00  -0.00   0.00
 C    -0.00   0.00   0.00
 H    -0.00   0.00   0.00
 H    -0.00   0.00  -0.00
 H    -0.00   0.00  -0.00
 H     0.22  -0.03   0.16
 C     0.01   0.01  -0.00
 H     0.04  -0.00   0.04
 H     0.01  -0.16   0.15
 C    -0.02   0.01  -0.00
 H    -0.00   0.01   0.00
 H     0.03   0.03  -0.03
 C    -0.01   0.00  -0.00
 H    -0.02   0.01  -0.01
 H    -0.02   0.00  -0.00
 H    -0.01   0.00   0.00
 H    -0.01   0.00   0.00
 H    -0.01   0.00  -0.00
 C     0.02   0.01  -0.04
 C     0.03  -0.02  -0.07
 C     0.02   0.00  -0.03
 C    -0.00   0.00  -0.00
 C    -0.00   0.00   0.01
 C    -0.00   0.00   0.00
 C     0.00  -0.00  -0.00
 C     0.01   0.01  -0.01
 C     0.03   0.01   0.03
 C     0.01  -0.01   0.01
 O     0.01   0.00   0.00
 C     0.01   0.00   0.00
 O     0.00   0.00   0.00
 C     0.00   0.00   0.00
 C     0.00  -0.00  -0.00
 C     0.00   0.00  -0.00
 C     0.00   0.00  -0.00
 C     0.00   0.00  -0.00
 C     0.00   0.00   0.00
 C     0.00   0.01  -0.00
 C     0.00   0.00   0.00
 C     0.00   0.00   0.00
 C     0.00   0.00   0.00
 C     0.00   0.00   0.00
 C     0.00  -0.00  -0.00
 C     0.01  -0.00  -0.01
 H     0.06   0.03  -0.03
 H    -0.01  -0.00   0.01
 H    -0.03   0.00  -0.02
 H    -0.00   0.00   0.01
 H     0.00  -0.00   0.01
 H     0.00  -0.00  -0.00
 H    -0.00   0.00  -0.00
 H     0.00  -0.01  -0.00
 H    -0.00  -0.00   0.01
 H    -0.00   0.03  -0.01
 H     0.01   0.00  -0.01
 H     0.03   0.01   0.03
 H     0.00  -0.00   0.00
 H     0.00   0.00  -0.00
 H     0.00   0.00  -0.00
 H     0.00   0.00  -0.00
 H     0.00  -0.00   0.00
 H    -0.00   0.00  -0.01
 H     0.00  -0.01   0.00
 H     0.01   0.01   0.01
 H     0.01   0.00   0.00
 H     0.00   0.01   0.00
 H     0.00  -0.00   0.01
 H     0.01   0.01   0.00
 H     0.00   0.00   0.01
 H    -0.00  -0.00  -0.00
 H     0.00  -0.01  -0.01
 H    -0.01  -0.01  -0.00
 H     0.03  -0.02   0.00
     -309.0459
