# Supplementary material for: Enantiospecific Synthesis of Planar Chiral Rhodium and Iridium Cyclopentadienyl Complexes: Enabling Streamlined and Computer-Guided Access to Highly Selective Catalysts for Asymmetric C–H Functionalizations
Source: J Am Chem Soc. 2024 Dec 6;146(50):34786–95. doi: 10.1021/jacs.4c13279 (PMC11664503; doi:10.1021/jacs.4c13279)
Supplement: Supplementary file 2 — ja4c13279_si_002.zip [file ja4c13279_si_002.zip › Rh Cartesian Coordinates and Computed Data/rh2-styrene-4ds-2.xyz]

 102
scf done:    -2321.902687
 C     1.889482     1.790312    -1.090475
 C     2.044473     1.396350     0.742890
Rh     0.868393    -0.160867    -0.172727
 N    -0.557599     1.119293     0.507871
 C    -0.275977     2.050230     1.449254
 O    -1.899113     0.797179     0.431063
 O    -1.074406     2.730039     2.072001
 C     1.203633     2.064196     1.662580
 C     1.718120     2.631931     2.820526
 C     3.406941     1.285357     1.058862
 C     3.917459     1.832280     2.233938
 C     3.078471     2.522176     3.110123
 H     4.086517     0.795658     0.356487
 H     4.983443     1.736170     2.455843
 H     3.484589     2.969330     4.020395
 H     1.017918     3.136804     3.490833
 C     0.885171     1.043109    -1.832735
 H    -0.078875     1.523231    -2.014265
 H     1.263042     0.453351    -2.674614
 C     1.788720     3.281948    -0.954325
 H     2.908912     1.503687    -1.365815
 C    -2.621962     1.525461    -0.438876
 O    -2.184689     2.322215    -1.225078
 O    -3.877074     1.162646    -0.268462
 C    -4.938189     1.719107    -1.096830
 C    -5.000790     3.229838    -0.917924
 H    -5.884216     3.622394    -1.442846
 H    -4.104331     3.716831    -1.320310
 H    -5.092331     3.482431     0.148848
 C    -4.708963     1.312753    -2.546148
 H    -4.582583     0.222590    -2.617917
 H    -5.576742     1.606192    -3.155012
 H    -3.812483     1.796915    -2.953816
 C    -6.185511     1.059093    -0.532892
 H    -7.074173     1.399443    -1.083589
 H    -6.307692     1.318455     0.528528
 H    -6.115255    -0.033644    -0.615205
 C     2.969581     4.014027    -0.779517
 C     2.936186     5.398808    -0.655069
 C     1.714234     6.070578    -0.690329
 C     0.567033     3.960304    -1.001508
 C     0.536387     5.346470    -0.862731
 H     3.926568     3.487183    -0.729092
 H     3.867207     5.955652    -0.524257
 H     1.681996     7.157479    -0.582475
 H    -0.366728     3.410052    -1.126663
 H    -0.426301     5.862307    -0.887742
 C     1.966513    -2.018109     0.635572
 C     1.885445    -2.014715    -0.809310
 C     2.981021    -2.231871    -1.815224
 C     4.195395    -1.314000    -1.666713
 C     5.240408    -1.585330    -2.743056
 C     5.668006    -3.048543    -2.752397
 C     4.465277    -3.971764    -2.910273
 C     3.412302    -3.706574    -1.840458
 C     0.496988    -2.058426    -1.160095
 C    -0.246630    -1.987078     0.051671
 O    -1.584566    -2.095817     0.249276
 C    -2.483625    -1.921167    -0.751590
 O    -2.180395    -1.641804    -1.880034
 C    -3.866088    -2.175313    -0.284988
 C    -4.827440    -2.487296    -1.252548
 C    -6.137598    -2.754779    -0.870079
 C    -6.495306    -2.689916     0.477404
 C    -5.541291    -2.361865     1.440966
 C    -4.224681    -2.113659     1.065055
 C     0.661116    -1.969044     1.181204
 C     0.329750    -2.049244     2.653649
 C    -0.232184    -3.451778     2.935326
 C    -0.697357    -0.999235     3.083451
 C     1.628858    -1.806117     3.444790
 C     2.825795    -2.573916     2.905959
 C     3.186569    -2.106205     1.499569
 H     2.537473    -2.012173    -2.803894
 H     4.651684    -1.457107    -0.673179
 H     3.863365    -0.265712    -1.710939
 H     6.112762    -0.928295    -2.596837
 H     4.818477    -1.324387    -3.730463
 H     6.400610    -3.229953    -3.555128
 H     6.183306    -3.282151    -1.802826
 H     4.780111    -5.027230    -2.877880
 H     4.015370    -3.813090    -3.907043
 H     2.527619    -4.344125    -1.997810
 H     3.817375    -3.980040    -0.849913
 H     0.080493    -2.110096    -2.160905
 H    -4.524076    -2.522503    -2.300860
 H    -6.885207    -3.009461    -1.624545
 H    -7.526261    -2.891558     0.778027
 H    -5.825434    -2.298395     2.493532
 H    -3.473708    -1.852411     1.810761
 H    -1.158954    -3.618269     2.366520
 H    -0.464397    -3.562625     4.006413
 H     0.479027    -4.242844     2.653877
 H    -0.289974     0.014933     2.990486
 H    -1.610623    -1.039579     2.476966
 H    -0.970273    -1.158911     4.138179
 H     1.856573    -0.725936     3.415102
 H     1.446801    -2.060673     4.501431
 H     3.693207    -2.440302     3.570493
 H     2.608546    -3.655416     2.895370
 H     3.672198    -1.119241     1.556101
 H     3.918412    -2.786972     1.038919


  NORMALMODES   300
 C     0.09   0.01   0.41
 C     0.10   0.35  -0.35
Rh    -0.04  -0.07  -0.01
 N    -0.02  -0.02  -0.00
 C    -0.00   0.02  -0.06
 O    -0.02   0.00   0.01
 O     0.03   0.00  -0.01
 C     0.02   0.06  -0.15
 C    -0.03  -0.10  -0.05
 C     0.04   0.12  -0.11
 C    -0.01  -0.07  -0.00
 C    -0.03  -0.08  -0.01
 H     0.09   0.24  -0.15
 H    -0.03  -0.15   0.06
 H    -0.07  -0.13   0.03
 H    -0.07  -0.20  -0.01
 C     0.05  -0.01   0.21
 H     0.11   0.08   0.16
 H     0.15   0.28   0.05
 C     0.04   0.08   0.01
 H     0.04   0.12   0.09
 C    -0.01   0.00   0.00
 O    -0.00   0.00   0.01
 O    -0.01  -0.00  -0.00
 C    -0.00   0.00  -0.00
 C    -0.00   0.00  -0.00
 H    -0.00   0.00  -0.00
 H    -0.00  -0.00  -0.00
 H    -0.00   0.00  -0.00
 C    -0.00   0.00  -0.00
 H    -0.00   0.00  -0.00
 H     0.00   0.00  -0.00
 H     0.00  -0.00   0.00
 C    -0.00   0.00  -0.00
 H    -0.00   0.00  -0.00
 H    -0.00   0.00  -0.00
 H    -0.00   0.00  -0.00
 C     0.03   0.08  -0.01
 C     0.01   0.08  -0.01
 C    -0.01   0.05  -0.01
 C     0.03   0.03  -0.01
 C     0.01   0.03  -0.02
 H     0.03   0.09   0.01
 H    -0.00   0.10  -0.02
 H    -0.03   0.05   0.00
 H     0.04   0.01   0.01
 H    -0.00   0.02  -0.02
 C    -0.01  -0.03   0.03
 C    -0.00  -0.00   0.00
 C     0.00  -0.00   0.01
 C     0.00   0.00   0.00
 C    -0.00   0.00   0.00
 C     0.00   0.00   0.00
 C     0.00   0.00   0.00
 C     0.00   0.00   0.00
 C     0.02   0.02   0.00
 C     0.01   0.03   0.02
 O     0.00   0.01   0.01
 C     0.00   0.00   0.00
 O     0.00  -0.00   0.00
 C     0.00  -0.00   0.00
 C     0.00  -0.00   0.00
 C     0.00   0.00  -0.00
 C     0.00   0.00  -0.00
 C     0.00   0.00  -0.00
 C     0.00  -0.00   0.00
 C     0.00  -0.07   0.03
 C    -0.00  -0.03   0.02
 C    -0.01  -0.02   0.04
 C     0.00  -0.01  -0.00
 C    -0.00  -0.01   0.01
 C     0.01  -0.00   0.01
 C    -0.00  -0.01   0.01
 H    -0.00   0.00   0.01
 H     0.00   0.01   0.00
 H    -0.00   0.00  -0.01
 H    -0.00   0.00  -0.00
 H    -0.00  -0.00   0.00
 H     0.00   0.00   0.00
 H     0.00   0.00   0.00
 H     0.00   0.00  -0.00
 H     0.00   0.00   0.00
 H     0.00   0.00   0.00
 H     0.00  -0.00   0.00
 H     0.01   0.03   0.00
 H     0.00   0.00   0.00
 H     0.00   0.00  -0.00
 H     0.00   0.00  -0.00
 H     0.00   0.00  -0.00
 H     0.00  -0.00   0.00
 H    -0.00  -0.02   0.02
 H    -0.03  -0.01   0.03
 H    -0.01  -0.02   0.05
 H     0.01  -0.02  -0.02
 H     0.00  -0.02   0.00
 H     0.00   0.01   0.00
 H    -0.01  -0.01   0.00
 H     0.01  -0.00   0.02
 H     0.01   0.00   0.01
 H     0.01  -0.00   0.01
 H    -0.01  -0.00  -0.01
 H    -0.00  -0.01   0.01
     -293.6566
