# Supplementary material for: Enantiospecific Synthesis of Planar Chiral Rhodium and Iridium Cyclopentadienyl Complexes: Enabling Streamlined and Computer-Guided Access to Highly Selective Catalysts for Asymmetric C–H Functionalizations
Source: J Am Chem Soc. 2024 Dec 6;146(50):34786–95. doi: 10.1021/jacs.4c13279 (PMC11664503; doi:10.1021/jacs.4c13279)
Supplement: Supplementary file 2 — ja4c13279_si_002.zip [file ja4c13279_si_002.zip › Rh Cartesian Coordinates and Computed Data/rh3-styrene-4ds-4.xyz]

 102
scf done:    -2321.882914
 C    -0.310333     0.788663     2.240089
 C    -1.491473     0.811802     0.763862
Rh     0.070591    -0.655886     0.430897
 N     0.786802     0.962487    -0.572396
 C    -0.075017     1.923225    -0.992134
 O     1.832072     0.720968    -1.452754
 O     0.135830     2.753615    -1.861905
 C    -1.364552     1.784620    -0.253920
 C    -2.469278     2.500069    -0.699901
 C    -2.778189     0.545115     1.253370
 C    -3.886819     1.251370     0.793390
 C    -3.733052     2.249503    -0.168283
 H    -2.916494    -0.194514     2.046111
 H    -4.877590     1.023174     1.193159
 H    -4.602043     2.808037    -0.522475
 H    -2.306080     3.225564    -1.500610
 C     1.006800     0.196760     2.046865
 H     1.825423     0.869621     1.779712
 H     1.286016    -0.575131     2.768975
 C    -0.431168     2.247602     2.572286
 H    -0.933547     0.194901     2.917778
 C     2.834911     1.607828    -1.578022
 O     3.671323     1.419254    -2.419225
 O     2.787949     2.585605    -0.692621
 C     3.593298     3.784579    -0.909213
 C     3.299030     4.348532    -2.293361
 H     3.721164     3.713777    -3.081987
 H     2.210445     4.411040    -2.437963
 H     3.734072     5.355158    -2.378301
 C     5.064561     3.454339    -0.703631
 H     5.223928     3.024515     0.297067
 H     5.411062     2.738280    -1.459015
 H     5.664248     4.373432    -0.782251
 C     3.091217     4.737515     0.160972
 H     2.021026     4.936443     0.009570
 H     3.236490     4.311488     1.164669
 H     3.640127     5.688362     0.104510
 C     0.449347     3.209703     2.067584
 C     0.305472     4.545467     2.434013
 C    -0.709142     4.938608     3.305930
 C    -1.452562     2.649675     3.439201
 C    -1.589933     3.984244     3.810076
 H     1.233841     2.915495     1.367371
 H     0.994887     5.290572     2.032377
 H    -0.813504     5.988491     3.589540
 H    -2.153258     1.904327     3.825111
 H    -2.389910     4.278818     4.493488
 C     0.461945    -2.839121     0.779392
 C     1.086646    -2.349559    -0.432215
 C     2.501123    -2.337299    -0.965534
 C     3.005656    -3.732806    -1.355320
 C     4.306091    -3.636496    -2.147193
 C     5.368791    -2.845769    -1.391098
 C     4.854126    -1.471301    -0.976014
 C     3.568485    -1.586565    -0.163605
 C     0.006905    -1.944394    -1.327343
 C    -1.217085    -2.128298    -0.666952
 O    -2.497577    -1.895120    -1.051983
 C    -2.779981    -0.960469    -2.001221
 O    -1.938630    -0.441674    -2.680138
 C    -4.228801    -0.666938    -2.065099
 C    -5.164238    -1.305359    -1.244007
 C    -6.506058    -0.944817    -1.315815
 C    -6.915345     0.052836    -2.201802
 C    -5.982959     0.688220    -3.022940
 C    -4.641356     0.328816    -2.956372
 C    -0.951331    -2.628935     0.653683
 C    -2.005348    -3.019144     1.644273
 C    -1.446349    -3.824377     2.815353
 C    -0.012148    -3.440576     3.139781
 C     0.969212    -3.643038     1.966428
 C     2.370832    -3.298604     2.459353
 C     0.967824    -5.120230     1.531154
 H     2.413738    -1.767566    -1.906055
 H     3.178241    -4.330845    -0.443009
 H     2.235836    -4.264830    -1.938264
 H     4.675784    -4.645586    -2.392624
 H     4.100205    -3.136421    -3.110245
 H     5.664684    -3.412079    -0.488300
 H     6.278156    -2.747603    -2.005859
 H     5.620317    -0.938098    -0.389897
 H     4.663679    -0.851414    -1.868563
 H     3.789884    -2.110509     0.775027
 H     3.184383    -0.595836     0.113669
 H     0.148691    -1.513412    -2.314285
 H    -4.829948    -2.073425    -0.545915
 H    -7.238585    -1.441576    -0.675538
 H    -7.969467     0.336460    -2.252780
 H    -6.304570     1.469246    -3.715488
 H    -3.886720     0.816319    -3.576652
 H    -2.790771    -3.585117     1.117251
 H    -2.505422    -2.111260     2.010649
 H    -1.489557    -4.900353     2.586410
 H    -2.083249    -3.682917     3.701739
 H     0.032219    -2.383041     3.455249
 H     0.346227    -4.035663     3.995216
 H     3.138661    -3.605090     1.738922
 H     2.492349    -2.225137     2.654524
 H     2.568235    -3.842207     3.396034
 H     1.218757    -5.769061     2.385777
 H    -0.005964    -5.436953     1.132321
 H     1.713440    -5.291561     0.742868


  NORMALMODES   300
 C    -0.31   0.10  -0.27
 C     0.11   0.22   0.40
Rh     0.04  -0.07  -0.04
 N     0.02  -0.02  -0.01
 C     0.04   0.00   0.06
 O     0.01   0.00  -0.02
 O    -0.02  -0.01   0.03
 C     0.07   0.02   0.14
 C     0.05  -0.09   0.00
 C     0.02   0.08   0.13
 C     0.00  -0.05  -0.02
 C     0.03  -0.06  -0.03
 H     0.01   0.17   0.21
 H    -0.01  -0.11  -0.10
 H     0.03  -0.09  -0.09
 H     0.07  -0.18  -0.07
 C    -0.18   0.02  -0.12
 H    -0.18   0.06  -0.06
 H    -0.21   0.28   0.17
 C    -0.04   0.08   0.04
 H    -0.13   0.13  -0.07
 C     0.01   0.00  -0.01
 O     0.01   0.00  -0.00
 O    -0.00  -0.00  -0.01
 C    -0.00   0.00   0.00
 C     0.00   0.00   0.00
 H     0.00   0.00  -0.00
 H     0.00   0.00   0.00
 H     0.00   0.00   0.00
 C    -0.00   0.00   0.00
 H    -0.00  -0.00   0.00
 H     0.00   0.00   0.00
 H    -0.00   0.00   0.00
 C    -0.00  -0.00   0.00
 H    -0.00  -0.00   0.00
 H    -0.00  -0.00   0.00
 H    -0.00  -0.00   0.00
 C    -0.02   0.03   0.03
 C     0.00   0.03   0.03
 C     0.01   0.05   0.02
 C    -0.02   0.06   0.05
 C    -0.00   0.06   0.04
 H    -0.03   0.01   0.02
 H     0.01   0.03   0.02
 H     0.01   0.05   0.01
 H    -0.03   0.07   0.04
 H     0.01   0.08   0.04
 C    -0.01  -0.01   0.00
 C    -0.01   0.02  -0.01
 C    -0.01   0.01  -0.00
 C    -0.01   0.01   0.00
 C    -0.01   0.00   0.00
 C    -0.00   0.00   0.00
 C    -0.00   0.00   0.00
 C    -0.00   0.00   0.00
 C    -0.03  -0.06  -0.05
 C    -0.00  -0.03  -0.04
 O    -0.01  -0.01  -0.01
 C    -0.00  -0.00  -0.00
 O    -0.00   0.01   0.00
 C    -0.00  -0.00  -0.00
 C    -0.00  -0.00  -0.00
 C    -0.00   0.00  -0.00
 C    -0.00   0.00   0.00
 C    -0.00   0.00  -0.00
 C    -0.00  -0.00  -0.00
 C     0.01  -0.00  -0.01
 C     0.01   0.01  -0.01
 C    -0.00   0.01  -0.01
 C    -0.00   0.00  -0.00
 C    -0.00  -0.00  -0.00
 C    -0.01   0.02  -0.00
 C     0.00  -0.00   0.00
 H     0.00   0.01  -0.00
 H    -0.01   0.01   0.00
 H    -0.01   0.00  -0.00
 H    -0.01   0.00   0.01
 H    -0.00   0.00   0.00
 H    -0.00   0.00   0.00
 H    -0.00  -0.00  -0.00
 H    -0.00  -0.00   0.00
 H    -0.00   0.00   0.00
 H    -0.01  -0.00  -0.00
 H    -0.00   0.00   0.01
 H    -0.02  -0.07  -0.06
 H    -0.00  -0.00  -0.01
 H    -0.00   0.00  -0.00
 H    -0.00   0.00   0.00
 H    -0.00  -0.00  -0.00
 H    -0.00  -0.00  -0.01
 H     0.00   0.02  -0.01
 H     0.02   0.02  -0.01
 H    -0.01   0.01  -0.01
 H    -0.01   0.01  -0.01
 H     0.00   0.00  -0.01
 H    -0.01   0.00  -0.00
 H    -0.00   0.01   0.01
 H    -0.03   0.03  -0.02
 H    -0.01   0.03   0.01
 H     0.01   0.00   0.00
 H     0.00  -0.01   0.01
 H     0.00  -0.00  -0.00
     -298.9375
