# Supplementary material for: Enantiospecific Synthesis of Planar Chiral Rhodium and Iridium Cyclopentadienyl Complexes: Enabling Streamlined and Computer-Guided Access to Highly Selective Catalysts for Asymmetric C–H Functionalizations
Source: J Am Chem Soc. 2024 Dec 6;146(50):34786–95. doi: 10.1021/jacs.4c13279 (PMC11664503; doi:10.1021/jacs.4c13279)
Supplement: Supplementary file 2 — ja4c13279_si_002.zip [file ja4c13279_si_002.zip › Rh Cartesian Coordinates and Computed Data/rh1-styrene-3us-2.xyz]

  96
scf done:    -2243.343208
Rh    -0.572893     0.333710    -0.116976
 N     1.304821     1.119506    -0.008550
 C     1.517474     2.444254     0.139192
 O     2.434804     0.362038    -0.250362
 O     2.595998     3.022601     0.145267
 C     0.192128     3.108532     0.309726
 C     0.053854     4.473310     0.085990
 C    -0.922358     2.305998     0.643135
 C    -2.179185     2.923560     0.718104
 C    -2.319196     4.287272     0.463691
 C    -1.205179     5.069552     0.155224
 H    -3.055676     2.336480     1.002171
 H    -3.309982     4.744861     0.525507
 H    -1.319267     6.140289    -0.028027
 H     0.954074     5.041576    -0.161740
 C    -0.291204    -0.303724     1.850905
 C    -0.689335     1.080075     2.038142
 H     0.779880    -0.493978     1.955614
 C    -1.138204    -1.437585     2.282143
 H     0.099614     1.700346     2.471095
 H    -1.655612     1.242982     2.519781
 C    -2.387542    -1.281627     2.901236
 C    -3.139636    -2.387236     3.294799
 C    -2.660792    -3.678052     3.081694
 C    -0.655358    -2.746630     2.101191
 C    -1.409226    -3.849554     2.486753
 H    -2.782992    -0.283629     3.098708
 H    -4.105567    -2.235062     3.782944
 H    -3.251201    -4.544186     3.389196
 H     0.314058    -2.886976     1.617432
 H    -1.014028    -4.855312     2.323497
 C     3.344745     0.235866     0.745483
 O     4.411303    -0.256846     0.515872
 O     2.872076     0.659242     1.903443
 C     3.761416     0.930898     3.023738
 C     4.850093     1.897043     2.577910
 H     5.554795     1.409627     1.892199
 H     4.393856     2.752276     2.058094
 H     5.404496     2.257629     3.456766
 C     4.318300    -0.380098     3.558517
 H     4.936365    -0.874333     2.798213
 H     3.499535    -1.056465     3.847691
 H     4.935484    -0.186216     4.448349
 C     2.833700     1.591088     4.031266
 H     2.419701     2.519713     3.611586
 H     3.383447     1.836110     4.951194
 H     2.003094     0.917694     4.290858
 C    -2.063187     0.390018    -1.874672
 C    -2.309574    -0.738237    -0.998189
 C    -3.604406    -1.204225    -0.399827
 C    -4.424797    -0.123174     0.302183
 C    -5.701840    -0.697788     0.903654
 C    -6.543318    -1.412817    -0.147583
 C    -5.734510    -2.492137    -0.857828
 C    -4.452928    -1.926065    -1.458017
 C    -1.139071    -1.568782    -1.031042
 C    -0.162575    -0.906580    -1.819534
 O     1.080415    -1.280136    -2.199170
 C     1.844009    -2.104390    -1.428359
 O     1.406936    -2.685655    -0.470734
 C     3.229021    -2.193451    -1.926874
 C     3.704346    -1.378525    -2.959652
 C     5.033344    -1.474342    -3.356165
 C     5.887703    -2.378133    -2.724483
 C     5.415282    -3.188654    -1.692028
 C     4.088931    -3.094328    -1.290430
 C    -0.734907     0.314225    -2.346440
 C    -0.082709     1.322068    -3.230541
 C    -0.909324     2.605157    -3.256382
 C    -2.390418     2.300270    -3.453454
 C    -2.972953     1.506318    -2.283287
 H    -3.338056    -1.950852     0.369110
 H    -4.687543     0.674668    -0.411817
 H    -3.807236     0.342886     1.084171
 H    -5.430434    -1.414161     1.698904
 H    -6.286161     0.101622     1.387452
 H    -7.444943    -1.848105     0.312712
 H    -6.898921    -0.676497    -0.891452
 H    -5.471030    -3.283254    -0.132960
 H    -6.339026    -2.976447    -1.641632
 H    -3.856216    -2.726544    -1.924037
 H    -4.703476    -1.215183    -2.266367
 H    -1.007968    -2.507644    -0.502236
 H     3.031996    -0.662252    -3.431884
 H     5.409963    -0.832365    -4.155420
 H     6.933409    -2.445502    -3.034552
 H     6.088768    -3.888339    -1.192418
 H     3.697367    -3.702954    -0.473548
 H     0.005924     0.901739    -4.249003
 H     0.943848     1.513858    -2.881625
 H    -0.544011     3.267435    -4.055647
 H    -0.769599     3.148483    -2.306743
 H    -2.520101     1.726828    -4.388589
 H    -2.961676     3.232830    -3.578051
 H    -3.137800     2.179038    -1.426304
 H    -3.960676     1.097640    -2.549307


  NORMALMODES   282
Rh     0.01  -0.07  -0.05
 N     0.00  -0.02   0.01
 C     0.00  -0.03   0.06
 O     0.01   0.00  -0.00
 O    -0.01   0.00   0.01
 C    -0.00  -0.06   0.16
 C    -0.02  -0.09  -0.03
 C     0.04  -0.04   0.52
 C     0.01  -0.01   0.19
 C    -0.01  -0.06  -0.04
 C    -0.01  -0.07  -0.05
 H     0.01   0.04   0.31
 H    -0.03  -0.07  -0.14
 H    -0.01  -0.08  -0.13
 H    -0.03  -0.14  -0.15
 C    -0.06   0.15  -0.13
 C    -0.09   0.30  -0.07
 H    -0.07   0.20   0.06
 C    -0.00   0.11  -0.02
 H    -0.07  -0.01   0.36
 H    -0.02   0.08   0.15
 C    -0.01   0.05  -0.01
 C     0.01   0.03  -0.00
 C     0.02   0.04  -0.01
 C     0.01   0.09  -0.00
 C     0.03   0.07  -0.01
 H    -0.05   0.04  -0.01
 H     0.01   0.02  -0.00
 H     0.04   0.02  -0.01
 H     0.01   0.10  -0.00
 H     0.06   0.08  -0.02
 C     0.01  -0.00  -0.00
 O     0.01  -0.00   0.00
 O     0.01   0.00  -0.00
 C     0.00  -0.00  -0.00
 C     0.00   0.00   0.00
 H     0.00   0.00  -0.00
 H     0.00   0.00   0.00
 H     0.00  -0.00   0.00
 C     0.00  -0.00   0.00
 H     0.00  -0.00   0.00
 H     0.00  -0.00  -0.00
 H    -0.00  -0.00   0.00
 C     0.00  -0.00  -0.00
 H    -0.00  -0.00  -0.00
 H    -0.00  -0.00  -0.00
 H     0.00  -0.00  -0.00
 C     0.01   0.00  -0.05
 C     0.00  -0.00  -0.01
 C     0.00   0.01  -0.00
 C    -0.00   0.00  -0.00
 C     0.00   0.00  -0.00
 C     0.00   0.00   0.00
 C     0.00   0.00   0.00
 C    -0.00   0.00  -0.00
 C    -0.01   0.01   0.00
 C     0.01   0.03   0.01
 O    -0.00   0.01   0.00
 C    -0.00   0.00   0.00
 O    -0.00  -0.00  -0.00
 C    -0.00   0.00  -0.00
 C    -0.00   0.00  -0.00
 C    -0.00   0.00  -0.00
 C    -0.00   0.00   0.00
 C    -0.00   0.00  -0.00
 C    -0.00   0.00  -0.00
 C    -0.03  -0.01  -0.08
 C    -0.00   0.00  -0.04
 C     0.00   0.01  -0.01
 C    -0.00   0.02  -0.00
 C     0.00   0.01  -0.01
 H     0.01   0.01  -0.00
 H    -0.00   0.00  -0.00
 H    -0.00   0.00  -0.00
 H     0.01   0.00  -0.00
 H     0.00  -0.00   0.00
 H     0.00  -0.00   0.00
 H    -0.00  -0.00   0.00
 H     0.00   0.00   0.00
 H     0.00  -0.00   0.00
 H     0.00   0.00   0.00
 H    -0.00  -0.00  -0.00
 H    -0.00   0.02   0.01
 H    -0.00   0.00  -0.00
 H     0.00  -0.00  -0.00
 H    -0.00  -0.00   0.00
 H    -0.00   0.00   0.00
 H    -0.00   0.00  -0.00
 H     0.02   0.04  -0.06
 H    -0.01  -0.01  -0.01
 H    -0.00   0.03   0.01
 H     0.01  -0.02   0.01
 H    -0.01   0.02  -0.00
 H     0.00   0.02   0.00
 H     0.01  -0.01   0.01
 H    -0.00   0.02  -0.01
     -294.7363
