# Supplementary material for: Enantiospecific Synthesis of Planar Chiral Rhodium and Iridium Cyclopentadienyl Complexes: Enabling Streamlined and Computer-Guided Access to Highly Selective Catalysts for Asymmetric C–H Functionalizations
Source: J Am Chem Soc. 2024 Dec 6;146(50):34786–95. doi: 10.1021/jacs.4c13279 (PMC11664503; doi:10.1021/jacs.4c13279)
Supplement: Supplementary file 2 — ja4c13279_si_002.zip [file ja4c13279_si_002.zip › Rh Cartesian Coordinates and Computed Data/rh1-hexene-4ds-1.xyz]

  98
scf done:    -2169.596900
Rh     0.961626    -0.141666     0.090639
 N    -0.614462     0.720696     1.025942
 C    -0.443739     1.682207     1.961175
 O    -1.904345     0.243118     0.908480
 O    -1.304139     2.190473     2.662226
 C     1.011738     2.023820     2.008364
 C     1.538047     2.681030     3.114783
 C     1.842900     1.600167     0.946516
 C     3.223663     1.819201     1.065138
 C     3.753086     2.451648     2.188332
 C     2.912121     2.898085     3.210214
 H     3.890365     1.518730     0.251005
 H     4.831895     2.613890     2.257413
 H     3.330181     3.409969     4.080027
 H     0.843229     2.992251     3.899077
 C     0.476114     1.006899    -1.528118
 C     1.318664     1.971300    -0.839821
 H     0.880171     0.529622    -2.425661
 C     0.703850     3.344489    -0.614786
 H     2.334895     2.028262    -1.248593
 C    -2.745780     1.066738     0.246229
 O    -2.426261     2.062214    -0.344835
 O    -3.947344     0.536755     0.357241
 C    -5.097569     1.161281    -0.280691
 C    -4.908891     1.147310    -1.791757
 H    -4.707974     0.122237    -2.137354
 H    -4.074891     1.794551    -2.091226
 H    -5.826264     1.504991    -2.282114
 C    -5.294984     2.567522     0.268664
 H    -6.236173     2.983378    -0.120360
 H    -4.468049     3.227488    -0.020405
 H    -5.355533     2.540539     1.366661
 C    -6.244649     0.253409     0.130329
 H    -6.067311    -0.771681    -0.222240
 H    -7.188613     0.619302    -0.298538
 H    -6.340146     0.230536     1.225487
 H    -0.590892     1.237309    -1.576628
 C     0.494171     4.067259    -1.940895
 H    -0.270431     3.223487    -0.119537
 H     1.347981     3.947515     0.043881
 C    -0.137703     5.440594    -1.759235
 H     1.458588     4.170383    -2.472444
 H    -0.151127     3.454046    -2.592928
 C    -0.365786     6.174504    -3.070621
 H    -1.096019     5.319956    -1.225361
 H     0.500523     6.050824    -1.096038
 H    -0.827621     7.160518    -2.909414
 H     0.581552     6.335296    -3.610661
 H    -1.030000     5.601230    -3.737357
 C     2.351303    -1.693774     1.040450
 C     2.503114    -1.641246    -0.401098
 C     3.807926    -1.465263    -1.117315
 C     3.674712    -0.763380    -2.468334
 C     5.024411    -0.607676    -3.158889
 C     5.732818    -1.948530    -3.315307
 C     5.872473    -2.659530    -1.973875
 C     4.523750    -2.814550    -1.280662
 C     1.248323    -2.017475    -0.981923
 C     0.318202    -2.173471     0.087758
 O    -0.978164    -2.582955     0.085435
 C    -1.799627    -2.313222    -0.958640
 O    -1.418205    -1.834805    -1.993198
 C    -3.194267    -2.718686    -0.670756
 C    -3.636743    -2.998019     0.626231
 C    -4.955200    -3.390286     0.835065
 C    -5.829853    -3.509551    -0.245198
 C    -5.392525    -3.218891    -1.538623
 C    -4.078200    -2.817318    -1.750939
 C     1.015735    -2.004132     1.347539
 C     0.457961    -2.092036     2.730174
 C     1.587412    -2.107898     3.761462
 C     2.687595    -1.103991     3.426557
 C     3.369253    -1.437834     2.101305
 H     4.448171    -0.831658    -0.476273
 H     2.999580    -1.348950    -3.117563
 H     3.196007     0.218281    -2.329249
 H     5.659766     0.071108    -2.561074
 H     4.893569    -0.123131    -4.139678
 H     5.150788    -2.586825    -4.004587
 H     6.721255    -1.809472    -3.781955
 H     6.548822    -2.076753    -1.322381
 H     6.345490    -3.645885    -2.106328
 H     4.645334    -3.293231    -0.295453
 H     3.873813    -3.484034    -1.872521
 H     1.009965    -2.108304    -2.037196
 H    -2.946242    -2.888793     1.462669
 H    -5.305328    -3.600135     1.848036
 H    -6.863173    -3.822710    -0.077069
 H    -6.080440    -3.305567    -2.382643
 H    -3.709106    -2.581508    -2.751203
 H    -0.170289    -2.993087     2.819750
 H    -0.213380    -1.233641     2.899849
 H     1.174813    -1.902505     4.760797
 H     2.027482    -3.120009     3.807122
 H     2.257371    -0.090414     3.360196
 H     3.436389    -1.076502     4.232740
 H     3.998864    -2.340145     2.211537
 H     4.044913    -0.623291     1.799842


  NORMALMODES   288
Rh    -0.02  -0.07  -0.01
 N    -0.01  -0.01  -0.01
 C    -0.01   0.02  -0.06
 O    -0.01  -0.00   0.01
 O     0.02   0.01  -0.01
 C    -0.01   0.07  -0.13
 C    -0.00  -0.08  -0.04
 C    -0.04   0.34  -0.32
 C    -0.00   0.12  -0.10
 C     0.00  -0.06  -0.00
 C    -0.01  -0.07  -0.01
 H     0.01   0.24  -0.13
 H     0.01  -0.14   0.05
 H    -0.02  -0.13   0.03
 H    -0.01  -0.19  -0.01
 C     0.09   0.05   0.21
 C     0.13   0.10   0.37
 H     0.11   0.32   0.07
 C     0.01   0.12   0.03
 H     0.02   0.20   0.08
 C    -0.01  -0.00   0.00
 O    -0.00   0.00   0.01
 O    -0.01  -0.00  -0.00
 C    -0.00  -0.00  -0.00
 C    -0.00   0.00  -0.00
 H    -0.00   0.00  -0.00
 H     0.00  -0.00   0.00
 H     0.00   0.00  -0.00
 C    -0.00   0.00  -0.00
 H    -0.00   0.00  -0.00
 H    -0.00  -0.00  -0.00
 H    -0.00  -0.00  -0.00
 C    -0.00   0.00  -0.00
 H    -0.00   0.00  -0.00
 H    -0.00   0.00  -0.00
 H    -0.00   0.00  -0.00
 H     0.11   0.15   0.14
 C     0.00   0.01  -0.01
 H     0.00   0.11   0.03
 H    -0.07   0.24   0.01
 C    -0.01   0.01  -0.03
 H     0.00   0.00  -0.01
 H     0.01  -0.03   0.02
 C    -0.01   0.01  -0.02
 H    -0.01   0.00  -0.03
 H    -0.01   0.01  -0.02
 H    -0.01   0.01  -0.02
 H    -0.01   0.01  -0.02
 H    -0.00   0.01  -0.03
 C    -0.00  -0.04   0.03
 C    -0.00  -0.01   0.00
 C    -0.00   0.00   0.01
 C    -0.00   0.00   0.00
 C    -0.00   0.00   0.00
 C    -0.00   0.00   0.00
 C    -0.00   0.00   0.00
 C    -0.00   0.00   0.00
 C     0.01   0.00  -0.00
 C     0.00   0.03   0.02
 O     0.00   0.01   0.01
 C     0.00   0.00   0.00
 O     0.00  -0.00  -0.00
 C     0.00   0.00   0.00
 C     0.00   0.00   0.00
 C     0.00   0.00   0.00
 C     0.00   0.00  -0.00
 C     0.00   0.00   0.00
 C     0.00   0.00   0.00
 C     0.03  -0.07   0.03
 C     0.01  -0.03   0.02
 C     0.00  -0.00   0.02
 C    -0.00   0.00   0.00
 C     0.00  -0.01   0.01
 H    -0.00   0.00   0.01
 H    -0.00   0.00   0.01
 H    -0.00   0.00   0.01
 H    -0.00   0.00   0.00
 H    -0.00   0.00   0.00
 H    -0.00   0.00   0.00
 H    -0.00   0.00   0.00
 H     0.00   0.00   0.00
 H    -0.00   0.00   0.00
 H     0.00  -0.00   0.00
 H    -0.00   0.00   0.00
 H     0.01   0.02  -0.00
 H     0.00   0.00   0.00
 H     0.00   0.00  -0.00
 H     0.00   0.00  -0.00
 H     0.00   0.00  -0.00
 H     0.00   0.00   0.00
 H     0.01  -0.03   0.04
 H     0.00  -0.02  -0.01
 H     0.01   0.01   0.02
 H     0.01   0.00   0.03
 H    -0.02  -0.00  -0.02
 H    -0.01   0.03   0.01
 H     0.03   0.01   0.03
 H    -0.01  -0.00  -0.01
     -300.4089
