# Supplementary material for: Enantiospecific Synthesis of Planar Chiral Rhodium and Iridium Cyclopentadienyl Complexes: Enabling Streamlined and Computer-Guided Access to Highly Selective Catalysts for Asymmetric C–H Functionalizations
Source: J Am Chem Soc. 2024 Dec 6;146(50):34786–95. doi: 10.1021/jacs.4c13279 (PMC11664503; doi:10.1021/jacs.4c13279)
Supplement: Supplementary file 2 — ja4c13279_si_002.zip [file ja4c13279_si_002.zip › Rh Cartesian Coordinates and Computed Data/rh3-hexene-3ds-1.xyz]

 104
scf done:    -2248.145623
Rh     0.703450    -0.466902     0.621675
 N    -0.795114     0.883026     0.885410
 C    -1.843258     0.482058     1.641754
 O    -1.140630     1.718092    -0.162065
 O    -2.996590     0.881038     1.566255
 C    -1.369943    -0.568613     2.590756
 C    -2.304190    -1.263020     3.353194
 C    -0.001775    -0.930168     2.606152
 C     0.374654    -2.012941     3.413944
 C    -0.564518    -2.709780     4.172132
 C    -1.908272    -2.335122     4.150102
 H     1.427833    -2.294820     3.484398
 H    -0.236273    -3.545626     4.795286
 H    -2.642212    -2.879259     4.748596
 H    -3.347531    -0.946838     3.275306
 C     1.968887     0.935825     1.460883
 C     1.375475     0.334928     2.646358
 C     1.754432     2.395582     1.153021
 H     2.988972     0.585857     1.248730
 H     0.760448     1.028251     3.231949
 H     2.055514    -0.255712     3.264680
 C    -1.432235     2.984635     0.204190
 O    -1.346056     3.432715     1.312765
 O    -1.792106     3.609505    -0.903848
 C    -2.191183     5.007251    -0.866627
 C    -2.523129     5.302177    -2.320759
 H    -3.327657     4.639970    -2.671518
 H    -1.640915     5.140997    -2.957268
 H    -2.851261     6.345595    -2.431531
 C    -3.422578     5.166651     0.014936
 H    -4.223946     4.496026    -0.328770
 H    -3.192175     4.930435     1.061266
 H    -3.787729     6.202596    -0.044327
 C    -1.025991     5.866675    -0.392033
 H    -1.289299     6.930460    -0.486746
 H    -0.135482     5.677117    -1.010473
 H    -0.781092     5.655157     0.656196
 C     2.908855     3.274693     1.623244
 H     1.618790     2.538878     0.067477
 H     0.816379     2.730893     1.616530
 C     2.694387     4.747988     1.304645
 H     3.048682     3.148773     2.712455
 H     3.853955     2.932413     1.160185
 C     3.834509     5.642212     1.762904
 H     2.546697     4.859781     0.215413
 H     1.747498     5.079192     1.765145
 H     3.979171     5.577319     2.853431
 H     3.648278     6.698485     1.515700
 H     4.786357     5.352414     1.288669
 C     1.704006    -2.256733    -0.299576
 C     1.880608    -1.112416    -1.160641
 C     3.141173    -0.592206    -1.792658
 C     3.229474    -1.124367    -3.234545
 C     4.513517    -0.679501    -3.923606
 C     4.653961     0.838057    -3.910464
 C     4.547083     1.386934    -2.492924
 C     3.267647     0.931908    -1.800279
 C     0.580404    -0.635115    -1.498447
 C    -0.384384    -1.559945    -0.951827
 O    -1.729958    -1.372720    -1.035890
 C    -2.481340    -2.233836    -1.770276
 O    -2.006556    -3.164935    -2.363824
 C    -3.914591    -1.869086    -1.721211
 C    -4.806615    -2.655410    -2.461130
 C    -6.165278    -2.363888    -2.445803
 C    -6.635877    -1.289200    -1.688150
 C    -5.747920    -0.507872    -0.949394
 C    -4.384076    -0.788779    -0.962008
 C     0.285830    -2.564787    -0.243010
 C    -0.293562    -3.752827     0.446053
 C     0.771081    -4.836955     0.573772
 C     2.059035    -4.265099     1.146108
 C     2.751170    -3.208923     0.256198
 C     3.787013    -2.480951     1.116973
 C     3.460603    -3.922338    -0.905176
 H     4.003971    -0.991898    -1.236673
 H     2.357149    -0.745606    -3.796052
 H     3.142018    -2.221496    -3.241532
 H     4.537133    -1.061934    -4.956698
 H     5.379318    -1.132123    -3.406341
 H     5.607493     1.142181    -4.371341
 H     3.853358     1.279460    -4.531130
 H     5.416581     1.042408    -1.903673
 H     4.597487     2.487656    -2.499127
 H     3.237912     1.312119    -0.772018
 H     2.394397     1.368515    -2.316596
 H     0.329228     0.220024    -2.122508
 H    -4.409032    -3.491495    -3.040186
 H    -6.862260    -2.975357    -3.023451
 H    -7.704854    -1.061511    -1.673231
 H    -6.113216     0.329264    -0.350549
 H    -3.700739    -0.171533    -0.374125
 H    -0.663593    -3.466749     1.444751
 H    -1.158170    -4.114847    -0.128426
 H     0.958165    -5.290298    -0.414230
 H     0.401768    -5.647058     1.221017
 H     2.785941    -5.069652     1.343590
 H     1.828668    -3.810378     2.121637
 H     4.497233    -3.203889     1.548254
 H     3.295722    -1.946293     1.942888
 H     4.368734    -1.745942     0.543233
 H     4.040002    -3.219668    -1.519313
 H     2.743348    -4.431102    -1.565999
 H     4.160405    -4.677452    -0.513976


  NORMALMODES   306
Rh    -0.01  -0.00   0.08
 N    -0.01  -0.01   0.03
 C    -0.05  -0.04  -0.02
 O     0.01  -0.01   0.01
 O    -0.03   0.02  -0.02
 C    -0.12  -0.10  -0.06
 C    -0.08   0.00   0.08
 C    -0.22  -0.29  -0.30
 C    -0.07  -0.08  -0.11
 C    -0.03   0.03   0.05
 C    -0.03   0.01   0.07
 H    -0.08  -0.13  -0.22
 H     0.00   0.09   0.11
 H    -0.00   0.04   0.13
 H    -0.07   0.04   0.19
 C     0.18   0.11  -0.06
 C     0.30   0.11  -0.19
 C     0.03   0.06  -0.07
 H     0.11   0.07  -0.29
 H    -0.01  -0.19  -0.18
 H     0.08  -0.21  -0.27
 C     0.00  -0.00   0.01
 O     0.01   0.00   0.00
 O     0.00  -0.01   0.00
 C     0.00  -0.00   0.00
 C     0.00  -0.00   0.00
 H     0.00  -0.00   0.00
 H     0.00  -0.00   0.00
 H     0.00  -0.00   0.00
 C     0.00  -0.00   0.00
 H     0.00  -0.00   0.00
 H     0.00  -0.00   0.00
 H     0.00  -0.00  -0.00
 C     0.00  -0.00   0.00
 H    -0.00  -0.00  -0.00
 H     0.00  -0.00   0.00
 H     0.00  -0.00   0.00
 C     0.01   0.05  -0.02
 H     0.03   0.08  -0.07
 H     0.02  -0.01  -0.04
 C     0.01   0.04  -0.01
 H    -0.02   0.02  -0.03
 H     0.02   0.06  -0.01
 C     0.01   0.03   0.01
 H     0.01   0.05  -0.00
 H     0.01   0.04  -0.00
 H     0.01   0.01   0.00
 H     0.02   0.03   0.02
 H     0.01   0.02   0.00
 C     0.00  -0.00   0.01
 C    -0.01   0.01  -0.01
 C    -0.00   0.00  -0.00
 C     0.00  -0.00  -0.00
 C     0.00  -0.00  -0.00
 C     0.00  -0.00  -0.01
 C     0.00   0.00  -0.01
 C     0.00   0.00  -0.01
 C     0.01  -0.00  -0.03
 C     0.01   0.05   0.04
 O     0.01   0.02   0.01
 C     0.01   0.01   0.01
 O     0.01   0.01   0.01
 C     0.01   0.00   0.00
 C     0.01   0.00   0.00
 C     0.01  -0.00   0.00
 C     0.00  -0.00  -0.00
 C     0.00  -0.00   0.00
 C     0.00   0.00   0.00
 C     0.03   0.02   0.02
 C     0.01   0.01  -0.01
 C     0.00   0.00  -0.00
 C     0.01  -0.01  -0.01
 C     0.01  -0.00  -0.00
 C     0.00  -0.00  -0.00
 C     0.01   0.00  -0.00
 H    -0.00   0.01   0.00
 H     0.00  -0.00  -0.00
 H     0.00   0.00   0.00
 H     0.00  -0.00  -0.00
 H     0.00  -0.00  -0.00
 H     0.00  -0.00  -0.01
 H     0.00  -0.00  -0.01
 H     0.00   0.00  -0.00
 H     0.01   0.00  -0.01
 H     0.00   0.02  -0.02
 H     0.00   0.00  -0.02
 H     0.01  -0.00  -0.03
 H     0.01   0.00   0.00
 H     0.01  -0.00  -0.00
 H     0.00  -0.00  -0.00
 H     0.00  -0.00   0.00
 H    -0.00   0.00   0.00
 H    -0.01  -0.00  -0.01
 H     0.02   0.02  -0.03
 H    -0.00  -0.00  -0.00
 H    -0.00   0.01  -0.00
 H     0.00  -0.01  -0.02
 H     0.01  -0.02  -0.00
 H     0.00  -0.00   0.00
 H    -0.00  -0.01  -0.00
 H     0.00  -0.00   0.00
 H     0.00   0.00  -0.01
 H     0.01  -0.00  -0.00
 H     0.01   0.00  -0.01
     -301.2494
