# Supplementary material for: Enantiospecific Synthesis of Planar Chiral Rhodium and Iridium Cyclopentadienyl Complexes: Enabling Streamlined and Computer-Guided Access to Highly Selective Catalysts for Asymmetric C–H Functionalizations
Source: J Am Chem Soc. 2024 Dec 6;146(50):34786–95. doi: 10.1021/jacs.4c13279 (PMC11664503; doi:10.1021/jacs.4c13279)
Supplement: Supplementary file 2 — ja4c13279_si_002.zip [file ja4c13279_si_002.zip › Rh Cartesian Coordinates and Computed Data/rh3-hexene-4ur-4.xyz]

 104
scf done:    -2248.138514
Rh     0.595057    -0.002016     0.040128
 N    -0.846943     0.298435     1.493403
 C    -0.497814     0.115205     2.792237
 O    -2.194702     0.014934     1.309119
 O    -1.248561    -0.082131     3.738480
 C     0.991493     0.147257     2.912279
 C     1.592005    -0.253919     4.100736
 C     1.762641     0.477967     1.774771
 C     3.155189     0.344471     1.868807
 C     3.757154    -0.067797     3.056757
 C     2.980559    -0.354290     4.180387
 H     3.782429     0.578229     1.006069
 H     4.844807    -0.165568     3.103538
 H     3.457577    -0.666198     5.112352
 H     0.939057    -0.503455     4.940834
 C     0.498164     2.016466    -0.331239
 C     1.251100     2.112482     0.899637
 H    -0.553721     2.305367    -0.307909
 H     0.606774     2.377605     1.744693
 C     2.524580     2.929273     0.864309
 C    -2.945971     0.961802     0.715397
 O    -2.529821     1.939015     0.161326
 O    -4.230107     0.657176     0.746341
 C    -4.899044    -0.173827     1.745385
 C    -4.560865     0.329927     3.140325
 H    -5.160368    -0.221542     3.880158
 H    -4.811452     1.397923     3.228922
 H    -3.497016     0.182431     3.382974
 C    -4.538400    -1.642970     1.569850
 H    -3.519643    -1.846701     1.919639
 H    -5.234232    -2.259894     2.157473
 H    -4.626931    -1.937086     0.513560
 C    -6.365772     0.056735     1.413041
 H    -6.580573    -0.269012     0.385025
 H    -7.006594    -0.504575     2.107952
 H    -6.608840     1.125860     1.490827
 H     1.031343     2.259336    -1.257587
 C     2.215005     4.399205     0.594130
 H     3.065448     2.837436     1.818487
 H     3.198569     2.553567     0.077555
 C     3.460887     5.274564     0.603623
 H     1.700228     4.498615    -0.376624
 H     1.499754     4.767071     1.351351
 C     3.165235     6.740230     0.329784
 H     3.969552     5.172662     1.578521
 H     4.175866     4.892419    -0.146874
 H     2.687607     6.873952    -0.654063
 H     2.480220     7.156751     1.085513
 H     4.082296     7.348525     0.340554
 C     1.282898    -2.160156    -0.478132
 C     1.882984    -1.158602    -1.348521
 C     3.342441    -0.943785    -1.633716
 C     3.655402     0.462278    -2.144440
 C     5.151342     0.654130    -2.360128
 C     5.710218    -0.388741    -3.322022
 C     5.378451    -1.803615    -2.861052
 C     3.883261    -1.984902    -2.623625
 C     0.826469    -0.506697    -2.068201
 C    -0.407385    -1.004751    -1.567574
 O    -1.696925    -0.788259    -1.944456
 C    -2.075325     0.369801    -2.548068
 O    -1.293274     1.191883    -2.939713
 C    -3.549172     0.463707    -2.638559
 C    -4.101278     1.703225    -2.975758
 C    -5.481419     1.850724    -3.046672
 C    -6.313379     0.759407    -2.794031
 C    -5.764463    -0.479473    -2.463292
 C    -4.384209    -0.627378    -2.374065
 C    -0.117747    -2.030201    -0.592320
 C    -1.143526    -2.827163     0.136565
 C    -0.548567    -3.756181     1.205749
 C     0.886838    -3.417128     1.589174
 C     1.843254    -3.273358     0.386772
 C     3.252581    -3.029407     0.917120
 C     1.850143    -4.567013    -0.445238
 H     3.889896    -1.073187    -0.687137
 H     3.261226     1.207644    -1.437427
 H     3.130105     0.634082    -3.100144
 H     5.353730     1.670826    -2.733593
 H     5.671735     0.571826    -1.388200
 H     5.273953    -0.223535    -4.323728
 H     6.799507    -0.266355    -3.434318
 H     5.918386    -2.015498    -1.920027
 H     5.737497    -2.542527    -3.595399
 H     3.674905    -3.001129    -2.255718
 H     3.333186    -1.882652    -3.576284
 H     0.928942     0.267055    -2.821482
 H    -3.427322     2.541267    -3.160675
 H    -5.913441     2.822331    -3.295953
 H    -7.398342     0.876365    -2.852137
 H    -6.417086    -1.333321    -2.266890
 H    -3.943965    -1.587375    -2.102170
 H    -1.867735    -2.124692     0.570828
 H    -1.715456    -3.407632    -0.607642
 H    -0.588247    -4.798017     0.851787
 H    -1.177099    -3.723729     2.108359
 H     0.918318    -2.474355     2.159893
 H     1.275894    -4.201364     2.259245
 H     3.312250    -2.089913     1.479516
 H     3.530062    -3.847969     1.599112
 H     4.001208    -3.011048     0.112418
 H     0.865665    -4.784418    -0.883760
 H     2.569311    -4.497422    -1.274539
 H     2.143172    -5.423265     0.183673


  NORMALMODES   306
Rh    -0.04  -0.03  -0.05
 N    -0.01  -0.00  -0.01
 C    -0.01   0.06  -0.02
 O    -0.01   0.00   0.01
 O     0.02   0.01  -0.00
 C     0.00   0.14  -0.04
 C    -0.02  -0.03  -0.09
 C     0.02   0.50   0.03
 C     0.01   0.16   0.01
 C    -0.01  -0.04  -0.05
 C    -0.02  -0.04  -0.06
 H     0.04   0.26   0.06
 H    -0.02  -0.13  -0.08
 H    -0.04  -0.09  -0.07
 H    -0.04  -0.14  -0.14
 C     0.10  -0.14   0.17
 C     0.18  -0.21   0.30
 H     0.18   0.17   0.20
 H     0.09   0.19   0.11
 C     0.05   0.03   0.07
 C    -0.01   0.00  -0.00
 O    -0.00   0.00  -0.00
 O    -0.01   0.00  -0.00
 C    -0.00   0.00  -0.00
 C    -0.00  -0.00  -0.00
 H    -0.00   0.00  -0.00
 H     0.00   0.00  -0.00
 H    -0.00  -0.00   0.00
 C    -0.00   0.00  -0.00
 H    -0.00   0.00  -0.00
 H    -0.00   0.00   0.00
 H    -0.00  -0.00  -0.00
 C    -0.00  -0.00   0.00
 H    -0.00  -0.00   0.00
 H    -0.00  -0.00   0.00
 H    -0.00  -0.00   0.00
 H     0.14  -0.03   0.22
 C    -0.01  -0.01   0.01
 H     0.16   0.14   0.03
 H     0.03   0.01   0.05
 C    -0.02   0.00  -0.01
 H    -0.02  -0.05   0.00
 H    -0.01  -0.00   0.00
 C    -0.01   0.00  -0.01
 H    -0.01   0.00  -0.01
 H    -0.02   0.00  -0.01
 H    -0.01   0.01  -0.01
 H    -0.00   0.01  -0.00
 H    -0.00  -0.00  -0.01
 C    -0.01  -0.05  -0.01
 C    -0.01  -0.01  -0.00
 C    -0.00   0.00   0.01
 C    -0.00   0.00   0.00
 C    -0.00  -0.00   0.00
 C    -0.00  -0.00   0.00
 C    -0.00  -0.00   0.00
 C    -0.00   0.00   0.01
 C     0.01  -0.01  -0.00
 C     0.01   0.01   0.03
 O     0.01   0.00   0.01
 C     0.00   0.00   0.01
 O     0.00   0.00   0.00
 C     0.00  -0.00   0.00
 C     0.00  -0.00   0.00
 C     0.00  -0.00   0.00
 C     0.00  -0.00  -0.00
 C     0.00  -0.00   0.00
 C     0.00  -0.00   0.00
 C     0.01  -0.05  -0.01
 C    -0.00  -0.02  -0.00
 C    -0.00  -0.01   0.00
 C     0.00  -0.01  -0.00
 C     0.00  -0.02  -0.00
 C    -0.00   0.00  -0.00
 C     0.01  -0.03   0.01
 H    -0.00   0.00   0.01
 H    -0.00   0.01  -0.01
 H    -0.00  -0.00   0.00
 H    -0.00  -0.00   0.00
 H    -0.00  -0.00   0.00
 H    -0.00  -0.00   0.00
 H    -0.00  -0.00   0.00
 H    -0.00  -0.00   0.00
 H    -0.01  -0.00   0.00
 H    -0.00  -0.00   0.00
 H    -0.00   0.00   0.01
 H     0.01   0.00   0.01
 H     0.00  -0.00   0.00
 H     0.00  -0.00   0.00
 H     0.00  -0.00  -0.00
 H     0.00  -0.00  -0.00
 H     0.00  -0.00   0.00
 H     0.02   0.00  -0.00
 H    -0.02  -0.02   0.02
 H     0.00  -0.01   0.01
 H    -0.00  -0.01   0.00
 H    -0.00   0.00  -0.02
 H    -0.00  -0.00   0.01
 H    -0.02   0.02  -0.01
 H     0.01   0.02   0.01
 H    -0.00   0.00   0.00
 H     0.01  -0.03   0.02
 H     0.00  -0.02   0.00
 H     0.03  -0.03   0.01
     -323.5771
