# Supplementary material for: Enantiospecific Synthesis of Planar Chiral Rhodium and Iridium Cyclopentadienyl Complexes: Enabling Streamlined and Computer-Guided Access to Highly Selective Catalysts for Asymmetric C–H Functionalizations
Source: J Am Chem Soc. 2024 Dec 6;146(50):34786–95. doi: 10.1021/jacs.4c13279 (PMC11664503; doi:10.1021/jacs.4c13279)
Supplement: Supplementary file 2 — ja4c13279_si_002.zip [file ja4c13279_si_002.zip › Rh Cartesian Coordinates and Computed Data/rh2-hexene-3dr-3.xyz]

 104
scf done:    -2248.152253
Rh    -1.037171     0.071432     0.623248
 N     0.296729    -1.433455     0.288926
 C    -0.161724    -2.702875     0.152658
 O     1.436997    -1.171899    -0.450768
 O     0.415016    -3.629843    -0.392398
 C    -1.527333    -2.786716     0.750483
 C    -2.303071    -3.919870     0.525775
 C    -2.068172    -1.653209     1.398615
 C    -3.425169    -1.683586     1.753259
 C    -4.204567    -2.811407     1.505777
 C    -3.642563    -3.942289     0.909950
 H    -3.871684    -0.822687     2.259795
 H    -5.258626    -2.810630     1.795125
 H    -4.253336    -4.829981     0.731105
 H    -1.828804    -4.758861     0.010127
 C    -0.172687     0.297277     2.484668
 C    -1.093227    -0.802634     2.731451
 C     1.315130     0.116393     2.615159
 H    -0.531661     1.262073     2.867492
 H    -0.600766    -1.739068     3.016665
 H    -1.943474    -0.562779     3.375427
 C     2.556485    -1.789498    -0.009298
 O     2.687931    -2.329625     1.053077
 O     3.458106    -1.630794    -0.960532
 C     4.782477    -2.217115    -0.827771
 C     5.438738    -1.870909    -2.154100
 H     4.877126    -2.319922    -2.985846
 H     6.469880    -2.252016    -2.177443
 H     5.457968    -0.782331    -2.299946
 C     4.665705    -3.726168    -0.659221
 H     4.199602    -3.985849     0.298946
 H     5.667504    -4.178326    -0.705407
 H     4.053747    -4.149664    -1.469085
 C     5.518130    -1.558106     0.331894
 H     6.552124    -1.931105     0.374834
 H     5.024062    -1.779866     1.286501
 H     5.550367    -0.467766     0.187669
 C     1.844304     0.482306     3.998008
 H     1.583165    -0.921083     2.375329
 H     1.830860     0.735914     1.860619
 C     3.353074     0.308682     4.109047
 H     1.573384     1.526509     4.245615
 H     1.344390    -0.143471     4.759863
 C     3.906158     0.646565     5.483590
 H     3.611905    -0.730405     3.841867
 H     3.841844     0.939132     3.344457
 H     3.462240     0.004016     6.261079
 H     4.997859     0.512930     5.527539
 H     3.687552     1.691409     5.758453
 C    -2.469384     1.709454     0.214133
 C    -2.666003     0.719045    -0.825057
 C    -3.959437     0.038685    -1.141924
 C    -3.782500    -1.319322    -1.818221
 C    -5.127347    -1.974191    -2.104228
 C    -6.022497    -1.071930    -2.946420
 C    -6.191082     0.300019    -2.302274
 C    -4.844286     0.951109    -2.007107
 C    -1.441574     0.552178    -1.497936
 C    -0.488543     1.472707    -0.905671
 O     0.803896     1.710153    -1.251093
 C     1.359004     1.236516    -2.398945
 O     0.728361     0.744672    -3.292107
 C     2.821554     1.478734    -2.413029
 C     3.535340     1.816780    -1.258566
 C     4.903825     2.056490    -1.335776
 C     5.561939     1.961638    -2.562469
 C     4.853720     1.609142    -3.712255
 C     3.487406     1.360530    -3.636990
 C    -1.142650     2.239634     0.102878
 C    -0.695689     3.527189     0.758561
 C     0.725438     3.489659     1.318732
 C    -0.752359     4.600765    -0.343511
 C    -1.681336     3.870159     1.892356
 C    -3.148422     3.723281     1.509727
 C    -3.492712     2.279372     1.153567
 H    -4.489546    -0.131395    -0.187783
 H    -3.158149    -1.970979    -1.190378
 H    -3.238844    -1.180130    -2.769571
 H    -5.626499    -2.198420    -1.144505
 H    -4.974430    -2.943813    -2.604168
 H    -7.005968    -1.542660    -3.106871
 H    -5.570959    -0.946992    -3.947263
 H    -6.795384     0.958629    -2.946995
 H    -6.752774     0.190961    -1.356538
 H    -4.986684     1.926921    -1.514365
 H    -4.311991     1.158019    -2.952491
 H    -1.217414    -0.138277    -2.304243
 H     3.014004     1.875090    -0.302686
 H     5.461659     2.317413    -0.433540
 H     6.635777     2.155228    -2.621189
 H     5.371527     1.524678    -4.670227
 H     2.910278     1.076441    -4.519095
 H     0.830334     2.739510     2.111767
 H     0.977063     4.472899     1.745925
 H     1.457139     3.263695     0.532708
 H    -0.489699     5.586521     0.071932
 H    -1.750642     4.672608    -0.798943
 H    -0.035787     4.366238    -1.144384
 H    -1.468621     3.216439     2.756620
 H    -1.474991     4.899277     2.228542
 H    -3.378727     4.378317     0.653021
 H    -3.788201     4.066176     2.337496
 H    -3.535036     1.675869     2.075967
 H    -4.496060     2.217100     0.705274


  NORMALMODES   306
Rh     0.03   0.06  -0.05
 N     0.01   0.02  -0.01
 C     0.03   0.02   0.06
 O     0.01  -0.00  -0.01
 O    -0.02   0.00   0.02
 C     0.05   0.03   0.14
 C     0.01   0.09  -0.03
 C     0.14  -0.05   0.46
 C     0.04  -0.03   0.16
 C    -0.00   0.05  -0.03
 C     0.01   0.06  -0.04
 H     0.05  -0.09   0.28
 H    -0.02   0.08  -0.11
 H     0.01   0.07  -0.10
 H     0.01   0.15  -0.13
 C    -0.11  -0.15  -0.11
 C    -0.14  -0.32  -0.08
 C    -0.08  -0.06   0.01
 H    -0.14  -0.25   0.11
 H     0.09  -0.11   0.25
 H     0.09  -0.22   0.20
 C     0.01  -0.00  -0.00
 O     0.00  -0.01  -0.01
 O     0.01  -0.00  -0.00
 C     0.00  -0.00  -0.00
 C     0.00  -0.00  -0.00
 H     0.00  -0.00  -0.00
 H     0.00  -0.00  -0.00
 H     0.00  -0.00  -0.00
 C     0.00  -0.00  -0.00
 H     0.00  -0.00  -0.00
 H     0.00  -0.00  -0.00
 H     0.00  -0.00  -0.00
 C     0.00  -0.00   0.00
 H     0.00  -0.00   0.00
 H     0.00   0.00  -0.00
 H     0.00  -0.00  -0.00
 C    -0.05  -0.02  -0.01
 H     0.00  -0.04   0.02
 H    -0.10  -0.05  -0.00
 C    -0.04  -0.00  -0.01
 H    -0.06  -0.01  -0.03
 H    -0.03  -0.00   0.02
 C    -0.02   0.00  -0.02
 H    -0.03   0.00  -0.01
 H    -0.05   0.00  -0.02
 H    -0.01  -0.00  -0.01
 H    -0.02   0.00  -0.03
 H    -0.02   0.00  -0.01
 C     0.00   0.00  -0.01
 C    -0.00   0.00  -0.04
 C    -0.00   0.00  -0.01
 C    -0.00  -0.00   0.00
 C    -0.00  -0.00   0.00
 C    -0.00  -0.00  -0.00
 C    -0.01  -0.00  -0.00
 C    -0.01  -0.00  -0.00
 C    -0.04   0.03  -0.07
 C    -0.01  -0.03   0.00
 O    -0.01  -0.01   0.00
 C    -0.00  -0.00   0.00
 O     0.00  -0.00  -0.00
 C    -0.00  -0.00   0.00
 C    -0.00  -0.00   0.00
 C    -0.00  -0.00   0.00
 C    -0.00  -0.00   0.00
 C    -0.00   0.00   0.00
 C    -0.00   0.00   0.00
 C    -0.02  -0.00   0.00
 C    -0.00  -0.01  -0.00
 C    -0.01  -0.02   0.01
 C     0.00  -0.00   0.00
 C    -0.00  -0.01   0.00
 C    -0.00  -0.01   0.00
 C     0.00  -0.01  -0.00
 H     0.01   0.01   0.00
 H    -0.00   0.01   0.01
 H    -0.00  -0.01   0.00
 H    -0.01  -0.00  -0.00
 H    -0.00  -0.00   0.00
 H    -0.00  -0.01  -0.00
 H     0.00  -0.00   0.00
 H    -0.01  -0.01  -0.00
 H    -0.01  -0.00  -0.00
 H    -0.01  -0.00  -0.00
 H    -0.01  -0.00  -0.00
 H    -0.04   0.04  -0.08
 H    -0.00  -0.00   0.00
 H    -0.00  -0.00   0.00
 H    -0.00  -0.00   0.00
 H    -0.00   0.00   0.00
 H    -0.00   0.00   0.00
 H    -0.02  -0.03  -0.01
 H    -0.00  -0.03   0.02
 H    -0.00  -0.01   0.01
 H     0.01  -0.01   0.00
 H     0.00   0.00   0.00
 H    -0.00  -0.01  -0.00
 H     0.00  -0.01  -0.00
 H    -0.00  -0.00   0.00
 H    -0.00  -0.01   0.00
 H    -0.00  -0.01   0.00
 H     0.01  -0.01  -0.01
 H     0.00  -0.01  -0.00
     -305.1399
