# Supplementary material for: Enantiospecific Synthesis of Planar Chiral Rhodium and Iridium Cyclopentadienyl Complexes: Enabling Streamlined and Computer-Guided Access to Highly Selective Catalysts for Asymmetric C–H Functionalizations
Source: J Am Chem Soc. 2024 Dec 6;146(50):34786–95. doi: 10.1021/jacs.4c13279 (PMC11664503; doi:10.1021/jacs.4c13279)
Supplement: Supplementary file 2 — ja4c13279_si_002.zip [file ja4c13279_si_002.zip › Rh Cartesian Coordinates and Computed Data/rh1-hexene-3ur-4.xyz]

  98
scf done:    -2169.582548
Rh     0.698767    -0.153264     0.218666
 N    -0.965581    -0.901258     1.129082
 C    -0.882638    -1.970468     1.956641
 O    -2.102454    -0.124182     1.290348
 O    -1.775626    -2.443684     2.644750
 C     0.508902    -2.504091     1.902970
 C     0.796864    -3.829735     2.204367
 C     1.530762    -1.595981     1.556556
 C     2.850349    -2.066272     1.511214
 C     3.133430    -3.403455     1.787934
 C     2.112250    -4.289092     2.137007
 H     3.669548    -1.378548     1.289265
 H     4.168722    -3.751864     1.746109
 H     2.344376    -5.331936     2.364259
 H    -0.031560    -4.485061     2.484810
 C     0.644513     1.194285     1.776230
 C     1.447419     0.113811     2.334894
 H    -0.380396     1.250578     2.158889
 C     1.255677     2.553177     1.548813
 H     1.042079    -0.342051     3.243655
 H     2.518631     0.322881     2.427383
 C    -3.293465    -0.627568     0.897763
 O    -4.294310    -0.001100     1.116887
 O    -3.176874    -1.788785     0.291733
 C    -4.331643    -2.641327     0.071561
 C    -5.027940    -2.900236     1.400765
 H    -5.792074    -3.680886     1.271670
 H    -4.287534    -3.233923     2.142154
 H    -5.512524    -1.989706     1.775236
 C    -5.248271    -2.003681    -0.962370
 H    -5.684390    -1.075927    -0.571706
 H    -4.685456    -1.766587    -1.877116
 H    -6.060397    -2.700453    -1.218787
 C    -3.704675    -3.921600    -0.458562
 H    -4.481461    -4.676695    -0.645835
 H    -3.169977    -3.731088    -1.400564
 H    -2.989514    -4.318643     0.276180
 C     1.318211     3.382146     2.830972
 H     2.271924     2.455409     1.132321
 H     0.657255     3.102507     0.801687
 C     1.892111     4.775912     2.617710
 H     0.304245     3.461519     3.261369
 H     1.922619     2.845352     3.584665
 C     1.956134     5.604356     3.890560
 H     2.902598     4.687998     2.179424
 H     1.284000     5.302503     1.860835
 H     2.373769     6.605444     3.704264
 H     0.954521     5.737738     4.329649
 H     2.585599     5.117627     4.652876
 C     1.427529    -1.133970    -1.721378
 C     2.267537    -0.015507    -1.358122
 C     3.760319    -0.070268    -1.253368
 C     4.357870     0.967017    -0.305305
 C     5.876889     0.859729    -0.242021
 C     6.503833     0.974962    -1.627121
 C     5.907948    -0.043982    -2.592086
 C     4.388449     0.061338    -2.649876
 C     1.454573     1.149085    -1.377893
 C     0.113980     0.757268    -1.656055
 O    -0.813282     1.744493    -1.849850
 C    -2.132542     1.581328    -1.578990
 O    -2.647591     0.505904    -1.460114
 C    -2.831762     2.876723    -1.433686
 C    -4.091774     2.856438    -0.822609
 C    -4.788035     4.047769    -0.646567
 C    -4.238682     5.251919    -1.088184
 C    -2.982062     5.271309    -1.695188
 C    -2.271799     4.086582    -1.860934
 C     0.102318    -0.678540    -1.914459
 C    -1.004177    -1.599991    -2.322275
 C    -0.458420    -2.946651    -2.790077
 C     0.611439    -3.477140    -1.845152
 C     1.833962    -2.565848    -1.853729
 H     4.028224    -1.071170    -0.872854
 H     4.079867     1.978728    -0.651059
 H     3.917552     0.854125     0.697680
 H     6.283421     1.631087     0.431401
 H     6.151521    -0.114529     0.202117
 H     6.326527     1.992495    -2.020140
 H     7.597092     0.853176    -1.565351
 H     6.334123     0.083717    -3.600061
 H     6.186586    -1.061980    -2.264668
 H     4.095615     1.038057    -3.075369
 H     3.970940    -0.706376    -3.320677
 H     1.767537     2.175736    -1.206008
 H    -4.488067     1.905357    -0.458084
 H    -5.763721     4.037167    -0.155872
 H    -4.791005     6.185138    -0.952437
 H    -2.553294     6.216190    -2.036803
 H    -1.284653     4.088465    -2.325636
 H    -1.607154    -1.120683    -3.106946
 H    -1.684527    -1.730972    -1.469381
 H    -1.291007    -3.662304    -2.871799
 H    -0.030229    -2.851276    -3.804196
 H     0.907219    -4.500777    -2.120838
 H     0.205601    -3.526831    -0.820279
 H     2.394929    -2.695219    -2.797864
 H     2.525659    -2.837480    -1.040833


  NORMALMODES   288
Rh    -0.04   0.03  -0.06
 N    -0.01   0.02   0.01
 C     0.00   0.05   0.03
 O    -0.02   0.01  -0.00
 O     0.00   0.00   0.01
 C     0.03   0.12   0.11
 C    -0.00   0.07  -0.07
 C     0.08   0.25   0.43
 C     0.03   0.08   0.15
 C    -0.00   0.04  -0.06
 C    -0.01   0.04  -0.07
 H     0.07   0.08   0.26
 H    -0.02   0.01  -0.15
 H    -0.04   0.02  -0.13
 H    -0.03   0.06  -0.19
 C     0.07  -0.19  -0.04
 C     0.11  -0.32   0.05
 H     0.12  -0.15   0.10
 C     0.03  -0.12   0.06
 H     0.16   0.18   0.34
 H     0.07  -0.10   0.11
 C    -0.01   0.00  -0.00
 O    -0.01  -0.00  -0.00
 O    -0.00  -0.00   0.00
 C    -0.00  -0.00  -0.00
 C    -0.00  -0.00  -0.00
 H    -0.00  -0.00  -0.00
 H    -0.00  -0.00  -0.00
 H    -0.00  -0.00  -0.00
 C    -0.00  -0.00  -0.00
 H    -0.00  -0.00  -0.00
 H     0.00  -0.00  -0.00
 H    -0.00  -0.00  -0.00
 C    -0.00  -0.00  -0.00
 H    -0.00  -0.00  -0.00
 H     0.00  -0.00   0.00
 H    -0.00  -0.00  -0.00
 C     0.00  -0.06   0.02
 H     0.03  -0.06   0.04
 H     0.00  -0.16   0.05
 C    -0.01  -0.05  -0.00
 H    -0.01  -0.06   0.00
 H     0.00  -0.01   0.06
 C    -0.01  -0.02  -0.02
 H    -0.01  -0.04  -0.01
 H    -0.02  -0.06  -0.01
 H    -0.01  -0.02  -0.04
 H    -0.01  -0.02  -0.01
 H    -0.00  -0.00  -0.01
 C    -0.00  -0.02  -0.05
 C    -0.01  -0.00  -0.01
 C    -0.00  -0.01   0.01
 C    -0.00  -0.00   0.00
 C    -0.00  -0.00   0.00
 C    -0.00  -0.00   0.00
 C    -0.00  -0.00   0.00
 C    -0.00  -0.00   0.00
 C     0.01  -0.00  -0.01
 C    -0.00  -0.02   0.03
 O     0.01  -0.01   0.01
 C     0.00  -0.00   0.00
 O    -0.00  -0.00  -0.00
 C     0.00  -0.00   0.00
 C     0.00  -0.00  -0.00
 C     0.00  -0.00  -0.00
 C     0.00  -0.00  -0.00
 C     0.00  -0.00  -0.00
 C     0.00  -0.00   0.00
 C     0.02  -0.03  -0.04
 C     0.00  -0.01  -0.02
 C    -0.00  -0.01  -0.00
 C    -0.00  -0.01  -0.00
 C     0.00  -0.02  -0.01
 H    -0.01  -0.01   0.01
 H    -0.00  -0.00  -0.00
 H    -0.00   0.01   0.00
 H    -0.00  -0.00   0.00
 H    -0.00  -0.00   0.00
 H    -0.00  -0.00   0.00
 H    -0.00  -0.00   0.00
 H    -0.01  -0.00   0.00
 H    -0.00  -0.00   0.00
 H    -0.01  -0.00   0.01
 H    -0.00  -0.00   0.00
 H     0.01  -0.00  -0.01
 H     0.00  -0.00   0.00
 H     0.00  -0.00  -0.00
 H     0.00  -0.00  -0.00
 H     0.00  -0.00  -0.00
 H     0.00  -0.00   0.00
 H    -0.00  -0.02  -0.02
 H     0.00   0.00  -0.01
 H    -0.00  -0.02   0.00
 H    -0.00  -0.02  -0.00
 H    -0.01  -0.01   0.01
 H    -0.00   0.01  -0.00
 H     0.02  -0.05   0.00
 H    -0.01  -0.00   0.00
     -311.4922
