# Supplementary material for: Enantiospecific Synthesis of Planar Chiral Rhodium and Iridium Cyclopentadienyl Complexes: Enabling Streamlined and Computer-Guided Access to Highly Selective Catalysts for Asymmetric C–H Functionalizations
Source: J Am Chem Soc. 2024 Dec 6;146(50):34786–95. doi: 10.1021/jacs.4c13279 (PMC11664503; doi:10.1021/jacs.4c13279)
Supplement: Supplementary file 2 — ja4c13279_si_002.zip [file ja4c13279_si_002.zip › Rh Cartesian Coordinates and Computed Data/rh3-styrene-3ur-3.xyz]

 102
scf done:    -2321.888285
Rh     0.206075    -0.304586    -0.247576
 N    -1.282642     1.048376    -0.565664
 C    -2.446479     0.655805    -1.140101
 O    -1.375242     2.211233     0.173723
 O    -3.500252     1.270572    -1.152347
 C    -2.233081    -0.693376    -1.742976
 C    -3.323698    -1.455739    -2.147463
 C    -0.920604    -1.214272    -1.803542
 C    -0.750770    -2.533399    -2.246990
 C    -1.850504    -3.300199    -2.624258
 C    -3.138344    -2.764018    -2.588823
 H     0.252155    -2.962279    -2.305580
 H    -1.695595    -4.330865    -2.952495
 H    -3.995734    -3.369766    -2.889438
 H    -4.315228    -1.002838    -2.068670
 C     1.198455     0.853184    -1.721029
 C     0.464102    -0.134700    -2.492774
 H     0.727672     1.837281    -1.722376
 C     2.666073     0.934464    -1.735548
 H    -0.270809     0.311032    -3.169317
 H     1.059845    -0.910282    -2.980846
 C     3.514779    -0.144033    -2.032873
 C     4.897264     0.013056    -2.050689
 C     5.472031     1.256275    -1.782733
 C     3.261594     2.185693    -1.492375
 C     4.643218     2.345386    -1.513432
 H     3.087059    -1.122825    -2.254852
 H     5.534428    -0.844227    -2.283284
 H     6.557478     1.376813    -1.796956
 H     2.615474     3.042791    -1.285098
 H     5.077509     3.328754    -1.317296
 C    -1.094426     3.342792    -0.498029
 O    -0.792542     3.419165    -1.656897
 O    -1.183697     4.322826     0.385554
 C    -0.869288     5.694060     0.012345
 C     0.583106     5.782125    -0.440066
 H     0.859588     6.836008    -0.589968
 H     1.247940     5.359940     0.329285
 H     0.737408     5.242219    -1.382895
 C    -1.076906     6.452922     1.313163
 H    -0.397520     6.077465     2.092376
 H    -2.110551     6.330156     1.666894
 H    -0.881007     7.524131     1.162842
 C    -1.838978     6.173093    -1.058816
 H    -1.666830     7.240535    -1.260872
 H    -2.876456     6.049562    -0.714871
 H    -1.706628     5.610766    -1.991520
 C     1.435849    -0.403166     1.648363
 C     1.562563    -1.653022     0.933094
 C     2.828512    -2.352390     0.530811
 C     3.527393    -3.019354     1.723519
 C     4.964665    -3.413402     1.354939
 C     5.103024    -3.746258    -0.136078
 C     3.821320    -4.375514    -0.665695
 C     2.633313    -3.403627    -0.570502
 C     0.250427    -2.240461     0.869396
 C    -0.671907    -1.358706     1.474894
 O    -2.020815    -1.420487     1.605402
 C    -2.741746    -2.467317     1.121009
 O    -2.250489    -3.525429     0.831580
 C    -4.175068    -2.127983     0.995129
 C    -4.644759    -0.815893     1.118921
 C    -5.989311    -0.541440     0.889090
 C    -6.865487    -1.571779     0.550909
 C    -6.399043    -2.883460     0.434819
 C    -5.054766    -3.160972     0.649139
 C     0.049602    -0.202040     1.929353
 C    -0.505587     0.935160     2.714170
 C     0.446681     2.143544     2.813070
 C     1.779976     1.974008     2.083221
 C     2.423297     0.580811     2.241852
 C     3.804700     0.572765     1.595795
 C     2.586163     0.244761     3.735164
 H     3.508907    -1.580439     0.141508
 H     3.523492    -2.355646     2.599853
 H     2.939559    -3.906098     2.016613
 H     5.656325    -2.595083     1.614387
 H     5.272945    -4.278051     1.964829
 H     5.315392    -2.826540    -0.707446
 H     5.964001    -4.412005    -0.302202
 H     3.949735    -4.715305    -1.704982
 H     3.607428    -5.283777    -0.076981
 H     1.714563    -3.979939    -0.384636
 H     2.477252    -2.891193    -1.532992
 H    -0.019047    -3.181418     0.403060
 H    -3.952660    -0.007439     1.352173
 H    -6.346410     0.488024     0.954316
 H    -7.919983    -1.351116     0.367344
 H    -7.087283    -3.688074     0.165994
 H    -4.655348    -4.171027     0.539881
 H    -0.729320     0.539696     3.720534
 H    -1.472137     1.230035     2.287066
 H    -0.061188     3.030855     2.409269
 H     0.642705     2.358542     3.874548
 H     2.488437     2.737680     2.444494
 H     1.646184     2.151053     1.003963
 H     3.753647     0.717394     0.512322
 H     4.407465     1.393262     2.014230
 H     4.343931    -0.362534     1.799155
 H     3.218639     1.002965     4.223802
 H     3.072492    -0.732894     3.867324
 H     1.625393     0.209063     4.267740


  NORMALMODES   300
Rh    -0.03  -0.03  -0.08
 N    -0.01  -0.01  -0.02
 C    -0.05  -0.03   0.04
 O     0.01  -0.01  -0.01
 O    -0.01   0.02   0.02
 C    -0.12  -0.08   0.13
 C    -0.09  -0.02  -0.06
 C    -0.21  -0.20   0.43
 C    -0.07  -0.07   0.15
 C    -0.05  -0.00  -0.06
 C    -0.05  -0.01  -0.07
 H    -0.07  -0.08   0.28
 H    -0.03   0.03  -0.16
 H    -0.03   0.01  -0.15
 H    -0.09  -0.00  -0.19
 C     0.12   0.15  -0.06
 C     0.24   0.20   0.06
 H     0.08   0.13   0.07
 C     0.09   0.06   0.04
 H    -0.20  -0.11   0.35
 H     0.06   0.03   0.11
 C     0.04   0.03   0.02
 C     0.03   0.01   0.01
 C     0.05   0.00  -0.00
 C     0.08   0.05   0.03
 C     0.08   0.02   0.01
 H     0.00   0.04   0.03
 H     0.02   0.00   0.00
 H     0.05  -0.01  -0.02
 H     0.09   0.05   0.03
 H     0.11   0.01  -0.01
 C     0.00  -0.01  -0.00
 O     0.00  -0.00  -0.00
 O    -0.00  -0.01  -0.00
 C    -0.00  -0.00  -0.00
 C    -0.00  -0.00   0.00
 H    -0.00  -0.00   0.00
 H    -0.00  -0.00   0.00
 H     0.00   0.00  -0.00
 C    -0.00  -0.00   0.00
 H    -0.00  -0.00   0.00
 H    -0.00  -0.00   0.00
 H    -0.00  -0.01  -0.00
 C    -0.00  -0.00   0.00
 H     0.00  -0.00   0.00
 H    -0.00  -0.00  -0.00
 H    -0.00  -0.00  -0.00
 C    -0.00   0.01   0.02
 C     0.00   0.00  -0.00
 C     0.00   0.00  -0.00
 C     0.00   0.00   0.00
 C     0.00   0.00   0.00
 C     0.00  -0.00   0.00
 C     0.00   0.00   0.00
 C     0.00   0.00  -0.00
 C     0.03   0.01  -0.02
 C     0.01   0.04  -0.05
 O     0.02   0.02  -0.02
 C     0.01   0.00  -0.01
 O     0.01   0.00   0.01
 C     0.01   0.00  -0.00
 C     0.00   0.00   0.00
 C     0.00  -0.00   0.00
 C     0.00  -0.00   0.00
 C     0.00  -0.00   0.00
 C     0.01   0.00  -0.00
 C     0.02   0.01   0.02
 C     0.01   0.00   0.01
 C     0.00   0.01   0.01
 C     0.00   0.01   0.01
 C     0.00   0.00   0.01
 C     0.00   0.00   0.01
 C     0.01   0.01   0.01
 H     0.01   0.00   0.00
 H     0.00   0.00   0.00
 H    -0.00   0.00  -0.00
 H     0.00  -0.00   0.00
 H    -0.00   0.00   0.00
 H     0.00  -0.00   0.00
 H     0.00  -0.00   0.00
 H     0.00   0.00   0.00
 H    -0.00   0.00   0.00
 H     0.00   0.00   0.00
 H     0.00   0.00  -0.00
 H     0.02  -0.00   0.00
 H     0.00   0.00   0.00
 H     0.00  -0.00   0.00
 H     0.00  -0.00   0.00
 H     0.01  -0.00   0.00
 H     0.01   0.00  -0.00
 H    -0.00   0.01   0.01
 H     0.01  -0.00  -0.00
 H     0.00   0.00   0.00
 H     0.00   0.01   0.00
 H     0.00   0.01   0.01
 H     0.01   0.00   0.01
 H     0.00  -0.00   0.01
 H     0.01   0.00   0.01
 H     0.00   0.00   0.01
 H     0.01   0.00   0.01
 H     0.00   0.00   0.01
 H     0.01   0.01   0.01
     -292.9835
