# Supplementary material for: Enantiospecific Synthesis of Planar Chiral Rhodium and Iridium Cyclopentadienyl Complexes: Enabling Streamlined and Computer-Guided Access to Highly Selective Catalysts for Asymmetric C–H Functionalizations
Source: J Am Chem Soc. 2024 Dec 6;146(50):34786–95. doi: 10.1021/jacs.4c13279 (PMC11664503; doi:10.1021/jacs.4c13279)
Supplement: Supplementary file 2 — ja4c13279_si_002.zip [file ja4c13279_si_002.zip › Rh Cartesian Coordinates and Computed Data/rh3-styrene-3ur-2.xyz]

 102
scf done:    -2321.900760
Rh    -0.395570    -0.498820    -0.518513
 N    -1.770703     0.979162    -0.678067
 C    -2.913715     0.787654    -1.378769
 O    -1.768513     2.090608     0.135620
 O    -3.903643     1.501679    -1.372779
 C    -2.757561    -0.452883    -2.195030
 C    -3.846009    -1.020709    -2.847225
 C    -1.473622    -1.032922    -2.280719
 C    -1.323717    -2.204193    -3.035154
 C    -2.418225    -2.776830    -3.681027
 C    -3.681590    -2.188204    -3.592349
 H    -0.334187    -2.655857    -3.147683
 H    -2.279978    -3.689753    -4.266010
 H    -4.533373    -2.638284    -4.106976
 H    -4.814502    -0.524135    -2.746947
 C     0.812793     0.782966    -1.675689
 C    -0.035598     0.140043    -2.659570
 H     0.515966     1.803469    -1.427583
 C     2.273705     0.601258    -1.725968
 H    -0.734467     0.834633    -3.133076
 H     0.476031    -0.509509    -3.373477
 C     3.099064     1.677152    -1.361771
 C     4.481908     1.610296    -1.514536
 C     5.077209     0.456959    -2.018909
 C     2.893122    -0.560410    -2.216819
 C     4.273623    -0.632354    -2.361080
 H     2.636160     2.585302    -0.967709
 H     5.099626     2.465278    -1.230774
 H     6.161807     0.400527    -2.132417
 H     2.280587    -1.419783    -2.497757
 H     4.729394    -1.546700    -2.749512
 C    -1.535826     3.250303    -0.514287
 O    -1.220389     3.351638    -1.668833
 O    -1.688715     4.210409     0.376857
 C    -1.497478     5.604795     0.008621
 C    -2.505827     5.996466    -1.062861
 H    -2.438574     7.077532    -1.254752
 H    -3.527013     5.766548    -0.724962
 H    -2.316499     5.457592    -1.999551
 C    -0.059207     5.827226    -0.441691
 H     0.146804     5.296400    -1.379653
 H     0.115792     6.901744    -0.598988
 H     0.640238     5.474876     0.331665
 C    -1.776119     6.337847     1.311076
 H    -1.666367     7.422277     1.167429
 H    -1.074712     6.012507     2.093023
 H    -2.799039     6.129296     1.655846
 C    -0.732417    -2.460897     0.697469
 C    -1.059727    -1.334293     1.491297
 C    -2.275049    -1.127526     2.353070
 C    -3.013806     0.198132     2.162653
 C    -4.197680     0.316565     3.114893
 C    -3.785720     0.136630     4.570385
 C    -3.048252    -1.181867     4.768932
 C    -1.857302    -1.296517     3.825484
 C     0.115034    -0.483816     1.576037
 C     1.172031    -1.166399     0.914472
 O     2.500390    -0.925189     0.891773
 C     3.042815     0.208951     1.409817
 O     2.388618     1.123407     1.831530
 C     4.521096     0.146930     1.402974
 C     5.215771     1.281080     1.837391
 C     6.605286     1.291351     1.827732
 C     7.306592     0.165632     1.390958
 C     6.616218    -0.969220     0.967041
 C     5.224462    -0.980995     0.969287
 C     0.642300    -2.319068     0.263672
 C     1.407323    -3.387139    -0.455236
 C     0.738379    -4.740329    -0.239520
 C    -0.757617    -4.648714    -0.506241
 C    -1.524632    -3.738443     0.476619
 C    -1.640584    -4.460188     1.831249
 C    -2.926803    -3.497359    -0.088269
 H    -2.990926    -1.930707     2.124117
 H    -2.319156     1.038599     2.323350
 H    -3.360491     0.294715     1.126048
 H    -4.950211    -0.450659     2.854877
 H    -4.689968     1.290528     2.967026
 H    -4.664945     0.189952     5.232853
 H    -3.121611     0.969242     4.865267
 H    -2.711071    -1.287721     5.812982
 H    -3.742882    -2.021144     4.581032
 H    -1.342923    -2.261600     3.963286
 H    -1.118098    -0.514830     4.074181
 H     0.205174     0.435546     2.144363
 H     4.640621     2.147417     2.169787
 H     7.147326     2.178702     2.162321
 H     8.399328     0.173180     1.383806
 H     7.166559    -1.849364     0.627078
 H     4.675177    -1.857112     0.625351
 H     2.452866    -3.387858    -0.109951
 H     1.445605    -3.171394    -1.534690
 H     0.921673    -5.086426     0.791676
 H     1.195234    -5.491929    -0.901933
 H    -1.216495    -5.649840    -0.468252
 H    -0.917904    -4.274800    -1.529545
 H    -2.145868    -5.429443     1.695168
 H    -2.228490    -3.875933     2.551913
 H    -0.655125    -4.648346     2.282599
 H    -3.420543    -4.464547    -0.272427
 H    -2.886434    -2.950352    -1.036761
 H    -3.564428    -2.927275     0.600108


  NORMALMODES   300
Rh    -0.03  -0.01  -0.08
 N    -0.02  -0.01  -0.01
 C    -0.06  -0.04   0.03
 O     0.00  -0.01  -0.01
 O    -0.02   0.01   0.01
 C    -0.12  -0.09   0.10
 C    -0.07   0.01  -0.07
 C    -0.23  -0.27   0.37
 C    -0.08  -0.08   0.14
 C    -0.02   0.02  -0.05
 C    -0.03   0.01  -0.07
 H    -0.08  -0.12   0.25
 H     0.01   0.08  -0.13
 H    -0.00   0.04  -0.14
 H    -0.06   0.06  -0.19
 C     0.14   0.15   0.01
 C     0.23   0.19   0.13
 H     0.11   0.10   0.18
 C     0.10   0.04   0.06
 H    -0.16  -0.11   0.30
 H     0.01  -0.03   0.18
 C     0.10   0.03   0.04
 C     0.09   0.01  -0.00
 C     0.04  -0.00  -0.01
 C     0.04   0.02   0.03
 C     0.03   0.00   0.01
 H     0.10   0.03   0.04
 H     0.11  -0.00  -0.02
 H     0.04  -0.02  -0.03
 H     0.00   0.04   0.05
 H     0.01  -0.00  -0.00
 C     0.00  -0.01  -0.00
 O     0.01  -0.00  -0.00
 O    -0.00  -0.01  -0.00
 C    -0.00  -0.00  -0.00
 C    -0.00  -0.00   0.00
 H     0.00  -0.00   0.00
 H    -0.00  -0.00  -0.00
 H    -0.00  -0.00  -0.00
 C    -0.00  -0.00   0.00
 H    -0.00  -0.00  -0.00
 H    -0.00  -0.00   0.00
 H    -0.00  -0.00   0.00
 C    -0.00  -0.00   0.00
 H    -0.00  -0.01  -0.00
 H    -0.00  -0.00   0.00
 H    -0.00  -0.00   0.00
 C     0.02   0.02  -0.03
 C     0.02   0.04  -0.03
 C     0.01   0.02  -0.02
 C    -0.00   0.01  -0.00
 C     0.00  -0.00  -0.00
 C     0.00  -0.00  -0.00
 C     0.01  -0.00  -0.01
 C     0.01   0.00  -0.02
 C     0.03  -0.00   0.03
 C     0.00   0.01  -0.00
 O     0.00   0.00   0.00
 C     0.00   0.00   0.00
 O     0.00   0.00  -0.00
 C     0.00  -0.00   0.00
 C     0.00   0.00   0.00
 C     0.00   0.00   0.00
 C     0.00  -0.00  -0.00
 C     0.00  -0.00  -0.00
 C     0.00  -0.00   0.00
 C     0.01  -0.00  -0.01
 C     0.01  -0.01   0.00
 C     0.00  -0.00   0.00
 C     0.00  -0.00   0.00
 C     0.01   0.01  -0.01
 C     0.01   0.02   0.00
 C    -0.01  -0.01   0.01
 H     0.02   0.01  -0.03
 H    -0.01   0.01  -0.00
 H    -0.00   0.01  -0.00
 H     0.00  -0.00  -0.00
 H    -0.00  -0.00   0.00
 H     0.00  -0.01  -0.00
 H     0.00  -0.00  -0.00
 H     0.01  -0.01  -0.01
 H     0.01  -0.00  -0.01
 H     0.01   0.00  -0.02
 H     0.00   0.00  -0.01
 H     0.03  -0.01   0.03
 H     0.00  -0.00   0.00
 H     0.00  -0.00   0.00
 H     0.00  -0.00  -0.00
 H     0.00  -0.00   0.00
 H     0.00  -0.00   0.00
 H     0.01  -0.01   0.01
 H     0.02  -0.01  -0.00
 H     0.00  -0.00   0.00
 H    -0.00  -0.01   0.00
 H    -0.00  -0.00   0.02
 H    -0.00  -0.02  -0.00
 H     0.02   0.02  -0.00
 H     0.01   0.02  -0.00
 H     0.01   0.03   0.00
 H     0.00  -0.02   0.05
 H    -0.04  -0.04  -0.01
 H     0.00   0.00  -0.00
     -290.3639
