# Supplementary material for: Enantiospecific Synthesis of Planar Chiral Rhodium and Iridium Cyclopentadienyl Complexes: Enabling Streamlined and Computer-Guided Access to Highly Selective Catalysts for Asymmetric C–H Functionalizations
Source: J Am Chem Soc. 2024 Dec 6;146(50):34786–95. doi: 10.1021/jacs.4c13279 (PMC11664503; doi:10.1021/jacs.4c13279)
Supplement: Supplementary file 2 — ja4c13279_si_002.zip [file ja4c13279_si_002.zip › Rh Cartesian Coordinates and Computed Data/rh1-styrene-4dr-4.xyz]

  96
scf done:    -2243.329551
 C    -1.226545     1.431522    -1.399843
 C    -0.887641     1.629646     0.437312
Rh    -0.186159    -0.304273    -0.177753
 N     1.488017     0.842769    -0.353155
 C     1.545834     2.089083     0.166536
 O     2.488970     0.535869    -1.263281
 O     2.486808     2.869456     0.114199
 C     0.245995     2.369820     0.845946
 C     0.153460     3.323168     1.851250
 C    -2.096036     1.835493     1.119649
 C    -2.177831     2.768996     2.150952
 C    -1.060990     3.527835     2.507027
 H    -2.991189     1.281411     0.820947
 H    -3.129176     2.919723     2.667652
 H    -1.138315     4.275826     3.299437
 H     1.053889     3.885701     2.109919
 C    -0.583001     0.312508    -2.079279
 H     0.315202     0.518989    -2.665741
 H    -1.265098    -0.409791    -2.535865
 C    -0.892965     2.836458    -1.810930
 H    -2.309220     1.292936    -1.315579
 C     3.756190     0.383015    -0.822702
 O     4.641994     0.243330    -1.618043
 O     3.838610     0.358919     0.495594
 C     5.112151     0.608076     1.159854
 C     4.711742     0.772514     2.617604
 H     3.985383     1.592202     2.715163
 H     4.258721    -0.150471     3.007965
 H     5.596308     1.006654     3.226987
 C     6.024845    -0.593787     0.966189
 H     6.266222    -0.726420    -0.096173
 H     6.959178    -0.447261     1.528380
 H     5.539174    -1.508679     1.339482
 C     5.717023     1.900338     0.627856
 H     6.571178     2.190911     1.256831
 H     6.066218     1.779628    -0.405333
 H     4.957528     2.695204     0.651175
 C    -1.843097     3.841788    -1.593127
 C    -1.581956     5.158176    -1.956583
 C    -0.355379     5.491856    -2.531533
 C     0.328204     3.176116    -2.401466
 C     0.595738     4.498001    -2.749476
 H    -2.795067     3.585418    -1.120091
 H    -2.336505     5.929480    -1.784418
 H    -0.141315     6.527269    -2.806835
 H     1.092501     2.416726    -2.571406
 H     1.562931     4.749146    -3.189983
 C     0.529437    -1.750207     1.402585
 C     0.583479    -2.290206     0.045926
 C     1.833640    -2.802431    -0.603154
 C     2.111632    -4.267140    -0.175401
 C     1.608436    -5.250034    -1.222689
 C     2.373605    -5.081677    -2.543043
 C     2.803166    -3.624652    -2.772927
 C     1.819291    -2.656755    -2.132717
 C    -0.763061    -2.381984    -0.428847
 C    -1.597978    -1.784439     0.564567
 O    -2.960506    -1.687368     0.633896
 C    -3.710331    -1.505891    -0.474846
 O    -3.260773    -1.527904    -1.590762
 C    -5.131845    -1.257659    -0.138081
 C    -6.024767    -1.061296    -1.198098
 C    -7.366888    -0.809226    -0.937664
 C    -7.821593    -0.752724     0.380678
 C    -6.933924    -0.948347     1.439144
 C    -5.589443    -1.200878     1.184303
 C    -0.802681    -1.454170     1.721471
 C    -1.233836    -0.865322     3.020077
 C    -0.043133    -0.196952     3.703049
 C     1.172552    -1.119811     3.729533
 C     1.670054    -1.469507     2.325865
 H     2.657336    -2.183086    -0.213757
 H     3.197456    -4.406020    -0.041535
 H     1.653358    -4.465926     0.806505
 H     0.530450    -5.074554    -1.382360
 H     1.691386    -6.285477    -0.857170
 H     1.740891    -5.425091    -3.377869
 H     3.261967    -5.734375    -2.547489
 H     3.801896    -3.445138    -2.339617
 H     2.904640    -3.417996    -3.849078
 H     0.808795    -2.861871    -2.524893
 H     2.045231    -1.614229    -2.396059
 H    -1.096949    -2.759380    -1.390568
 H    -5.641048    -1.109703    -2.219121
 H    -8.063564    -0.655656    -1.764662
 H    -8.876571    -0.554507     0.584899
 H    -7.292998    -0.903853     2.469716
 H    -4.886096    -1.355824     2.003462
 H    -1.640937    -1.671795     3.657388
 H    -2.052393    -0.147853     2.862726
 H     0.204312     0.729487     3.157495
 H    -0.318450     0.101293     4.726140
 H     1.990689    -0.655020     4.301217
 H     0.905033    -2.046523     4.267840
 H     2.261569    -0.643108     1.901878
 H     2.346356    -2.339801     2.360732


  NORMALMODES   282
 C    -0.03  -0.16  -0.37
 C     0.17  -0.23   0.40
Rh    -0.03   0.08  -0.01
 N    -0.01   0.01   0.02
 C     0.02   0.00   0.06
 O    -0.01   0.01   0.01
 O     0.02  -0.00   0.00
 C     0.06  -0.02   0.14
 C     0.00   0.11   0.01
 C     0.07  -0.09   0.13
 C    -0.00   0.07  -0.01
 C    -0.02   0.09  -0.01
 H     0.11  -0.20   0.20
 H    -0.03   0.13  -0.08
 H    -0.05   0.13  -0.06
 H    -0.04   0.21  -0.04
 C    -0.00  -0.08  -0.21
 H     0.05  -0.16  -0.14
 H     0.10  -0.30  -0.01
 C     0.03  -0.10   0.01
 H     0.01  -0.16  -0.04
 C    -0.01   0.00   0.00
 O    -0.01   0.00  -0.00
 O    -0.00  -0.00  -0.00
 C    -0.00  -0.00  -0.00
 C    -0.00   0.00  -0.00
 H    -0.00  -0.00  -0.00
 H     0.00  -0.00   0.00
 H    -0.00   0.00  -0.00
 C    -0.00  -0.00  -0.00
 H    -0.00  -0.00  -0.00
 H    -0.00   0.00  -0.00
 H    -0.00  -0.00  -0.00
 C    -0.00  -0.00  -0.00
 H    -0.00  -0.00  -0.00
 H    -0.00  -0.00  -0.00
 H    -0.00  -0.00  -0.00
 C     0.02  -0.09   0.03
 C     0.00  -0.08   0.04
 C    -0.01  -0.05   0.03
 C     0.03  -0.04   0.01
 C     0.01  -0.03   0.02
 H     0.02  -0.10   0.01
 H    -0.01  -0.10   0.05
 H    -0.03  -0.04   0.03
 H     0.04  -0.02  -0.01
 H     0.00  -0.01   0.02
 C     0.00   0.06  -0.06
 C    -0.00  -0.02  -0.01
 C     0.00  -0.01  -0.00
 C     0.01  -0.01  -0.00
 C     0.00  -0.00  -0.00
 C     0.00  -0.00  -0.00
 C     0.00  -0.00  -0.00
 C     0.00  -0.01  -0.00
 C     0.01   0.00  -0.01
 C    -0.01   0.01  -0.00
 O    -0.01  -0.02  -0.00
 C    -0.00  -0.00  -0.00
 O     0.00   0.01  -0.00
 C    -0.00  -0.00  -0.00
 C    -0.00  -0.00  -0.00
 C    -0.00   0.00  -0.00
 C    -0.00   0.00  -0.00
 C    -0.00   0.00  -0.00
 C    -0.00  -0.00  -0.00
 C    -0.02   0.04  -0.04
 C    -0.00   0.01  -0.02
 C    -0.00  -0.00  -0.00
 C    -0.01  -0.00  -0.02
 C    -0.01   0.03  -0.03
 H    -0.00  -0.00  -0.00
 H     0.01  -0.01  -0.01
 H     0.02  -0.01  -0.00
 H     0.00   0.00   0.00
 H     0.00  -0.01  -0.00
 H    -0.00  -0.00  -0.00
 H    -0.00  -0.00  -0.01
 H     0.00  -0.00  -0.00
 H     0.00  -0.00  -0.00
 H     0.00  -0.00  -0.00
 H     0.01  -0.00   0.00
 H     0.01  -0.01   0.00
 H    -0.00  -0.00  -0.00
 H    -0.00   0.00  -0.00
 H    -0.00   0.00   0.00
 H     0.00   0.00  -0.00
 H    -0.00   0.00  -0.00
 H     0.01  -0.02  -0.04
 H    -0.01   0.01   0.01
 H    -0.01   0.01   0.01
 H    -0.01  -0.02  -0.00
 H    -0.00  -0.01  -0.02
 H    -0.00  -0.01  -0.03
 H     0.00   0.03  -0.00
 H    -0.02   0.02  -0.05
     -283.3102
