# Supplementary material for: Enantiospecific Synthesis of Planar Chiral Rhodium and Iridium Cyclopentadienyl Complexes: Enabling Streamlined and Computer-Guided Access to Highly Selective Catalysts for Asymmetric C–H Functionalizations
Source: J Am Chem Soc. 2024 Dec 6;146(50):34786–95. doi: 10.1021/jacs.4c13279 (PMC11664503; doi:10.1021/jacs.4c13279)
Supplement: Supplementary file 2 — ja4c13279_si_002.zip [file ja4c13279_si_002.zip › Rh Cartesian Coordinates and Computed Data/rh2-hexene-3dr-2.xyz]

 104
scf done:    -2248.150950
Rh    -0.259432     0.217767     0.024434
 N     1.155743    -0.737372     1.124532
 C     0.891557    -1.201481     2.370505
 O     2.496497    -0.483056     0.892566
 O     1.706630    -1.565039     3.202149
 C    -0.587529    -1.221511     2.554635
 C    -1.185710    -2.143515     3.407052
 C    -1.360217    -0.304517     1.813330
 C    -2.753939    -0.356090     1.953456
 C    -3.354122    -1.299215     2.783642
 C    -2.574087    -2.194826     3.517820
 H    -3.387022     0.375861     1.450811
 H    -4.443879    -1.319790     2.867199
 H    -3.048226    -2.924685     4.177887
 H    -0.534881    -2.822458     3.963648
 C     0.286017     1.965103     1.018387
 C    -0.857611     1.509871     1.784930
 C     1.598364     2.165433     1.731742
 H     0.062371     2.757188     0.292487
 H    -0.680471     1.444316     2.864089
 H    -1.817996     1.974243     1.546899
 C     3.254538    -1.567873     0.655147
 O     2.875754    -2.703911     0.608266
 O     4.479754    -1.107447     0.441530
 C     5.568419    -2.014772     0.123888
 C     5.789817    -2.982253     1.278572
 H     5.949842    -2.425795     2.213776
 H     6.682354    -3.594568     1.082221
 H     4.925231    -3.645039     1.408568
 C     6.753771    -1.075684    -0.034703
 H     7.661532    -1.645672    -0.279207
 H     6.564893    -0.350998    -0.840470
 H     6.927148    -0.518488     0.897058
 C     5.272839    -2.736750    -1.185295
 H     4.409790    -3.406085    -1.079299
 H     6.147271    -3.332887    -1.485088
 H     5.066555    -2.007838    -1.984229
 C     1.691353     3.561817     2.342012
 H     1.725924     1.406771     2.519189
 H     2.446330     2.012451     1.049238
 C     3.005236     3.808296     3.070376
 H     1.564052     4.320071     1.546997
 H     0.848094     3.719164     3.039714
 C     3.109759     5.198636     3.675546
 H     3.127229     3.045982     3.859394
 H     3.840765     3.642107     2.367657
 H     4.069456     5.345511     4.194061
 H     2.306019     5.377113     4.408137
 H     3.026769     5.979407     2.902002
 C     0.177885    -0.746979    -1.926858
 C     0.249193     0.686528    -2.069775
 C     1.399657     1.464450    -2.654186
 C     2.687925     1.405152    -1.828940
 C     3.831723     2.155713    -2.496990
 C     3.453977     3.604457    -2.779403
 C     2.170360     3.683586    -3.597549
 C     1.028882     2.922749    -2.932887
 C    -1.055820     1.189865    -1.767254
 C    -1.893111     0.066245    -1.474626
 O    -3.226803     0.042794    -1.198680
 C    -3.915612     1.137534    -0.808328
 O    -3.438663     2.240241    -0.735677
 C    -5.315165     0.799572    -0.455150
 C    -5.767118    -0.522463    -0.360341
 C    -7.083352    -0.777171     0.012282
 C    -7.949836     0.281304     0.286903
 C    -7.500107     1.599336     0.195322
 C    -6.184277     1.859195    -0.170551
 C    -1.160314    -1.149856    -1.621423
 C    -1.654316    -2.584084    -1.621504
 C    -1.981422    -3.061921    -0.204731
 C    -2.902094    -2.703754    -2.505669
 C    -0.552390    -3.471851    -2.236195
 C     0.847318    -3.135085    -1.752763
 C     1.250481    -1.743754    -2.217094
 H     1.615493     0.991280    -3.633875
 H     2.982211     0.368474    -1.623804
 H     2.478840     1.847286    -0.844135
 H     4.728621     2.104449    -1.858770
 H     4.096690     1.655434    -3.446696
 H     4.273506     4.127752    -3.298027
 H     3.305163     4.131635    -1.819444
 H     1.877711     4.733532    -3.759349
 H     2.352535     3.255513    -4.600064
 H     0.124851     2.970547    -3.561047
 H     0.772542     3.412096    -1.975770
 H    -1.382269     2.223189    -1.785206
 H    -5.079887    -1.344214    -0.564113
 H    -7.435051    -1.808133     0.091104
 H    -8.983054     0.077295     0.578122
 H    -8.179150     2.426484     0.413449
 H    -5.803370     2.879907    -0.241159
 H    -2.363653    -4.094563    -0.231923
 H    -1.091950    -3.036240     0.439707
 H    -2.741813    -2.424660     0.266571
 H    -2.708447    -2.320692    -3.519708
 H    -3.192829    -3.762454    -2.593501
 H    -3.754148    -2.148497    -2.092836
 H    -0.585699    -3.367483    -3.336047
 H    -0.798218    -4.523353    -2.017302
 H     1.571522    -3.872933    -2.129888
 H     0.914036    -3.175505    -0.655098
 H     2.202109    -1.438537    -1.765409
 H     1.417917    -1.736669    -3.311034


  NORMALMODES   306
Rh     0.04  -0.01  -0.06
 N     0.01   0.01   0.00
 C     0.01   0.05   0.01
 O     0.01  -0.01   0.00
 O    -0.01   0.00   0.01
 C     0.01   0.14   0.04
 C     0.01   0.02  -0.08
 C     0.01   0.39   0.27
 C    -0.01   0.12   0.10
 C    -0.00  -0.01  -0.05
 C     0.01  -0.01  -0.06
 H    -0.03   0.17   0.20
 H    -0.01  -0.08  -0.11
 H     0.03  -0.05  -0.10
 H     0.03  -0.05  -0.18
 C    -0.09  -0.18   0.06
 C    -0.11  -0.29   0.22
 C    -0.06  -0.04   0.01
 H    -0.25  -0.02   0.28
 H     0.00   0.26   0.25
 H    -0.02  -0.08   0.24
 C     0.00  -0.00   0.00
 O     0.00  -0.00   0.00
 O     0.00  -0.00  -0.00
 C     0.00  -0.00  -0.00
 C     0.00  -0.00  -0.00
 H     0.00  -0.00  -0.00
 H     0.00  -0.00   0.00
 H     0.00  -0.00  -0.00
 C     0.00  -0.00  -0.00
 H     0.00   0.00  -0.00
 H     0.00  -0.00  -0.00
 H     0.00  -0.00  -0.00
 C     0.00  -0.00  -0.00
 H     0.00  -0.00  -0.00
 H     0.00  -0.00  -0.00
 H     0.00  -0.00   0.00
 C    -0.04  -0.02  -0.01
 H     0.04  -0.01   0.02
 H    -0.09  -0.01  -0.03
 C    -0.03  -0.01  -0.02
 H    -0.04  -0.03  -0.02
 H    -0.03   0.00   0.00
 C    -0.01  -0.01  -0.01
 H    -0.02  -0.01  -0.01
 H    -0.03  -0.02  -0.02
 H    -0.01  -0.02  -0.02
 H    -0.00  -0.01  -0.01
 H    -0.01  -0.01  -0.01
 C    -0.01  -0.01   0.01
 C    -0.01   0.01   0.02
 C    -0.01  -0.00   0.01
 C    -0.00  -0.00   0.00
 C    -0.00  -0.00   0.00
 C    -0.00  -0.00   0.00
 C    -0.00  -0.00   0.00
 C    -0.00  -0.00   0.01
 C    -0.01   0.00  -0.01
 C     0.00  -0.01  -0.01
 O     0.01  -0.00   0.01
 C     0.00  -0.00   0.00
 O    -0.00   0.00  -0.00
 C     0.00  -0.00   0.00
 C     0.00  -0.00   0.00
 C     0.00  -0.00   0.00
 C     0.00  -0.00  -0.00
 C     0.00  -0.00  -0.00
 C     0.00  -0.00   0.00
 C    -0.01  -0.02  -0.04
 C    -0.01  -0.01  -0.01
 C     0.00   0.01  -0.00
 C    -0.01  -0.02  -0.00
 C    -0.00  -0.01  -0.00
 C    -0.00  -0.00  -0.00
 C    -0.01  -0.00   0.01
 H    -0.02  -0.01   0.01
 H    -0.00  -0.00   0.00
 H    -0.00  -0.00   0.00
 H    -0.00  -0.00   0.00
 H    -0.00  -0.00   0.00
 H    -0.00  -0.00  -0.00
 H    -0.00  -0.00   0.00
 H    -0.00  -0.00   0.00
 H    -0.00  -0.00   0.00
 H    -0.00  -0.00   0.01
 H    -0.00  -0.00   0.01
 H    -0.01   0.00  -0.01
 H    -0.00  -0.00  -0.00
 H    -0.00  -0.00  -0.00
 H     0.00   0.00  -0.00
 H     0.00  -0.00  -0.00
 H     0.00  -0.00  -0.00
 H    -0.01   0.02   0.03
 H     0.01   0.02  -0.01
 H     0.01   0.03  -0.01
 H    -0.01  -0.03  -0.01
 H    -0.02  -0.02   0.00
 H    -0.01  -0.01  -0.01
 H    -0.00  -0.01  -0.00
 H     0.00  -0.01  -0.00
 H    -0.00  -0.00  -0.00
 H    -0.00  -0.01  -0.00
 H    -0.01   0.00   0.01
 H    -0.00   0.01   0.01
     -319.7790
