# Supplementary material for: Enantiospecific Synthesis of Planar Chiral Rhodium and Iridium Cyclopentadienyl Complexes: Enabling Streamlined and Computer-Guided Access to Highly Selective Catalysts for Asymmetric C–H Functionalizations
Source: J Am Chem Soc. 2024 Dec 6;146(50):34786–95. doi: 10.1021/jacs.4c13279 (PMC11664503; doi:10.1021/jacs.4c13279)
Supplement: Supplementary file 2 — ja4c13279_si_002.zip [file ja4c13279_si_002.zip › Rh Cartesian Coordinates and Computed Data/rh2-styrene-4ds-1.xyz]

 102
scf done:    -2321.900536
 C     1.061547     2.034217    -0.640531
 C     0.269642     1.793239     1.053213
Rh     0.299763    -0.124299     0.061841
 N    -1.539493     0.605560    -0.419976
 C    -2.059661     1.692226     0.197543
 O    -2.243696     0.229819    -1.551766
 O    -3.137495     2.216857    -0.037861
 C    -1.083464     2.162241     1.218474
 C    -1.487554     2.950253     2.288288
 C     1.193088     2.187710     2.035712
 C     0.779957     2.957846     3.119820
 C    -0.553949     3.355425     3.241777
 H     2.243327     1.910201     1.925773
 H     1.511445     3.261495     3.872968
 H    -0.865125     3.975627     4.085646
 H    -2.542583     3.226911     2.352276
 C     0.950316     0.927508    -1.576183
 H     0.209206     1.004090    -2.375263
 H     1.901211     0.497718    -1.905243
 C     0.433768     3.354933    -0.970522
 H     2.081232     2.157325    -0.264712
 C    -3.469059    -0.283837    -1.300786
 O    -3.865263    -0.663673    -0.233913
 O    -4.091556    -0.333017    -2.464560
 C    -5.469899    -0.788715    -2.546960
 C    -5.790331    -0.628081    -4.024534
 H    -6.823816    -0.944451    -4.225796
 H    -5.677447     0.422534    -4.328031
 H    -5.109414    -1.239253    -4.634759
 C    -6.357061     0.111140    -1.697211
 H    -6.120098     0.007368    -0.631129
 H    -7.412700    -0.153773    -1.856951
 H    -6.212509     1.163239    -1.983055
 C    -5.559680    -2.251253    -2.130141
 H    -6.579850    -2.623329    -2.305822
 H    -4.864774    -2.860696    -2.727775
 H    -5.318429    -2.372586    -1.066798
 C     0.972435     4.512666    -0.395192
 C     0.430341     5.762536    -0.672343
 C    -0.672702     5.871198    -1.519768
 C    -0.662825     3.473355    -1.830086
 C    -1.216170     4.724090    -2.093048
 H     1.819853     4.424422     0.290107
 H     0.865312     6.656356    -0.218724
 H    -1.110235     6.850266    -1.728934
 H    -1.114104     2.586923    -2.277584
 H    -2.087230     4.796526    -2.747742
 C    -0.236280    -2.210788     0.480176
 C     0.089042    -1.605479     1.744110
 C    -0.840282    -1.526806     2.916951
 C    -0.921323    -2.874943     3.649682
 C    -1.913313    -2.824040     4.806375
 C    -1.584628    -1.695463     5.777767
 C    -1.483471    -0.356888     5.055167
 C    -0.491138    -0.413508     3.900892
 C     1.437057    -1.161819     1.640346
 C     1.933530    -1.518113     0.340665
 O     3.201782    -1.408134    -0.167047
 C     4.002557    -0.368447     0.137306
 O     3.710280     0.482584     0.938615
 C     5.266125    -0.395941    -0.636019
 C     6.203923     0.610568    -0.376603
 C     7.402727     0.642439    -1.079594
 C     7.669746    -0.329536    -2.044791
 C     6.736986    -1.333272    -2.306712
 C     5.536057    -1.369739    -1.605010
 C     0.913558    -2.223993    -0.377244
 C     1.016532    -3.030763    -1.658280
 C     1.246159    -2.138745    -2.879322
 C     2.182674    -4.019916    -1.523511
 C    -0.284335    -3.846348    -1.834844
 C    -1.544838    -3.102980    -1.420738
 C    -1.529271    -2.835320     0.079005
 H    -1.845318    -1.306674     2.511855
 H    -1.196281    -3.675393     2.944285
 H     0.085380    -3.127423     4.029972
 H    -2.928993    -2.668897     4.399913
 H    -1.933811    -3.792903     5.331514
 H    -0.620240    -1.913855     6.272006
 H    -2.339794    -1.646902     6.579068
 H    -2.476050    -0.077758     4.658336
 H    -1.197117     0.442374     5.757639
 H    -0.461688     0.550180     3.376725
 H     0.523731    -0.588333     4.303346
 H     1.996900    -0.610727     2.390308
 H     5.968773     1.359279     0.382267
 H     8.133567     1.428183    -0.876271
 H     8.611669    -0.303946    -2.598010
 H     6.946662    -2.091903    -3.063852
 H     4.801189    -2.149596    -1.806709
 H     0.404916    -1.447090    -3.026724
 H     1.355734    -2.757532    -3.783908
 H     2.160923    -1.539423    -2.766105
 H     2.068179    -4.645919    -0.625356
 H     2.211627    -4.685813    -2.400307
 H     3.148129    -3.501385    -1.452637
 H    -0.210238    -4.767041    -1.229098
 H    -0.345863    -4.173014    -2.885288
 H    -2.437611    -3.689957    -1.684571
 H    -1.620116    -2.149951    -1.968076
 H    -1.630748    -3.790836     0.625390
 H    -2.371269    -2.198753     0.385317


  NORMALMODES   300
 C    -0.17   0.06   0.38
 C     0.19   0.34  -0.33
Rh    -0.01  -0.08  -0.01
 N     0.00  -0.01  -0.02
 C     0.03   0.01  -0.05
 O    -0.01  -0.01  -0.01
 O     0.02   0.00   0.00
 C     0.09   0.06  -0.12
 C     0.03  -0.11  -0.02
 C     0.07   0.12  -0.10
 C     0.01  -0.07   0.01
 C     0.01  -0.08  -0.00
 H     0.09   0.24  -0.14
 H    -0.02  -0.14   0.07
 H    -0.03  -0.14   0.02
 H     0.00  -0.22   0.02
 C    -0.08   0.02   0.21
 H    -0.04   0.13   0.17
 H     0.00   0.31   0.05
 C     0.01   0.09   0.01
 H    -0.04   0.14   0.03
 C    -0.01  -0.00  -0.00
 O    -0.00   0.00   0.00
 O    -0.01  -0.00  -0.00
 C    -0.01  -0.00  -0.00
 C    -0.00  -0.00  -0.00
 H    -0.00  -0.00  -0.00
 H    -0.00  -0.00  -0.00
 H    -0.00  -0.00  -0.00
 C    -0.00  -0.00  -0.00
 H    -0.00  -0.00  -0.00
 H    -0.00   0.00   0.00
 H    -0.00  -0.00  -0.00
 C    -0.00  -0.00  -0.00
 H    -0.00  -0.00   0.00
 H    -0.00  -0.00  -0.00
 H    -0.00  -0.00  -0.00
 C     0.00   0.09  -0.01
 C    -0.01   0.08  -0.03
 C    -0.02   0.04  -0.02
 C     0.02   0.04   0.00
 C     0.01   0.03  -0.02
 H    -0.01   0.10   0.00
 H    -0.03   0.09  -0.04
 H    -0.04   0.03  -0.03
 H     0.03   0.03   0.03
 H     0.01   0.02  -0.02
 C    -0.01   0.01   0.03
 C     0.00  -0.06   0.04
 C    -0.00  -0.03   0.02
 C    -0.01  -0.02   0.03
 C    -0.01  -0.00   0.02
 C    -0.00   0.01   0.01
 C     0.00   0.00  -0.00
 C     0.00  -0.01   0.00
 C    -0.02  -0.02   0.01
 C     0.00  -0.00   0.01
 O     0.01  -0.00   0.01
 C    -0.00   0.00   0.00
 O    -0.00   0.00   0.00
 C    -0.00   0.00   0.00
 C    -0.00   0.00   0.00
 C    -0.00   0.00   0.00
 C    -0.00   0.00   0.00
 C    -0.00   0.00   0.00
 C    -0.00   0.00   0.00
 C     0.00   0.02   0.00
 C    -0.00   0.01   0.00
 C     0.00   0.02   0.01
 C    -0.00   0.01   0.01
 C     0.00   0.01   0.00
 C     0.00   0.01   0.00
 C    -0.00   0.00   0.01
 H     0.00  -0.02   0.01
 H    -0.01  -0.02   0.03
 H    -0.01  -0.02   0.03
 H    -0.01  -0.00   0.02
 H    -0.02   0.00   0.03
 H    -0.00   0.01   0.01
 H     0.00   0.02   0.01
 H     0.00   0.00  -0.00
 H     0.00   0.01  -0.00
 H     0.01  -0.02  -0.02
 H     0.00  -0.01   0.01
 H    -0.02   0.01   0.00
 H    -0.00   0.00  -0.00
 H    -0.00   0.00  -0.00
 H    -0.00  -0.00   0.00
 H    -0.00   0.00   0.00
 H    -0.00   0.00   0.00
 H    -0.00   0.02   0.01
 H     0.01   0.02   0.01
 H    -0.01   0.03   0.02
 H    -0.00   0.01   0.01
 H    -0.01   0.01   0.01
 H    -0.00   0.01   0.00
 H     0.00   0.01   0.00
 H     0.00   0.01   0.00
 H     0.00   0.01   0.00
 H     0.00   0.01   0.01
 H     0.01  -0.01  -0.00
 H    -0.01  -0.01   0.01
     -285.7404
