# Supplementary material for: Enantiospecific Synthesis of Planar Chiral Rhodium and Iridium Cyclopentadienyl Complexes: Enabling Streamlined and Computer-Guided Access to Highly Selective Catalysts for Asymmetric C–H Functionalizations
Source: J Am Chem Soc. 2024 Dec 6;146(50):34786–95. doi: 10.1021/jacs.4c13279 (PMC11664503; doi:10.1021/jacs.4c13279)
Supplement: Supplementary file 2 — ja4c13279_si_002.zip [file ja4c13279_si_002.zip › Rh Cartesian Coordinates and Computed Data/rh1-styrene-3us-1.xyz]

  96
scf done:    -2243.344183
Rh    -0.237432     0.211847     0.082688
 N    -2.171987    -0.425621     0.066470
 C    -3.022965    -0.101282    -0.932951
 O    -2.732819    -1.117584     1.124330
 O    -4.212689    -0.379234    -1.003003
 C    -2.257609     0.647130    -1.969425
 C    -2.913821     1.416132    -2.923930
 C    -0.847297     0.590928    -1.926038
 C    -0.116524     1.378184    -2.827772
 C    -0.781706     2.173082    -3.759816
 C    -2.177107     2.183820    -3.825332
 H     0.975254     1.363219    -2.796703
 H    -0.197867     2.785453    -4.451713
 H    -2.687109     2.797705    -4.571099
 H    -4.006763     1.409930    -2.920690
 C     0.198170    -1.765308    -0.495798
 C    -0.077000    -1.109072    -1.762209
 H    -0.614861    -2.395002    -0.129689
 C     1.529301    -2.291942    -0.157169
 H    -0.933741    -1.536474    -2.289148
 H     0.780165    -0.957122    -2.421875
 C     1.629374    -3.259070     0.859011
 C     2.854436    -3.823199     1.202645
 C     4.015550    -3.442360     0.530432
 C     2.708188    -1.928715    -0.829778
 C     3.932235    -2.497456    -0.492460
 H     0.720670    -3.570609     1.381226
 H     2.900939    -4.571705     1.997573
 H     4.978433    -3.886154     0.793220
 H     2.667954    -1.198099    -1.640313
 H     4.832002    -2.198646    -1.035209
 C    -3.233497    -2.356432     0.896826
 O    -3.882808    -2.897414     1.744441
 O    -2.860897    -2.832968    -0.276408
 C    -3.535631    -3.974308    -0.879344
 C    -5.033698    -3.709359    -0.924738
 H    -5.218642    -2.715151    -1.356763
 H    -5.471588    -3.738908     0.081156
 H    -5.522677    -4.474732    -1.545118
 C    -2.949452    -4.001337    -2.281896
 H    -1.855931    -4.117632    -2.242091
 H    -3.187725    -3.065090    -2.807577
 H    -3.367961    -4.842185    -2.853167
 C    -3.182815    -5.235006    -0.104283
 H    -2.091688    -5.379045    -0.079099
 H    -3.633438    -6.111112    -0.593782
 H    -3.558836    -5.171859     0.924924
 C    -0.303818     1.137401     2.068550
 C    -0.408518     2.196030     1.084059
 C    -1.559929     3.145232     0.946656
 C    -1.613194     3.833629    -0.416196
 C    -2.830747     4.740973    -0.531832
 C    -2.862308     5.780173     0.583377
 C    -2.765207     5.124214     1.956638
 C    -1.551574     4.206441     2.058626
 C     0.792652     2.176863     0.327932
 C     1.628675     1.130845     0.839679
 O     2.943065     0.864806     0.600730
 C     3.518942     1.106537    -0.592350
 O     2.921679     1.551822    -1.539718
 C     4.954230     0.743865    -0.588914
 C     5.597901     0.255765     0.554355
 C     6.941020    -0.099855     0.490605
 C     7.642091     0.025705    -0.709582
 C     7.001835     0.514046    -1.849568
 C     5.660331     0.876078    -1.789439
 C     0.967303     0.505027     1.940319
 C     1.465889    -0.543821     2.869860
 C     0.290831    -1.177925     3.607845
 C    -0.618941    -0.113111     4.213409
 C    -1.276579     0.765021     3.146046
 H    -2.483833     2.547857     1.058705
 H    -1.616103     3.085308    -1.219109
 H    -0.697792     4.439079    -0.548150
 H    -2.841191     5.231177    -1.518504
 H    -3.743904     4.120807    -0.485864
 H    -2.011387     6.473716     0.454252
 H    -3.775305     6.393646     0.515902
 H    -3.678351     4.530277     2.141514
 H    -2.727872     5.889826     2.748509
 H    -0.623310     4.799078     1.967239
 H    -1.516352     3.729334     3.050593
 H     1.032329     2.809388    -0.521583
 H     5.034681     0.144223     1.481127
 H     7.444353    -0.483379     1.380808
 H     8.696003    -0.259011    -0.756787
 H     7.552423     0.612550    -2.787683
 H     5.133550     1.259825    -2.665341
 H     2.056280    -1.295808     2.326391
 H     2.154557    -0.068535     3.592626
 H    -0.291108    -1.792435     2.899319
 H     0.663193    -1.856024     4.390630
 H    -0.021486     0.515924     4.897497
 H    -1.402513    -0.583319     4.826075
 H    -2.132244     0.236830     2.701843
 H    -1.681230     1.682289     3.600428


  NORMALMODES   282
Rh    -0.02  -0.01  -0.09
 N    -0.00   0.01  -0.01
 C    -0.03   0.06   0.01
 O     0.02   0.00  -0.01
 O    -0.01   0.00   0.01
 C    -0.07   0.16   0.05
 C    -0.06   0.00  -0.08
 C    -0.11   0.44   0.25
 C    -0.04   0.16   0.09
 C    -0.04  -0.01  -0.06
 C    -0.04  -0.01  -0.07
 H    -0.04   0.23   0.18
 H    -0.03  -0.09  -0.13
 H    -0.02  -0.07  -0.13
 H    -0.06  -0.08  -0.18
 C     0.05  -0.19   0.05
 C     0.11  -0.21   0.20
 H     0.03  -0.09   0.17
 C     0.06  -0.06   0.08
 H    -0.16   0.30   0.24
 H    -0.00   0.04   0.13
 C     0.06  -0.05   0.07
 C     0.07  -0.04   0.04
 C     0.04  -0.02   0.01
 C     0.02  -0.03   0.04
 C     0.03  -0.01   0.02
 H     0.06  -0.05   0.07
 H     0.09  -0.05   0.03
 H     0.05  -0.01  -0.01
 H    -0.01  -0.03   0.04
 H     0.02  -0.01   0.01
 C     0.01   0.00  -0.01
 O     0.00   0.01  -0.00
 O     0.01  -0.00  -0.00
 C     0.00   0.00  -0.00
 C     0.00   0.00   0.00
 H     0.00   0.00   0.00
 H     0.00   0.00   0.00
 H     0.00   0.00  -0.00
 C    -0.00  -0.00  -0.00
 H    -0.00   0.00  -0.00
 H    -0.00  -0.00  -0.00
 H    -0.00  -0.00  -0.00
 C     0.00   0.00  -0.00
 H     0.00  -0.00  -0.00
 H    -0.00   0.00   0.00
 H     0.00   0.00  -0.00
 C     0.02  -0.01   0.02
 C    -0.01  -0.06  -0.03
 C    -0.00  -0.03  -0.02
 C     0.00  -0.00  -0.01
 C     0.00   0.00   0.00
 C     0.00  -0.00   0.01
 C     0.01  -0.02   0.00
 C     0.01  -0.03  -0.01
 C     0.02  -0.03  -0.01
 C     0.00  -0.00   0.00
 O    -0.00  -0.01   0.00
 C     0.00  -0.00   0.00
 O     0.00   0.00   0.00
 C     0.00  -0.00   0.00
 C     0.00  -0.00   0.00
 C     0.00  -0.00   0.00
 C     0.00  -0.00   0.00
 C     0.00  -0.00   0.00
 C     0.00  -0.00   0.00
 C    -0.00   0.00   0.02
 C     0.00  -0.00   0.01
 C     0.00  -0.00   0.01
 C    -0.00  -0.01   0.01
 C     0.00   0.00   0.01
 H    -0.01  -0.01  -0.02
 H    -0.00   0.02  -0.02
 H     0.00  -0.00   0.01
 H     0.00   0.00   0.00
 H     0.00   0.00  -0.00
 H     0.00  -0.00   0.01
 H     0.00  -0.01   0.02
 H     0.01  -0.01   0.00
 H     0.02  -0.02   0.01
 H     0.01  -0.03  -0.01
 H     0.01  -0.02  -0.01
 H     0.02  -0.01  -0.00
 H     0.00   0.00   0.00
 H     0.00   0.00   0.00
 H     0.00  -0.00  -0.00
 H     0.00  -0.00  -0.00
 H     0.00   0.00   0.00
 H     0.00   0.00   0.01
 H     0.01  -0.01   0.02
 H     0.00   0.00   0.00
 H    -0.00  -0.01   0.01
 H    -0.00  -0.01   0.01
 H    -0.00  -0.01   0.00
 H     0.01   0.01   0.00
 H     0.01  -0.00   0.02
     -288.8719
