# Supplementary material for: Enantiospecific Synthesis of Planar Chiral Rhodium and Iridium Cyclopentadienyl Complexes: Enabling Streamlined and Computer-Guided Access to Highly Selective Catalysts for Asymmetric C–H Functionalizations
Source: J Am Chem Soc. 2024 Dec 6;146(50):34786–95. doi: 10.1021/jacs.4c13279 (PMC11664503; doi:10.1021/jacs.4c13279)
Supplement: Supplementary file 2 — ja4c13279_si_002.zip [file ja4c13279_si_002.zip › Rh Cartesian Coordinates and Computed Data/rh2-styrene-3us-3.xyz]

 102
scf done:    -2321.890643
Rh     0.754657     0.374316    -0.504950
 N    -1.121654     0.084614    -1.216353
 C    -1.759846     1.100208    -1.849575
 O    -1.962772    -0.732634    -0.488837
 O    -2.969440     1.223787    -1.987759
 C    -0.746679     2.081179    -2.330272
 C    -1.145360     3.287258    -2.894651
 C     0.617053     1.799008    -2.097020
 C     1.558733     2.786814    -2.411315
 C     1.155357     4.005375    -2.956085
 C    -0.193979     4.255484    -3.214289
 H     2.624193     2.591981    -2.258706
 H     1.906798     4.763124    -3.192447
 H    -0.501071     5.206523    -3.654746
 H    -2.215904     3.449173    -3.043273
 C     1.353485    -1.085931    -1.909872
 C     1.218082     0.111306    -2.713941
 H     0.527177    -1.798122    -1.996230
 C     2.684849    -1.707715    -1.795166
 H     0.379580     0.073348    -3.412828
 H     2.139777     0.473426    -3.174900
 C     2.796648    -3.107105    -1.789957
 C     4.040628    -3.732447    -1.772319
 C     5.209594    -2.972565    -1.760598
 C     3.873935    -0.957552    -1.774743
 C     5.118169    -1.579744    -1.761777
 H     1.884933    -3.709820    -1.818323
 H     4.097196    -4.823667    -1.775054
 H     6.186263    -3.461372    -1.751386
 H     3.820183     0.134071    -1.762227
 H     6.026313    -0.971979    -1.748408
 C    -2.629252    -1.656374    -1.218082
 O    -2.419079    -1.920459    -2.367357
 O    -3.505057    -2.192050    -0.388678
 C    -4.562688    -3.064022    -0.871479
 C    -5.370247    -3.335653     0.387579
 H    -5.735550    -2.390535     0.814526
 H    -4.746338    -3.834355     1.143595
 H    -6.229399    -3.981845     0.156868
 C    -3.964796    -4.347192    -1.431579
 H    -3.362876    -4.141019    -2.325597
 H    -3.328583    -4.832271    -0.675937
 H    -4.771823    -5.045161    -1.699461
 C    -5.396987    -2.314537    -1.901513
 H    -6.267438    -2.922995    -2.187609
 H    -4.809580    -2.092761    -2.801856
 H    -5.755833    -1.365975    -1.475367
 C     2.185114     1.182245     1.021860
 C     1.990599    -0.212673     1.292394
 C     3.062198    -1.234816     1.499562
 C     2.527712    -2.666819     1.581988
 C     3.595174    -3.662258     2.078256
 C     5.001851    -3.082203     2.003911
 C     5.126142    -1.807804     2.843941
 C     3.851244    -0.949961     2.788657
 C     0.593938    -0.415635     1.489809
 C    -0.033350     0.882366     1.492464
 O    -1.352311     1.136829     1.661672
 C    -2.108019     0.304579     2.448059
 O    -1.616224    -0.420872     3.267596
 C    -3.553492     0.436118     2.175224
 C    -4.435477    -0.178236     3.073778
 C    -5.804194    -0.141960     2.837616
 C    -6.295315     0.492432     1.693593
 C    -5.416865     1.092625     0.792520
 C    -4.046001     1.074284     1.032568
 C     0.932547     1.877107     1.223021
 C     0.804095     3.372209     1.398184
 C     0.580849     3.610817     2.902362
 C    -0.369799     3.968041     0.622690
 C     2.115135     4.043142     0.945241
 C     3.378281     3.323907     1.403723
 C     3.468527     1.926099     0.796095
 H     3.761650    -1.162270     0.651329
 H     1.673079    -2.682983     2.276423
 H     2.137376    -2.963917     0.599602
 H     3.384007    -3.945587     3.123421
 H     3.539843    -4.594706     1.495333
 H     5.237704    -2.860020     0.950783
 H     5.744832    -3.826665     2.330629
 H     5.990387    -1.221982     2.489723
 H     5.343531    -2.066561     3.893084
 H     3.190143    -1.178776     3.641730
 H     4.099788     0.117417     2.883075
 H     0.093185    -1.348468     1.723534
 H    -4.022856    -0.685975     3.947813
 H    -6.492659    -0.616194     3.540791
 H    -7.371251     0.511093     1.501515
 H    -5.790381     1.568464    -0.116603
 H    -3.368441     1.511401     0.301084
 H     1.397594     3.195686     3.511355
 H     0.512157     4.691065     3.106446
 H    -0.356593     3.141892     3.235280
 H    -0.238929     3.837473    -0.457568
 H    -1.320603     3.500217     0.912295
 H    -0.440959     5.047353     0.829507
 H     2.114909     4.100670    -0.155268
 H     2.112467     5.082710     1.311098
 H     4.267005     3.909244     1.120742
 H     3.396416     3.248875     2.504385
 H     4.318028     1.364025     1.210957
 H     3.666096     2.017039    -0.284157


  NORMALMODES   300
Rh    -0.01   0.04  -0.07
 N    -0.01   0.02  -0.01
 C    -0.03   0.05   0.04
 O     0.01   0.01  -0.00
 O    -0.03  -0.01   0.01
 C    -0.06   0.11   0.11
 C    -0.03   0.04  -0.07
 C    -0.12   0.27   0.42
 C    -0.05   0.09   0.16
 C    -0.01   0.01  -0.05
 C    -0.01   0.02  -0.07
 H    -0.06   0.11   0.28
 H     0.00  -0.03  -0.15
 H     0.01  -0.01  -0.14
 H    -0.02   0.02  -0.20
 C     0.03  -0.20  -0.03
 C     0.04  -0.32   0.07
 H    -0.00  -0.18   0.17
 C     0.05  -0.10   0.04
 H    -0.16   0.10   0.31
 H    -0.04  -0.01   0.17
 C     0.05  -0.08   0.03
 C     0.06  -0.05   0.00
 C     0.04  -0.01  -0.00
 C     0.01  -0.04   0.02
 C     0.02  -0.01   0.00
 H     0.06  -0.09   0.03
 H     0.10  -0.05  -0.01
 H     0.05   0.01  -0.01
 H    -0.03  -0.05   0.03
 H     0.01  -0.00  -0.00
 C     0.01   0.00  -0.00
 O     0.01  -0.00  -0.00
 O     0.00   0.00  -0.00
 C     0.00   0.00   0.00
 C     0.00   0.00   0.00
 H     0.00   0.00   0.00
 H     0.00   0.00   0.00
 H     0.00   0.00  -0.00
 C     0.00   0.00   0.00
 H     0.00   0.00  -0.00
 H     0.00   0.00   0.00
 H     0.00   0.00   0.00
 C     0.00   0.00   0.00
 H     0.00   0.00   0.00
 H     0.00   0.00  -0.00
 H     0.00   0.00  -0.00
 C     0.01   0.00  -0.01
 C    -0.01  -0.01  -0.01
 C    -0.00  -0.00  -0.00
 C     0.00  -0.00   0.00
 C     0.00  -0.00   0.00
 C     0.00   0.00   0.00
 C    -0.00   0.00  -0.00
 C    -0.00   0.00  -0.00
 C     0.01  -0.01   0.03
 C     0.00  -0.03  -0.03
 O     0.01  -0.01  -0.01
 C     0.00  -0.00  -0.00
 O    -0.00  -0.00  -0.00
 C     0.00   0.00  -0.00
 C     0.00   0.00  -0.00
 C     0.00   0.00  -0.00
 C     0.00   0.00  -0.00
 C     0.00   0.00   0.00
 C     0.00   0.00   0.00
 C     0.02  -0.02  -0.03
 C     0.00  -0.01  -0.02
 C     0.00  -0.03  -0.01
 C    -0.00   0.01   0.00
 C     0.00  -0.00   0.00
 C     0.00   0.00   0.00
 C     0.01   0.00   0.00
 H     0.00  -0.00   0.00
 H     0.00  -0.00   0.01
 H    -0.00  -0.01   0.01
 H     0.00  -0.00   0.00
 H     0.00  -0.00   0.00
 H     0.00  -0.00   0.00
 H     0.00   0.00   0.00
 H    -0.00   0.00  -0.00
 H    -0.00   0.00  -0.00
 H    -0.00   0.00  -0.00
 H    -0.00   0.00  -0.00
 H     0.02  -0.01   0.04
 H     0.00   0.00  -0.00
 H     0.00  -0.00   0.00
 H     0.00  -0.00  -0.00
 H     0.00   0.00   0.00
 H    -0.00   0.01   0.00
 H     0.00  -0.03  -0.01
 H     0.00  -0.03  -0.01
 H    -0.00  -0.03  -0.01
 H    -0.00   0.06  -0.00
 H     0.00  -0.01  -0.01
 H    -0.00  -0.00   0.05
 H     0.01   0.01   0.00
 H    -0.01  -0.01   0.01
 H     0.00   0.01   0.00
 H     0.00   0.00   0.00
 H     0.01   0.01   0.02
 H     0.03   0.00   0.01
     -290.8933
