# Supplementary material for: Enantiospecific Synthesis of Planar Chiral Rhodium and Iridium Cyclopentadienyl Complexes: Enabling Streamlined and Computer-Guided Access to Highly Selective Catalysts for Asymmetric C–H Functionalizations
Source: J Am Chem Soc. 2024 Dec 6;146(50):34786–95. doi: 10.1021/jacs.4c13279 (PMC11664503; doi:10.1021/jacs.4c13279)
Supplement: Supplementary file 2 — ja4c13279_si_002.zip [file ja4c13279_si_002.zip › Rh Cartesian Coordinates and Computed Data/rh1-styrene-4ds-3.xyz]

  96
scf done:    -2243.329975
 C     1.009193     2.161642    -0.892332
 C     0.604068     1.763123     0.906404
Rh     0.339664    -0.017250    -0.254782
 N    -1.534313     0.787404    -0.238475
 C    -1.870192     1.789648     0.606772
 O    -2.493852     0.503065    -1.193169
 O    -2.962500     2.323043     0.716712
 C    -0.660697     2.134288     1.412585
 C    -0.779059     2.765008     2.644098
 C     1.734726     1.977291     1.708901
 C     1.608643     2.577123     2.959512
 C     0.356852     2.992359     3.420590
 H     2.722685     1.683951     1.341544
 H     2.498069     2.736343     3.574445
 H     0.268303     3.483595     4.392329
 H    -1.779413     3.049145     2.979812
 C     0.633701     1.169736    -1.892996
 H    -0.271471     1.353683    -2.476992
 H     1.460139     0.761381    -2.484479
 C     0.389893     3.527864    -0.928681
 H     2.093568     2.226247    -0.756611
 C    -3.573123    -0.162592    -0.732573
 O    -3.692640    -0.637106     0.363457
 O    -4.424480    -0.226192    -1.740057
 C    -5.704692    -0.900084    -1.587237
 C    -6.347667    -0.714798    -2.952427
 H    -6.460453     0.354874    -3.179806
 H    -5.725508    -1.170835    -3.736235
 H    -7.340662    -1.186149    -2.971844
 C    -5.478184    -2.377770    -1.292550
 H    -6.441902    -2.907849    -1.301592
 H    -5.009384    -2.518290    -0.310491
 H    -4.834162    -2.826014    -2.064667
 C    -6.523496    -0.212792    -0.503032
 H    -6.615469     0.861257    -0.721293
 H    -7.532857    -0.648888    -0.471476
 H    -6.054479    -0.329895     0.481681
 C     1.097694     4.598970    -0.369399
 C     0.566632     5.883817    -0.375881
 C    -0.692736     6.114119    -0.930178
 C    -0.865610     3.769315    -1.494899
 C    -1.404608     5.053553    -1.485493
 H     2.072229     4.414137     0.090974
 H     1.134156     6.708859     0.061214
 H    -1.119674     7.119766    -0.924936
 H    -1.446531     2.950947    -1.921674
 H    -2.396191     5.220495    -1.911522
 C    -0.010472    -2.137178    -0.507681
 C    -0.019655    -1.876443     0.930119
 C    -1.193302    -2.065979     1.832963
 C    -1.179438    -1.161226     3.062194
 C    -2.566023    -1.159603     3.717640
 C    -3.277499    -2.510769     3.550516
 C    -2.271477    -3.655447     3.498855
 C    -1.353467    -3.535824     2.271695
 C     1.253593    -1.386960     1.270524
 C     2.039125    -1.306078     0.065848
 O     3.341619    -0.875643     0.020996
 C     4.301611    -1.799994    -0.244339
 O     4.057094    -2.961033    -0.427687
 C     5.653481    -1.192937    -0.280577
 C     6.739413    -2.043179    -0.517823
 C     8.029531    -1.526696    -0.561953
 C     8.239256    -0.160267    -0.370677
 C     7.158576     0.690016    -0.135105
 C     5.865673     0.177394    -0.088915
 C     1.290274    -1.848331    -1.020005
 C     1.695124    -2.112355    -2.429345
 C     0.462230    -2.295035    -3.310307
 C    -0.531065    -3.262506    -2.671447
 C    -1.099355    -2.718805    -1.359998
 H    -2.078995    -1.776951     1.248177
 H    -0.890183    -0.137888     2.782544
 H    -0.413905    -1.521599     3.772670
 H    -3.179171    -0.366639     3.262334
 H    -2.465917    -0.911274     4.786898
 H    -4.002272    -2.666760     4.364824
 H    -3.863752    -2.503812     2.616097
 H    -1.665471    -3.636373     4.420925
 H    -2.782801    -4.630972     3.494492
 H    -0.362979    -3.965922     2.496355
 H    -1.760842    -4.124092     1.432691
 H     1.574509    -1.035427     2.249102
 H     6.544907    -3.107527    -0.664229
 H     8.877059    -2.190545    -0.746235
 H     9.253228     0.245494    -0.405815
 H     7.325675     1.759149     0.013207
 H     5.013382     0.833045     0.093476
 H     2.348341    -1.309764    -2.807365
 H     2.309948    -3.029257    -2.428524
 H    -0.026954    -1.317399    -3.463263
 H     0.767550    -2.660284    -4.302614
 H    -0.021632    -4.223837    -2.481819
 H    -1.356517    -3.478176    -3.366937
 H    -1.626074    -3.510640    -0.805187
 H    -1.849552    -1.943685    -1.577921


  NORMALMODES   282
 C    -0.07   0.04   0.40
 C     0.12   0.35  -0.31
Rh    -0.01  -0.08  -0.01
 N    -0.00  -0.01  -0.02
 C     0.02   0.02  -0.06
 O    -0.01  -0.01  -0.01
 O     0.02   0.01  -0.00
 C     0.06   0.07  -0.13
 C     0.02  -0.10  -0.05
 C     0.04   0.13  -0.11
 C     0.01  -0.07  -0.02
 C     0.00  -0.09  -0.02
 H     0.07   0.27  -0.14
 H    -0.01  -0.15   0.02
 H    -0.02  -0.15   0.01
 H    -0.00  -0.22  -0.02
 C    -0.02   0.01   0.22
 H     0.02   0.12   0.18
 H     0.04   0.31   0.09
 C     0.01   0.10   0.02
 H    -0.02   0.14   0.07
 C    -0.01  -0.00  -0.00
 O    -0.00  -0.00   0.00
 O    -0.01  -0.00   0.00
 C    -0.00  -0.00   0.00
 C    -0.00  -0.00  -0.00
 H    -0.00  -0.00   0.00
 H    -0.00  -0.00   0.00
 H    -0.00  -0.00  -0.00
 C    -0.00  -0.00   0.00
 H    -0.00  -0.00   0.00
 H    -0.00  -0.00  -0.00
 H    -0.00  -0.00  -0.00
 C    -0.00  -0.00   0.00
 H    -0.00  -0.00  -0.00
 H    -0.00  -0.00   0.00
 H    -0.00  -0.00  -0.00
 C     0.00   0.10  -0.00
 C    -0.01   0.08  -0.01
 C    -0.02   0.05  -0.01
 C     0.02   0.04   0.00
 C     0.00   0.04  -0.01
 H    -0.00   0.11   0.01
 H    -0.03   0.10  -0.02
 H    -0.04   0.04  -0.01
 H     0.04   0.02   0.02
 H    -0.00   0.02  -0.02
 C    -0.01   0.02   0.02
 C     0.02  -0.06   0.04
 C     0.00  -0.03   0.02
 C    -0.00  -0.01   0.00
 C    -0.00  -0.00   0.00
 C    -0.01  -0.00   0.00
 C    -0.01  -0.01   0.02
 C    -0.01  -0.02   0.02
 C    -0.01  -0.04   0.03
 C    -0.00  -0.01   0.01
 O    -0.00  -0.00   0.01
 C    -0.00   0.00   0.00
 O     0.00   0.00  -0.00
 C    -0.00   0.00   0.00
 C    -0.00   0.00   0.00
 C    -0.00   0.00   0.00
 C    -0.00   0.00   0.00
 C    -0.00   0.00  -0.00
 C    -0.00   0.00  -0.00
 C     0.01   0.01   0.01
 C     0.00   0.01   0.01
 C     0.00   0.01   0.01
 C     0.00   0.01   0.01
 C     0.00   0.01   0.01
 H     0.01  -0.02   0.00
 H    -0.00  -0.01  -0.01
 H    -0.00   0.00   0.01
 H    -0.00  -0.00  -0.00
 H    -0.01   0.00   0.00
 H    -0.01   0.01   0.00
 H    -0.00  -0.00   0.00
 H    -0.01  -0.00   0.02
 H    -0.02  -0.00   0.02
 H    -0.02  -0.02   0.02
 H    -0.02  -0.02   0.02
 H    -0.00  -0.05   0.03
 H    -0.00   0.00   0.00
 H    -0.00  -0.00  -0.00
 H    -0.00  -0.00  -0.00
 H    -0.00   0.00  -0.00
 H    -0.00   0.00  -0.00
 H    -0.00   0.01   0.00
 H    -0.00   0.00   0.01
 H     0.00   0.01   0.01
 H    -0.00   0.01   0.01
 H     0.00   0.01   0.01
 H     0.00   0.01   0.01
 H     0.00   0.02   0.01
 H     0.00   0.01   0.00
     -287.6371
