# Supplementary material for: Enantiospecific Synthesis of Planar Chiral Rhodium and Iridium Cyclopentadienyl Complexes: Enabling Streamlined and Computer-Guided Access to Highly Selective Catalysts for Asymmetric C–H Functionalizations
Source: J Am Chem Soc. 2024 Dec 6;146(50):34786–95. doi: 10.1021/jacs.4c13279 (PMC11664503; doi:10.1021/jacs.4c13279)
Supplement: Supplementary file 2 — ja4c13279_si_002.zip [file ja4c13279_si_002.zip › Rh Cartesian Coordinates and Computed Data/rh3-hexene-4us-2.xyz]

 104
scf done:    -2248.143236
Rh     0.633168     0.071520     0.134664
 N    -0.676830     0.809172    -1.230150
 C    -0.265811     1.495565    -2.323405
 O    -2.037519     0.589288    -1.175145
 O    -0.965790     1.907715    -3.234200
 C     1.209330     1.694131    -2.218492
 C     1.961486     2.028651    -3.338846
 C     1.813990     1.493500    -0.957793
 C     3.209911     1.599123    -0.878504
 C     3.968007     1.906369    -2.007827
 C     3.348323     2.135267    -3.237592
 H     3.713921     1.460593     0.077551
 H     5.055261     1.978339    -1.921621
 H     3.947301     2.389931    -4.114924
 H     1.432138     2.183476    -4.282349
 C     0.042219     1.606681     1.357151
 C     0.889546     2.401844     0.494818
 H    -1.033704     1.775686     1.271618
 H     0.288314     2.961945    -0.229054
 C     1.965510     3.244124     1.140069
 C    -2.756418     1.692534    -0.881067
 O    -2.304670     2.749145    -0.532878
 O    -4.027968     1.358683    -1.016419
 C    -5.075653     2.350766    -0.815706
 C    -4.906106     3.480722    -1.821998
 H    -3.981317     4.040747    -1.636177
 H    -4.870589     3.076280    -2.844211
 H    -5.760087     4.170162    -1.749248
 C    -5.052570     2.845796     0.624515
 H    -4.138368     3.415395     0.831840
 H    -5.922147     3.495111     0.803988
 H    -5.111166     1.994530     1.319621
 C    -6.347935     1.566186    -1.091739
 H    -6.451920     0.736783    -0.377556
 H    -7.224403     2.222735    -0.996278
 H    -6.328956     1.152715    -2.110682
 H     0.395592     1.439284     2.380794
 C     1.342770     4.343513     1.996955
 H     2.622443     2.621637     1.767522
 H     2.602336     3.700394     0.367299
 C     2.380593     5.276549     2.605841
 H     0.635427     4.928033     1.382243
 H     0.736511     3.890743     2.800462
 C     1.770657     6.371635     3.465686
 H     3.092058     4.683009     3.207433
 H     2.980198     5.729139     1.796573
 H     2.542138     7.030472     3.892145
 H     1.081819     7.000974     2.879790
 H     1.194279     5.947440     4.303575
 C     1.787238    -1.511685     1.310688
 C     1.929345    -1.826557    -0.107855
 C     3.178212    -2.001807    -0.925131
 C     3.617921    -3.476655    -0.967049
 C     4.933072    -3.639359    -1.721221
 C     4.848412    -3.074844    -3.135085
 C     4.342291    -1.636946    -3.129800
 C     3.030497    -1.507610    -2.367794
 C     0.637793    -2.009419    -0.638540
 C    -0.312814    -1.818590     0.425607
 O    -1.658826    -1.956837     0.266311
 C    -2.283523    -3.001352     0.865206
 O    -1.713893    -3.785618     1.576413
 C    -3.722357    -3.033755     0.517843
 C    -4.296043    -2.095765    -0.350015
 C    -5.649117    -2.196303    -0.663103
 C    -6.426307    -3.214323    -0.110407
 C    -5.853806    -4.143082     0.760777
 C    -4.502141    -4.055468     1.072682
 C     0.384676    -1.548307     1.629618
 C    -0.192077    -1.396319     2.997068
 C     0.858340    -0.881704     3.969878
 C     2.156880    -1.645491     3.779750
 C     2.844573    -1.426093     2.412885
 C     3.898696    -2.529980     2.277467
 C     3.561279    -0.075783     2.408443
 H     3.983330    -1.411546    -0.453550
 H     3.701880    -3.894657     0.044605
 H     2.822797    -4.053308    -1.472120
 H     5.731958    -3.115221    -1.164820
 H     5.222908    -4.702331    -1.747017
 H     5.828286    -3.140964    -3.635201
 H     4.154492    -3.697446    -3.728228
 H     5.095095    -0.978975    -2.658985
 H     4.214906    -1.266613    -4.159541
 H     2.260770    -2.113021    -2.877982
 H     2.673141    -0.471541    -2.384579
 H     0.372960    -2.226032    -1.670645
 H    -3.685512    -1.296143    -0.774212
 H    -6.096601    -1.473067    -1.347355
 H    -7.487530    -3.286486    -0.361646
 H    -6.464273    -4.939251     1.192809
 H    -4.023309    -4.771519     1.743765
 H    -1.082017    -0.748964     2.968519
 H    -0.543843    -2.393172     3.313595
 H     1.028608     0.196978     3.821258
 H     0.498142    -0.996680     5.003395
 H     1.945488    -2.723342     3.894749
 H     2.880784    -1.386244     4.569164
 H     3.430901    -3.522655     2.201935
 H     4.542064    -2.529413     3.171361
 H     4.549229    -2.381879     1.405663
 H     4.303467    -0.031392     3.221137
 H     2.853747     0.753629     2.538889
 H     4.092329     0.079556     1.459334


  NORMALMODES   306
Rh    -0.03  -0.06   0.02
 N    -0.01   0.00   0.01
 C    -0.02   0.03   0.04
 O    -0.01   0.00  -0.00
 O     0.01   0.00   0.00
 C    -0.03   0.10   0.09
 C    -0.02  -0.07   0.05
 C    -0.08   0.42   0.21
 C    -0.03   0.14   0.08
 C    -0.02  -0.06   0.03
 C    -0.02  -0.06   0.03
 H    -0.01   0.26   0.08
 H    -0.01  -0.15   0.01
 H    -0.02  -0.11   0.02
 H    -0.02  -0.18   0.04
 C     0.15  -0.01  -0.19
 C     0.25  -0.01  -0.32
 H     0.18   0.26  -0.06
 H     0.06   0.21  -0.00
 C     0.06   0.07  -0.05
 C    -0.01   0.00   0.00
 O    -0.00   0.00  -0.01
 O    -0.01   0.00   0.00
 C    -0.00   0.00   0.00
 C    -0.00   0.00   0.00
 H    -0.00  -0.00   0.00
 H    -0.00  -0.00   0.00
 H    -0.00   0.00  -0.00
 C    -0.00   0.00   0.00
 H    -0.00  -0.00   0.00
 H    -0.00   0.00   0.00
 H    -0.00   0.00   0.00
 C    -0.00   0.00   0.00
 H    -0.00   0.00   0.00
 H    -0.00   0.00   0.00
 H    -0.00   0.00   0.00
 H     0.19   0.11  -0.17
 C    -0.01  -0.01  -0.02
 H     0.04   0.04  -0.05
 H     0.13   0.17   0.06
 C    -0.02  -0.00   0.01
 H    -0.01  -0.00  -0.00
 H     0.00  -0.05  -0.03
 C    -0.01  -0.00   0.01
 H    -0.02  -0.01   0.01
 H    -0.01  -0.00   0.01
 H    -0.01  -0.01   0.01
 H    -0.01   0.00   0.01
 H    -0.01   0.00   0.01
 C    -0.01  -0.01  -0.00
 C    -0.01  -0.04  -0.02
 C     0.00  -0.01  -0.00
 C     0.01  -0.01  -0.01
 C     0.01  -0.00  -0.01
 C    -0.00   0.00  -0.00
 C     0.00   0.01   0.00
 C     0.00   0.01   0.01
 C     0.02  -0.10  -0.01
 C     0.01   0.02  -0.03
 O     0.01   0.00  -0.01
 C     0.01   0.00  -0.00
 O     0.00   0.00  -0.00
 C     0.00   0.00  -0.00
 C     0.00   0.00  -0.00
 C     0.00   0.00   0.00
 C     0.00   0.00   0.00
 C     0.00   0.00   0.00
 C     0.00   0.00  -0.00
 C     0.01  -0.00  -0.00
 C     0.00   0.01  -0.01
 C    -0.00   0.01  -0.01
 C    -0.00   0.01  -0.00
 C    -0.00   0.00  -0.00
 C    -0.00   0.00  -0.00
 C    -0.00   0.00  -0.01
 H    -0.01  -0.01   0.01
 H     0.01  -0.01  -0.01
 H     0.01  -0.01  -0.01
 H     0.01  -0.00  -0.01
 H     0.01   0.00  -0.01
 H    -0.00   0.01  -0.01
 H    -0.00   0.01  -0.00
 H     0.01   0.00   0.00
 H     0.00   0.01   0.00
 H    -0.00   0.02   0.00
 H     0.00   0.01   0.03
 H     0.02  -0.11  -0.01
 H     0.00   0.00   0.00
 H     0.00   0.00   0.00
 H     0.00  -0.00   0.00
 H     0.00   0.00   0.00
 H     0.00   0.00  -0.00
 H     0.01   0.02  -0.02
 H    -0.01   0.01  -0.01
 H    -0.01   0.01  -0.01
 H    -0.00   0.01  -0.01
 H     0.00   0.01  -0.00
 H    -0.00   0.01  -0.00
 H    -0.00   0.00  -0.00
 H    -0.00   0.00  -0.00
 H     0.00  -0.00  -0.00
 H     0.00  -0.00  -0.01
 H     0.00   0.00  -0.00
 H    -0.01   0.00  -0.01
     -321.1591
