# Supplementary material for: Enantiospecific Synthesis of Planar Chiral Rhodium and Iridium Cyclopentadienyl Complexes: Enabling Streamlined and Computer-Guided Access to Highly Selective Catalysts for Asymmetric C–H Functionalizations
Source: J Am Chem Soc. 2024 Dec 6;146(50):34786–95. doi: 10.1021/jacs.4c13279 (PMC11664503; doi:10.1021/jacs.4c13279)
Supplement: Supplementary file 2 — ja4c13279_si_002.zip [file ja4c13279_si_002.zip › Rh Cartesian Coordinates and Computed Data/rh1-hexene-3us-2.xyz]

  98
scf done:    -2169.588153
Rh    -0.065156    -0.280842     0.342849
 N    -1.894108    -1.124185     0.144322
 C    -2.058266    -2.332335    -0.436991
 O    -3.007761    -0.599522     0.773534
 O    -3.098445    -2.970278    -0.528331
 C    -0.731147    -2.783767    -0.955756
 C    -0.500405    -4.124654    -1.240022
 C     0.304591    -1.829788    -1.072115
 C     1.582052    -2.274143    -1.441268
 C     1.812523    -3.624524    -1.704757
 C     0.773217    -4.552126    -1.617927
 H     2.400947    -1.557085    -1.544994
 H     2.815386    -3.949679    -1.993856
 H     0.957367    -5.605896    -1.838643
 H    -1.339318    -4.818043    -1.137539
 C    -0.648700     0.944000    -1.218210
 C    -0.084363    -0.202843    -1.914453
 H    -1.742268     0.985039    -1.245585
 C     0.014624     2.288351    -1.364283
 H    -0.784507    -0.730254    -2.569760
 H     0.883455    -0.023380    -2.395107
 C    -4.057778    -0.223752     0.004536
 O    -5.093774     0.081514     0.520792
 O    -3.745918    -0.203509    -1.278284
 C    -4.772841    -0.165661    -2.307836
 C    -5.446651     1.198497    -2.302235
 H    -5.969201     1.366133    -1.351787
 H    -6.175328     1.257360    -3.124340
 H    -4.701313     1.995980    -2.445369
 C    -3.970753    -0.383620    -3.581203
 H    -4.633774    -0.362399    -4.457886
 H    -3.211177     0.404084    -3.698873
 H    -3.464488    -1.359295    -3.544629
 C    -5.752488    -1.308683    -2.082851
 H    -5.196633    -2.247513    -1.943986
 H    -6.366701    -1.132441    -1.190505
 H    -6.415850    -1.402690    -2.955136
 C    -0.334846     2.952817    -2.695572
 H    -0.307260     2.954544    -0.547946
 H     1.107837     2.194484    -1.272181
 C     0.280432     4.336304    -2.853047
 H    -0.002853     2.305369    -3.527781
 H    -1.433854     3.023431    -2.792354
 C    -0.057446     5.001310    -4.177378
 H    -0.056116     4.975827    -2.017798
 H     1.376221     4.256708    -2.741766
 H    -1.146138     5.123348    -4.296767
 H     0.399637     5.999084    -4.260634
 H     0.299578     4.399949    -5.029089
 C     0.100716    -0.731956     2.510434
 C    -0.101284     0.693143     2.265060
 C    -1.263732     1.452141     2.843594
 C    -0.959437     1.897404     4.285622
 C    -0.038667     3.110005     4.337944
 C    -0.629537     4.278571     3.556187
 C    -0.906952     3.892104     2.107218
 C    -1.767384     2.634823     2.009530
 C     1.058597     1.157460     1.563633
 C     1.890921     0.022290     1.318692
 O     3.121721    -0.081898     0.740077
 C     3.666495     0.895011    -0.014747
 O     3.176470     1.985678    -0.150921
 C     4.920352     0.441536    -0.661581
 C     5.618846     1.368768    -1.443635
 C     6.791425     0.990545    -2.087584
 C     7.269019    -0.314160    -1.954708
 C     6.574051    -1.240995    -1.177184
 C     5.400812    -0.867523    -0.528784
 C     1.332029    -1.135009     1.962182
 C     1.875769    -2.522852     2.031782
 C     1.074364    -3.360000     3.029379
 C    -0.427157    -3.130496     2.884239
 C    -0.813271    -1.688102     3.205029
 H    -2.088497     0.724421     2.881726
 H    -1.916294     2.151019     4.774744
 H    -0.531271     1.057279     4.856329
 H     0.142421     3.400181     5.385485
 H     0.948385     2.844941     3.917637
 H     0.040824     5.152171     3.598052
 H    -1.575130     4.588741     4.037073
 H    -1.407204     4.720295     1.579115
 H     0.052999     3.747079     1.585058
 H    -2.780891     2.879201     2.370950
 H    -1.886778     2.314672     0.963416
 H     1.274912     2.165381     1.231727
 H     5.220191     2.381323    -1.532293
 H     7.336969     1.714197    -2.697176
 H     8.190066    -0.611294    -2.461991
 H     6.949790    -2.261548    -1.075893
 H     4.848307    -1.584347     0.080096
 H     2.941463    -2.487285     2.312015
 H     1.839610    -2.981482     1.028911
 H     1.381662    -3.101184     4.058228
 H     1.314341    -4.424987     2.890184
 H    -0.735127    -3.364434     1.851327
 H    -0.984832    -3.816015     3.539693
 H    -1.856851    -1.491596     2.917472
 H    -0.746632    -1.506650     4.293437


  NORMALMODES   288
Rh     0.01  -0.04  -0.07
 N     0.01  -0.02  -0.01
 C     0.01  -0.05   0.05
 O     0.01   0.00  -0.01
 O    -0.01  -0.00   0.01
 C     0.01  -0.11   0.13
 C    -0.02  -0.08  -0.06
 C     0.08  -0.21   0.45
 C     0.02  -0.07   0.16
 C    -0.01  -0.03  -0.05
 C    -0.01  -0.04  -0.07
 H     0.04  -0.06   0.29
 H    -0.03  -0.01  -0.15
 H    -0.01  -0.02  -0.15
 H    -0.03  -0.08  -0.18
 C    -0.07   0.19  -0.04
 C    -0.09   0.32   0.05
 H    -0.08   0.16   0.11
 C    -0.01   0.14   0.05
 H    -0.02  -0.14   0.37
 H    -0.02   0.09   0.12
 C     0.01  -0.00  -0.00
 O     0.01  -0.00   0.00
 O     0.00   0.00  -0.00
 C     0.00   0.00  -0.00
 C     0.00  -0.00  -0.00
 H     0.00  -0.00   0.00
 H    -0.00  -0.00   0.00
 H    -0.00   0.00  -0.00
 C    -0.00  -0.00  -0.00
 H    -0.00  -0.00  -0.00
 H     0.00  -0.00  -0.00
 H    -0.00  -0.00  -0.00
 C     0.00   0.00   0.00
 H     0.00   0.00   0.00
 H     0.00   0.00   0.00
 H     0.00  -0.00   0.00
 C     0.01   0.06   0.02
 H     0.01   0.17   0.03
 H    -0.02   0.07   0.05
 C     0.01   0.05  -0.01
 H     0.02   0.02   0.06
 H     0.01   0.06  -0.01
 C     0.00   0.02  -0.02
 H     0.02   0.07  -0.02
 H     0.01   0.05  -0.02
 H     0.00   0.02  -0.02
 H     0.00   0.02  -0.05
 H    -0.00   0.00  -0.01
 C    -0.03   0.02  -0.04
 C     0.00   0.02   0.01
 C    -0.00   0.01   0.01
 C    -0.01   0.01   0.01
 C    -0.00   0.00   0.00
 C     0.00   0.00   0.00
 C    -0.00   0.00   0.00
 C    -0.00   0.01   0.01
 C    -0.02   0.00  -0.01
 C     0.00   0.00  -0.02
 O     0.01   0.01   0.01
 C     0.00   0.00  -0.00
 O    -0.00  -0.00  -0.01
 C     0.00   0.00  -0.00
 C     0.00   0.00  -0.00
 C     0.00   0.00  -0.00
 C     0.00   0.00  -0.00
 C     0.00   0.00  -0.00
 C     0.00   0.00   0.00
 C    -0.01   0.01  -0.04
 C    -0.00   0.01  -0.00
 C    -0.00   0.01   0.00
 C    -0.00   0.01  -0.00
 C    -0.01   0.01  -0.02
 H    -0.00   0.01   0.00
 H    -0.00   0.01   0.01
 H    -0.01   0.01   0.01
 H     0.00   0.00   0.00
 H    -0.00  -0.00   0.00
 H     0.00   0.00   0.00
 H     0.00   0.00   0.00
 H     0.00   0.00   0.00
 H    -0.00   0.00   0.00
 H    -0.00   0.01   0.01
 H    -0.01   0.01   0.01
 H    -0.01   0.00  -0.01
 H     0.00   0.00  -0.00
 H     0.00  -0.00  -0.00
 H     0.00  -0.00  -0.00
 H    -0.00  -0.00  -0.00
 H     0.00   0.00  -0.00
 H    -0.01   0.04   0.00
 H     0.01  -0.00   0.01
 H    -0.00   0.01   0.00
 H     0.00   0.02   0.00
 H     0.00  -0.01  -0.00
 H     0.00   0.02   0.00
 H    -0.01  -0.00   0.00
 H     0.02   0.03  -0.02
     -295.4161
