# Supplementary material for: Enantiospecific Synthesis of Planar Chiral Rhodium and Iridium Cyclopentadienyl Complexes: Enabling Streamlined and Computer-Guided Access to Highly Selective Catalysts for Asymmetric C–H Functionalizations
Source: J Am Chem Soc. 2024 Dec 6;146(50):34786–95. doi: 10.1021/jacs.4c13279 (PMC11664503; doi:10.1021/jacs.4c13279)
Supplement: Supplementary file 2 — ja4c13279_si_002.zip [file ja4c13279_si_002.zip › Rh Cartesian Coordinates and Computed Data/rh3-styrene-4dr-1.xyz]

 102
scf done:    -2321.894982
 C    -0.950139     1.685490    -0.963588
 C    -1.095006     1.523004     0.903750
Rh    -0.156852    -0.246377     0.139554
 N     1.447863     0.891651     0.661661
 C     1.307374     1.915755     1.537194
 O     2.739443     0.404629     0.566463
 O     2.200417     2.519818     2.107434
 C    -0.154933     2.157502     1.748408
 C    -0.572362     2.902617     2.843328
 C    -2.454870     1.611790     1.240055
 C    -2.868542     2.347480     2.348733
 C    -1.931284     3.011436     3.141386
 H    -3.203547     1.128308     0.605376
 H    -3.933669     2.414307     2.585045
 H    -2.259665     3.603412     3.998800
 H     0.198755     3.370209     3.460882
 C    -0.025984     0.779842    -1.632064
 H     0.975927     1.157735    -1.846957
 H    -0.469272     0.160115    -2.416735
 C    -0.715300     3.168674    -0.994883
 H    -1.993256     1.457487    -1.206245
 C     3.514544     0.973809    -0.367853
 O     3.179736     1.832521    -1.140185
 O     4.689094     0.375784    -0.287954
 C     5.787732     0.762553    -1.160539
 C     6.151542     2.220051    -0.912650
 H     5.338199     2.888514    -1.221384
 H     7.056141     2.476437    -1.483459
 H     6.357618     2.383887     0.155348
 C     5.415504     0.500032    -2.614158
 H     6.287297     0.692325    -3.256684
 H     4.591749     1.149732    -2.934731
 H     5.115190    -0.549906    -2.749584
 C     6.910271    -0.160714    -0.714680
 H     7.818337     0.033826    -1.302995
 H     6.620485    -1.212673    -0.852521
 H     7.137685    -0.001438     0.349070
 C    -1.826002     4.018787    -0.939478
 C    -1.666785     5.400452    -0.975080
 C    -0.387956     5.951133    -1.052787
 C     0.564952     3.724605    -1.083358
 C     0.721163     5.108832    -1.105619
 H    -2.828365     3.589091    -0.859175
 H    -2.544722     6.049935    -0.936974
 H    -0.257345     7.035872    -1.071332
 H     1.446798     3.082592    -1.117911
 H     1.727660     5.529860    -1.162804
 C     0.084670    -2.028740     1.522056
 C     0.559374    -2.281478     0.144565
 C     1.936645    -2.730720    -0.271042
 C     2.461428    -2.106825    -1.575842
 C     1.952543    -2.740547    -2.867583
 C     2.080432    -4.258940    -2.851764
 C     1.430366    -4.854795    -1.608751
 C     2.033252    -4.267891    -0.338467
 C    -0.577472    -2.194413    -0.718714
 C    -1.686850    -1.787339     0.074029
 O    -3.006480    -1.631634    -0.252916
 C    -3.384908    -1.242923    -1.488802
 O    -2.622391    -1.134979    -2.413688
 C    -4.835847    -0.947076    -1.548669
 C    -5.664990    -1.032274    -0.423239
 C    -7.016877    -0.722515    -0.536620
 C    -7.543185    -0.328789    -1.767262
 C    -6.717924    -0.243035    -2.889545
 C    -5.366544    -0.551070    -2.781912
 C    -1.299392    -1.766559     1.457530
 C    -2.210646    -1.507099     2.609303
 C    -1.545854    -1.902749     3.920264
 C    -0.095299    -1.452484     3.932031
 C     0.794207    -2.130355     2.867176
 C     0.969599    -3.622068     3.196775
 C     2.161568    -1.448433     2.952382
 H     2.613894    -2.385982     0.518515
 H     3.560273    -2.203762    -1.553081
 H     2.243567    -1.030032    -1.575007
 H     0.901852    -2.460620    -3.048097
 H     2.512912    -2.318537    -3.717811
 H     1.643251    -4.691888    -3.765963
 H     3.151296    -4.533430    -2.859321
 H     0.342510    -4.665043    -1.629158
 H     1.546721    -5.950646    -1.601573
 H     3.102403    -4.541918    -0.295277
 H     1.561416    -4.715785     0.548951
 H    -0.596592    -2.338716    -1.791976
 H    -5.242071    -1.339728     0.533959
 H    -7.665041    -0.787828     0.340069
 H    -8.605136    -0.085867    -1.852232
 H    -7.131840     0.066518    -3.851692
 H    -4.697034    -0.489797    -3.642167
 H    -2.475969    -0.436811     2.626340
 H    -3.154973    -2.053238     2.451179
 H    -2.090046    -1.454247     4.765298
 H    -1.603682    -2.994989     4.059914
 H    -0.055857    -0.360750     3.769709
 H     0.357690    -1.638232     4.919040
 H     0.026701    -4.182238     3.111724
 H     1.348542    -3.738386     4.224527
 H     1.698340    -4.090181     2.520217
 H     2.553549    -1.581850     3.972785
 H     2.100061    -0.372407     2.753768
 H     2.902731    -1.871015     2.263426


  NORMALMODES   300
 C    -0.07   0.07   0.41
 C    -0.07   0.31  -0.38
Rh     0.03  -0.08  -0.00
 N     0.01  -0.02  -0.00
 C    -0.00   0.01  -0.07
 O     0.02  -0.00   0.01
 O    -0.03   0.01  -0.01
 C    -0.02   0.05  -0.16
 C     0.01  -0.11  -0.04
 C    -0.03   0.11  -0.12
 C     0.00  -0.07   0.01
 C     0.02  -0.09   0.00
 H    -0.06   0.23  -0.17
 H     0.01  -0.14   0.08
 H     0.05  -0.14   0.05
 H     0.04  -0.21   0.00
 C    -0.05   0.03   0.21
 H    -0.09   0.10   0.16
 H    -0.12   0.31   0.03
 C    -0.03   0.09  -0.00
 H    -0.02   0.13   0.11
 C     0.01  -0.00   0.00
 O     0.00   0.00   0.01
 O     0.01  -0.00  -0.00
 C     0.00   0.00  -0.00
 C     0.00   0.00  -0.00
 H     0.00  -0.00  -0.00
 H     0.00   0.00  -0.00
 H     0.00  -0.00  -0.00
 C     0.00   0.00  -0.00
 H    -0.00   0.00  -0.00
 H    -0.00  -0.00   0.00
 H     0.00   0.00  -0.00
 C     0.00   0.00  -0.00
 H     0.00  -0.00  -0.00
 H     0.00   0.00  -0.00
 H     0.00   0.00  -0.00
 C    -0.02   0.08  -0.02
 C    -0.00   0.08  -0.02
 C     0.01   0.05  -0.01
 C    -0.02   0.04  -0.01
 C    -0.00   0.04  -0.02
 H    -0.02   0.09  -0.00
 H     0.01   0.10  -0.03
 H     0.03   0.05  -0.01
 H    -0.03   0.02   0.01
 H     0.00   0.03  -0.02
 C    -0.02  -0.06   0.04
 C     0.00   0.03   0.01
 C    -0.00   0.01   0.00
 C    -0.01   0.01  -0.00
 C    -0.00   0.00   0.00
 C     0.00   0.00   0.00
 C    -0.00   0.00   0.00
 C    -0.01   0.01   0.01
 C    -0.01   0.00  -0.00
 C     0.01  -0.01   0.00
 O     0.01   0.01   0.01
 C     0.00   0.00   0.00
 O    -0.00  -0.01  -0.00
 C     0.00   0.00   0.00
 C     0.00   0.00   0.00
 C     0.00  -0.00   0.00
 C     0.00  -0.00   0.00
 C     0.00  -0.00   0.00
 C     0.00   0.00   0.00
 C     0.01  -0.03   0.03
 C    -0.00  -0.01   0.01
 C    -0.00  -0.00   0.01
 C     0.00  -0.01   0.01
 C    -0.00  -0.02   0.02
 C     0.01  -0.02   0.03
 C    -0.01  -0.01   0.00
 H     0.00   0.01  -0.00
 H    -0.01   0.01   0.00
 H    -0.01   0.01  -0.01
 H    -0.00   0.00  -0.00
 H    -0.00   0.00   0.00
 H     0.00  -0.00   0.00
 H     0.00   0.00   0.01
 H    -0.00   0.00  -0.00
 H     0.00   0.00   0.01
 H    -0.01   0.01   0.01
 H    -0.01   0.01   0.00
 H    -0.01   0.01  -0.00
 H    -0.00  -0.00   0.00
 H    -0.00  -0.00  -0.00
 H     0.00  -0.00  -0.00
 H     0.00  -0.00   0.00
 H     0.00   0.00   0.00
 H     0.00  -0.01   0.00
 H    -0.00  -0.00   0.02
 H    -0.00   0.00   0.01
 H    -0.01  -0.00   0.01
 H     0.01  -0.01  -0.00
 H    -0.00  -0.00   0.02
 H     0.01  -0.02   0.05
 H     0.03  -0.02   0.02
 H     0.00  -0.02   0.02
 H     0.00   0.01   0.00
 H    -0.02  -0.01  -0.01
 H    -0.01  -0.01   0.00
     -283.9447
