# Supplementary material for: Enantiospecific Synthesis of Planar Chiral Rhodium and Iridium Cyclopentadienyl Complexes: Enabling Streamlined and Computer-Guided Access to Highly Selective Catalysts for Asymmetric C–H Functionalizations
Source: J Am Chem Soc. 2024 Dec 6;146(50):34786–95. doi: 10.1021/jacs.4c13279 (PMC11664503; doi:10.1021/jacs.4c13279)
Supplement: Supplementary file 2 — ja4c13279_si_002.zip [file ja4c13279_si_002.zip › Rh Cartesian Coordinates and Computed Data/rh2-hexene-4ur-1.xyz]

 104
scf done:    -2248.152668
Rh    -0.238363     0.325386     0.023052
 N    -1.862346    -0.351723    -0.994322
 C    -2.169996     0.071868    -2.243127
 O    -2.822511    -1.152152    -0.408396
 O    -3.155117    -0.222948    -2.899279
 C    -1.095281     1.014300    -2.679274
 C    -1.346456     1.941351    -3.683074
 C     0.131996     1.009961    -1.975761
 C     1.057870     2.027524    -2.259563
 C     0.786188     2.978291    -3.242003
 C    -0.401179     2.925342    -3.974043
 H     1.998902     2.080562    -1.709511
 H     1.517708     3.765464    -3.440954
 H    -0.596998     3.662318    -4.756433
 H    -2.307822     1.884774    -4.199918
 C     0.685511    -1.413874    -0.542025
 C     0.935356    -0.688781    -1.774183
 H    -0.005584    -2.256261    -0.604715
 H     0.336527    -1.086200    -2.601073
 C     2.392097    -0.480638    -2.136732
 C    -2.789614    -2.445493    -0.781484
 O    -1.984464    -2.945281    -1.518441
 O    -3.782424    -3.036569    -0.138976
 C    -4.037896    -4.458231    -0.306205
 C    -5.248020    -4.689563     0.584663
 H    -6.091558    -4.067549     0.252757
 H    -5.014310    -4.427069     1.626819
 H    -5.551711    -5.745480     0.546826
 C    -4.369083    -4.755562    -1.762188
 H    -3.502778    -4.572026    -2.409872
 H    -4.672448    -5.808014    -1.863845
 H    -5.201519    -4.120605    -2.099363
 C    -2.839830    -5.258479     0.188993
 H    -2.591514    -4.972728     1.222740
 H    -1.962868    -5.090780    -0.448684
 H    -3.082621    -6.331267     0.179642
 H     1.553997    -1.570782     0.106007
 C     3.145253    -1.798182    -2.291891
 H     2.468249     0.101212    -3.068098
 H     2.887823     0.117969    -1.357586
 C     4.616144    -1.589543    -2.626118
 H     3.069105    -2.380387    -1.358027
 H     2.664039    -2.414447    -3.072261
 C     5.405366    -2.886029    -2.700100
 H     4.701237    -1.042530    -3.581581
 H     5.063796    -0.932180    -1.860761
 H     5.373009    -3.422825    -1.738130
 H     4.999243    -3.562319    -3.469456
 H     6.463456    -2.703204    -2.942226
 C    -1.221184     0.911912     1.884221
 C    -0.888712     2.134409     1.191569
 C    -1.875900     3.177846     0.767423
 C    -1.408519     4.007047    -0.426680
 C    -2.456558     5.032189    -0.839734
 C    -2.846539     5.938929     0.322289
 C    -3.300111     5.126031     1.530228
 C    -2.251741     4.097336     1.939483
 C     0.521129     2.147236     1.047911
 C     1.048069     0.951050     1.648539
 O     2.345351     0.528463     1.783215
 C     3.349439     1.046217     1.048481
 O     3.261327     2.069718     0.419108
 C     4.552804     0.180553     1.068299
 C     4.537797    -1.112543     1.604359
 C     5.673887    -1.911568     1.515531
 C     6.827070    -1.421595     0.902001
 C     6.847029    -0.129105     0.375504
 C     5.711528     0.669265     0.453477
 C    -0.027215     0.207096     2.243655
 C     0.016074    -0.940893     3.238203
 C     0.430089    -2.268329     2.601878
 C     1.009181    -0.585499     4.353250
 C    -1.387799    -1.083119     3.865095
 C    -2.525203    -0.961726     2.863076
 C    -2.581494     0.448595     2.291476
 H    -2.792261     2.642483     0.457488
 H    -1.168803     3.343734    -1.268425
 H    -0.473164     4.532064    -0.160387
 H    -3.352617     4.499968    -1.206749
 H    -2.084297     5.628043    -1.688516
 H    -3.636799     6.643263     0.015614
 H    -1.974787     6.555167     0.608889
 H    -3.531290     5.790148     2.378944
 H    -4.240142     4.600790     1.281901
 H    -2.611796     3.499265     2.792273
 H    -1.336894     4.611842     2.285506
 H     1.116005     2.895198     0.535227
 H     3.630178    -1.489377     2.077288
 H     5.659150    -2.924093     1.924592
 H     7.716099    -2.052745     0.831259
 H     7.750418     0.252707    -0.104998
 H     5.692960     1.676251     0.032265
 H    -0.278299    -2.576593     1.820797
 H     0.469765    -3.055993     3.370656
 H     1.423776    -2.197025     2.139030
 H     2.040591    -0.534078     3.977879
 H     0.762832     0.387197     4.806111
 H     0.968786    -1.348552     5.146424
 H    -1.431965    -2.047841     4.395799
 H    -1.512316    -0.300618     4.635005
 H    -2.402438    -1.682656     2.040596
 H    -3.485141    -1.205588     3.342534
 H    -2.964870     1.148425     3.055877
 H    -3.271846     0.499229     1.437338


  NORMALMODES   306
Rh     0.03   0.00  -0.07
 N     0.00   0.01  -0.01
 C    -0.03   0.06   0.01
 O     0.02   0.00   0.00
 O    -0.02   0.00   0.01
 C    -0.09   0.12   0.03
 C    -0.00   0.01  -0.10
 C    -0.26   0.36   0.23
 C    -0.08   0.13   0.07
 C     0.01  -0.00  -0.08
 C     0.01  -0.00  -0.08
 H    -0.14   0.17   0.16
 H     0.05  -0.06  -0.15
 H     0.04  -0.03  -0.12
 H     0.05  -0.05  -0.19
 C     0.05  -0.20   0.10
 C     0.07  -0.30   0.22
 H    -0.13  -0.06   0.22
 H    -0.17   0.14   0.19
 C    -0.03  -0.03   0.08
 C     0.01   0.00   0.00
 O     0.01  -0.00   0.00
 O     0.00   0.00  -0.00
 C     0.00   0.00  -0.00
 C     0.00   0.00  -0.00
 H     0.00   0.00  -0.00
 H     0.00   0.00  -0.00
 H     0.00   0.00  -0.00
 C     0.00   0.00  -0.00
 H     0.00   0.00  -0.00
 H     0.00   0.00   0.00
 H     0.00   0.00  -0.00
 C     0.00   0.00  -0.00
 H     0.00   0.00  -0.00
 H    -0.00  -0.00  -0.00
 H    -0.00   0.00   0.00
 H    -0.03  -0.14   0.22
 C     0.02  -0.00   0.01
 H    -0.18  -0.01   0.09
 H    -0.01  -0.02   0.06
 C     0.01   0.01  -0.01
 H     0.05  -0.03  -0.01
 H     0.02   0.01   0.00
 C     0.01   0.01  -0.01
 H     0.01   0.01  -0.01
 H     0.02   0.01  -0.01
 H     0.00   0.01  -0.00
 H     0.00   0.01  -0.00
 H     0.01   0.00  -0.01
 C     0.01  -0.02   0.02
 C     0.01  -0.05  -0.05
 C     0.01  -0.02  -0.02
 C     0.00  -0.01  -0.01
 C     0.00  -0.00   0.00
 C     0.00  -0.01   0.01
 C     0.01  -0.02   0.00
 C     0.01  -0.03  -0.01
 C     0.02  -0.02  -0.01
 C     0.00  -0.01  -0.00
 O    -0.00  -0.01  -0.00
 C     0.00  -0.00   0.00
 O     0.00   0.00   0.01
 C     0.00  -0.00   0.00
 C     0.00  -0.00   0.00
 C     0.00  -0.00   0.00
 C     0.00  -0.00  -0.00
 C    -0.00  -0.00  -0.00
 C    -0.00  -0.00   0.00
 C    -0.01  -0.00   0.02
 C    -0.00  -0.00   0.01
 C    -0.00  -0.01   0.03
 C    -0.00   0.00   0.01
 C    -0.00  -0.00   0.01
 C    -0.00  -0.00   0.01
 C    -0.00  -0.00   0.01
 H     0.00  -0.01  -0.02
 H    -0.00   0.01  -0.02
 H     0.00  -0.01  -0.01
 H     0.00   0.00  -0.00
 H     0.00  -0.00   0.00
 H    -0.00  -0.01   0.01
 H     0.00  -0.01   0.00
 H     0.02  -0.03   0.01
 H     0.01  -0.02   0.00
 H     0.01  -0.03  -0.01
 H     0.02  -0.03  -0.01
 H     0.02  -0.01   0.01
 H     0.00  -0.00   0.01
 H     0.00  -0.00   0.00
 H     0.00   0.00  -0.00
 H    -0.00   0.00   0.00
 H    -0.00  -0.00   0.00
 H     0.00  -0.02   0.03
 H    -0.01   0.00   0.03
 H     0.00  -0.02   0.04
 H    -0.00   0.00   0.01
 H    -0.00   0.00   0.01
 H     0.00   0.00   0.01
 H    -0.00  -0.00   0.01
 H    -0.00  -0.00   0.01
 H    -0.00  -0.00   0.01
 H    -0.00  -0.01   0.01
 H    -0.01  -0.00   0.00
 H     0.01  -0.01  -0.00
     -297.2666
