# Supplementary material for: Enantiospecific Synthesis of Planar Chiral Rhodium and Iridium Cyclopentadienyl Complexes: Enabling Streamlined and Computer-Guided Access to Highly Selective Catalysts for Asymmetric C–H Functionalizations
Source: J Am Chem Soc. 2024 Dec 6;146(50):34786–95. doi: 10.1021/jacs.4c13279 (PMC11664503; doi:10.1021/jacs.4c13279)
Supplement: Supplementary file 2 — ja4c13279_si_002.zip [file ja4c13279_si_002.zip › Rh Cartesian Coordinates and Computed Data/rh1-hexene-4dr-6.xyz]

  98
scf done:    -2169.579638
Rh     0.782237    -0.094630     0.565004
 N    -0.098820     0.609811    -1.111756
 C     0.564175     1.389657    -1.993385
 O    -1.466646     0.601814    -1.306581
 O     0.110086     1.903773    -3.006451
 C     1.964606     1.566263    -1.508567
 C     2.974484     1.970458    -2.375691
 C     2.221776     1.338004    -0.140129
 C     3.528942     1.534839     0.324174
 C     4.543690     1.929108    -0.544174
 C     4.272132     2.146420    -1.897114
 H     3.756572     1.405219     1.386249
 H     5.556612     2.074666    -0.160022
 H     5.070301     2.461981    -2.572857
 H     2.714362     2.140919    -3.423327
 C    -0.169642     1.452159     1.521627
 C     1.043676     2.151091     1.167491
 H    -0.314846     1.163881     2.564605
 C     0.883229     3.492418     0.471348
 H     1.777753     2.188917     1.981212
 C    -1.971125    -0.473957    -1.949409
 O    -1.365370    -1.472242    -2.217075
 O    -3.259099    -0.332702    -2.198926
 C    -3.994851     0.930762    -2.257016
 C    -5.375830     0.472929    -2.703038
 H    -6.034428     1.341734    -2.844956
 H    -5.305903    -0.076306    -3.652629
 H    -5.821882    -0.190484    -1.947825
 C    -4.085268     1.586117    -0.884271
 H    -4.396788     0.849906    -0.129261
 H    -4.843786     2.382276    -0.917626
 H    -3.130714     2.027747    -0.576878
 C    -3.352358     1.834452    -3.299201
 H    -2.302315     2.059801    -3.061223
 H    -3.383787     1.354087    -4.288563
 H    -3.912432     2.779604    -3.360049
 H    -1.092313     1.754634     1.017301
 C     0.271443     4.520237     1.418349
 H     1.858010     3.852888     0.108225
 H     0.236014     3.378199    -0.412091
 C     0.118968     5.892218     0.775447
 H    -0.714193     4.163705     1.764490
 H     0.896739     4.607063     2.325851
 C    -0.496645     6.924916     1.705484
 H     1.107236     6.242845     0.429770
 H    -0.496912     5.795060    -0.135636
 H     0.118121     7.066887     2.609043
 H    -1.500669     6.615165     2.037475
 H    -0.596540     7.904639     1.214306
 C     1.959033    -1.634730     1.714063
 C     1.902681    -2.104527     0.348571
 C     3.040794    -2.553272    -0.527037
 C     2.542401    -3.131403    -1.853947
 C     3.685508    -3.648670    -2.719117
 C     4.740589    -2.576385    -2.962429
 C     5.247144    -2.005972    -1.643996
 C     4.097856    -1.480904    -0.794097
 C     0.534191    -2.206135     0.024373
 C    -0.259493    -1.864752     1.173886
 O    -1.604489    -2.112596     1.130368
 C    -2.542600    -1.317596     1.685283
 O    -2.302996    -0.444044     2.476397
 C    -3.897298    -1.656523     1.188888
 C    -4.992576    -1.076031     1.840364
 C    -6.282173    -1.325153     1.386297
 C    -6.480774    -2.147163     0.274712
 C    -5.390432    -2.718179    -0.380587
 C    -4.097058    -2.478252     0.074066
 C     0.630341    -1.544020     2.251010
 C     0.366078    -1.263445     3.694288
 C     1.597581    -0.667823     4.367563
 C     2.846087    -1.483600     4.054617
 C     3.181950    -1.450856     2.564828
 H     3.538501    -3.376624     0.026643
 H     1.993989    -2.341548    -2.397491
 H     1.817815    -3.939483    -1.665644
 H     3.288034    -4.024710    -3.675359
 H     4.157101    -4.513871    -2.218013
 H     5.574493    -2.983193    -3.557177
 H     4.297286    -1.759867    -3.560206
 H     5.971656    -1.195635    -1.825514
 H     5.790411    -2.792950    -1.088758
 H     4.480448    -1.070786     0.151010
 H     3.611075    -0.644334    -1.318690
 H     0.095427    -2.449158    -0.941379
 H    -4.805840    -0.426321     2.697728
 H    -7.137455    -0.875494     1.895597
 H    -7.494332    -2.338256    -0.086553
 H    -5.545507    -3.344566    -1.261427
 H    -3.237627    -2.897527    -0.450027
 H    -0.518177    -0.622135     3.802308
 H     0.105819    -2.221361     4.181329
 H     1.739617     0.371736     4.019853
 H     1.434019    -0.613776     5.454608
 H     2.675729    -2.527779     4.371046
 H     3.707235    -1.119770     4.635980
 H     3.674963    -0.498920     2.313244
 H     3.912927    -2.237239     2.315420


  NORMALMODES   288
Rh    -0.04  -0.07   0.01
 N    -0.02   0.00   0.01
 C    -0.03   0.03   0.04
 O    -0.01  -0.00  -0.01
 O     0.01   0.00   0.01
 C    -0.05   0.10   0.10
 C    -0.03  -0.07   0.05
 C    -0.12   0.40   0.21
 C    -0.01   0.13   0.06
 C     0.01  -0.05   0.01
 C    -0.02  -0.06   0.01
 H    -0.01   0.24   0.07
 H     0.03  -0.14  -0.02
 H    -0.02  -0.11  -0.02
 H    -0.04  -0.18   0.03
 C     0.18  -0.02  -0.15
 C     0.29  -0.01  -0.30
 H     0.20   0.30  -0.05
 C     0.04   0.11  -0.05
 H     0.11   0.15  -0.13
 C    -0.00  -0.00  -0.00
 O    -0.00  -0.00  -0.00
 O    -0.00  -0.00  -0.00
 C    -0.00  -0.00  -0.00
 C    -0.00   0.00  -0.00
 H    -0.00   0.00   0.00
 H    -0.00   0.00  -0.00
 H    -0.00   0.00  -0.00
 C    -0.00  -0.00  -0.00
 H    -0.00  -0.00  -0.00
 H     0.00  -0.00  -0.00
 H     0.00  -0.01   0.00
 C    -0.00  -0.00  -0.00
 H    -0.00   0.00  -0.00
 H    -0.00  -0.00  -0.00
 H    -0.00  -0.00  -0.00
 H     0.18   0.08  -0.09
 C     0.00   0.01   0.01
 H    -0.01   0.23  -0.08
 H     0.03   0.11  -0.04
 C    -0.02   0.01   0.02
 H     0.01  -0.03  -0.01
 H     0.00  -0.00   0.01
 C    -0.01   0.01   0.01
 H    -0.02   0.01   0.02
 H    -0.02   0.01   0.02
 H    -0.01   0.01   0.01
 H    -0.01   0.01   0.02
 H    -0.01   0.01   0.01
 C    -0.01  -0.02  -0.00
 C     0.01  -0.05  -0.00
 C     0.01  -0.02   0.00
 C     0.01  -0.01  -0.00
 C     0.01  -0.00  -0.01
 C     0.00   0.01  -0.00
 C    -0.01   0.01  -0.00
 C    -0.01   0.00   0.01
 C     0.02  -0.04  -0.01
 C     0.01   0.02  -0.01
 O     0.01   0.01  -0.01
 C     0.01   0.01  -0.00
 O     0.00   0.01  -0.00
 C     0.00   0.00  -0.00
 C     0.00   0.00  -0.00
 C     0.00  -0.00   0.00
 C     0.00  -0.00   0.00
 C     0.00   0.00   0.00
 C     0.00   0.00   0.00
 C     0.01  -0.01   0.01
 C    -0.00   0.01   0.00
 C     0.00   0.00  -0.00
 C    -0.00   0.00  -0.00
 C    -0.00   0.00  -0.01
 H     0.04  -0.02  -0.02
 H     0.01  -0.01   0.01
 H     0.01  -0.01  -0.01
 H     0.01   0.00  -0.01
 H     0.01  -0.00  -0.01
 H     0.01   0.01   0.00
 H    -0.00   0.00  -0.01
 H    -0.01   0.02  -0.00
 H     0.00   0.02   0.00
 H    -0.01  -0.01   0.01
 H    -0.03  -0.00   0.02
 H     0.01  -0.05  -0.00
 H     0.00   0.00  -0.00
 H     0.00  -0.00   0.00
 H     0.00  -0.00   0.00
 H     0.00  -0.00   0.00
 H     0.00   0.00  -0.00
 H     0.01   0.03  -0.02
 H    -0.02   0.02   0.01
 H     0.00   0.00  -0.01
 H     0.00   0.00  -0.00
 H     0.00   0.00  -0.01
 H     0.00  -0.00  -0.01
 H    -0.02   0.01  -0.01
 H     0.00   0.01  -0.01
     -313.5177
