# Supplementary material for: Enantiospecific Synthesis of Planar Chiral Rhodium and Iridium Cyclopentadienyl Complexes: Enabling Streamlined and Computer-Guided Access to Highly Selective Catalysts for Asymmetric C–H Functionalizations
Source: J Am Chem Soc. 2024 Dec 6;146(50):34786–95. doi: 10.1021/jacs.4c13279 (PMC11664503; doi:10.1021/jacs.4c13279)
Supplement: Supplementary file 2 — ja4c13279_si_002.zip [file ja4c13279_si_002.zip › Rh Cartesian Coordinates and Computed Data/rh3-hexene-4us-3.xyz]

 104
scf done:    -2248.133790
Rh     0.090824    -0.266043     0.352867
 N     1.924108     0.607752     0.296367
 C     2.748084     0.611775     1.368571
 O     2.465056     1.177171    -0.838091
 O     3.898384     1.021008     1.408485
 C     2.001810     0.042244     2.527748
 C     2.685058    -0.430744     3.641509
 C     0.592390    -0.036813     2.437892
 C    -0.090537    -0.660614     3.491549
 C     0.596111    -1.156655     4.598794
 C     1.983120    -1.031244     4.686133
 H    -1.176909    -0.751586     3.460222
 H     0.038090    -1.641707     5.403787
 H     2.514506    -1.409465     5.562434
 H     3.772944    -0.327406     3.653537
 C    -0.606142     1.642428     0.409765
 C    -0.289718     1.532634     1.825842
 H     0.007757     2.331864    -0.173052
 H     0.589651     2.135963     2.078971
 C    -1.450936     1.741098     2.773002
 C     2.650667     2.512800    -0.753101
 O     2.205322     3.226728     0.104038
 O     3.366809     2.855312    -1.806785
 C     3.821881     4.226213    -1.980775
 C     2.625906     5.153346    -2.154115
 H     2.027805     5.199219    -1.235533
 H     2.977541     6.166642    -2.398456
 H     1.988545     4.803300    -2.980266
 C     4.637915     4.150018    -3.261320
 H     4.011017     3.807530    -4.097469
 H     5.047227     5.139572    -3.510170
 H     5.471297     3.442993    -3.142039
 C     4.697772     4.626069    -0.801030
 H     5.145739     5.612478    -0.991651
 H     4.114610     4.673594     0.127013
 H     5.507554     3.894272    -0.665698
 H    -1.669465     1.634672     0.141223
 C    -1.995451     3.163370     2.675237
 H    -2.258318     1.025367     2.538481
 H    -1.139166     1.545879     3.810151
 C    -3.119548     3.434937     3.665633
 H    -1.172223     3.880098     2.844590
 H    -2.354444     3.356818     1.649950
 C    -3.676383     4.845903     3.567677
 H    -3.930155     2.702574     3.501650
 H    -2.753246     3.249645     4.690746
 H    -4.486040     5.014659     4.293640
 H    -4.082737     5.045776     2.563069
 H    -2.894188     5.597558     3.760143
 C    -0.301565    -2.565987     0.195398
 C     0.467646    -2.128484    -0.910184
 C     1.725753    -2.732125    -1.457398
 C     1.410305    -3.544654    -2.722989
 C     2.601852    -4.436713    -3.094867
 C     3.943735    -3.794437    -2.713505
 C     3.852405    -2.275672    -2.783508
 C     2.845864    -1.725290    -1.763701
 C    -0.278738    -1.087619    -1.597898
 C    -1.522622    -0.959717    -0.930565
 O    -2.533815    -0.116162    -1.306962
 C    -3.632104    -0.681808    -1.873878
 O    -3.741544    -1.864844    -2.045228
 C    -4.648604     0.336185    -2.230156
 C    -4.443537     1.704894    -2.019285
 C    -5.437127     2.613796    -2.370532
 C    -6.632086     2.161469    -2.930715
 C    -6.836899     0.797318    -3.143099
 C    -5.847181    -0.114770    -2.794505
 C    -1.528050    -1.792725     0.220473
 C    -2.670800    -2.061632     1.148805
 C    -2.562688    -3.485458     1.685383
 C    -1.162522    -3.765738     2.211408
 C    -0.052611    -3.732140     1.137020
 C    -0.111782    -5.035453     0.323028
 C     1.296024    -3.634278     1.857223
 H     2.101151    -3.441981    -0.708192
 H     1.185059    -2.839418    -3.540945
 H     0.500138    -4.148630    -2.585808
 H     2.504009    -5.416151    -2.597520
 H     2.574271    -4.642295    -4.177411
 H     4.747011    -4.173455    -3.364315
 H     4.224742    -4.087166    -1.686931
 H     4.837320    -1.812724    -2.619625
 H     3.551221    -1.987642    -3.805734
 H     2.421407    -0.782685    -2.135045
 H     3.350878    -1.456643    -0.823701
 H     0.005103    -0.587176    -2.521065
 H    -3.503987     2.048118    -1.584300
 H    -5.278513     3.682136    -2.207819
 H    -7.409939     2.878218    -3.205114
 H    -7.772745     0.445711    -3.583038
 H    -5.978712    -1.187555    -2.949457
 H    -3.622491    -1.918429     0.616184
 H    -2.669201    -1.343538     1.984770
 H    -3.304921    -3.640774     2.483650
 H    -2.819078    -4.195215     0.881022
 H    -1.128072    -4.752683     2.700392
 H    -0.918619    -3.028647     2.991469
 H     0.017783    -5.901627     0.991115
 H    -1.074070    -5.145618    -0.198919
 H     0.682776    -5.076637    -0.434598
 H     1.383584    -4.448371     2.594097
 H     1.391270    -2.679393     2.389459
 H     2.147714    -3.720418     1.169087


  NORMALMODES   306
Rh     0.00  -0.03  -0.06
 N    -0.01   0.01  -0.01
 C    -0.03   0.05  -0.01
 O     0.01   0.00  -0.01
 O    -0.01   0.00   0.01
 C    -0.08   0.13   0.01
 C    -0.05  -0.03  -0.08
 C    -0.14   0.45   0.14
 C    -0.05   0.14   0.05
 C    -0.02  -0.03  -0.05
 C    -0.02  -0.03  -0.06
 H    -0.06   0.22   0.13
 H    -0.01  -0.12  -0.09
 H    -0.00  -0.08  -0.09
 H    -0.04  -0.12  -0.15
 C     0.09  -0.14   0.18
 C     0.17  -0.19   0.29
 H    -0.02   0.05   0.28
 H    -0.05   0.21   0.17
 C     0.02   0.01   0.10
 C     0.00   0.00  -0.01
 O     0.01   0.00  -0.00
 O     0.00   0.00  -0.01
 C     0.00   0.00  -0.00
 C     0.00   0.00  -0.00
 H     0.00   0.00  -0.00
 H    -0.00   0.00   0.00
 H     0.00   0.00  -0.00
 C     0.00   0.00  -0.00
 H     0.00   0.00  -0.00
 H     0.00   0.00  -0.00
 H     0.00   0.00  -0.00
 C     0.00   0.00  -0.00
 H     0.00   0.00   0.00
 H     0.00   0.00  -0.00
 H     0.00   0.00  -0.00
 H     0.06  -0.03   0.29
 C     0.02  -0.01  -0.00
 H     0.04  -0.00   0.06
 H    -0.12   0.07   0.16
 C     0.00   0.01  -0.02
 H     0.01   0.01  -0.01
 H     0.03  -0.04  -0.01
 C    -0.00   0.00  -0.01
 H     0.00   0.01  -0.02
 H    -0.00   0.01  -0.01
 H    -0.00  -0.00  -0.01
 H     0.00   0.01  -0.01
 H    -0.00   0.01  -0.01
 C     0.01  -0.04  -0.02
 C    -0.00  -0.05  -0.00
 C     0.00  -0.02  -0.01
 C     0.01  -0.01  -0.01
 C     0.01  -0.01  -0.01
 C     0.00  -0.00  -0.00
 C    -0.00  -0.00   0.00
 C    -0.01  -0.01   0.00
 C     0.02   0.01   0.03
 C    -0.01  -0.01   0.00
 O     0.00  -0.00   0.00
 C     0.00   0.00   0.00
 O    -0.00   0.00  -0.00
 C     0.00   0.00  -0.00
 C     0.00   0.00   0.00
 C     0.00  -0.00   0.00
 C     0.00   0.00   0.00
 C     0.00   0.00   0.00
 C     0.00   0.00  -0.00
 C     0.01  -0.00  -0.01
 C     0.01   0.00  -0.00
 C     0.00   0.00  -0.00
 C     0.00   0.00   0.00
 C     0.00  -0.02  -0.00
 C     0.00  -0.02   0.01
 C    -0.00   0.00  -0.00
 H     0.01  -0.03  -0.02
 H     0.01  -0.01  -0.01
 H     0.01  -0.01  -0.02
 H     0.01  -0.01  -0.01
 H     0.01  -0.01  -0.01
 H     0.01   0.00  -0.00
 H     0.00  -0.00  -0.00
 H    -0.00   0.00   0.00
 H     0.00   0.00   0.00
 H    -0.01  -0.01   0.00
 H    -0.01  -0.01   0.00
 H     0.02   0.01   0.03
 H     0.00  -0.00   0.00
 H     0.00  -0.00   0.00
 H     0.00   0.00   0.00
 H     0.00   0.00   0.00
 H     0.00   0.00  -0.00
 H     0.01   0.01   0.00
 H     0.02   0.00  -0.00
 H    -0.00   0.01  -0.00
 H     0.00   0.00  -0.00
 H    -0.00   0.01   0.02
 H     0.00   0.01  -0.01
 H     0.00  -0.02   0.01
 H     0.00  -0.02   0.01
 H    -0.00  -0.02   0.01
 H     0.01   0.02   0.01
 H    -0.01   0.02  -0.02
 H    -0.00   0.00   0.00
     -308.7661
