# Supplementary material for: Enantiospecific Synthesis of Planar Chiral Rhodium and Iridium Cyclopentadienyl Complexes: Enabling Streamlined and Computer-Guided Access to Highly Selective Catalysts for Asymmetric C–H Functionalizations
Source: J Am Chem Soc. 2024 Dec 6;146(50):34786–95. doi: 10.1021/jacs.4c13279 (PMC11664503; doi:10.1021/jacs.4c13279)
Supplement: Supplementary file 2 — ja4c13279_si_002.zip [file ja4c13279_si_002.zip › Rh Cartesian Coordinates and Computed Data/rh2-hexene-3ds-4.xyz]

 104
scf done:    -2248.150477
Rh     0.217150    -0.457242    -0.285682
 N     1.266950     1.277482    -0.502105
 C     1.989041     1.524489    -1.619775
 O     1.041554     2.420243     0.254028
 O     2.508204     2.588692    -1.926976
 C     2.096080     0.263759    -2.404889
 C     3.197470     0.024503    -3.219058
 C     1.094688    -0.713769    -2.226757
 C     1.265042    -1.959977    -2.848888
 C     2.391017    -2.211514    -3.629572
 C     3.351621    -1.217966    -3.832714
 H     0.492676    -2.726968    -2.747296
 H     2.509870    -3.190818    -4.100207
 H     4.222562    -1.417515    -4.460946
 H     3.936628     0.821661    -3.329449
 C    -1.350836     0.498216    -1.259821
 C    -0.679661    -0.188014    -2.353611
 C    -1.514103     1.992797    -1.321843
 H    -2.252993    -0.002995    -0.886537
 H    -0.426220     0.457068    -3.202790
 H    -1.136802    -1.130472    -2.667055
 C     2.130500     2.858571     0.939398
 O     3.121701     2.221157     1.138643
 O     1.945789     4.063080     1.452154
 C     0.979469     5.066726     1.024055
 C    -0.429340     4.651970     1.424949
 H    -1.122444     5.489909     1.258109
 H    -0.773488     3.794980     0.836580
 H    -0.461135     4.386222     2.492166
 C     1.113205     5.323757    -0.469576
 H     0.417905     6.123373    -0.765851
 H     2.136914     5.643704    -0.710823
 H     0.902181     4.425205    -1.061619
 C     1.412168     6.290359     1.819224
 H     2.451116     6.553493     1.575811
 H     1.350247     6.089523     2.898696
 H     0.764766     7.146719     1.581726
 C    -2.727024     2.411091    -2.148245
 H    -1.624096     2.398480    -0.305618
 H    -0.608870     2.461500    -1.734941
 C    -2.915042     3.921402    -2.196988
 H    -2.626682     2.018821    -3.176945
 H    -3.637160     1.937874    -1.735917
 C    -4.115758     4.357297    -3.020431
 H    -3.010384     4.304255    -1.165193
 H    -1.996879     4.384596    -2.599293
 H    -5.051098     3.935776    -2.617873
 H    -4.027037     4.018894    -4.065380
 H    -4.223718     5.452527    -3.034757
 C     1.070832    -1.162476     1.677816
 C     1.245505    -2.213840     0.742566
 C     2.501086    -2.918074     0.320323
 C     2.918435    -3.980348     1.348517
 C     4.131729    -4.769950     0.868627
 C     5.295070    -3.852755     0.505726
 C     4.872670    -2.795233    -0.508341
 C     3.675239    -1.994818    -0.012990
 C    -0.062163    -2.557605     0.250501
 C    -1.024969    -1.767575     0.940543
 O    -2.385375    -1.849210     0.909224
 C    -3.045027    -2.348184    -0.162933
 O    -2.491442    -2.778475    -1.141428
 C    -4.512874    -2.280862     0.021617
 C    -5.102588    -1.788102     1.192338
 C    -6.488991    -1.742295     1.300989
 C    -7.288158    -2.185427     0.246854
 C    -6.702175    -2.678309    -0.919995
 C    -5.317596    -2.727632    -1.033192
 C    -0.344753    -0.845650     1.795271
 C    -0.921598     0.053915     2.863373
 C    -1.489181    -0.844055     3.973807
 C    -2.029961     0.954829     2.320998
 C     0.210799     0.944022     3.407193
 C     1.489491     0.189305     3.738560
 C     2.104321    -0.464694     2.503162
 H     2.250232    -3.455495    -0.612319
 H     3.155684    -3.480865     2.305030
 H     2.072226    -4.656518     1.553463
 H     3.845272    -5.359902    -0.021129
 H     4.437528    -5.498503     1.637119
 H     6.141635    -4.444203     0.120640
 H     5.658275    -3.350243     1.420676
 H     4.608904    -3.284493    -1.463594
 H     5.710918    -2.116257    -0.731527
 H     3.968949    -1.421123     0.880163
 H     3.363050    -1.255638    -0.763125
 H    -0.286184    -3.330926    -0.477553
 H    -4.470989    -1.444304     2.012307
 H    -6.949764    -1.358218     2.213642
 H    -8.376538    -2.146605     0.335482
 H    -7.329526    -3.025072    -1.744033
 H    -4.832735    -3.108408    -1.934159
 H    -2.299607    -1.479090     3.585226
 H    -1.896942    -0.229454     4.791946
 H    -0.720819    -1.508405     4.395631
 H    -1.634423     1.600948     1.526914
 H    -2.421696     1.597082     3.125230
 H    -2.865767     0.374944     1.906178
 H    -0.163853     1.474271     4.298039
 H     0.429663     1.716747     2.653668
 H     1.283505    -0.573827     4.508454
 H     2.223538     0.880779     4.178440
 H     2.877633    -1.188899     2.798895
 H     2.610046     0.298181     1.890218


  NORMALMODES   306
Rh     0.01  -0.01  -0.07
 N     0.01  -0.01  -0.00
 C     0.05  -0.02   0.01
 O    -0.01  -0.01  -0.00
 O     0.00   0.00   0.01
 C     0.13  -0.03   0.06
 C     0.03   0.02  -0.08
 C     0.33  -0.14   0.32
 C     0.11  -0.05   0.11
 C     0.01   0.02  -0.06
 C     0.01   0.01  -0.07
 H     0.16  -0.08   0.22
 H    -0.04   0.05  -0.13
 H    -0.03   0.02  -0.12
 H    -0.02   0.05  -0.19
 C    -0.20   0.06   0.06
 C    -0.31   0.02   0.20
 C    -0.05   0.05   0.03
 H    -0.09   0.09   0.34
 H     0.22  -0.09   0.29
 H    -0.08  -0.08   0.20
 C    -0.01  -0.01  -0.00
 O    -0.00  -0.00   0.00
 O    -0.00  -0.00  -0.00
 C    -0.00  -0.00  -0.00
 C    -0.00   0.00   0.00
 H    -0.00   0.00  -0.00
 H     0.00  -0.00   0.01
 H     0.00   0.01   0.00
 C    -0.00  -0.00  -0.00
 H    -0.00  -0.00  -0.00
 H    -0.00   0.00   0.00
 H     0.01  -0.00  -0.00
 C     0.00  -0.00  -0.00
 H     0.00  -0.00  -0.00
 H     0.00  -0.00  -0.00
 H     0.00  -0.00  -0.00
 C    -0.02   0.04   0.01
 H    -0.02   0.10   0.01
 H    -0.02  -0.04  -0.00
 C    -0.01   0.03  -0.01
 H    -0.00   0.02   0.02
 H    -0.03   0.05  -0.00
 C    -0.01   0.02  -0.01
 H    -0.02   0.04  -0.01
 H    -0.01   0.02  -0.01
 H    -0.01   0.02  -0.01
 H    -0.01   0.01  -0.01
 H    -0.02   0.02  -0.02
 C    -0.02   0.03  -0.02
 C    -0.02   0.02  -0.03
 C    -0.00   0.01  -0.01
 C    -0.01   0.01  -0.00
 C    -0.01   0.01   0.00
 C    -0.00  -0.00   0.00
 C    -0.00  -0.00   0.00
 C     0.00   0.01   0.00
 C    -0.00  -0.01  -0.00
 C     0.00   0.01   0.00
 O     0.00   0.00   0.00
 C    -0.00  -0.00   0.00
 O    -0.00   0.00   0.00
 C    -0.00  -0.00   0.00
 C    -0.00  -0.00   0.00
 C    -0.00   0.00   0.00
 C     0.00   0.00   0.00
 C     0.00   0.00   0.00
 C     0.00  -0.00   0.00
 C    -0.01  -0.01   0.02
 C    -0.01  -0.00   0.01
 C    -0.01   0.01   0.01
 C    -0.00   0.00   0.01
 C    -0.00  -0.00   0.00
 C    -0.00   0.00  -0.00
 C    -0.01   0.00  -0.01
 H     0.00   0.01  -0.01
 H    -0.01   0.01  -0.00
 H    -0.01   0.01  -0.00
 H    -0.01   0.01   0.00
 H    -0.02   0.01   0.00
 H    -0.01  -0.01   0.00
 H    -0.00  -0.00   0.00
 H    -0.00   0.00   0.00
 H     0.00  -0.00   0.00
 H     0.01  -0.00   0.01
 H     0.02   0.01   0.01
 H    -0.01  -0.03   0.02
 H    -0.00  -0.00   0.00
 H    -0.00   0.00   0.00
 H     0.00   0.00  -0.00
 H     0.00   0.00   0.00
 H    -0.00  -0.00   0.00
 H    -0.00   0.00   0.01
 H    -0.01   0.00   0.01
 H    -0.01   0.01   0.02
 H    -0.00  -0.00   0.01
 H    -0.00   0.00   0.00
 H    -0.01   0.00   0.01
 H     0.00   0.00   0.01
 H    -0.01  -0.00   0.00
 H     0.00  -0.00  -0.01
 H     0.00   0.00  -0.01
 H    -0.02  -0.01  -0.02
 H     0.00   0.00  -0.00
     -309.2668
