# Supplementary material for: Enantiospecific Synthesis of Planar Chiral Rhodium and Iridium Cyclopentadienyl Complexes: Enabling Streamlined and Computer-Guided Access to Highly Selective Catalysts for Asymmetric C–H Functionalizations
Source: J Am Chem Soc. 2024 Dec 6;146(50):34786–95. doi: 10.1021/jacs.4c13279 (PMC11664503; doi:10.1021/jacs.4c13279)
Supplement: Supplementary file 2 — ja4c13279_si_002.zip [file ja4c13279_si_002.zip › Rh Cartesian Coordinates and Computed Data/rh1-styrene-4ds-2.xyz]

  96
scf done:    -2243.334528
 C     0.379241     2.087862    -2.126408
 C     1.554622     1.471304    -0.773499
Rh    -0.030062     0.015618    -1.040373
 N    -0.761483     1.232098     0.404824
 C     0.062632     2.000516     1.154672
 O    -2.092845     1.343624     0.742046
 O    -0.237743     2.644439     2.145858
 C     1.425732     1.939018     0.552538
 C     2.539087     2.315073     1.293725
 C     2.844688     1.367946    -1.310201
 C     3.963984     1.713377    -0.556746
 C     3.814794     2.199097     0.743670
 H     2.977642     1.049526    -2.348060
 H     4.960349     1.622185    -0.996502
 H     4.694364     2.485245     1.324929
 H     2.372110     2.683885     2.309049
 C    -0.869196     1.362758    -2.333342
 H    -1.787701     1.819121    -1.956890
 H    -0.987594     0.894485    -3.316559
 C     0.343387     3.527564    -1.705044
 H     1.086978     1.938219    -2.947827
 C    -2.457995     0.636806     1.832895
 O    -1.771120    -0.161354     2.409900
 O    -3.710867     0.964963     2.083633
 C    -4.393907     0.459116     3.265375
 C    -3.644451     0.904147     4.513777
 H    -3.508703     1.995559     4.505650
 H    -2.656538     0.430174     4.572495
 H    -4.222780     0.631175     5.408665
 C    -5.755336     1.129929     3.178713
 H    -5.644831     2.223603     3.190614
 H    -6.382046     0.828732     4.030229
 H    -6.265981     0.844314     2.247355
 C    -4.532456    -1.055787     3.186743
 H    -5.137594    -1.412310     4.033248
 H    -5.042144    -1.348083     2.256476
 H    -3.550979    -1.544133     3.227236
 C    -0.729720     4.080594    -0.998735
 C    -0.705674     5.421301    -0.621514
 C     0.376226     6.231158    -0.958497
 C     1.428315     4.348706    -2.037549
 C     1.443675     5.691020    -1.676036
 H    -1.580622     3.461890    -0.712478
 H    -1.542382     5.831455    -0.051920
 H     0.390405     7.282062    -0.660092
 H     2.278665     3.920853    -2.575685
 H     2.296542     6.317391    -1.948188
 C    -0.059166    -1.843128    -2.251990
 C    -1.101473    -1.849260    -1.262356
 C    -2.556718    -2.078460    -1.533820
 C    -2.869629    -3.582032    -1.481724
 C    -4.339507    -3.866508    -1.769353
 C    -5.254797    -3.083722    -0.834140
 C    -4.951683    -1.591167    -0.892584
 C    -3.484627    -1.304876    -0.600607
 C    -0.443087    -1.818434     0.024103
 C     0.956096    -1.806713    -0.187224
 O     1.880283    -1.685217     0.810686
 C     2.813037    -2.651340     0.976868
 O     2.830503    -3.666590     0.332168
 C     3.788951    -2.278194     2.026661
 C     4.783977    -3.205419     2.355996
 C     5.729318    -2.892048     3.326096
 C     5.684670    -1.651938     3.965915
 C     4.694740    -0.725874     3.636344
 C     3.743861    -1.034552     2.668227
 C     1.208605    -1.811610    -1.596256
 C     2.515556    -1.912995    -2.315098
 C     2.322891    -2.146157    -3.816814
 C     1.115496    -1.408946    -4.387612
 C    -0.175591    -1.901632    -3.740383
 H    -2.756385    -1.732002    -2.564219
 H    -2.608877    -3.956271    -0.475332
 H    -2.222246    -4.124937    -2.189738
 H    -4.536975    -4.947741    -1.689760
 H    -4.564676    -3.586363    -2.814565
 H    -5.107149    -3.442576     0.200935
 H    -6.311486    -3.275119    -1.081567
 H    -5.587393    -1.035112    -0.184494
 H    -5.204279    -1.206848    -1.897538
 H    -3.273624    -0.229332    -0.680250
 H    -3.262610    -1.593987     0.441113
 H    -0.917329    -1.746547     1.002833
 H     4.795418    -4.165546     1.836025
 H     6.505533    -3.615216     3.586300
 H     6.428375    -1.405960     4.728000
 H     4.661719     0.244317     4.137201
 H     2.968323    -0.316596     2.398321
 H     3.072649    -2.750793    -1.868752
 H     3.120704    -1.016078    -2.122425
 H     2.185511    -3.225877    -3.999993
 H     3.239837    -1.860082    -4.354304
 H     1.066442    -1.546688    -5.478558
 H     1.218942    -0.323268    -4.208948
 H    -1.042881    -1.316617    -4.083880
 H    -0.368604    -2.945542    -4.048171


  NORMALMODES   282
 C     0.31  -0.02   0.28
 C    -0.10   0.38  -0.29
Rh    -0.04  -0.07   0.01
 N    -0.03  -0.01  -0.01
 C    -0.03   0.02  -0.06
 O    -0.02   0.00   0.01
 O     0.02  -0.00  -0.02
 C    -0.06   0.07  -0.14
 C    -0.06  -0.09  -0.05
 C    -0.01   0.13  -0.10
 C    -0.02  -0.07  -0.01
 C    -0.04  -0.08  -0.01
 H     0.02   0.25  -0.13
 H    -0.01  -0.15   0.03
 H    -0.05  -0.13   0.03
 H    -0.09  -0.20  -0.02
 C     0.18  -0.02   0.13
 H     0.21   0.09   0.06
 H     0.19   0.26  -0.01
 C     0.05   0.09   0.00
 H     0.09   0.14   0.04
 C    -0.01  -0.00   0.00
 O    -0.00   0.00   0.00
 O    -0.01  -0.00   0.01
 C    -0.00  -0.00   0.00
 C    -0.00  -0.00   0.00
 H    -0.00  -0.00   0.00
 H    -0.00  -0.00   0.00
 H    -0.00  -0.00   0.00
 C    -0.00  -0.00   0.00
 H    -0.00  -0.00   0.00
 H    -0.00  -0.00   0.00
 H    -0.00  -0.00   0.00
 C    -0.00  -0.00   0.00
 H    -0.00  -0.00   0.00
 H    -0.00  -0.00   0.00
 H    -0.00  -0.00   0.00
 C     0.03   0.03  -0.02
 C    -0.00   0.03  -0.01
 C    -0.01   0.05   0.01
 C     0.03   0.09  -0.01
 C     0.00   0.09   0.00
 H     0.05   0.01  -0.02
 H    -0.01   0.02  -0.01
 H    -0.03   0.05   0.02
 H     0.04   0.10   0.01
 H    -0.01   0.11   0.01
 C     0.00  -0.01  -0.00
 C     0.01   0.01   0.01
 C     0.01   0.01   0.01
 C     0.01   0.01   0.00
 C     0.01   0.00   0.00
 C     0.00   0.00  -0.00
 C     0.00   0.00   0.00
 C     0.00   0.00   0.00
 C     0.02  -0.04   0.03
 C     0.00  -0.05   0.02
 O     0.02  -0.01   0.01
 C     0.01  -0.01   0.01
 O     0.01  -0.01   0.00
 C     0.01  -0.01   0.00
 C     0.01  -0.00   0.00
 C     0.01   0.00   0.00
 C     0.00   0.00   0.00
 C     0.00  -0.00   0.00
 C     0.00  -0.01   0.00
 C    -0.01  -0.01   0.01
 C    -0.01   0.01   0.01
 C    -0.00   0.01   0.01
 C    -0.00   0.00   0.00
 C    -0.00   0.00  -0.00
 H     0.01   0.01   0.01
 H     0.01   0.00   0.00
 H     0.01   0.01   0.00
 H     0.01   0.00   0.00
 H     0.01   0.00   0.00
 H     0.00   0.00  -0.00
 H     0.00  -0.00  -0.00
 H     0.00   0.00  -0.00
 H     0.00   0.00  -0.00
 H    -0.00   0.00   0.00
 H     0.00   0.00   0.00
 H     0.02  -0.04   0.02
 H     0.01  -0.00   0.00
 H     0.01   0.00   0.01
 H     0.00   0.00   0.00
 H    -0.00  -0.00   0.01
 H    -0.01  -0.02   0.01
 H     0.00   0.02   0.01
 H    -0.02   0.02   0.00
 H     0.00   0.00   0.01
 H     0.00   0.00   0.01
 H     0.00   0.00   0.00
 H    -0.00   0.00   0.00
 H     0.01   0.02   0.01
 H    -0.01   0.01  -0.02
     -297.6267
