# Supplementary material for: Enantiospecific Synthesis of Planar Chiral Rhodium and Iridium Cyclopentadienyl Complexes: Enabling Streamlined and Computer-Guided Access to Highly Selective Catalysts for Asymmetric C–H Functionalizations
Source: J Am Chem Soc. 2024 Dec 6;146(50):34786–95. doi: 10.1021/jacs.4c13279 (PMC11664503; doi:10.1021/jacs.4c13279)
Supplement: Supplementary file 2 — ja4c13279_si_002.zip [file ja4c13279_si_002.zip › Rh Cartesian Coordinates and Computed Data/rh2-styrene-3us-2.xyz]

 102
scf done:    -2321.906053
Rh    -0.300526    -0.448320    -0.583641
 N    -0.598421     1.304055    -1.560581
 C     0.407051     1.929066    -2.213467
 O    -1.809226     1.965922    -1.570845
 O     0.364820     3.041291    -2.721180
 C     1.601687     1.044436    -2.198349
 C     2.862222     1.556540    -2.480434
 C     1.423378    -0.310775    -1.848994
 C     2.561100    -1.125292    -1.775623
 C     3.827259    -0.603865    -2.039927
 C     3.984453     0.734104    -2.401341
 H     2.458865    -2.182893    -1.534989
 H     4.700404    -1.256859    -1.965882
 H     4.979402     1.132096    -2.612023
 H     2.931316     2.614760    -2.743822
 C    -1.375691    -1.224702    -2.213626
 C     0.000805    -1.240425    -2.680895
 H    -1.982118    -0.401667    -2.601125
 C    -2.159053    -2.448949    -1.993007
 H     0.167621    -0.625798    -3.569504
 H     0.471847    -2.221933    -2.773008
 C    -3.553464    -2.335523    -1.845370
 C    -4.356226    -3.457578    -1.662361
 C    -3.787026    -4.730338    -1.625723
 C    -1.604809    -3.738648    -1.959636
 C    -2.407130    -4.862309    -1.779520
 H    -4.006542    -1.341855    -1.877758
 H    -5.436436    -3.336157    -1.551296
 H    -4.414226    -5.613777    -1.487590
 H    -0.528582    -3.872029    -2.088074
 H    -1.948467    -5.854194    -1.763302
 C    -1.888712     3.155569    -0.926256
 O    -2.867360     3.834747    -1.060529
 O    -0.845704     3.374787    -0.148635
 C    -0.545794     4.710716     0.352983
 C    -1.578982     5.101743     1.399875
 H    -1.317252     6.079226     1.831531
 H    -1.599605     4.363449     2.216511
 H    -2.579119     5.168495     0.952714
 C     0.831754     4.536565     0.970858
 H     0.803548     3.818651     1.803673
 H     1.195145     5.499239     1.358232
 H     1.540817     4.157970     0.221996
 C    -0.494706     5.686719    -0.813843
 H    -1.493839     5.850345    -1.237600
 H     0.156477     5.282994    -1.602193
 H    -0.096796     6.651533    -0.466757
 C    -1.213082    -1.430707     1.282776
 C    -1.290929    -0.004060     1.296564
 C    -2.497571     0.864307     1.498965
 C    -2.889577     0.911125     2.984144
 C    -4.034970     1.890694     3.216507
 C    -5.236315     1.569245     2.334118
 C    -4.845018     1.508948     0.861654
 C    -3.706238     0.523443     0.624790
 C     0.068083     0.506566     1.343114
 C     0.936421    -0.600572     1.302274
 O     2.290326    -0.656597     1.354455
 C     3.069451     0.435019     1.125582
 O     2.628557     1.533835     0.933209
 C     4.509384     0.089452     1.148990
 C     4.976877    -1.194782     1.447940
 C     6.343239    -1.457838     1.419887
 C     7.243916    -0.443480     1.093593
 C     6.779086     0.839701     0.801414
 C     5.415200     1.107082     0.831000
 C     0.163080    -1.816027     1.207247
 C     0.653773    -3.225692     1.478326
 C     1.249191    -3.232956     2.897289
 C     1.719587    -3.693818     0.490373
 C    -0.534935    -4.201126     1.407055
 C    -1.793574    -3.703709     2.097248
 C    -2.313199    -2.429746     1.438213
 H    -2.181799     1.885425     1.234552
 H    -2.012250     1.188947     3.591242
 H    -3.190882    -0.098741     3.316355
 H    -3.682855     2.912762     2.988361
 H    -4.323113     1.890683     4.280356
 H    -6.033787     2.313491     2.490527
 H    -5.657478     0.593663     2.640333
 H    -4.530667     2.508296     0.514430
 H    -5.714694     1.231162     0.244766
 H    -3.400358     0.536383    -0.430710
 H    -4.055447    -0.498139     0.847011
 H     0.347640     1.554168     1.349005
 H     4.267320    -1.984054     1.698410
 H     6.708773    -2.460343     1.653145
 H     8.315846    -0.654123     1.068830
 H     7.485117     1.633487     0.547497
 H     5.021679     2.098185     0.598182
 H     1.597484    -4.245317     3.156129
 H     2.103982    -2.545962     2.973009
 H     0.507011    -2.924864     3.648333
 H     1.318549    -3.703520    -0.533554
 H     2.037041    -4.718719     0.738607
 H     2.604169    -3.043841     0.508670
 H    -0.774478    -4.390935     0.350078
 H    -0.212944    -5.164821     1.834663
 H    -1.596147    -3.517816     3.166710
 H    -2.572732    -4.479866     2.056375
 H    -2.749798    -2.670680     0.455797
 H    -3.126307    -1.991119     2.032827


  NORMALMODES   300
Rh     0.05  -0.01  -0.07
 N     0.02   0.00  -0.01
 C     0.04   0.04   0.04
 O     0.01  -0.01  -0.00
 O    -0.00   0.02   0.00
 C     0.08   0.10   0.12
 C     0.06   0.04  -0.07
 C     0.16   0.22   0.44
 C     0.05   0.08   0.16
 C     0.04   0.02  -0.05
 C     0.04   0.01  -0.07
 H     0.03   0.11   0.29
 H     0.02  -0.01  -0.15
 H     0.04  -0.02  -0.14
 H     0.08   0.01  -0.19
 C    -0.17  -0.05  -0.08
 C    -0.30  -0.09   0.02
 H    -0.17   0.01   0.06
 C    -0.11  -0.04   0.03
 H     0.08   0.24   0.34
 H    -0.09   0.01   0.09
 C    -0.09  -0.04   0.03
 C    -0.06  -0.05   0.02
 C    -0.03  -0.04   0.01
 C    -0.05  -0.01   0.01
 C    -0.02  -0.02   0.01
 H    -0.09  -0.04   0.03
 H    -0.07  -0.08   0.02
 H    -0.01  -0.05   0.00
 H    -0.05   0.02   0.00
 H    -0.01  -0.02   0.01
 C     0.00  -0.01  -0.00
 O     0.00  -0.01  -0.00
 O     0.00  -0.00   0.00
 C    -0.00  -0.00   0.00
 C    -0.00  -0.00  -0.00
 H    -0.00  -0.00  -0.00
 H    -0.00  -0.00  -0.00
 H    -0.00  -0.00  -0.00
 C     0.00  -0.00  -0.00
 H     0.00  -0.00  -0.00
 H     0.00  -0.00  -0.00
 H    -0.00  -0.00  -0.00
 C    -0.00  -0.00  -0.00
 H    -0.00  -0.00  -0.00
 H     0.00   0.00   0.00
 H    -0.00  -0.00   0.00
 C    -0.01   0.00  -0.00
 C    -0.02  -0.02   0.02
 C    -0.01  -0.00   0.01
 C    -0.01   0.00   0.01
 C    -0.01   0.00   0.00
 C    -0.00   0.00   0.00
 C    -0.00   0.00   0.00
 C    -0.00   0.00   0.00
 C    -0.02  -0.02  -0.08
 C    -0.00  -0.03  -0.03
 O    -0.01  -0.01   0.00
 C    -0.00  -0.00  -0.00
 O    -0.00  -0.00   0.01
 C    -0.00  -0.00  -0.00
 C    -0.00  -0.00  -0.00
 C    -0.00   0.00   0.00
 C    -0.00   0.00   0.00
 C    -0.00  -0.00   0.00
 C    -0.00  -0.00  -0.00
 C     0.01  -0.01  -0.01
 C     0.00  -0.01   0.00
 C    -0.00  -0.00   0.00
 C     0.00  -0.01   0.01
 C    -0.00  -0.00   0.00
 C     0.00  -0.00   0.00
 C    -0.00  -0.00   0.00
 H     0.00  -0.01   0.00
 H    -0.01   0.00   0.00
 H    -0.01   0.00   0.01
 H    -0.00   0.00   0.00
 H    -0.01   0.01   0.00
 H    -0.01   0.00  -0.00
 H    -0.00   0.00   0.00
 H    -0.00   0.00   0.00
 H    -0.00   0.00   0.00
 H    -0.00   0.00   0.00
 H    -0.01   0.00   0.00
 H    -0.02  -0.02  -0.08
 H    -0.00  -0.00  -0.00
 H    -0.00   0.00   0.00
 H    -0.00   0.00   0.00
 H    -0.00  -0.00  -0.00
 H    -0.00  -0.00  -0.01
 H    -0.00  -0.00   0.01
 H    -0.00  -0.00  -0.00
 H    -0.00   0.00   0.00
 H     0.01  -0.00   0.00
 H    -0.01  -0.02   0.00
 H     0.01  -0.02   0.02
 H    -0.00  -0.00   0.00
 H    -0.00  -0.00   0.00
 H     0.00   0.00   0.00
 H    -0.00  -0.00   0.01
 H    -0.00  -0.01   0.01
 H    -0.01  -0.01   0.00
     -295.2603
