# Supplementary material for: Enantiospecific Synthesis of Planar Chiral Rhodium and Iridium Cyclopentadienyl Complexes: Enabling Streamlined and Computer-Guided Access to Highly Selective Catalysts for Asymmetric C–H Functionalizations
Source: J Am Chem Soc. 2024 Dec 6;146(50):34786–95. doi: 10.1021/jacs.4c13279 (PMC11664503; doi:10.1021/jacs.4c13279)
Supplement: Supplementary file 2 — ja4c13279_si_002.zip [file ja4c13279_si_002.zip › Rh Cartesian Coordinates and Computed Data/rh3-hexene-4us-1.xyz]

 104
scf done:    -2248.144741
Rh     0.004121    -0.314419     0.198906
 N     1.551727     0.371651     1.336465
 C     1.435444     0.526566     2.674652
 O     2.848049     0.431342     0.868686
 O     2.327962     0.772529     3.469610
 C     0.005180     0.293078     3.040191
 C    -0.334337    -0.024640     4.349512
 C    -0.963285     0.290523     2.009743
 C    -2.269884    -0.097803     2.339886
 C    -2.602231    -0.443682     3.649355
 C    -1.643573    -0.391565     4.661641
 H    -3.042518    -0.125765     1.568912
 H    -3.626889    -0.746666     3.880262
 H    -1.914650    -0.647505     5.688516
 H     0.460128    -0.000557     5.099843
 C    -0.136657     1.617533    -0.429439
 C    -0.897936     1.759912     0.805393
 H     0.835667     2.113439    -0.456419
 H    -0.341410     2.344381     1.546913
 C    -2.339527     2.201639     0.662266
 C     3.332776     1.679115     0.708406
 O     2.726275     2.697407     0.895869
 O     4.568957     1.533015     0.263779
 C     5.391587     2.689488    -0.052249
 C     4.745771     3.491660    -1.174783
 H     4.550041     2.843403    -2.042607
 H     3.801318     3.942430    -0.845384
 H     5.427329     4.293976    -1.493567
 C     5.609377     3.523963     1.202260
 H     4.665944     3.960531     1.553349
 H     6.029463     2.900446     2.005132
 H     6.318679     4.336683     0.986852
 C     6.692592     2.057556    -0.520898
 H     6.514397     1.419436    -1.398939
 H     7.417795     2.837608    -0.793367
 H     7.125167     1.436150     0.276236
 H    -0.704731     1.650483    -1.365139
 C    -2.466590     3.558714    -0.020810
 H    -2.907539     1.461572     0.077441
 H    -2.815675     2.246760     1.653675
 C    -3.911029     4.037010    -0.089252
 H    -1.851785     4.303424     0.515626
 H    -2.051709     3.500907    -1.041150
 C    -4.071806     5.362234    -0.815643
 H    -4.521662     3.262610    -0.586640
 H    -4.315122     4.121309     0.934990
 H    -5.124195     5.683100    -0.847921
 H    -3.495486     6.161508    -0.322644
 H    -3.711965     5.293168    -1.854952
 C     0.480152    -2.551058    -0.053911
 C     0.889608    -1.712138    -1.192431
 C     2.256281    -1.600394    -1.809941
 C     2.544047    -0.197077    -2.368186
 C     3.691861    -0.238066    -3.365674
 C     3.304207    -1.032695    -4.621973
 C     2.251633    -2.102450    -4.307921
 C     2.450500    -2.678867    -2.913027
 C    -0.295599    -1.170058    -1.777558
 C    -1.387974    -1.538384    -0.941219
 O    -2.731449    -1.310666    -1.069898
 C    -3.212351    -0.300758    -1.824905
 O    -2.535351     0.356978    -2.571848
 C    -4.658601    -0.081074    -1.586077
 C    -5.391371    -0.839181    -0.664826
 C    -6.736545    -0.553849    -0.450884
 C    -7.351263     0.484472    -1.151209
 C    -6.622571     1.239458    -2.071595
 C    -5.278925     0.957338    -2.290444
 C    -0.916692    -2.437789     0.079097
 C    -1.734797    -3.125927     1.113590
 C    -0.833901    -3.572009     2.254160
 C     0.362696    -4.325463     1.694136
 C     1.316239    -3.466656     0.831239
 C     2.144993    -4.430318    -0.027866
 C     2.259627    -2.685732     1.752233
 H     2.990636    -1.780920    -1.011403
 H     1.649821     0.215683    -2.863009
 H     2.770305     0.474243    -1.533022
 H     4.565611    -0.699596    -2.874049
 H     4.004829     0.782639    -3.635971
 H     2.914461    -0.352020    -5.396378
 H     4.201216    -1.504377    -5.055702
 H     1.239155    -1.668834    -4.372675
 H     2.279947    -2.904275    -5.062223
 H     1.763205    -3.520430    -2.743832
 H     3.468728    -3.096932    -2.839159
 H    -0.360343    -0.536337    -2.655134
 H    -4.899181    -1.646799    -0.121291
 H    -7.309700    -1.143245     0.268157
 H    -8.406690     0.707727    -0.977690
 H    -7.105420     2.052444    -2.618223
 H    -4.682052     1.534921    -2.999048
 H    -2.540088    -2.466197     1.465978
 H    -2.227040    -3.999835     0.648240
 H    -0.506944    -2.686112     2.824305
 H    -1.393518    -4.209863     2.955044
 H     0.955894    -4.776038     2.505805
 H    -0.012686    -5.165476     1.082092
 H     2.961206    -3.919726    -0.555109
 H     2.600088    -5.195149     0.620845
 H     1.520456    -4.947720    -0.772234
 H     2.890761    -1.973899     1.204173
 H     2.917680    -3.390777     2.283937
 H     1.703239    -2.109273     2.502680


  NORMALMODES   306
Rh     0.04  -0.04  -0.05
 N     0.01  -0.00  -0.01
 C    -0.01   0.05  -0.03
 O     0.01  -0.00   0.00
 O    -0.02   0.01   0.00
 C    -0.03   0.14  -0.06
 C     0.02  -0.04  -0.09
 C    -0.11   0.47  -0.05
 C    -0.03   0.16  -0.02
 C     0.02  -0.04  -0.06
 C     0.02  -0.04  -0.06
 H    -0.08   0.24   0.02
 H     0.04  -0.14  -0.08
 H     0.05  -0.10  -0.07
 H     0.05  -0.14  -0.13
 C    -0.07  -0.11   0.21
 C    -0.11  -0.13   0.35
 H    -0.17   0.10   0.19
 H    -0.13   0.26   0.07
 C    -0.06   0.03   0.08
 C     0.01   0.00   0.00
 O     0.01  -0.00   0.01
 O     0.00   0.00  -0.00
 C     0.00   0.00  -0.00
 C     0.00   0.00  -0.00
 H     0.00   0.00  -0.00
 H    -0.00  -0.00  -0.00
 H    -0.00   0.00  -0.00
 C     0.00   0.00  -0.00
 H     0.00   0.00  -0.00
 H     0.00   0.00  -0.00
 H     0.00   0.00   0.00
 C     0.00   0.00  -0.00
 H     0.00   0.00  -0.00
 H     0.00   0.00  -0.00
 H     0.00   0.00  -0.00
 H    -0.14   0.04   0.25
 C     0.01  -0.01   0.02
 H    -0.02   0.02   0.05
 H    -0.19   0.09   0.01
 C     0.01   0.00  -0.01
 H     0.01   0.00   0.01
 H     0.03  -0.04   0.02
 C     0.01   0.00  -0.01
 H     0.02   0.00  -0.01
 H     0.01   0.01  -0.01
 H     0.01  -0.00  -0.01
 H     0.00   0.00  -0.01
 H     0.01   0.01  -0.01
 C    -0.01  -0.06  -0.01
 C     0.00   0.01   0.03
 C    -0.00   0.01   0.01
 C    -0.00   0.00   0.00
 C    -0.00  -0.00   0.00
 C    -0.00  -0.00   0.00
 C    -0.00   0.00   0.01
 C    -0.01   0.00   0.01
 C    -0.01   0.00   0.00
 C     0.01  -0.01  -0.00
 O     0.01   0.00   0.01
 C     0.00  -0.00   0.00
 O    -0.00  -0.01  -0.00
 C     0.00  -0.00   0.00
 C     0.00  -0.00   0.00
 C     0.00  -0.00   0.00
 C     0.00  -0.00   0.00
 C     0.00  -0.00   0.00
 C     0.00  -0.00   0.00
 C     0.01  -0.04  -0.00
 C    -0.00  -0.01   0.01
 C     0.00  -0.01   0.00
 C     0.00  -0.01   0.01
 C     0.00  -0.03  -0.00
 C     0.01  -0.02   0.01
 C    -0.01  -0.01  -0.01
 H     0.00   0.00   0.00
 H    -0.00   0.00   0.00
 H    -0.00   0.01   0.00
 H    -0.00   0.00   0.00
 H    -0.00  -0.00   0.00
 H     0.00  -0.00   0.00
 H    -0.00  -0.00   0.01
 H    -0.00   0.00  -0.00
 H    -0.00  -0.00   0.01
 H    -0.02   0.01   0.01
 H    -0.01  -0.00   0.01
 H    -0.01   0.01   0.01
 H    -0.00  -0.00   0.00
 H    -0.00  -0.00  -0.00
 H     0.00  -0.00  -0.00
 H     0.00  -0.00  -0.00
 H     0.00  -0.00   0.00
 H     0.01   0.01   0.00
 H    -0.02  -0.01   0.03
 H     0.01  -0.00  -0.01
 H     0.01   0.00   0.01
 H    -0.00  -0.01   0.01
 H    -0.00  -0.02   0.01
 H     0.00  -0.01   0.00
 H     0.02  -0.02   0.01
 H     0.01  -0.03   0.01
 H    -0.01  -0.01  -0.01
 H     0.00   0.00  -0.00
 H    -0.01  -0.00  -0.01
     -303.4039
