# Supplementary material for: Enantiospecific Synthesis of Planar Chiral Rhodium and Iridium Cyclopentadienyl Complexes: Enabling Streamlined and Computer-Guided Access to Highly Selective Catalysts for Asymmetric C–H Functionalizations
Source: J Am Chem Soc. 2024 Dec 6;146(50):34786–95. doi: 10.1021/jacs.4c13279 (PMC11664503; doi:10.1021/jacs.4c13279)
Supplement: Supplementary file 2 — ja4c13279_si_002.zip [file ja4c13279_si_002.zip › Rh Cartesian Coordinates and Computed Data/rh1-hexene-3us-1.xyz]

  98
scf done:    -2169.590275
Rh     0.998087     0.520069    -0.238819
 N    -0.155496    -0.270670    -1.697730
 C     0.354880    -1.107180    -2.632592
 O    -1.520828    -0.098835    -1.765623
 O    -0.277125    -1.752996    -3.453708
 C     1.838304    -1.139648    -2.472433
 C     2.588288    -2.154105    -3.055189
 C     2.447771    -0.164653    -1.650955
 C     3.822571    -0.271675    -1.403313
 C     4.566568    -1.306545    -1.969797
 C     3.958392    -2.242252    -2.807869
 H     4.324036     0.477758    -0.784353
 H     5.637793    -1.372786    -1.762195
 H     4.549860    -3.042408    -3.258230
 H     2.060748    -2.879466    -3.679874
 C     0.776742     2.233034    -1.397340
 C     1.987355     1.633590    -1.935418
 H    -0.109705     2.106516    -2.027898
 C     0.845013     3.587251    -0.755036
 H     1.956260     1.408587    -3.005872
 H     2.922404     2.127923    -1.648774
 C    -2.229995    -1.167760    -1.334336
 O    -1.782913    -2.092057    -0.711105
 O    -3.480238    -0.963220    -1.697373
 C    -4.458112    -2.044004    -1.629072
 C    -3.959360    -3.215639    -2.464175
 H    -4.750838    -3.975273    -2.543068
 H    -3.071725    -3.675960    -2.012020
 H    -3.694047    -2.876040    -3.476030
 C    -5.693742    -1.415893    -2.252750
 H    -5.484523    -1.098560    -3.284351
 H    -6.520309    -2.140687    -2.266034
 H    -6.007326    -0.536518    -1.671896
 C    -4.724202    -2.437195    -0.183042
 H    -5.079586    -1.573169     0.394972
 H    -5.505666    -3.211145    -0.156556
 H    -3.818685    -2.836431     0.290082
 C     0.943363     4.717851    -1.779420
 H    -0.058843     3.750726    -0.143094
 H     1.707451     3.648386    -0.070925
 C     0.966875     6.101854    -1.145869
 H     1.851825     4.576924    -2.392457
 H     0.094413     4.646182    -2.482380
 C     1.070265     7.229075    -2.160427
 H     0.056577     6.233758    -0.534289
 H     1.812225     6.160701    -0.436881
 H     0.218891     7.215446    -2.859647
 H     1.989365     7.141997    -2.761962
 H     1.084326     8.215548    -1.672752
 C     2.018338     0.551015     1.775680
 C     1.711711    -0.829358     1.460665
 C     2.701526    -1.947361     1.383668
 C     3.106405    -2.418334     2.789292
 C     4.156681    -3.521857     2.720807
 C     3.687607    -4.693110     1.864230
 C     3.258674    -4.229384     0.476436
 C     2.206164    -3.131408     0.555357
 C     0.319628    -0.916376     1.274775
 C    -0.240952     0.396481     1.500481
 O    -1.565550     0.726111     1.454577
 C    -2.420604     0.066710     2.281215
 O    -2.050671    -0.675057     3.148340
 C    -3.829826     0.396062     1.965045
 C    -4.821418    -0.090766     2.824114
 C    -6.160524     0.166238     2.553252
 C    -6.511562     0.907091     1.422793
 C    -5.523861     1.389635     0.564001
 C    -4.181164     1.136991     0.830938
 C     0.799282     1.281571     1.897398
 C     0.700997     2.653999     2.476378
 C     2.025787     3.070082     3.122358
 C     3.238967     2.657620     2.292114
 C     3.334640     1.139636     2.172916
 H     3.609117    -1.553241     0.891627
 H     3.480235    -1.570991     3.386235
 H     2.204345    -2.789051     3.307777
 H     4.411981    -3.863813     3.737007
 H     5.086174    -3.106527     2.290157
 H     4.480585    -5.455056     1.790627
 H     2.831228    -5.182808     2.362242
 H     2.874301    -5.077246    -0.112656
 H     4.136138    -3.844475    -0.073463
 H     1.290728    -3.538494     1.020343
 H     1.922158    -2.791311    -0.450602
 H    -0.254246    -1.778543     0.940634
 H    -4.516402    -0.676914     3.693304
 H    -6.936075    -0.214504     3.221475
 H    -7.564432     1.105107     1.207284
 H    -5.800671     1.959190    -0.325814
 H    -3.402700     1.486182     0.151814
 H    -0.111146     2.660532     3.221357
 H     0.402650     3.380806     1.708485
 H     2.027072     4.157672     3.291614
 H     2.109161     2.601407     4.118505
 H     4.160642     3.054312     2.744438
 H     3.169758     3.102060     1.284361
 H     3.625646     0.715145     3.150878
 H     4.127168     0.840857     1.469660


  NORMALMODES   288
Rh    -0.06   0.00   0.06
 N    -0.01   0.00   0.01
 C    -0.00   0.06  -0.02
 O    -0.01  -0.01  -0.00
 O     0.02   0.01  -0.00
 C     0.01   0.15  -0.07
 C    -0.03   0.04   0.08
 C     0.06   0.38  -0.31
 C     0.03   0.13  -0.11
 C    -0.02   0.01   0.06
 C    -0.03   0.00   0.07
 H     0.07   0.18  -0.21
 H    -0.04  -0.06   0.13
 H    -0.06  -0.04   0.12
 H    -0.08  -0.02   0.18
 C     0.11  -0.17   0.01
 C     0.19  -0.25  -0.10
 H     0.16  -0.08  -0.08
 C     0.09  -0.10  -0.07
 H     0.14   0.34  -0.24
 H     0.10  -0.07  -0.09
 C    -0.00  -0.00  -0.00
 O    -0.00  -0.00   0.00
 O    -0.01  -0.00   0.00
 C    -0.00  -0.00   0.00
 C    -0.00  -0.00   0.00
 H    -0.00  -0.00  -0.00
 H    -0.00  -0.00   0.00
 H    -0.00  -0.00   0.00
 C    -0.00  -0.00   0.00
 H    -0.00  -0.00   0.00
 H    -0.00  -0.00  -0.00
 H    -0.00  -0.00   0.00
 C    -0.00  -0.00   0.00
 H    -0.00  -0.00   0.00
 H    -0.00  -0.00   0.00
 H    -0.00  -0.00  -0.00
 C     0.03  -0.05  -0.03
 H     0.07  -0.14  -0.07
 H     0.07  -0.05  -0.05
 C     0.00  -0.05  -0.01
 H     0.02   0.01  -0.06
 H     0.01  -0.05  -0.02
 C    -0.01  -0.03   0.01
 H     0.00  -0.07  -0.01
 H     0.00  -0.05  -0.01
 H    -0.00  -0.02   0.01
 H    -0.00  -0.01   0.01
 H    -0.01  -0.03   0.03
 C    -0.01  -0.01   0.01
 C    -0.01  -0.03   0.02
 C     0.00  -0.01   0.01
 C     0.01  -0.01   0.00
 C     0.01  -0.01   0.00
 C     0.00  -0.00  -0.00
 C     0.00  -0.00  -0.00
 C     0.01  -0.00  -0.00
 C     0.00  -0.04   0.05
 C     0.01  -0.01  -0.03
 O     0.01  -0.01  -0.01
 C     0.00  -0.00  -0.00
 O     0.00   0.00  -0.00
 C     0.00   0.00  -0.00
 C     0.00   0.00  -0.00
 C     0.00  -0.00  -0.00
 C     0.00  -0.00   0.00
 C     0.00   0.00  -0.00
 C     0.00   0.00  -0.00
 C     0.01  -0.00   0.00
 C     0.00  -0.00  -0.00
 C    -0.00  -0.00  -0.00
 C    -0.00  -0.00  -0.00
 C    -0.00  -0.00  -0.01
 H    -0.00   0.01   0.00
 H     0.01  -0.01   0.00
 H     0.01  -0.01   0.00
 H     0.01  -0.01  -0.00
 H     0.01  -0.01  -0.00
 H    -0.00  -0.01  -0.00
 H     0.00  -0.00  -0.00
 H     0.00  -0.00  -0.00
 H     0.01  -0.01   0.00
 H     0.00  -0.00  -0.01
 H     0.01   0.01   0.00
 H     0.00  -0.04   0.05
 H     0.00   0.00  -0.00
 H     0.00  -0.00   0.00
 H     0.00  -0.00   0.00
 H     0.00   0.00   0.00
 H     0.00   0.00  -0.00
 H    -0.00   0.00  -0.01
 H     0.00  -0.01  -0.01
 H     0.00  -0.00  -0.00
 H    -0.00  -0.00  -0.00
 H     0.00  -0.01   0.00
 H     0.00   0.00   0.00
 H     0.00  -0.01  -0.01
 H    -0.01  -0.00  -0.02
     -302.9846
