# Supplementary material for: Enantiospecific Synthesis of Planar Chiral Rhodium and Iridium Cyclopentadienyl Complexes: Enabling Streamlined and Computer-Guided Access to Highly Selective Catalysts for Asymmetric C–H Functionalizations
Source: J Am Chem Soc. 2024 Dec 6;146(50):34786–95. doi: 10.1021/jacs.4c13279 (PMC11664503; doi:10.1021/jacs.4c13279)
Supplement: Supplementary file 2 — ja4c13279_si_002.zip [file ja4c13279_si_002.zip › Rh Cartesian Coordinates and Computed Data/rh1-hexene-4dr-4.xyz]

  98
scf done:    -2169.583681
Rh     0.802954     0.162757     0.547294
 N    -0.190832     0.870260    -1.062229
 C     0.429063     1.074510    -2.246673
 O    -1.563774     0.966539    -1.099605
 O    -0.097532     1.330198    -3.317982
 C     1.897900     0.900286    -2.035987
 C     2.737968     0.720508    -3.129272
 C     2.392211     0.828769    -0.714082
 C     3.750322     0.524391    -0.537185
 C     4.586023     0.317108    -1.632925
 C     4.087380     0.429633    -2.933097
 H     4.169669     0.482416     0.472323
 H     5.640933     0.081588    -1.469637
 H     4.749738     0.281012    -3.788963
 H     2.293395     0.786898    -4.125503
 C     0.671132     2.086380     1.222735
 C     1.929227     2.206481     0.510401
 H     0.702359     2.057507     2.315959
 C     2.057865     3.385636    -0.442455
 H     2.806106     2.108655     1.162347
 C    -2.168382    -0.066908    -1.728450
 O    -1.622223    -1.064221    -2.113763
 O    -3.451720     0.233919    -1.787278
 C    -4.356809    -0.530955    -2.633061
 C    -3.889031    -0.418232    -4.077381
 H    -4.612857    -0.911799    -4.742465
 H    -3.807085     0.638618    -4.370298
 H    -2.907522    -0.891987    -4.211257
 C    -5.685852     0.176736    -2.424160
 H    -5.606674     1.233157    -2.718061
 H    -5.979174     0.132038    -1.365295
 H    -6.469381    -0.301126    -3.029699
 C    -4.440565    -1.978782    -2.168512
 H    -5.222787    -2.498660    -2.741509
 H    -3.486252    -2.497868    -2.316167
 H    -4.711001    -2.018082    -1.104231
 H    -0.192931     2.618607     0.815942
 C     2.087528     4.702576     0.325657
 H     2.970907     3.286580    -1.049847
 H     1.205245     3.382904    -1.138703
 C     2.247270     5.911350    -0.586699
 H     1.161125     4.806508     0.916773
 H     2.914331     4.685195     1.059536
 C     2.273829     7.231744     0.165864
 H     3.173311     5.799896    -1.177699
 H     1.424101     5.916862    -1.322212
 H     3.109181     7.266587     0.883920
 H     1.343876     7.384529     0.736862
 H     2.387860     8.086286    -0.518177
 C     1.633209    -1.277026     2.016196
 C     1.477564    -1.992864     0.763246
 C     2.589540    -2.649388     0.010472
 C     2.927960    -4.036091     0.572081
 C     4.266044    -4.531236     0.002911
 C     4.534592    -3.980974    -1.405046
 C     3.231339    -3.795082    -2.171083
 C     2.337765    -2.742209    -1.500426
 C     0.115739    -1.929953     0.418299
 C    -0.581337    -1.204339     1.460624
 O    -1.945038    -1.136784     1.470598
 C    -2.595145     0.011534     1.795302
 O    -2.038840     1.010429     2.157599
 C    -4.061784    -0.138556     1.645252
 C    -4.675980    -1.388597     1.516078
 C    -6.061343    -1.470403     1.405741
 C    -6.832274    -0.307850     1.409677
 C    -6.219116     0.940107     1.532842
 C    -4.837172     1.025404     1.658340
 C     0.346794    -0.864701     2.487927
 C     0.117468    -0.248749     3.831168
 C     1.358026    -0.376933     4.716016
 C     2.646620    -0.091273     3.950086
 C     2.866078    -1.125497     2.849786
 H     3.481686    -2.018093     0.165188
 H     2.960006    -4.017544     1.672807
 H     2.109426    -4.725622     0.304103
 H     5.089701    -4.240505     0.675842
 H     4.265561    -5.633308    -0.017673
 H     5.221641    -4.647564    -1.949369
 H     5.046592    -3.005289    -1.339105
 H     3.427789    -3.507623    -3.215340
 H     2.707468    -4.765614    -2.217262
 H     2.506798    -1.751399    -1.945097
 H     1.281187    -2.981901    -1.694263
 H    -0.363650    -2.275914    -0.495438
 H    -4.061123    -2.289558     1.504427
 H    -6.542761    -2.446272     1.310315
 H    -7.918873    -0.374586     1.315342
 H    -6.823381     1.849920     1.530232
 H    -4.331975     1.987608     1.759135
 H    -0.749679    -0.736251     4.306032
 H    -0.180447     0.803752     3.708794
 H     1.415309    -1.399707     5.128566
 H     1.263192     0.299558     5.578967
 H     3.506658    -0.087726     4.637098
 H     2.596269     0.917373     3.502599
 H     3.110376    -2.101790     3.307734
 H     3.731662    -0.864118     2.222008


  NORMALMODES   288
Rh    -0.05  -0.05   0.03
 N    -0.01  -0.01   0.01
 C    -0.00   0.05   0.04
 O    -0.01   0.00  -0.01
 O     0.02   0.01   0.01
 C     0.01   0.12   0.08
 C    -0.04  -0.04   0.07
 C     0.08   0.44   0.11
 C     0.04   0.14   0.03
 C    -0.02  -0.05   0.03
 C    -0.04  -0.05   0.03
 H     0.09   0.25   0.01
 H    -0.04  -0.14   0.02
 H    -0.06  -0.10   0.02
 H    -0.09  -0.14   0.08
 C     0.12  -0.10  -0.17
 C     0.19  -0.16  -0.33
 H     0.26   0.20  -0.16
 C     0.06   0.08  -0.08
 H     0.11   0.08  -0.18
 C    -0.00  -0.00  -0.00
 O    -0.00  -0.00  -0.00
 O    -0.00  -0.00  -0.00
 C    -0.00  -0.00  -0.00
 C    -0.00  -0.00  -0.00
 H    -0.00  -0.00  -0.00
 H    -0.00  -0.00  -0.00
 H    -0.00  -0.00  -0.00
 C    -0.00  -0.00  -0.00
 H    -0.00  -0.00  -0.00
 H    -0.00  -0.00  -0.00
 H    -0.00  -0.00  -0.00
 C    -0.00  -0.00  -0.00
 H    -0.00  -0.00  -0.00
 H    -0.00  -0.00  -0.00
 H    -0.00  -0.00  -0.00
 H     0.17  -0.00  -0.13
 C     0.01   0.01   0.00
 H     0.05   0.21  -0.13
 H     0.05   0.09  -0.07
 C    -0.01   0.02   0.02
 H    -0.00  -0.03  -0.00
 H     0.00   0.00   0.01
 C    -0.00   0.02   0.01
 H    -0.01   0.03   0.02
 H    -0.01   0.02   0.02
 H    -0.00   0.02   0.01
 H    -0.00   0.02   0.02
 H    -0.01   0.02   0.01
 C    -0.01  -0.01   0.00
 C    -0.02  -0.05  -0.00
 C    -0.00  -0.02   0.00
 C     0.01  -0.01  -0.00
 C     0.01  -0.01  -0.00
 C     0.00  -0.00  -0.00
 C     0.00   0.00  -0.00
 C     0.00  -0.00   0.00
 C    -0.00  -0.08   0.01
 C     0.01   0.01  -0.03
 O     0.01   0.01  -0.01
 C     0.00   0.00  -0.00
 O    -0.00   0.00   0.00
 C     0.00  -0.00  -0.00
 C     0.00  -0.00  -0.00
 C     0.00  -0.00   0.00
 C     0.00  -0.00   0.00
 C     0.00  -0.00   0.00
 C     0.00  -0.00  -0.00
 C     0.01  -0.00  -0.00
 C     0.00   0.01  -0.01
 C     0.00   0.00  -0.00
 C     0.00  -0.00  -0.00
 C    -0.00   0.00  -0.01
 H    -0.01  -0.01   0.01
 H     0.01  -0.01  -0.00
 H     0.01  -0.01  -0.00
 H     0.01  -0.00  -0.01
 H     0.01  -0.01  -0.01
 H     0.00   0.00  -0.01
 H     0.00  -0.00   0.00
 H     0.00   0.00  -0.00
 H     0.00   0.00  -0.01
 H    -0.01   0.00   0.01
 H     0.00  -0.00   0.00
 H    -0.01  -0.09   0.02
 H     0.00  -0.00  -0.00
 H     0.00  -0.00   0.00
 H     0.00  -0.00   0.00
 H     0.00  -0.00   0.00
 H     0.00  -0.00  -0.00
 H    -0.00   0.02  -0.01
 H     0.02   0.01  -0.03
 H    -0.01   0.00  -0.01
 H     0.00   0.00  -0.00
 H     0.00  -0.01  -0.01
 H     0.00  -0.00  -0.00
 H     0.00   0.00  -0.02
 H    -0.01   0.01  -0.01
     -301.8328
