# Supplementary material for: Enantiospecific Synthesis of Planar Chiral Rhodium and Iridium Cyclopentadienyl Complexes: Enabling Streamlined and Computer-Guided Access to Highly Selective Catalysts for Asymmetric C–H Functionalizations
Source: J Am Chem Soc. 2024 Dec 6;146(50):34786–95. doi: 10.1021/jacs.4c13279 (PMC11664503; doi:10.1021/jacs.4c13279)
Supplement: Supplementary file 2 — ja4c13279_si_002.zip [file ja4c13279_si_002.zip › Rh Cartesian Coordinates and Computed Data/rh3-hexene-3dr-4.xyz]

 104
scf done:    -2248.137260
Rh    -0.784620     0.185060     0.229491
 N     1.241535     0.388815     0.461003
 C     1.770098    -0.050877     1.623701
 O     2.072733     0.235514    -0.638202
 O     2.929444    -0.408853     1.811985
 C     0.708631    -0.065219     2.669030
 C     0.961002    -0.667351     3.898628
 C    -0.581916     0.405396     2.343198
 C    -1.607929     0.222394     3.281512
 C    -1.354583    -0.396415     4.503458
 C    -0.067216    -0.833149     4.823271
 H    -2.613716     0.593519     3.065662
 H    -2.171101    -0.526795     5.218323
 H     0.128432    -1.308943     5.786753
 H     1.976200    -1.027014     4.084196
 C    -0.876362     2.250008     0.058150
 C    -0.803099     2.079276     1.496684
 C     0.201169     2.983128    -0.693108
 H    -1.884088     2.478272    -0.302994
 H     0.116374     2.461874     1.953543
 H    -1.703244     2.351857     2.052721
 C     3.223236     0.946129    -0.692649
 O     4.038566     0.679500    -1.528672
 O     3.254883     1.916091     0.200735
 C     4.500163     2.592231     0.533620
 C     4.959775     3.433323    -0.648500
 H     4.175363     4.147276    -0.941842
 H     5.197022     2.794700    -1.508607
 H     5.857629     4.004576    -0.369560
 C     5.536621     1.559708     0.954300
 H     5.855552     0.951751     0.097762
 H     5.105050     0.893128     1.714506
 H     6.416781     2.071032     1.371095
 C     4.097186     3.465975     1.710659
 H     4.958484     4.052034     2.061912
 H     3.732691     2.840460     2.538219
 H     3.296857     4.162382     1.418270
 C    -0.052445     4.487818    -0.747332
 H     1.175649     2.787218    -0.226076
 H     0.272644     2.593004    -1.723499
 C     1.031665     5.250011    -1.496324
 H    -1.033815     4.685137    -1.217499
 H    -0.131929     4.880870     0.283007
 C     0.791154     6.749440    -1.554257
 H     2.006033     5.045897    -1.018836
 H     1.115241     4.844526    -2.520153
 H     0.740571     7.185351    -0.543344
 H    -0.160380     6.982474    -2.059042
 H     1.592707     7.269529    -2.100484
 C    -2.173958    -0.519734    -1.420311
 C    -2.693546    -0.870172    -0.109335
 C    -4.000103    -0.638106     0.610813
 C    -5.053383    -1.712418     0.298335
 C    -6.264206    -1.574580     1.215275
 C    -6.856104    -0.170513     1.158788
 C    -5.803667     0.888616     1.468454
 C    -4.600245     0.763922     0.540187
 C    -1.759537    -1.805047     0.486541
 C    -0.659102    -1.934253    -0.358066
 O     0.486757    -2.604908    -0.071020
 C     0.858594    -3.618651    -0.905141
 O     0.106523    -4.079987    -1.720824
 C     2.251419    -4.045271    -0.662200
 C     2.683053    -5.226451    -1.279642
 C     3.991122    -5.660939    -1.105770
 C     4.874124    -4.910371    -0.325966
 C     4.447808    -3.728543     0.278342
 C     3.136137    -3.290049     0.118166
 C    -0.869394    -1.106897    -1.527849
 C     0.029768    -1.028043    -2.713206
 C    -0.458936     0.051601    -3.661077
 C    -1.952443    -0.116503    -3.880052
 C    -2.818012     0.167790    -2.629762
 C    -4.195915    -0.449027    -2.897460
 C    -2.966183     1.685335    -2.494656
 H    -3.741207    -0.791680     1.673870
 H    -4.600138    -2.711048     0.404832
 H    -5.373286    -1.629731    -0.751952
 H    -7.025959    -2.325217     0.950350
 H    -5.958918    -1.796730     2.254012
 H    -7.263824     0.011208     0.147658
 H    -7.705820    -0.083024     1.854747
 H    -5.469271     0.773801     2.516023
 H    -6.237620     1.898445     1.391927
 H    -3.829342     1.508776     0.797192
 H    -4.922785     0.989963    -0.488106
 H    -1.858708    -2.255395     1.472997
 H     1.973896    -5.785865    -1.893219
 H     4.328265    -6.584399    -1.582042
 H     5.905103    -5.248737    -0.194590
 H     5.138415    -3.131186     0.877321
 H     2.823302    -2.354497     0.585392
 H     0.006940    -2.011434    -3.213831
 H     1.065963    -0.856696    -2.386893
 H     0.080033    -0.013413    -4.617842
 H    -0.235687     1.047161    -3.242704
 H    -2.138257    -1.152941    -4.213175
 H    -2.312193     0.538078    -4.690116
 H    -4.938378    -0.149070    -2.147105
 H    -4.564067    -0.111593    -3.878864
 H    -4.144646    -1.548073    -2.913765
 H    -1.987283     2.182043    -2.478182
 H    -3.508698     1.973496    -1.586315
 H    -3.527586     2.074246    -3.358473


  NORMALMODES   306
Rh    -0.01  -0.03  -0.07
 N    -0.00  -0.00  -0.03
 C    -0.01   0.06  -0.01
 O     0.01  -0.00  -0.01
 O    -0.03   0.01   0.02
 C    -0.03   0.16  -0.02
 C    -0.05  -0.00  -0.09
 C     0.01   0.48   0.08
 C     0.00   0.16   0.04
 C    -0.03  -0.02  -0.05
 C    -0.03  -0.03  -0.07
 H     0.02   0.27   0.12
 H    -0.04  -0.10  -0.09
 H    -0.02  -0.09  -0.10
 H    -0.07  -0.09  -0.17
 C     0.06  -0.15   0.14
 C     0.14  -0.16   0.29
 C    -0.02  -0.03   0.10
 H     0.03   0.02   0.29
 H     0.10   0.22   0.09
 H     0.17   0.23   0.17
 C     0.01  -0.00  -0.00
 O     0.01   0.00  -0.00
 O     0.00  -0.00  -0.00
 C     0.00  -0.00   0.00
 C     0.00   0.00   0.00
 H    -0.00  -0.00   0.00
 H     0.00   0.00   0.00
 H    -0.00   0.00   0.00
 C     0.00   0.00   0.00
 H     0.00   0.00   0.00
 H     0.00   0.00   0.00
 H     0.00   0.00   0.00
 C    -0.00  -0.00  -0.00
 H    -0.00   0.00  -0.00
 H     0.00  -0.00   0.00
 H    -0.00  -0.00  -0.00
 C    -0.02  -0.02   0.04
 H     0.02   0.01   0.03
 H    -0.06  -0.05   0.10
 C    -0.02  -0.03   0.02
 H    -0.02  -0.04   0.04
 H    -0.02   0.02   0.03
 C    -0.01  -0.02   0.00
 H    -0.02  -0.03   0.02
 H    -0.03  -0.04   0.02
 H    -0.00  -0.01  -0.00
 H    -0.01  -0.02   0.00
 H    -0.00  -0.04  -0.00
 C    -0.01  -0.00   0.02
 C     0.00  -0.01   0.00
 C     0.01  -0.00   0.01
 C     0.01  -0.00   0.00
 C     0.00  -0.00   0.00
 C     0.00  -0.00  -0.00
 C     0.00  -0.00  -0.00
 C     0.01  -0.00   0.00
 C     0.01  -0.04   0.00
 C    -0.02  -0.06   0.00
 O     0.00  -0.02   0.00
 C     0.00  -0.01  -0.00
 O     0.01  -0.01  -0.00
 C     0.00  -0.00  -0.00
 C     0.01  -0.00  -0.00
 C     0.01  -0.00   0.00
 C     0.00  -0.00   0.00
 C     0.00  -0.00  -0.00
 C     0.00  -0.00  -0.00
 C     0.01   0.01   0.03
 C     0.00   0.00   0.02
 C     0.00  -0.00   0.01
 C     0.00  -0.00   0.01
 C    -0.00   0.00   0.01
 C    -0.00   0.01   0.00
 C     0.01   0.00   0.02
 H     0.01   0.00   0.01
 H     0.00  -0.00   0.00
 H     0.01   0.00   0.00
 H     0.00  -0.00  -0.00
 H    -0.00  -0.00   0.00
 H     0.00  -0.00  -0.00
 H     0.00  -0.00  -0.00
 H    -0.00   0.00   0.00
 H     0.00  -0.00  -0.00
 H     0.00   0.00   0.00
 H     0.01  -0.00   0.00
 H    -0.00  -0.04   0.00
 H     0.01  -0.00  -0.00
 H     0.01  -0.00   0.00
 H     0.00   0.00   0.00
 H     0.00   0.00  -0.00
 H    -0.00  -0.00  -0.00
 H    -0.01  -0.00   0.03
 H     0.01  -0.00   0.01
 H     0.00  -0.01   0.01
 H     0.00   0.00   0.00
 H     0.00  -0.00   0.01
 H     0.00  -0.00   0.01
 H    -0.00   0.00  -0.00
 H     0.00   0.01   0.00
 H    -0.00   0.01  -0.00
 H     0.02  -0.01   0.05
 H     0.01  -0.00   0.02
 H     0.03   0.02   0.02
     -307.6381
