# Supplementary material for: Enantiospecific Synthesis of Planar Chiral Rhodium and Iridium Cyclopentadienyl Complexes: Enabling Streamlined and Computer-Guided Access to Highly Selective Catalysts for Asymmetric C–H Functionalizations
Source: J Am Chem Soc. 2024 Dec 6;146(50):34786–95. doi: 10.1021/jacs.4c13279 (PMC11664503; doi:10.1021/jacs.4c13279)
Supplement: Supplementary file 2 — ja4c13279_si_002.zip [file ja4c13279_si_002.zip › Rh Cartesian Coordinates and Computed Data/rh2-hexene-4ur-3.xyz]

 104
scf done:    -2248.149750
Rh     0.732855     0.000444     0.098348
 N    -0.801903     1.167448     0.787316
 C    -0.675979     1.829152     1.957062
 O    -2.106387     1.073527     0.337788
 O    -1.561254     2.386380     2.594666
 C     0.747628     1.744335     2.399312
 C     1.078716     1.995822     3.725325
 C     1.717417     1.298618     1.471348
 C     3.019371     1.075937     1.943658
 C     3.346327     1.311087     3.279113
 C     2.383532     1.784024     4.171202
 H     3.793926     0.723761     1.259161
 H     4.368430     1.129467     3.621633
 H     2.648352     1.978386     5.213043
 H     0.282357     2.335306     4.392461
 C     0.972378     1.442900    -1.322681
 C     1.666255     2.125630    -0.241693
 H     0.007167     1.852146    -1.623308
 H     1.052616     2.941761     0.156858
 C     3.098739     2.538526    -0.506075
 C    -2.508952     2.078095    -0.481966
 O    -1.787764     2.903169    -0.958234
 O    -3.801793     1.971939    -0.755728
 C    -4.840679     1.930186     0.278050
 C    -6.104699     2.227380    -0.511533
 H    -6.973590     2.252782     0.161848
 H    -6.271771     1.450200    -1.271175
 H    -6.018887     3.199636    -1.017038
 C    -4.920639     0.556169     0.924729
 H    -4.027242     0.349805     1.525090
 H    -5.801494     0.518243     1.583159
 H    -5.027902    -0.225914     0.160975
 C    -4.549714     3.016893     1.300711
 H    -3.603215     2.823059     1.831043
 H    -4.491257     3.999932     0.809961
 H    -5.359607     3.049185     2.044643
 H     1.584193     1.058723    -2.145860
 C     3.187744     3.544470    -1.649216
 H     3.539130     2.978876     0.401553
 H     3.706799     1.652999    -0.754096
 C     4.612843     4.013384    -1.909420
 H     2.772019     3.101524    -2.570274
 H     2.546598     4.414369    -1.421097
 C     4.716625     5.012537    -3.050172
 H     5.023817     4.458178    -0.985923
 H     5.247491     3.134840    -2.124927
 H     4.119127     5.915085    -2.844929
 H     4.344538     4.581452    -3.993433
 H     5.756362     5.332266    -3.217057
 C     1.558783    -2.011185     0.906995
 C     2.008050    -1.718716    -0.440348
 C     3.439740    -1.780247    -0.885838
 C     3.882971    -3.243013    -1.052958
 C     5.351782    -3.347326    -1.446821
 C     5.651523    -2.545635    -2.708412
 C     5.197844    -1.097278    -2.564632
 C     3.728245    -1.006095    -2.171025
 C     0.849222    -1.678791    -1.280520
 C    -0.286365    -1.812834    -0.434642
 O    -1.596297    -1.941863    -0.777355
 C    -2.130397    -1.221137    -1.798178
 O    -1.483666    -0.492307    -2.498804
 C    -3.585583    -1.459706    -1.923741
 C    -4.245345    -2.465613    -1.208104
 C    -5.616835    -2.640369    -1.365691
 C    -6.331407    -1.809955    -2.229686
 C    -5.673976    -0.806129    -2.942396
 C    -4.302568    -0.631778    -2.793758
 C     0.153347    -2.044548     0.932520
 C    -0.667340    -2.425922     2.141803
 C    -1.919594    -1.567073     2.324786
 C    -1.097248    -3.890575     1.954591
 C     0.229340    -2.266049     3.383868
 C     1.606033    -2.897966     3.234598
 C     2.406344    -2.233653     2.117658
 H     4.057309    -1.338164    -0.081964
 H     3.690299    -3.806460    -0.126188
 H     3.251390    -3.707327    -1.831554
 H     5.975090    -2.967319    -0.616978
 H     5.632557    -4.403887    -1.584856
 H     5.123030    -3.005607    -3.562940
 H     6.726095    -2.591339    -2.947773
 H     5.809773    -0.597640    -1.791329
 H     5.372898    -0.543404    -3.500868
 H     3.427362     0.044347    -2.052558
 H     3.107662    -1.416695    -2.987331
 H     0.816790    -1.516063    -2.353825
 H    -3.679518    -3.102936    -0.527721
 H    -6.132940    -3.424799    -0.807924
 H    -7.409431    -1.944772    -2.346757
 H    -6.235431    -0.153437    -3.614460
 H    -3.766991     0.154034    -3.328629
 H    -2.488298    -1.933816     3.193489
 H    -1.666552    -0.514908     2.505017
 H    -2.573762    -1.608166     1.444863
 H    -1.733665    -3.993542     1.062804
 H    -1.675332    -4.233114     2.827444
 H    -0.235168    -4.561410     1.825735
 H     0.348566    -1.186933     3.586201
 H    -0.297762    -2.693059     4.252459
 H     1.502850    -3.976601     3.029135
 H     2.161230    -2.818541     4.181729
 H     3.286902    -2.840202     1.853104
 H     2.798326    -1.264473     2.466882


  NORMALMODES   306
Rh    -0.04  -0.05  -0.03
 N    -0.01  -0.00  -0.01
 C     0.01   0.04  -0.05
 O    -0.01   0.00  -0.00
 O     0.02   0.00  -0.00
 C     0.04   0.09  -0.11
 C    -0.02  -0.08  -0.06
 C     0.12   0.41  -0.24
 C     0.04   0.14  -0.08
 C    -0.02  -0.06  -0.04
 C    -0.02  -0.07  -0.04
 H     0.09   0.25  -0.08
 H    -0.04  -0.15  -0.01
 H    -0.05  -0.12  -0.02
 H    -0.06  -0.18  -0.06
 C     0.06  -0.01   0.23
 C     0.10   0.01   0.38
 H     0.18   0.20   0.12
 H     0.12   0.23  -0.01
 C     0.05   0.06   0.06
 C    -0.01   0.00  -0.00
 O    -0.01   0.00   0.00
 O    -0.01   0.00  -0.00
 C    -0.00   0.00  -0.00
 C    -0.00   0.00   0.00
 H    -0.00  -0.00   0.00
 H    -0.00   0.00   0.00
 H    -0.00   0.00   0.00
 C    -0.00   0.00  -0.00
 H    -0.00  -0.00  -0.00
 H    -0.00   0.00  -0.00
 H    -0.00  -0.00  -0.00
 C    -0.00  -0.00  -0.00
 H    -0.00  -0.00   0.00
 H     0.00  -0.00  -0.00
 H    -0.00   0.00  -0.00
 H     0.13   0.12   0.22
 C    -0.01  -0.00   0.01
 H     0.19   0.10  -0.02
 H     0.02   0.04   0.04
 C    -0.02  -0.00  -0.01
 H    -0.03  -0.03   0.03
 H    -0.01   0.01   0.00
 C    -0.01  -0.00  -0.01
 H    -0.01  -0.00  -0.01
 H    -0.02  -0.00  -0.01
 H    -0.00   0.00  -0.01
 H    -0.01   0.00  -0.01
 H    -0.01  -0.01  -0.01
 C    -0.02  -0.03   0.02
 C    -0.01  -0.01   0.00
 C    -0.00   0.00   0.01
 C    -0.00   0.00   0.00
 C    -0.00   0.00   0.00
 C    -0.00   0.00   0.00
 C    -0.00   0.00   0.00
 C    -0.00   0.00   0.00
 C     0.02   0.01   0.01
 C     0.00   0.03   0.03
 O     0.01   0.01   0.01
 C     0.00   0.00   0.00
 O     0.00  -0.00  -0.00
 C     0.00  -0.00   0.00
 C     0.00   0.00   0.00
 C     0.00  -0.00   0.00
 C     0.00  -0.00   0.00
 C     0.00  -0.00   0.00
 C     0.00  -0.00   0.00
 C     0.01  -0.06   0.02
 C    -0.00  -0.03   0.01
 C     0.01  -0.01  -0.00
 C    -0.02  -0.02   0.02
 C    -0.00  -0.01   0.01
 C     0.00  -0.00   0.01
 C    -0.00  -0.01   0.01
 H    -0.00   0.00   0.01
 H    -0.00  -0.00   0.00
 H    -0.00   0.00   0.00
 H     0.00   0.00   0.00
 H    -0.00   0.00   0.00
 H    -0.00   0.00   0.00
 H    -0.00  -0.00   0.00
 H     0.00   0.00   0.00
 H    -0.00   0.00   0.00
 H    -0.00   0.00   0.00
 H    -0.00   0.00   0.01
 H     0.01   0.02   0.01
 H     0.00   0.00   0.00
 H     0.00  -0.00   0.00
 H     0.00  -0.00   0.00
 H     0.00  -0.00   0.00
 H     0.00  -0.00   0.00
 H    -0.00   0.01   0.00
 H     0.02  -0.01  -0.01
 H     0.01  -0.01  -0.00
 H    -0.01  -0.02   0.01
 H    -0.03  -0.02   0.01
 H    -0.02  -0.03   0.03
 H    -0.01  -0.01  -0.01
 H     0.00  -0.00   0.02
 H     0.01  -0.00   0.01
 H    -0.00  -0.00   0.02
 H     0.00  -0.01   0.02
 H    -0.00  -0.00  -0.00
     -305.0892
