# Supplementary material for: Enantiospecific Synthesis of Planar Chiral Rhodium and Iridium Cyclopentadienyl Complexes: Enabling Streamlined and Computer-Guided Access to Highly Selective Catalysts for Asymmetric C–H Functionalizations
Source: J Am Chem Soc. 2024 Dec 6;146(50):34786–95. doi: 10.1021/jacs.4c13279 (PMC11664503; doi:10.1021/jacs.4c13279)
Supplement: Supplementary file 2 — ja4c13279_si_002.zip [file ja4c13279_si_002.zip › Rh Cartesian Coordinates and Computed Data/rh3-styrene-4dr-3.xyz]

 102
scf done:    -2321.892980
 C    -0.737104     1.812008    -1.134492
 C    -1.080774     1.588990     0.708233
Rh    -0.158105    -0.200002    -0.044073
 N     1.443956     0.841930     0.710800
 C     1.260042     1.888276     1.551675
 O     2.739139     0.358216     0.739707
 O     2.122254     2.487346     2.172813
 C    -0.202429     2.172428     1.646615
 C    -0.687635     2.929791     2.704916
 C    -2.461744     1.738810     0.911701
 C    -2.946466     2.481872     1.984798
 C    -2.061967     3.096155     2.873306
 H    -3.164367     1.290395     0.205116
 H    -4.025535     2.592883     2.119225
 H    -2.445626     3.694959     3.702584
 H     0.041847     3.363764     3.393279
 C     0.217516     0.890745    -1.738263
 H     1.254198     1.222757    -1.822301
 H    -0.150210     0.339984    -2.610181
 C    -0.447009     3.283930    -1.085048
 H    -1.760557     1.631577    -1.480139
 C     3.599751     0.909144    -0.124244
 O     3.340103     1.739312    -0.955972
 O     4.766337     0.328859     0.093236
 C     5.944228     0.701106    -0.675866
 C     6.262630     2.173006    -0.451011
 H     5.479107     2.816236    -0.870197
 H     6.352642     2.381619     0.625218
 H     7.219703     2.420431    -0.933328
 C     7.028681    -0.182809    -0.080596
 H     7.137403     0.016562     0.994990
 H     6.776897    -1.245398    -0.210943
 H     7.990801     0.012403    -0.575256
 C     5.725618     0.375110    -2.147737
 H     5.447910    -0.682991    -2.268617
 H     6.657270     0.549631    -2.705738
 H     4.935120     1.002686    -2.577666
 C     0.855762     3.790422    -1.038836
 C     1.064406     5.167011    -0.990239
 C    -0.013054     6.050755    -1.000178
 C    -1.526176     4.175766    -1.091913
 C    -1.313467     5.549973    -1.057111
 H     1.712144     3.114272    -1.022662
 H     2.086740     5.548885    -0.940771
 H     0.158702     7.129195    -0.962041
 H    -2.547082     3.784428    -1.113456
 H    -2.166480     6.232794    -1.068229
 C    -0.216365    -2.156786     1.164894
 C     0.253919    -2.364778    -0.220992
 C     1.461737    -3.122740    -0.724366
 C     1.332024    -3.506253    -2.202213
 C     2.505598    -4.360403    -2.669861
 C     3.842816    -3.674097    -2.418748
 C     3.977241    -3.268863    -0.957190
 C     2.799403    -2.416943    -0.506035
 C    -0.821531    -1.988306    -1.078601
 C    -1.869443    -1.479659    -0.276292
 O    -3.057877    -1.001507    -0.770058
 C    -4.171762    -1.753420    -0.572372
 O    -4.148857    -2.821290    -0.024804
 C    -5.384500    -1.084541    -1.100980
 C    -6.613232    -1.726084    -0.908895
 C    -7.783659    -1.140360    -1.378096
 C    -7.730945     0.085621    -2.042945
 C    -6.507163     0.725730    -2.240000
 C    -5.333269     0.144035    -1.770647
 C    -1.532271    -1.644387     1.111336
 C    -2.413612    -1.371583     2.278641
 C    -1.605393    -1.376796     3.564570
 C    -0.667805    -2.573482     3.574605
 C     0.439927    -2.511132     2.498848
 C     1.486650    -1.483186     2.941369
 C     1.097851    -3.894270     2.435198
 H     1.485543    -4.070428    -0.158565
 H     1.290032    -2.584046    -2.810074
 H     0.386511    -4.045531    -2.373459
 H     2.389187    -4.603743    -3.738293
 H     2.485936    -5.324268    -2.129661
 H     3.910545    -2.770072    -3.051310
 H     4.675132    -4.329645    -2.722111
 H     4.914649    -2.715815    -0.787711
 H     4.035852    -4.176295    -0.328496
 H     2.776692    -1.477938    -1.083145
 H     2.921295    -2.118983     0.541790
 H    -0.842613    -2.051992    -2.163033
 H    -6.623878    -2.684496    -0.385975
 H    -8.742795    -1.640256    -1.226106
 H    -8.651013     0.545450    -2.411727
 H    -6.467886     1.683322    -2.763819
 H    -4.371146     0.633963    -1.925665
 H    -2.948074    -0.419683     2.140610
 H    -3.182210    -2.164056     2.300559
 H    -1.034202    -0.437471     3.645870
 H    -2.280097    -1.410053     4.433284
 H    -0.177089    -2.676738     4.555633
 H    -1.263896    -3.491533     3.423253
 H     1.937259    -1.809574     3.891831
 H     1.043505    -0.490603     3.094660
 H     2.290526    -1.356293     2.208245
 H     1.363430    -4.216486     3.454018
 H     2.025602    -3.884032     1.847272
 H     0.418657    -4.649518     2.009880


  NORMALMODES   300
 C    -0.11   0.06   0.40
 C    -0.01   0.32  -0.38
Rh     0.03  -0.08  -0.00
 N     0.01  -0.02   0.00
 C     0.01   0.01  -0.06
 O     0.02  -0.00   0.01
 O    -0.02   0.01  -0.01
 C    -0.00   0.05  -0.15
 C     0.01  -0.10  -0.03
 C    -0.01   0.11  -0.12
 C    -0.00  -0.07   0.01
 C     0.02  -0.08   0.00
 H    -0.03   0.23  -0.17
 H     0.00  -0.14   0.07
 H     0.04  -0.13   0.05
 H     0.03  -0.21   0.01
 C    -0.08   0.02   0.20
 H    -0.10   0.08   0.15
 H    -0.13   0.33   0.02
 C    -0.03   0.09  -0.00
 H    -0.03   0.13   0.10
 C     0.01  -0.00   0.00
 O     0.00   0.00   0.01
 O     0.01  -0.00  -0.00
 C     0.00   0.00  -0.00
 C     0.00   0.00  -0.00
 H     0.00  -0.00  -0.00
 H     0.00  -0.00  -0.00
 H     0.00   0.00  -0.00
 C     0.00   0.00  -0.00
 H     0.00   0.00  -0.00
 H     0.00   0.00  -0.00
 H     0.00  -0.00  -0.00
 C     0.00   0.00  -0.00
 H     0.00   0.00  -0.00
 H    -0.00   0.00  -0.00
 H    -0.00  -0.00   0.00
 C    -0.02   0.04  -0.02
 C     0.00   0.04  -0.02
 C     0.01   0.05  -0.01
 C    -0.02   0.09  -0.02
 C     0.00   0.08  -0.02
 H    -0.04   0.02   0.00
 H     0.01   0.02  -0.02
 H     0.03   0.05   0.00
 H    -0.02   0.09  -0.00
 H     0.02   0.10  -0.02
 C    -0.03  -0.04   0.03
 C     0.01   0.03   0.01
 C    -0.00   0.02   0.00
 C    -0.00   0.01   0.00
 C    -0.01   0.00   0.01
 C    -0.00   0.00   0.00
 C    -0.00  -0.00   0.00
 C     0.00   0.01   0.00
 C    -0.02   0.00  -0.00
 C     0.00  -0.01   0.01
 O     0.01   0.01   0.01
 C     0.00   0.00   0.00
 O     0.00  -0.00  -0.00
 C     0.00   0.00   0.00
 C     0.00   0.00   0.00
 C     0.00  -0.00   0.00
 C     0.00  -0.00   0.00
 C     0.00  -0.00  -0.00
 C     0.00   0.00  -0.00
 C    -0.00  -0.04   0.03
 C    -0.01  -0.01   0.01
 C    -0.00  -0.00   0.01
 C    -0.00  -0.01   0.02
 C    -0.01  -0.02   0.02
 C    -0.01  -0.01  -0.00
 C     0.00  -0.01   0.02
 H    -0.02   0.02   0.01
 H    -0.00   0.01   0.00
 H    -0.00   0.01   0.01
 H    -0.01   0.00   0.01
 H    -0.01   0.00   0.01
 H    -0.00   0.00   0.00
 H    -0.01  -0.00   0.00
 H     0.00  -0.00   0.00
 H    -0.00  -0.00   0.00
 H     0.01   0.01   0.00
 H     0.01   0.00   0.00
 H    -0.01   0.02  -0.00
 H     0.00   0.00   0.00
 H     0.00  -0.00   0.00
 H     0.00  -0.00   0.00
 H     0.00  -0.00  -0.00
 H     0.00  -0.00  -0.01
 H     0.01  -0.00   0.00
 H    -0.02   0.01   0.03
 H     0.00  -0.01   0.00
 H     0.00   0.00   0.02
 H    -0.00  -0.00   0.02
 H    -0.00  -0.01   0.02
 H     0.00  -0.00  -0.00
 H    -0.01  -0.01  -0.01
 H    -0.01  -0.01  -0.01
 H     0.01  -0.01   0.01
 H    -0.00  -0.01   0.01
 H     0.00  -0.02   0.02
     -293.6711
