# Supplementary material for: Enantiospecific Synthesis of Planar Chiral Rhodium and Iridium Cyclopentadienyl Complexes: Enabling Streamlined and Computer-Guided Access to Highly Selective Catalysts for Asymmetric C–H Functionalizations
Source: J Am Chem Soc. 2024 Dec 6;146(50):34786–95. doi: 10.1021/jacs.4c13279 (PMC11664503; doi:10.1021/jacs.4c13279)
Supplement: Supplementary file 2 — ja4c13279_si_002.zip [file ja4c13279_si_002.zip › Rh Cartesian Coordinates and Computed Data/rh3-styrene-4dr-2.xyz]

 102
scf done:    -2321.896258
 C    -0.837601    -0.969244     2.372595
 C     0.265072    -1.548403     0.953402
Rh    -0.866357     0.145541     0.281425
 N     0.856709     1.007140     0.953945
 C     1.934395     0.254556     1.274921
 O     0.899257     2.316240     1.418595
 O     2.997475     0.651176     1.734399
 C     1.625110    -1.169228     0.967302
 C     2.630056    -2.091497     0.710344
 C    -0.052228    -2.871274     0.610826
 C     0.955851    -3.785832     0.314045
 C     2.297177    -3.405012     0.379269
 H    -1.096287    -3.195703     0.599829
 H     0.689848    -4.807715     0.034144
 H     3.082519    -4.129865     0.153979
 H     3.667661    -1.753328     0.757981
 C    -1.471132     0.336256     2.230732
 H    -1.012492     1.179886     2.751086
 H    -2.564299     0.347542     2.274051
 C     0.141887    -1.201457     3.485974
 H    -1.555224    -1.793622     2.305955
 C     1.870250     3.137333     0.952541
 O     2.051833     4.197813     1.478640
 O     2.468661     2.649680    -0.118847
 C     3.742438     3.177521    -0.582527
 C     4.169437     2.147455    -1.617712
 H     5.132408     2.433180    -2.064647
 H     4.275322     1.163085    -1.138613
 H     3.422025     2.069880    -2.421651
 C     4.735371     3.220305     0.570486
 H     5.739978     3.436838     0.178278
 H     4.465346     3.997278     1.296697
 H     4.741766     2.248341     1.083608
 C     3.517305     4.544673    -1.211409
 H     4.463917     4.930631    -1.617886
 H     2.791873     4.476425    -2.036687
 H     3.139333     5.251982    -0.461709
 C     0.335730    -2.509912     3.946615
 C     1.228122    -2.775648     4.978759
 C     1.954541    -1.734109     5.557130
 C     0.863088    -0.161494     4.080296
 C     1.770016    -0.430803     5.102625
 H    -0.212900    -3.330397     3.475947
 H     1.363515    -3.801544     5.329484
 H     2.666457    -1.940617     6.359754
 H     0.744890     0.865428     3.732467
 H     2.341092     0.390744     5.540182
 C    -2.105059     1.402860    -0.997591
 C    -2.786894     0.145298    -0.782003
 C    -4.176645    -0.113997    -0.273175
 C    -4.284534    -1.359831     0.611276
 C    -5.712057    -1.576888     1.100237
 C    -6.695284    -1.669794    -0.061058
 C    -6.586406    -0.456112    -0.976754
 C    -5.154591    -0.242668    -1.453113
 C    -1.958731    -0.893289    -1.315366
 C    -0.815432    -0.294504    -1.925364
 O     0.272774    -0.849868    -2.520924
 C     0.384617    -2.182513    -2.728311
 O    -0.551055    -2.938246    -2.720176
 C     1.798041    -2.567952    -2.940303
 C     2.071950    -3.901684    -3.260740
 C     3.388862    -4.326935    -3.395012
 C     4.435343    -3.422440    -3.204587
 C     4.164035    -2.092145    -2.883753
 C     2.847730    -1.661501    -2.751423
 C    -0.889695     1.101245    -1.729790
 C     0.078796     2.114815    -2.234370
 C    -0.561276     3.497915    -2.264372
 C    -1.332062     3.766223    -0.981096
 C    -2.544057     2.836668    -0.752255
 C    -3.025093     3.078810     0.679882
 C    -3.670311     3.189161    -1.735299
 H    -4.493657     0.750292     0.331256
 H    -3.594582    -1.278495     1.464105
 H    -3.963116    -2.244096     0.033020
 H    -5.763640    -2.484587     1.722640
 H    -5.999728    -0.735699     1.756538
 H    -6.479230    -2.582718    -0.645023
 H    -7.725278    -1.778627     0.314782
 H    -6.924370     0.444324    -0.432246
 H    -7.259515    -0.564093    -1.842376
 H    -5.088462     0.645168    -2.099856
 H    -4.836357    -1.098756    -2.074693
 H    -2.178492    -1.955877    -1.318028
 H     1.233985    -4.589777    -3.388940
 H     3.603949    -5.368225    -3.645399
 H     5.470421    -3.758388    -3.304438
 H     4.983131    -1.386700    -2.726440
 H     2.625717    -0.629711    -2.477416
 H     0.965843     2.119188    -1.584478
 H     0.425133     1.802791    -3.232597
 H    -1.232259     3.586823    -3.135479
 H     0.218804     4.263019    -2.398020
 H    -1.694777     4.806423    -0.962238
 H    -0.650974     3.660190    -0.120941
 H    -3.292963     4.139583     0.805056
 H    -2.228977     2.838358     1.397302
 H    -3.913509     2.484672     0.935179
 H    -3.385258     2.987205    -2.778520
 H    -3.928462     4.256559    -1.651267
 H    -4.579385     2.609415    -1.520230


  NORMALMODES   300
 C     0.28  -0.21  -0.22
 C    -0.12  -0.07   0.47
Rh    -0.03   0.06  -0.06
 N    -0.01   0.02   0.01
 C    -0.04   0.02   0.05
 O     0.00   0.02   0.00
 O    -0.01  -0.01   0.00
 C    -0.09   0.00   0.13
 C    -0.08   0.06  -0.05
 C    -0.04  -0.03   0.16
 C    -0.05   0.04  -0.05
 C    -0.05   0.05  -0.05
 H    -0.02  -0.09   0.28
 H    -0.04   0.06  -0.14
 H    -0.04   0.08  -0.12
 H    -0.10   0.11  -0.16
 C     0.13  -0.12  -0.13
 H     0.12  -0.17  -0.04
 H     0.14  -0.24   0.20
 C     0.04  -0.07   0.06
 H     0.11  -0.10   0.06
 C     0.01   0.01   0.00
 O     0.01   0.01  -0.00
 O     0.00   0.00   0.00
 C     0.00   0.00  -0.00
 C     0.00   0.00  -0.00
 H    -0.00   0.00  -0.00
 H     0.00   0.00  -0.00
 H    -0.00  -0.00   0.00
 C     0.00   0.00  -0.00
 H     0.00  -0.00  -0.00
 H     0.00   0.00  -0.00
 H     0.00   0.00  -0.00
 C     0.00  -0.00  -0.00
 H     0.00  -0.00  -0.00
 H     0.00  -0.00  -0.00
 H     0.00   0.00  -0.00
 C     0.03  -0.05   0.08
 C     0.04  -0.02   0.07
 C     0.03  -0.00   0.04
 C    -0.00  -0.04   0.03
 C     0.00  -0.01   0.03
 H     0.05  -0.06   0.07
 H     0.05  -0.01   0.09
 H     0.04   0.02   0.04
 H    -0.01  -0.05   0.00
 H    -0.00   0.00   0.02
 C     0.02  -0.01   0.01
 C    -0.00  -0.01  -0.01
 C    -0.00  -0.00  -0.00
 C     0.00  -0.00  -0.00
 C     0.00  -0.00  -0.00
 C    -0.00  -0.00   0.00
 C    -0.00  -0.00   0.00
 C    -0.00  -0.00  -0.00
 C     0.01   0.01  -0.00
 C    -0.00   0.01  -0.06
 O     0.01  -0.01  -0.03
 C     0.00   0.00  -0.01
 O     0.00  -0.01   0.01
 C     0.00  -0.00  -0.01
 C     0.00  -0.00  -0.00
 C     0.00  -0.00   0.00
 C     0.00  -0.00   0.00
 C     0.00  -0.00  -0.00
 C     0.00  -0.00  -0.01
 C     0.01  -0.01  -0.05
 C     0.01   0.01  -0.02
 C     0.00   0.00  -0.00
 C     0.01  -0.00   0.00
 C     0.01  -0.01   0.01
 C     0.01  -0.01   0.00
 C     0.01  -0.02   0.00
 H     0.01  -0.00   0.00
 H     0.01   0.00  -0.01
 H    -0.00  -0.00  -0.00
 H     0.00   0.00   0.00
 H     0.00   0.00  -0.00
 H    -0.00  -0.00   0.00
 H     0.00  -0.00   0.00
 H    -0.00  -0.00   0.00
 H    -0.01  -0.00   0.00
 H    -0.00  -0.00  -0.00
 H    -0.01  -0.00  -0.00
 H     0.03   0.00   0.03
 H     0.00  -0.00  -0.01
 H     0.00  -0.00   0.00
 H     0.00  -0.00   0.00
 H     0.00  -0.00  -0.00
 H    -0.00  -0.00  -0.01
 H    -0.00   0.00  -0.00
 H     0.03   0.03  -0.02
 H    -0.00   0.01  -0.00
 H    -0.00   0.01  -0.00
 H     0.00  -0.01   0.01
 H     0.01  -0.00  -0.00
 H     0.02  -0.01   0.01
 H    -0.00  -0.03   0.01
 H    -0.00  -0.00  -0.01
 H     0.01  -0.02   0.00
 H     0.02  -0.01  -0.00
 H     0.01  -0.01   0.01
     -297.3561
