# Supplementary material for: Enantiospecific Synthesis of Planar Chiral Rhodium and Iridium Cyclopentadienyl Complexes: Enabling Streamlined and Computer-Guided Access to Highly Selective Catalysts for Asymmetric C–H Functionalizations
Source: J Am Chem Soc. 2024 Dec 6;146(50):34786–95. doi: 10.1021/jacs.4c13279 (PMC11664503; doi:10.1021/jacs.4c13279)
Supplement: Supplementary file 2 — ja4c13279_si_002.zip [file ja4c13279_si_002.zip › Rh Cartesian Coordinates and Computed Data/rh2-hexene-4ur-2.xyz]

 104
scf done:    -2248.151338
Rh    -0.024874     0.267048    -0.219002
 N    -1.647834     1.156606    -1.067409
 C    -2.209576     2.272479    -0.557214
 O    -2.076026     0.809434    -2.339537
 O    -3.148895     2.906753    -1.021152
 C    -1.522687     2.585894     0.728955
 C    -2.182034     3.286303     1.731280
 C    -0.212609     2.087189     0.918301
 C     0.371922     2.251873     2.184387
 C    -0.306189     2.921807     3.201457
 C    -1.573316     3.460554     2.974529
 H     1.371824     1.862184     2.381802
 H     0.167289     3.030808     4.180353
 H    -2.090303     4.001439     3.770419
 H    -3.184290     3.665490     1.516762
 C     1.016235     1.390660    -1.571125
 C     0.976877     2.379017    -0.499717
 H     0.443739     1.599431    -2.478813
 H     0.411551     3.274488    -0.782612
 C     2.314790     2.714653     0.130214
 C    -3.369303     0.443257    -2.493609
 O    -3.828741     0.324819    -3.593323
 O    -3.953855     0.186599    -1.335370
 C    -5.401021     0.091163    -1.224639
 C    -6.036956     1.348514    -1.800409
 H    -5.925376     1.382221    -2.891728
 H    -7.108908     1.364037    -1.554416
 H    -5.548190     2.235938    -1.373555
 C    -5.614474     0.018272     0.279204
 H    -5.200984     0.915603     0.761714
 H    -6.687348    -0.048739     0.509337
 H    -5.112289    -0.865885     0.699843
 C    -5.881249    -1.177719    -1.914536
 H    -5.385079    -2.062004    -1.485390
 H    -6.966187    -1.291118    -1.771608
 H    -5.667639    -1.135675    -2.990220
 H     1.987175     0.919498    -1.746975
 C     3.309715     3.287909    -0.873769
 H     2.172220     3.439794     0.945674
 H     2.744378     1.804876     0.582893
 C     4.620117     3.708603    -0.220849
 H     3.516399     2.544477    -1.662876
 H     2.859457     4.153212    -1.392191
 C     5.664269     4.182171    -1.218633
 H     4.420035     4.504591     0.517440
 H     5.021740     2.860473     0.361958
 H     5.912120     3.389540    -1.943783
 H     6.597784     4.481741    -0.718641
 H     5.303698     5.048290    -1.796066
 C    -0.668006    -1.835495    -0.241260
 C    -0.707008    -1.403773     1.134542
 C    -1.924342    -1.447970     2.004777
 C    -1.970642    -0.337855     3.052135
 C    -3.242336    -0.411486     3.887732
 C    -3.412243    -1.779177     4.539579
 C    -3.355269    -2.897006     3.503844
 C    -2.080451    -2.822999     2.670948
 C     0.614546    -1.011629     1.462729
 C     1.449723    -1.203661     0.314735
 O     2.789084    -0.906227     0.267904
 C     3.666973    -1.853657     0.687204
 O     3.320262    -2.913291     1.131487
 C     5.068711    -1.404563     0.512287
 C     6.087217    -2.250222     0.965268
 C     7.417720    -1.872011     0.822409
 C     7.735160    -0.651056     0.224989
 C     6.722002     0.192116    -0.232199
 C     5.389021    -0.181634    -0.090328
 C     0.669553    -1.761347    -0.751415
 C     1.049731    -2.363421    -2.082743
 C     1.465270    -3.819448    -1.811729
 C     2.199567    -1.645818    -2.787566
 C    -0.199952    -2.294864    -2.981337
 C    -1.431401    -2.956606    -2.378398
 C    -1.826879    -2.373430    -1.017514
 H    -2.792057    -1.298744     1.337941
 H    -1.894472     0.639137     2.556111
 H    -1.092685    -0.424925     3.717949
 H    -3.236993     0.383944     4.650192
 H    -4.110289    -0.206768     3.235207
 H    -2.604420    -1.931273     5.278483
 H    -4.359016    -1.824771     5.101816
 H    -3.433450    -3.881831     3.992187
 H    -4.229023    -2.813693     2.831800
 H    -2.069169    -3.618682     1.908207
 H    -1.200383    -3.002197     3.314615
 H     0.955420    -0.599731     2.410544
 H     5.809780    -3.200026     1.426982
 H     8.213155    -2.530974     1.177357
 H     8.781065    -0.355202     0.113166
 H     6.971206     1.146363    -0.702057
 H     4.589625     0.468055    -0.447859
 H     2.371895    -3.859221    -1.190644
 H     1.669340    -4.339660    -2.761134
 H     0.684152    -4.376295    -1.274742
 H     1.904655    -0.635166    -3.097545
 H     2.477442    -2.204950    -3.694038
 H     3.095026    -1.568517    -2.155309
 H    -0.417975    -1.232995    -3.186533
 H     0.037067    -2.766165    -3.949119
 H    -2.277036    -2.854991    -3.075037
 H    -1.250034    -4.038728    -2.278686
 H    -2.571849    -1.573745    -1.123123
 H    -2.321327    -3.144583    -0.404264


  NORMALMODES   306
Rh    -0.02  -0.07  -0.03
 N     0.00  -0.00  -0.02
 C     0.04   0.02  -0.04
 O    -0.01  -0.00  -0.01
 O     0.01   0.01  -0.00
 C     0.10   0.06  -0.08
 C     0.02  -0.09  -0.03
 C     0.27   0.34  -0.22
 C     0.09   0.11  -0.08
 C     0.01  -0.07  -0.02
 C     0.01  -0.08  -0.02
 H     0.14   0.22  -0.09
 H    -0.03  -0.16   0.01
 H    -0.03  -0.13  -0.01
 H    -0.02  -0.20  -0.01
 C    -0.10   0.05   0.19
 C    -0.16   0.14   0.29
 H     0.03   0.19   0.14
 H     0.20   0.27  -0.08
 C    -0.00   0.07   0.06
 C    -0.01   0.00  -0.00
 O    -0.01  -0.00  -0.00
 O    -0.00   0.00   0.00
 C    -0.00   0.00   0.00
 C    -0.00  -0.00   0.00
 H    -0.00  -0.00   0.00
 H    -0.00   0.00   0.00
 H    -0.00   0.00  -0.00
 C    -0.00  -0.00   0.00
 H    -0.00   0.00   0.00
 H    -0.00  -0.00   0.00
 H     0.00   0.00   0.00
 C    -0.00  -0.00   0.00
 H    -0.00   0.00   0.00
 H    -0.00  -0.00   0.00
 H    -0.00  -0.00   0.00
 H    -0.02   0.23   0.16
 C    -0.03  -0.00   0.00
 H     0.16   0.09   0.07
 H    -0.03   0.04   0.03
 C    -0.01  -0.01  -0.01
 H    -0.05  -0.02   0.02
 H    -0.02  -0.00  -0.01
 C    -0.01  -0.01  -0.01
 H    -0.00  -0.01  -0.01
 H    -0.01  -0.01  -0.01
 H    -0.00  -0.00  -0.01
 H    -0.01  -0.01  -0.00
 H    -0.00  -0.00  -0.01
 C    -0.01   0.01   0.02
 C    -0.00  -0.05   0.03
 C    -0.01  -0.03   0.02
 C     0.00  -0.01  -0.00
 C     0.00   0.00  -0.00
 C    -0.00   0.00   0.01
 C    -0.01  -0.00   0.02
 C    -0.02  -0.02   0.02
 C    -0.02  -0.02   0.01
 C     0.00  -0.00   0.00
 O     0.00   0.00   0.01
 C    -0.00   0.00   0.00
 O     0.00  -0.00   0.00
 C     0.00  -0.00   0.00
 C     0.00  -0.00   0.00
 C     0.00  -0.00  -0.00
 C    -0.00   0.00  -0.00
 C    -0.00  -0.00   0.00
 C    -0.00  -0.00   0.00
 C     0.01   0.02   0.01
 C    -0.00   0.01   0.01
 C    -0.00   0.01   0.01
 C    -0.00   0.02   0.01
 C    -0.00   0.01   0.01
 C     0.00   0.01   0.01
 C    -0.00   0.01   0.00
 H    -0.00  -0.02   0.01
 H     0.01  -0.02  -0.02
 H     0.00  -0.00   0.00
 H     0.00   0.00  -0.00
 H     0.00   0.00  -0.00
 H    -0.00   0.00   0.00
 H    -0.00   0.02   0.01
 H    -0.03   0.00   0.02
 H    -0.01  -0.00   0.01
 H    -0.01  -0.02   0.02
 H    -0.02  -0.02   0.02
 H    -0.02   0.00   0.00
 H     0.00  -0.00  -0.00
 H     0.00   0.00  -0.00
 H    -0.00   0.00  -0.00
 H    -0.00  -0.00  -0.00
 H    -0.00  -0.00   0.00
 H     0.00   0.01   0.00
 H    -0.01   0.01   0.00
 H    -0.00   0.01   0.01
 H     0.00   0.04   0.06
 H    -0.02   0.05  -0.01
 H     0.01  -0.01   0.00
 H    -0.00   0.01   0.01
 H     0.00   0.01   0.01
 H     0.00   0.00   0.01
 H     0.00   0.01   0.01
 H    -0.01   0.00  -0.00
 H    -0.00   0.01   0.01
     -298.1674
