# Supplementary material for: Enantiospecific Synthesis of Planar Chiral Rhodium and Iridium Cyclopentadienyl Complexes: Enabling Streamlined and Computer-Guided Access to Highly Selective Catalysts for Asymmetric C–H Functionalizations
Source: J Am Chem Soc. 2024 Dec 6;146(50):34786–95. doi: 10.1021/jacs.4c13279 (PMC11664503; doi:10.1021/jacs.4c13279)
Supplement: Supplementary file 2 — ja4c13279_si_002.zip [file ja4c13279_si_002.zip › Rh Cartesian Coordinates and Computed Data/rh1-hexene-4dr-5.xyz]

  98
scf done:    -2169.578695
Rh     0.870579     0.131375     0.626181
 N     0.243500     0.384242    -1.267154
 C     1.086888     0.386416    -2.323975
 O    -1.072736     0.687817    -1.540871
 O     0.795320     0.486328    -3.503535
 C     2.479298     0.257640    -1.791140
 C     3.522543    -0.138383    -2.620701
 C     2.699503     0.535772    -0.425250
 C     4.001539     0.400997     0.075522
 C     5.044000    -0.010615    -0.751757
 C     4.809311    -0.280042    -2.102275
 H     4.211438     0.641892     1.121872
 H     6.051240    -0.114756    -0.340400
 H     5.631320    -0.596034    -2.748611
 H     3.292777    -0.336865    -3.670735
 C     0.600621     2.159555     0.766423
 C     1.974754     2.169894     0.312026
 H     0.412166     2.409056     1.814539
 C     2.299429     3.071954    -0.867514
 H     2.701985     2.274691     1.126141
 C    -1.833128    -0.371769    -1.888643
 O    -1.439450    -1.497435    -2.025264
 O    -3.067985     0.079213    -1.999151
 C    -4.139906    -0.781702    -2.485144
 C    -4.315192    -1.992296    -1.577471
 H    -3.463620    -2.678347    -1.655341
 H    -4.423343    -1.680639    -0.529308
 H    -5.229791    -2.530010    -1.868147
 C    -5.356591     0.126115    -2.408329
 H    -5.198824     1.030052    -3.014028
 H    -6.245137    -0.400602    -2.784780
 H    -5.542616     0.432375    -1.369007
 C    -3.836339    -1.183087    -3.921422
 H    -2.929105    -1.799578    -3.972737
 H    -4.676988    -1.762773    -4.330119
 H    -3.693441    -0.289711    -4.547030
 H    -0.159262     2.530205     0.070709
 C     2.167048     4.540542    -0.476448
 H     3.320093     2.873217    -1.228671
 H     1.614811     2.849951    -1.700433
 C     2.519007     5.485053    -1.617995
 H     1.136204     4.741832    -0.136575
 H     2.818632     4.754021     0.390870
 C     2.384815     6.952534    -1.245347
 H     3.549960     5.278164    -1.954724
 H     1.872563     5.258136    -2.483522
 H     3.046780     7.214337    -0.404009
 H     1.354152     7.194409    -0.939556
 H     2.643753     7.610179    -2.088845
 C     1.436467    -1.228132     2.350387
 C     0.966774    -2.075689     1.284857
 C     1.664594    -3.285312     0.713693
 C     3.097188    -2.974476     0.228462
 C     3.553483    -3.938253    -0.858004
 C     2.691868    -3.786694    -2.118373
 C     1.243913    -3.413877    -1.772692
 C     0.863176    -3.971177    -0.407893
 C    -0.351172    -1.634428     0.981035
 C    -0.713832    -0.579998     1.880396
 O    -1.901401     0.096215     1.924553
 C    -3.064475    -0.598791     1.835853
 O    -3.130586    -1.792838     1.944795
 C    -4.210993     0.302498     1.574492
 C    -5.501644    -0.212705     1.740737
 C    -6.607079     0.586475     1.472147
 C    -6.425848     1.896797     1.025261
 C    -5.139958     2.406908     0.846392
 C    -4.029670     1.614448     1.122794
 C     0.392949    -0.329886     2.745551
 C     0.497749     0.592916     3.912529
 C     1.962823     0.802130     4.282484
 C     2.683865    -0.536151     4.414789
 C     2.735984    -1.307402     3.094307
 H     1.736227    -4.001743     1.554651
 H     3.116845    -1.955842    -0.180034
 H     3.801437    -2.980954     1.073997
 H     4.614302    -3.760598    -1.094983
 H     3.497445    -4.972649    -0.476503
 H     3.122528    -3.011077    -2.771239
 H     2.718223    -4.725767    -2.695728
 H     0.549341    -3.769931    -2.547157
 H     1.115044    -2.320817    -1.754533
 H    -0.217290    -3.885656    -0.226539
 H     1.078810    -5.052144    -0.384241
 H    -0.981447    -2.017717     0.182914
 H    -5.613819    -1.244749     2.079510
 H    -7.614994     0.187703     1.606473
 H    -7.294731     2.522571     0.807356
 H    -5.001355     3.426512     0.480615
 H    -3.018877     1.993800     0.968710
 H    -0.013188     1.546462     3.709155
 H    -0.038914     0.139632     4.765578
 H     2.035582     1.370551     5.222143
 H     2.453031     1.413527     3.503335
 H     2.157117    -1.142650     5.172358
 H     3.706139    -0.388323     4.795389
 H     3.551669    -0.929235     2.459523
 H     2.976693    -2.366736     3.280840


  NORMALMODES   288
Rh    -0.06  -0.04   0.03
 N    -0.02   0.01   0.01
 C    -0.01   0.05   0.02
 O    -0.01   0.00  -0.01
 O     0.01   0.00   0.01
 C    -0.01   0.14   0.05
 C    -0.05  -0.03   0.07
 C     0.04   0.45   0.01
 C     0.03   0.14   0.00
 C    -0.02  -0.04   0.03
 C    -0.04  -0.04   0.04
 H     0.08   0.24  -0.03
 H    -0.03  -0.13   0.04
 H    -0.07  -0.09   0.03
 H    -0.10  -0.12   0.10
 C     0.17  -0.13  -0.10
 C     0.26  -0.23  -0.23
 H     0.31   0.17  -0.14
 C     0.08   0.06  -0.09
 H     0.16   0.03  -0.17
 C    -0.01  -0.00  -0.00
 O    -0.00  -0.00  -0.00
 O    -0.01  -0.00  -0.00
 C    -0.00  -0.00  -0.00
 C    -0.00  -0.00  -0.00
 H    -0.00  -0.00  -0.00
 H    -0.00  -0.00  -0.00
 H    -0.00  -0.00   0.00
 C    -0.00  -0.00  -0.00
 H    -0.00  -0.00  -0.00
 H    -0.00  -0.00  -0.00
 H    -0.00  -0.00  -0.00
 C    -0.00  -0.00  -0.00
 H    -0.00  -0.00  -0.00
 H    -0.00  -0.00  -0.00
 H    -0.00  -0.00  -0.00
 H     0.20  -0.02  -0.08
 C     0.01   0.01   0.00
 H     0.07   0.17  -0.17
 H     0.06   0.07  -0.08
 C    -0.01   0.02   0.01
 H    -0.00  -0.03   0.01
 H     0.00   0.00   0.00
 C    -0.01   0.02   0.01
 H    -0.01   0.03   0.01
 H    -0.01   0.02   0.01
 H    -0.00   0.02   0.00
 H    -0.00   0.02   0.01
 H    -0.01   0.02   0.00
 C    -0.01  -0.02   0.00
 C    -0.01  -0.05   0.02
 C     0.01  -0.03   0.01
 C    -0.01   0.01  -0.00
 C     0.00   0.01  -0.00
 C    -0.00  -0.00  -0.00
 C     0.00  -0.00   0.00
 C     0.00  -0.01  -0.00
 C     0.01  -0.03  -0.00
 C     0.01   0.01  -0.01
 O     0.01  -0.00  -0.01
 C     0.01  -0.00  -0.00
 O     0.00  -0.00   0.00
 C     0.00  -0.00  -0.00
 C     0.00  -0.00  -0.00
 C     0.00  -0.00   0.00
 C     0.00  -0.00   0.00
 C     0.00  -0.00   0.00
 C     0.00  -0.00  -0.00
 C    -0.00  -0.01   0.01
 C    -0.00   0.00  -0.00
 C     0.00   0.00  -0.00
 C    -0.00   0.00  -0.00
 C    -0.00   0.00  -0.01
 H     0.04  -0.05  -0.02
 H    -0.03   0.01  -0.00
 H     0.00   0.02  -0.01
 H     0.00   0.01  -0.00
 H     0.01   0.01   0.00
 H    -0.00  -0.01  -0.01
 H    -0.00  -0.00   0.01
 H     0.00   0.00  -0.00
 H    -0.00  -0.00   0.01
 H     0.00  -0.01   0.00
 H    -0.00  -0.01  -0.02
 H     0.01  -0.02   0.00
 H     0.00  -0.00  -0.00
 H     0.00  -0.00   0.00
 H     0.00  -0.00   0.00
 H     0.00  -0.00   0.00
 H     0.00  -0.00  -0.00
 H     0.01   0.00  -0.03
 H    -0.00   0.02   0.01
 H     0.01   0.00  -0.01
 H    -0.00  -0.00  -0.01
 H    -0.00  -0.00  -0.01
 H     0.00  -0.00  -0.01
 H    -0.01   0.01  -0.01
 H     0.01   0.00  -0.01
     -317.4463
