# Supplementary material for: Enantiospecific Synthesis of Planar Chiral Rhodium and Iridium Cyclopentadienyl Complexes: Enabling Streamlined and Computer-Guided Access to Highly Selective Catalysts for Asymmetric C–H Functionalizations
Source: J Am Chem Soc. 2024 Dec 6;146(50):34786–95. doi: 10.1021/jacs.4c13279 (PMC11664503; doi:10.1021/jacs.4c13279)
Supplement: Supplementary file 2 — ja4c13279_si_002.zip [file ja4c13279_si_002.zip › Rh Cartesian Coordinates and Computed Data/rh1-styrene-4ds-1.xyz]

  96
scf done:    -2243.338528
 C     1.771754     1.606140    -1.198775
 C     2.007601     1.391298     0.652071
Rh     0.842934    -0.277736    -0.079356
 N    -0.594668     0.991926     0.592781
 C    -0.304687     2.023085     1.418901
 O    -1.933453     0.648968     0.568599
 O    -1.097981     2.744047     2.000857
 C     1.182453     2.108155     1.550629
 C     1.725310     2.801827     2.624114
 C     3.385876     1.358995     0.915970
 C     3.925510     2.031432     2.010273
 C     3.100230     2.771578     2.857256
 H     4.055553     0.833275     0.231334
 H     5.003382     1.994193     2.187982
 H     3.527604     3.317847     3.701269
 H     1.034614     3.340893     3.277443
 C     0.739268     0.791443    -1.824639
 H    -0.239399     1.247620    -1.988916
 H     1.078549     0.142751    -2.639055
 C     1.665084     3.104567    -1.195723
 H     2.779016     1.300487    -1.498546
 C    -2.690844     1.337421    -0.305910
 O    -2.284967     2.104511    -1.136923
 O    -3.937214     0.973250    -0.084229
 C    -5.024925     1.492965    -0.902840
 C    -4.831307     1.042573    -2.344418
 H    -3.950966     1.520101    -2.792689
 H    -4.699807    -0.048708    -2.385276
 H    -5.718387     1.309744    -2.937353
 C    -6.251004     0.839814    -0.287355
 H    -6.346379     1.126357     0.769823
 H    -7.156798     1.159326    -0.822389
 H    -6.174721    -0.254149    -0.343155
 C    -5.096501     3.007944    -0.769602
 H    -5.995945     3.376973    -1.284271
 H    -5.163416     3.293047     0.290760
 H    -4.214497     3.489270    -1.209078
 C     0.435969     3.770624    -1.214685
 C     0.400222     5.163391    -1.205540
 C     1.579548     5.905620    -1.190728
 C     2.847181     3.854501    -1.178746
 C     2.807779     5.245061    -1.183217
 H    -0.498469     3.207417    -1.218111
 H    -0.567446     5.670497    -1.207148
 H     1.543342     6.997717    -1.184105
 H     3.811317     3.339113    -1.151911
 H     3.739856     5.815318    -1.175473
 C     1.965809    -1.989519     0.958530
 C     1.939155    -2.156448    -0.483875
 C     3.075865    -2.468640    -1.416114
 C     3.552477    -3.916306    -1.220388
 C     4.655465    -4.289709    -2.204011
 C     5.822862    -3.312091    -2.132721
 C     5.351624    -1.877618    -2.342334
 C     4.255374    -1.498020    -1.353323
 C     0.565419    -2.286493    -0.875278
 C    -0.227790    -2.099975     0.290506
 O    -1.562893    -2.222878     0.482494
 C    -2.451156    -2.131327    -0.538001
 O    -2.132987    -1.941668    -1.680996
 C    -3.835538    -2.353228    -0.062064
 C    -4.794941    -2.734634    -1.006078
 C    -6.102035    -2.988664    -0.603882
 C    -6.456779    -2.842987     0.738109
 C    -5.505057    -2.441670     1.676208
 C    -4.192297    -2.203010     1.281826
 C     0.639622    -1.923643     1.433612
 C     0.251086    -1.693382     2.855105
 C     1.449019    -1.155257     3.632851
 C     2.697957    -1.984440     3.351537
 C     3.135358    -1.887074     1.888982
 H     2.662771    -2.400985    -2.439392
 H     2.694930    -4.601141    -1.317860
 H     3.925740    -4.033518    -0.187389
 H     4.242035    -4.286177    -3.228802
 H     4.999752    -5.318917    -2.013302
 H     6.592511    -3.576454    -2.875518
 H     6.305894    -3.394362    -1.141942
 H     4.963301    -1.769971    -3.371277
 H     6.197041    -1.176189    -2.256597
 H     4.673609    -1.488189    -0.332861
 H     3.893085    -0.478451    -1.555291
 H     0.191519    -2.465864    -1.878719
 H    -4.491902    -2.836481    -2.050207
 H    -6.848916    -3.298253    -1.338274
 H    -7.484767    -3.036584     1.053899
 H    -5.789471    -2.312000     2.722677
 H    -3.440432    -1.880432     2.002456
 H    -0.098357    -2.644046     3.297987
 H    -0.599122    -0.995355     2.900172
 H     1.225296    -1.152353     4.710306
 H     1.628977    -0.106123     3.341588
 H     2.493398    -3.039663     3.606186
 H     3.527808    -1.662937     3.999294
 H     3.652127    -0.928950     1.724151
 H     3.866674    -2.676667     1.653311


  NORMALMODES   282
 C     0.10   0.05   0.41
 C     0.07   0.31  -0.37
Rh    -0.04  -0.07  -0.00
 N    -0.01  -0.02   0.00
 C    -0.00   0.02  -0.06
 O    -0.01   0.00   0.01
 O     0.03   0.01  -0.01
 C     0.01   0.05  -0.15
 C    -0.02  -0.10  -0.03
 C     0.04   0.11  -0.12
 C    -0.01  -0.07   0.01
 C    -0.03  -0.08   0.00
 H     0.07   0.22  -0.17
 H    -0.02  -0.14   0.08
 H    -0.06  -0.13   0.05
 H    -0.06  -0.20   0.01
 C     0.06   0.02   0.21
 H     0.11   0.10   0.15
 H     0.15   0.31   0.01
 C     0.04   0.08   0.00
 H     0.04   0.12   0.10
 C    -0.01   0.00   0.00
 O    -0.00   0.00   0.01
 O    -0.01  -0.00  -0.00
 C    -0.00   0.00  -0.00
 C    -0.00   0.00  -0.00
 H     0.00  -0.00   0.00
 H    -0.00   0.00  -0.00
 H     0.00   0.00  -0.00
 C    -0.00   0.00  -0.00
 H    -0.00   0.00  -0.00
 H    -0.00   0.00  -0.00
 H    -0.00   0.00  -0.00
 C    -0.00   0.00  -0.00
 H    -0.00   0.00  -0.00
 H    -0.00   0.00  -0.00
 H    -0.00  -0.00  -0.00
 C     0.03   0.03  -0.01
 C     0.00   0.03  -0.02
 C    -0.01   0.05  -0.01
 C     0.03   0.08  -0.02
 C     0.01   0.07  -0.02
 H     0.04   0.01   0.01
 H    -0.00   0.02  -0.02
 H    -0.03   0.05  -0.00
 H     0.03   0.09  -0.01
 H    -0.01   0.09  -0.03
 C    -0.02  -0.04   0.03
 C    -0.00  -0.01   0.00
 C     0.00   0.00   0.01
 C     0.00   0.00   0.00
 C     0.00   0.00   0.00
 C    -0.00   0.00   0.00
 C    -0.00   0.00   0.00
 C    -0.00   0.00   0.00
 C     0.02   0.01  -0.00
 C     0.01   0.03   0.02
 O     0.01   0.01   0.01
 C     0.00   0.00   0.00
 O     0.00  -0.00   0.00
 C     0.00  -0.00   0.00
 C     0.00  -0.00   0.00
 C     0.00   0.00  -0.00
 C     0.00   0.00  -0.00
 C     0.00   0.00  -0.00
 C     0.00  -0.00   0.00
 C     0.01  -0.08   0.04
 C    -0.00  -0.03   0.03
 C    -0.00  -0.00   0.01
 C     0.01   0.01   0.01
 C    -0.00  -0.00   0.01
 H    -0.00   0.00   0.01
 H     0.00   0.00   0.00
 H     0.00  -0.00   0.00
 H    -0.00   0.00   0.00
 H     0.00   0.00  -0.00
 H    -0.00   0.00  -0.00
 H     0.00   0.00  -0.00
 H    -0.00   0.00   0.00
 H    -0.00   0.00  -0.00
 H     0.00   0.01   0.00
 H    -0.00   0.00  -0.00
 H     0.01   0.02  -0.00
 H     0.00   0.00   0.00
 H     0.00   0.00  -0.00
 H     0.00   0.00  -0.00
 H     0.00   0.00  -0.00
 H     0.00  -0.00   0.00
 H    -0.01  -0.01   0.08
 H     0.00  -0.02  -0.00
 H     0.01   0.02   0.01
 H    -0.01  -0.01  -0.02
 H     0.01   0.01   0.02
 H     0.01   0.01   0.01
 H    -0.01  -0.00  -0.01
 H     0.00   0.00   0.01
     -289.8970
