# Supplementary material for: Enantiospecific Synthesis of Planar Chiral Rhodium and Iridium Cyclopentadienyl Complexes: Enabling Streamlined and Computer-Guided Access to Highly Selective Catalysts for Asymmetric C–H Functionalizations
Source: J Am Chem Soc. 2024 Dec 6;146(50):34786–95. doi: 10.1021/jacs.4c13279 (PMC11664503; doi:10.1021/jacs.4c13279)
Supplement: Supplementary file 2 — ja4c13279_si_002.zip [file ja4c13279_si_002.zip › Rh Cartesian Coordinates and Computed Data/rh2-styrene-3us-1.xyz]

 102
scf done:    -2321.910230
Rh     0.625360    -0.235163    -0.347097
 N     1.794599     1.424045    -0.272486
 C     2.999317     1.481256    -0.895198
 O     1.517724     2.512278     0.528377
 O     3.814077     2.385799    -0.824406
 C     3.171923     0.232342    -1.692928
 C     4.422986    -0.146817    -2.164542
 C     2.035197    -0.576084    -1.910564
 C     2.208866    -1.805646    -2.561730
 C     3.471376    -2.198979    -3.002438
 C     4.578549    -1.366633    -2.823035
 H     1.342761    -2.446453    -2.750870
 H     3.587419    -3.160802    -3.508632
 H     5.560468    -1.674351    -3.189181
 H     5.263141     0.527290    -1.979491
 C    -0.552380     0.844164    -1.711275
 C     0.514693     0.309627    -2.542504
 H    -0.443926     1.905551    -1.481109
 C    -1.949136     0.435228    -1.930175
 H     1.142598     1.093114    -2.974804
 H     0.209190    -0.436530    -3.280036
 C    -2.974541     1.355231    -1.655134
 C    -4.303038     1.065943    -1.953087
 C    -4.644318    -0.156171    -2.529709
 C    -2.314419    -0.802839    -2.485171
 C    -3.641830    -1.090983    -2.787147
 H    -2.709605     2.324786    -1.225203
 H    -5.079736     1.803380    -1.736281
 H    -5.686768    -0.388100    -2.758161
 H    -1.547727    -1.556294    -2.682691
 H    -3.896903    -2.062427    -3.217296
 C     1.137990     3.624583    -0.134431
 O     0.947838     3.704664    -1.316870
 O     0.977997     4.558579     0.784572
 C     0.521774     5.891996     0.422081
 C     0.483877     6.609541     1.761751
 H    -0.208351     6.102837     2.449914
 H     1.483121     6.616743     2.220088
 H     0.150056     7.648269     1.627010
 C     1.526994     6.543170    -0.517475
 H     1.570541     6.014393    -1.477743
 H     1.237155     7.588481    -0.699919
 H     2.529631     6.535048    -0.065378
 C    -0.871827     5.808651    -0.187845
 H    -1.268189     6.822832    -0.343037
 H    -1.553250     5.274556     0.492114
 H    -0.849921     5.289213    -1.154228
 C     1.102875    -0.968687     1.703631
 C     1.200122    -2.082627     0.835293
 C     2.322016    -3.054705     0.623386
 C     3.735200    -2.473295     0.623519
 C     4.762410    -3.555004     0.314144
 C     4.669941    -4.710096     1.305210
 C     3.258688    -5.286025     1.356270
 C     2.216437    -4.208174     1.634515
 C    -0.088777    -2.250508     0.204480
 C    -0.985083    -1.315105     0.790780
 O    -2.324270    -1.197070     0.651586
 C    -3.102841    -2.217279     0.198322
 O    -2.667131    -3.258102    -0.211854
 C    -4.539641    -1.878606     0.303512
 C    -5.456893    -2.810854    -0.193946
 C    -6.818825    -2.537247    -0.152175
 C    -7.270008    -1.333463     0.392489
 C    -6.358112    -0.407192     0.897636
 C    -4.993411    -0.675357     0.852955
 C    -0.253539    -0.438613     1.644866
 C    -0.808035     0.606284     2.588998
 C    -1.620440     1.664888     1.841322
 C    -1.712017    -0.114852     3.603003
 C     0.360587     1.295545     3.320317
 C     1.438607     0.333909     3.796990
 C     2.120960    -0.369933     2.626603
 H     2.161896    -3.491603    -0.378982
 H     3.964498    -2.041621     1.610549
 H     3.803649    -1.652402    -0.101845
 H     4.590338    -3.931257    -0.710263
 H     5.775724    -3.122634     0.315937
 H     4.948506    -4.345707     2.310875
 H     5.395694    -5.499414     1.050438
 H     3.192024    -6.081502     2.116167
 H     3.027496    -5.763718     0.386866
 H     1.201244    -4.636461     1.610862
 H     2.359358    -3.801968     2.652400
 H    -0.366213    -3.050025    -0.474439
 H    -5.074807    -3.741904    -0.616917
 H    -7.534160    -3.263406    -0.544697
 H    -8.340727    -1.117404     0.424979
 H    -6.712394     0.533764     1.324190
 H    -4.274032     0.051428     1.229072
 H    -0.978846     2.203912     1.132319
 H    -2.448427     1.216723     1.275398
 H    -2.036668     2.394525     2.553659
 H    -2.556946    -0.609216     3.102573
 H    -1.159758    -0.883060     4.164718
 H    -2.119400     0.608693     4.326519
 H     0.816964     2.033240     2.643603
 H    -0.055160     1.857998     4.172265
 H     1.007834    -0.419186     4.479430
 H     2.194500     0.880843     4.380869
 H     2.793934    -1.156099     2.995163
 H     2.745254     0.347280     2.069371


  NORMALMODES   300
Rh     0.04  -0.00  -0.07
 N     0.02  -0.01  -0.00
 C     0.05  -0.03   0.04
 O    -0.00  -0.01  -0.01
 O     0.01   0.01   0.01
 C     0.11  -0.06   0.11
 C     0.07   0.02  -0.06
 C     0.21  -0.22   0.41
 C     0.08  -0.08   0.15
 C     0.04   0.02  -0.05
 C     0.04   0.02  -0.07
 H     0.08  -0.12   0.28
 H     0.02   0.06  -0.14
 H     0.02   0.04  -0.14
 H     0.06   0.06  -0.19
 C    -0.16   0.12  -0.02
 C    -0.26   0.15   0.09
 H    -0.15   0.08   0.15
 C    -0.11   0.02   0.04
 H     0.16  -0.06   0.35
 H    -0.01  -0.01   0.15
 C    -0.10   0.01   0.03
 C    -0.08  -0.00  -0.01
 C    -0.04  -0.01  -0.01
 C    -0.04   0.01   0.02
 C    -0.03  -0.00   0.00
 H    -0.11   0.01   0.03
 H    -0.10  -0.02  -0.03
 H    -0.03  -0.03  -0.03
 H    -0.02   0.04   0.04
 H    -0.01  -0.00  -0.01
 C    -0.00  -0.01  -0.00
 O    -0.00  -0.01  -0.00
 O     0.00  -0.01  -0.00
 C     0.00  -0.00  -0.00
 C     0.00  -0.00  -0.00
 H     0.00  -0.00  -0.00
 H     0.00  -0.00  -0.00
 H     0.00  -0.00  -0.00
 C     0.00  -0.00  -0.00
 H     0.00  -0.00  -0.00
 H     0.00  -0.00   0.00
 H     0.00  -0.00  -0.00
 C     0.00  -0.00  -0.00
 H     0.00  -0.00   0.00
 H     0.00  -0.00  -0.00
 H     0.00   0.00  -0.00
 C    -0.02   0.04  -0.04
 C    -0.02   0.01  -0.04
 C    -0.00   0.01  -0.01
 C     0.00   0.00   0.00
 C    -0.00  -0.00   0.00
 C    -0.01  -0.00   0.00
 C    -0.01   0.01   0.00
 C    -0.01   0.01  -0.00
 C    -0.01  -0.00  -0.01
 C    -0.00   0.01   0.00
 O    -0.00   0.00   0.00
 C    -0.00  -0.00   0.00
 O    -0.00   0.00  -0.00
 C    -0.00  -0.00   0.00
 C    -0.00  -0.00   0.00
 C    -0.00   0.00  -0.00
 C    -0.00   0.00  -0.00
 C    -0.00   0.00   0.00
 C    -0.00  -0.00   0.00
 C    -0.02  -0.01   0.01
 C    -0.01  -0.00   0.01
 C    -0.00   0.00   0.01
 C    -0.01   0.01   0.01
 C    -0.01  -0.00   0.00
 C    -0.00  -0.00  -0.01
 C    -0.01   0.01  -0.02
 H     0.01   0.00  -0.01
 H     0.00  -0.00   0.01
 H     0.02   0.00   0.00
 H    -0.00   0.00   0.00
 H    -0.00  -0.00   0.00
 H    -0.00  -0.00   0.00
 H    -0.01  -0.01   0.00
 H    -0.02   0.01   0.00
 H    -0.01   0.01   0.00
 H    -0.01   0.01  -0.00
 H    -0.01   0.01  -0.00
 H    -0.02  -0.02   0.01
 H    -0.00  -0.00   0.00
 H    -0.00   0.00  -0.00
 H    -0.00   0.00  -0.00
 H    -0.00  -0.00   0.00
 H    -0.00  -0.00   0.00
 H     0.00  -0.00   0.01
 H    -0.01   0.00   0.00
 H    -0.00   0.01   0.00
 H    -0.01   0.00   0.01
 H    -0.01   0.01   0.02
 H    -0.02   0.01   0.01
 H    -0.01  -0.00  -0.00
 H     0.00  -0.00   0.01
 H     0.00  -0.01  -0.01
 H     0.00  -0.01  -0.01
 H    -0.03  -0.01  -0.03
 H     0.01   0.00  -0.01
     -285.6175
