# Supplementary material for: Enantiospecific Synthesis of Planar Chiral Rhodium and Iridium Cyclopentadienyl Complexes: Enabling Streamlined and Computer-Guided Access to Highly Selective Catalysts for Asymmetric C–H Functionalizations
Source: J Am Chem Soc. 2024 Dec 6;146(50):34786–95. doi: 10.1021/jacs.4c13279 (PMC11664503; doi:10.1021/jacs.4c13279)
Supplement: Supplementary file 2 — ja4c13279_si_002.zip [file ja4c13279_si_002.zip › Rh Cartesian Coordinates and Computed Data/rh3-styrene-3us-3.xyz]

 102
scf done:    -2321.895469
Rh    -0.700263     0.454106     0.285816
 N     0.793754     1.813956     0.176646
 C     0.534870     3.139004     0.069067
 O     2.070370     1.447231    -0.191776
 O     1.324744     4.017668    -0.232359
 C    -0.902139     3.356959     0.410779
 C    -1.499101     4.590127     0.173063
 C    -1.636245     2.281268     0.956353
 C    -2.981337     2.503328     1.276317
 C    -3.582567     3.735704     1.029133
 C    -2.847047     4.783115     0.473110
 H    -3.563823     1.714649     1.757619
 H    -4.635649     3.880122     1.283576
 H    -3.320903     5.749473     0.286758
 H    -0.876596     5.380623    -0.253985
 C    -0.045682     0.105334     2.245312
 C    -0.838989     1.300482     2.404112
 H     1.035441     0.265600     2.258991
 C    -0.473831    -1.199464     2.784051
 H    -0.245508     2.182006     2.658574
 H    -1.750247     1.208779     2.998387
 C     0.477699    -2.222958     2.920485
 C     0.116088    -3.486293     3.379822
 C    -1.208333    -3.756818     3.724225
 C    -1.799745    -1.482211     3.151576
 C    -2.162252    -2.744197     3.612663
 H     1.514953    -2.018632     2.641972
 H     0.875113    -4.267316     3.469477
 H    -1.494727    -4.747698     4.083510
 H    -2.566105    -0.709145     3.058752
 H    -3.202029    -2.939931     3.887297
 C     2.987877     1.591398     0.787052
 O     2.750485     1.900132     1.922762
 O     4.154812     1.294508     0.247918
 C     5.390794     1.488602     0.992340
 C     5.531169     2.958511     1.362835
 H     6.515980     3.131355     1.821143
 H     5.450891     3.586062     0.463188
 H     4.753013     3.263755     2.074056
 C     6.455143     1.072574    -0.010318
 H     6.304725     0.028278    -0.319823
 H     7.455261     1.171098     0.435633
 H     6.404247     1.707767    -0.906093
 C     5.413532     0.585000     2.218548
 H     6.397639     0.651401     2.705415
 H     4.641212     0.878396     2.939994
 H     5.248796    -0.461799     1.924269
 C    -1.859126    -0.074356    -1.688548
 C    -2.205169    -0.999095    -0.607208
 C    -3.492573    -1.567223    -0.056316
 C    -3.929128    -2.814941    -0.843657
 C    -5.069152    -3.540292    -0.137133
 C    -6.245904    -2.610703     0.136036
 C    -5.802969    -1.371774     0.905976
 C    -4.678734    -0.638246     0.181792
 C    -1.000948    -1.661264    -0.219107
 C     0.079328    -1.110012    -0.940089
 O     1.379837    -1.511501    -0.815010
 C     1.977790    -2.076650    -1.892638
 O     1.412151    -2.252965    -2.937753
 C     3.381591    -2.454219    -1.605121
 C     4.115812    -3.049905    -2.636654
 C     5.431580    -3.441611    -2.417347
 C     6.014620    -3.247357    -1.164416
 C     5.283809    -2.654343    -0.134615
 C     3.970184    -2.249283    -0.352416
 C    -0.446481    -0.121790    -1.850581
 C     0.341044     0.700836    -2.811374
 C    -0.506855     1.854367    -3.316129
 C    -1.847687     1.310864    -3.776990
 C    -2.730489     0.739367    -2.642605
 C    -3.443052     1.904447    -1.954538
 C    -3.762285    -0.178339    -3.310976
 H    -3.204920    -1.938720     0.943222
 H    -3.067271    -3.489135    -0.970597
 H    -4.243851    -2.521626    -1.858425
 H    -5.392610    -4.407979    -0.734420
 H    -4.696770    -3.944635     0.821787
 H    -7.038532    -3.143858     0.685444
 H    -6.691865    -2.296938    -0.825303
 H    -6.655250    -0.691994     1.066311
 H    -5.452857    -1.673356     1.910505
 H    -4.352371     0.236650     0.759519
 H    -5.066736    -0.250621    -0.772632
 H    -0.922698    -2.440911     0.536110
 H     3.630062    -3.195535    -3.603543
 H     6.005618    -3.903639    -3.223548
 H     7.046716    -3.560479    -0.988789
 H     5.744583    -2.506052     0.844525
 H     3.392384    -1.771429     0.439236
 H     0.630423     0.041077    -3.647494
 H     1.273842     1.040243    -2.338837
 H     0.006295     2.366402    -4.143627
 H    -0.639491     2.603943    -2.518406
 H    -1.659374     0.514504    -4.518816
 H    -2.433479     2.085721    -4.296773
 H    -4.043831     1.576883    -1.099778
 H    -2.725173     2.648198    -1.583955
 H    -4.114161     2.402965    -2.671620
 H    -4.534835    -0.519905    -2.610915
 H    -3.280027    -1.064604    -3.750922
 H    -4.269806     0.369290    -4.120671


  NORMALMODES   300
Rh     0.03  -0.06  -0.05
 N     0.01  -0.02   0.00
 C     0.02  -0.03   0.07
 O     0.01  -0.00  -0.01
 O    -0.02  -0.01   0.02
 C     0.04  -0.05   0.18
 C     0.00  -0.10  -0.02
 C     0.11   0.01   0.51
 C     0.02   0.01   0.17
 C    -0.02  -0.05  -0.03
 C     0.00  -0.07  -0.04
 H     0.02   0.07   0.27
 H    -0.04  -0.06  -0.13
 H     0.01  -0.08  -0.11
 H    -0.00  -0.16  -0.13
 C    -0.12   0.12  -0.13
 C    -0.19   0.26  -0.10
 H    -0.13   0.18   0.06
 C    -0.04   0.11  -0.02
 H    -0.01   0.03   0.34
 H    -0.02   0.12   0.15
 C    -0.02   0.10  -0.01
 C     0.00   0.08  -0.02
 C     0.01   0.04  -0.01
 C    -0.03   0.04  -0.00
 C     0.00   0.03  -0.00
 H    -0.02   0.11  -0.01
 H     0.03   0.10  -0.03
 H     0.03   0.03  -0.02
 H    -0.05   0.02   0.01
 H     0.00   0.01   0.00
 C     0.01  -0.00  -0.00
 O     0.00   0.01  -0.00
 O     0.01  -0.00   0.00
 C     0.00  -0.00   0.00
 C     0.00  -0.00   0.00
 H     0.00   0.00   0.00
 H     0.00  -0.00   0.00
 H     0.00  -0.00  -0.00
 C     0.00  -0.00   0.00
 H     0.00  -0.00   0.00
 H     0.00  -0.00   0.00
 H     0.00  -0.00   0.00
 C     0.00  -0.00   0.00
 H     0.00  -0.00   0.00
 H     0.00  -0.00  -0.00
 H     0.00  -0.00   0.00
 C     0.00  -0.01  -0.05
 C     0.01  -0.01  -0.02
 C     0.00   0.01  -0.00
 C     0.00   0.00  -0.00
 C     0.00   0.00   0.00
 C     0.00   0.00   0.00
 C     0.00   0.00   0.00
 C     0.00   0.01   0.00
 C    -0.01  -0.01  -0.02
 C    -0.00   0.02   0.01
 O    -0.01   0.01  -0.00
 C    -0.00   0.00   0.00
 O    -0.00   0.00   0.00
 C    -0.00   0.00   0.00
 C    -0.00   0.00   0.00
 C    -0.00   0.00   0.00
 C    -0.00   0.00   0.00
 C    -0.00   0.00   0.00
 C    -0.00   0.00   0.00
 C    -0.02  -0.01  -0.05
 C    -0.00  -0.00  -0.02
 C    -0.00   0.00  -0.01
 C    -0.01   0.01  -0.01
 C    -0.00  -0.00  -0.02
 C     0.02  -0.01   0.02
 C    -0.01   0.01  -0.02
 H     0.01   0.01  -0.00
 H     0.00   0.01   0.00
 H    -0.00   0.00  -0.00
 H     0.00   0.00  -0.00
 H     0.00   0.00   0.00
 H     0.00   0.01   0.00
 H     0.00   0.00   0.00
 H     0.00   0.00   0.00
 H     0.01   0.00   0.00
 H     0.01   0.01   0.00
 H     0.00   0.01   0.00
 H    -0.01  -0.00  -0.01
 H    -0.00   0.00   0.00
 H    -0.00   0.00  -0.00
 H    -0.00   0.00  -0.00
 H    -0.00  -0.00   0.00
 H    -0.00  -0.00   0.00
 H     0.02   0.02  -0.03
 H    -0.01  -0.00  -0.00
 H    -0.01   0.01  -0.01
 H     0.00  -0.00  -0.00
 H    -0.01   0.01  -0.02
 H    -0.00   0.01  -0.01
 H     0.02  -0.02   0.02
 H     0.04  -0.04   0.03
 H     0.02   0.03   0.04
 H    -0.00   0.00  -0.01
 H    -0.02   0.01  -0.03
 H    -0.03   0.01  -0.01
     -301.7837
