# Supplementary material for: Enantiospecific Synthesis of Planar Chiral Rhodium and Iridium Cyclopentadienyl Complexes: Enabling Streamlined and Computer-Guided Access to Highly Selective Catalysts for Asymmetric C–H Functionalizations
Source: J Am Chem Soc. 2024 Dec 6;146(50):34786–95. doi: 10.1021/jacs.4c13279 (PMC11664503; doi:10.1021/jacs.4c13279)
Supplement: Supplementary file 2 — ja4c13279_si_002.zip [file ja4c13279_si_002.zip › Rh Cartesian Coordinates and Computed Data/rh3-hexene-4us-4.xyz]

 104
scf done:    -2248.135465
Rh     0.619183    -0.227655     0.065551
 N    -1.236707    -0.248190     0.935022
 C    -1.785064     0.875613     1.458891
 O    -1.889032    -1.409924     1.318774
 O    -2.853419     0.958395     2.047059
 C    -0.858345     2.010590     1.197981
 C    -1.312708     3.322671     1.141777
 C     0.500989     1.691260     0.991393
 C     1.382040     2.737794     0.682395
 C     0.917524     4.046609     0.579815
 C    -0.424007     4.346860     0.821659
 H     2.441973     2.534841     0.524105
 H     1.615679     4.842874     0.311159
 H    -0.778204     5.377240     0.747238
 H    -2.374379     3.510907     1.317686
 C     1.296343    -0.963122     1.866469
 C     1.188254     0.425436     2.271152
 H     0.573903    -1.665314     2.292060
 H     0.313376     0.596106     2.907043
 C     2.427140     1.095173     2.822476
 C    -3.137525    -1.546238     0.828476
 O    -3.618592    -0.905286    -0.067841
 O    -3.684148    -2.553120     1.482961
 C    -5.056248    -2.955681     1.215770
 C    -5.180568    -3.454851    -0.218070
 H    -6.186653    -3.869576    -0.378527
 H    -4.446838    -4.252991    -0.408153
 H    -5.016909    -2.640578    -0.934838
 C    -5.271917    -4.091131     2.203627
 H    -4.553170    -4.902871     2.019539
 H    -6.290372    -4.492917     2.103978
 H    -5.132692    -3.733358     3.233770
 C    -5.997160    -1.794840     1.508982
 H    -7.039800    -2.136792     1.431862
 H    -5.826755    -1.417598     2.527851
 H    -5.839371    -0.970056     0.803192
 H     2.309781    -1.364759     1.760007
 C     2.865882     0.453090     4.135375
 H     3.248410     1.031137     2.093000
 H     2.232418     2.165785     2.987000
 C     4.076779     1.141666     4.750433
 H     2.026073     0.474580     4.852951
 H     3.092744    -0.614488     3.971603
 C     4.529449     0.507926     6.055762
 H     4.907335     1.128557     4.022060
 H     3.842773     2.208100     4.915246
 H     5.405659     1.024568     6.475744
 H     3.729711     0.539812     6.812925
 H     4.803141    -0.549831     5.912710
 C     1.278809    -1.699897    -1.499830
 C     2.198366    -0.585434    -1.447659
 C     3.695043    -0.655167    -1.344764
 C     4.347658    -0.585954    -2.732564
 C     5.829316    -0.973599    -2.658011
 C     6.467919    -0.552960    -1.326053
 C     5.789581     0.694352    -0.775149
 C     4.316405     0.422199    -0.442581
 C     1.469946     0.601331    -1.825491
 C     0.121773     0.246437    -2.044807
 O    -0.979329     0.986167    -2.326306
 C    -0.950774     2.345096    -2.321115
 O     0.049556     2.979513    -2.527907
 C    -2.280688     2.909422    -2.008916
 C    -2.469050     4.284062    -2.193836
 C    -3.663734     4.877111    -1.803424
 C    -4.663490     4.102362    -1.209637
 C    -4.471753     2.734548    -1.017232
 C    -3.285667     2.129902    -1.423141
 C    -0.011118    -1.164299    -1.808946
 C    -1.243413    -1.979475    -1.971807
 C    -1.044508    -3.341210    -1.323357
 C     0.250285    -3.960075    -1.824285
 C     1.536238    -3.201442    -1.415418
 C     2.627893    -3.614026    -2.413865
 C     1.953583    -3.635816    -0.008775
 H     3.944916    -1.635491    -0.910961
 H     3.814041    -1.228517    -3.447532
 H     4.233794     0.444038    -3.111261
 H     5.938606    -2.062437    -2.793466
 H     6.367708    -0.508233    -3.499444
 H     6.371762    -1.366442    -0.586075
 H     7.549028    -0.388930    -1.453351
 H     6.313935     1.067605     0.118263
 H     5.863236     1.499238    -1.526152
 H     3.741409     1.356026    -0.530975
 H     4.216485     0.097224     0.604068
 H     1.866769     1.609368    -1.902236
 H    -1.657469     4.870066    -2.629738
 H    -3.815500     5.949129    -1.949480
 H    -5.595471     4.573038    -0.886352
 H    -5.236629     2.129226    -0.526793
 H    -3.129686     1.066917    -1.231730
 H    -1.421183    -2.102277    -3.056209
 H    -2.111246    -1.439239    -1.572795
 H    -1.894917    -3.999001    -1.559742
 H    -1.025158    -3.229281    -0.227137
 H     0.203956    -4.004382    -2.927082
 H     0.348974    -5.002193    -1.480063
 H     2.408576    -3.234431    -3.423328
 H     2.673403    -4.712989    -2.471059
 H     3.625252    -3.259716    -2.120980
 H     2.199858    -4.709398    -0.003516
 H     1.145073    -3.459325     0.713497
 H     2.839197    -3.084856     0.339371


  NORMALMODES   306
Rh    -0.01  -0.05  -0.05
 N     0.00  -0.02   0.01
 C     0.02  -0.03   0.04
 O    -0.01  -0.01  -0.00
 O     0.00  -0.00   0.01
 C     0.07  -0.05   0.11
 C     0.03  -0.07  -0.06
 C     0.16  -0.07   0.45
 C     0.06  -0.03   0.16
 C     0.02  -0.06  -0.05
 C     0.02  -0.06  -0.06
 H     0.08   0.01   0.27
 H     0.00  -0.08  -0.14
 H     0.00  -0.07  -0.11
 H     0.01  -0.10  -0.17
 C    -0.06   0.21  -0.09
 C    -0.11   0.37  -0.11
 H     0.08   0.23   0.18
 H     0.06   0.08   0.22
 C     0.00   0.09   0.04
 C    -0.01  -0.00   0.00
 O    -0.00   0.00   0.00
 O    -0.01  -0.00  -0.00
 C    -0.00  -0.00  -0.00
 C    -0.00  -0.00  -0.00
 H    -0.00  -0.00  -0.00
 H    -0.00  -0.00   0.00
 H    -0.00  -0.00  -0.00
 C    -0.00  -0.00  -0.00
 H    -0.00  -0.00  -0.00
 H    -0.00  -0.00   0.00
 H    -0.00  -0.00  -0.00
 C    -0.00  -0.00  -0.00
 H    -0.00   0.00   0.00
 H    -0.00  -0.00  -0.00
 H    -0.00  -0.00  -0.00
 H    -0.02   0.27   0.05
 C    -0.02  -0.00  -0.01
 H    -0.01   0.06   0.02
 H     0.14   0.11   0.12
 C    -0.01  -0.02   0.00
 H    -0.01  -0.01  -0.00
 H    -0.03   0.00  -0.05
 C    -0.00  -0.01   0.00
 H    -0.01  -0.02  -0.00
 H    -0.00  -0.02   0.00
 H    -0.00  -0.01  -0.00
 H     0.00  -0.01   0.00
 H    -0.00  -0.01   0.01
 C     0.01   0.02   0.01
 C    -0.00   0.00  -0.00
 C    -0.00   0.01  -0.00
 C     0.00   0.00  -0.00
 C     0.00   0.00   0.00
 C    -0.00   0.00   0.00
 C    -0.00   0.00   0.00
 C    -0.00   0.00  -0.00
 C    -0.02   0.01  -0.02
 C     0.00   0.01  -0.07
 O    -0.01   0.01  -0.03
 C    -0.01   0.00  -0.01
 O    -0.00   0.01   0.01
 C    -0.00   0.00  -0.00
 C    -0.00   0.00  -0.00
 C    -0.00   0.00   0.00
 C    -0.00   0.00   0.00
 C    -0.00   0.00   0.00
 C    -0.00   0.00  -0.00
 C    -0.01   0.03   0.01
 C    -0.00   0.01   0.00
 C     0.00   0.01   0.00
 C     0.00   0.01   0.00
 C     0.00   0.01   0.01
 C    -0.00   0.01   0.01
 C    -0.00   0.02   0.01
 H    -0.01   0.01   0.00
 H     0.00   0.00  -0.00
 H     0.00   0.00  -0.01
 H    -0.00   0.00   0.00
 H     0.00  -0.00   0.00
 H    -0.00   0.00   0.00
 H    -0.00  -0.00   0.00
 H    -0.00  -0.00   0.00
 H     0.00   0.00   0.00
 H     0.00   0.01  -0.01
 H    -0.01   0.01  -0.00
 H    -0.02   0.01  -0.01
 H    -0.00   0.00  -0.01
 H    -0.00   0.00   0.00
 H    -0.00   0.00   0.00
 H    -0.00   0.00   0.00
 H    -0.00   0.00  -0.00
 H     0.02   0.01   0.00
 H    -0.01  -0.00  -0.01
 H     0.00   0.01   0.00
 H     0.00   0.01   0.00
 H     0.00   0.01   0.00
 H     0.00   0.01   0.01
 H    -0.00   0.01   0.01
 H    -0.01   0.01   0.01
 H     0.00   0.00   0.01
 H    -0.01   0.01   0.02
 H     0.00   0.04   0.01
 H    -0.00   0.02   0.01
     -314.0107
