# Supplementary material for: Enantiospecific Synthesis of Planar Chiral Rhodium and Iridium Cyclopentadienyl Complexes: Enabling Streamlined and Computer-Guided Access to Highly Selective Catalysts for Asymmetric C–H Functionalizations
Source: J Am Chem Soc. 2024 Dec 6;146(50):34786–95. doi: 10.1021/jacs.4c13279 (PMC11664503; doi:10.1021/jacs.4c13279)
Supplement: Supplementary file 2 — ja4c13279_si_002.zip [file ja4c13279_si_002.zip › Rh Cartesian Coordinates and Computed Data/rh2-hexene-3ds-3.xyz]

 104
scf done:    -2248.152757
Rh    -0.255363     0.380290    -0.171112
 N     1.184158    -0.985891    -0.647915
 C     0.771892    -2.210891    -1.064457
 O     2.403635    -0.988245     0.003475
 O     1.404858    -3.251683    -1.005835
 C    -0.611155    -2.076833    -1.612712
 C    -1.344858    -3.217214    -1.924160
 C    -1.197857    -0.794826    -1.696788
 C    -2.542693    -0.705151    -2.084284
 C    -3.272534    -1.850622    -2.393571
 C    -2.675346    -3.109869    -2.322002
 H    -3.020119     0.274014    -2.169974
 H    -4.317973    -1.754172    -2.696423
 H    -3.251212    -4.004986    -2.567670
 H    -0.843308    -4.182518    -1.818812
 C     0.553612     1.575254    -1.638609
 C    -0.242013     0.649932    -2.431261
 C     2.047858     1.655027    -1.779880
 H     0.087830     2.560433    -1.500637
 H     0.349721    -0.012981    -3.072171
 H    -1.102701     1.086429    -2.943662
 C     3.478166    -1.228939    -0.772996
 O     3.484126    -1.305832    -1.969401
 O     4.506679    -1.315317     0.056560
 C     5.841697    -1.598774    -0.443521
 C     6.678789    -1.620463     0.825714
 H     6.311850    -2.396246     1.513205
 H     7.730179    -1.832405     0.584274
 H     6.624595    -0.649277     1.339147
 C     5.853235    -2.959344    -1.126856
 H     6.883358    -3.223066    -1.408570
 H     5.470845    -3.730471    -0.442095
 H     5.228512    -2.953060    -2.028798
 C     6.296147    -0.480600    -1.373290
 H     6.204869     0.494415    -0.870847
 H     7.351994    -0.630686    -1.642763
 H     5.696082    -0.463980    -2.291543
 C     2.493215     2.725138    -2.772801
 H     2.504892     1.872147    -0.796371
 H     2.438417     0.678663    -2.095598
 C     4.007131     2.800325    -2.917024
 H     2.040276     2.518810    -3.759711
 H     2.101205     3.712508    -2.464009
 C     4.472707     3.855213    -3.907040
 H     4.452348     2.997172    -1.925088
 H     4.385928     1.808415    -3.218489
 H     5.570180     3.882922    -3.986443
 H     4.135279     4.861363    -3.609230
 H     4.072056     3.660585    -4.914972
 C    -0.194882     1.788386     1.509891
 C     0.070940     0.461921     1.981036
 C     1.308571    -0.005511     2.689973
 C     1.414594    -1.528940     2.790140
 C     2.734906    -1.936720     3.430235
 C     2.899057    -1.314798     4.812781
 C     2.716217     0.198690     4.772026
 C     1.404264     0.595395     4.102035
 C    -1.119793    -0.333468     1.797447
 C    -2.077557     0.498370     1.183873
 O    -3.355535     0.224777     0.823259
 C    -3.840820    -1.048272     0.775320
 O    -3.220101    -2.011863     1.125020
 C    -5.224863    -1.078911     0.246036
 C    -5.812501    -2.337038     0.071330
 C    -7.097685    -2.438120    -0.448371
 C    -7.803477    -1.283642    -0.791841
 C    -7.223379    -0.028072    -0.611264
 C    -5.935578     0.077447    -0.093100
 C    -1.519963     1.807053     0.949660
 C    -2.250513     3.069559     0.544258
 C    -3.300980     3.371942     1.625098
 C    -2.949460     2.926323    -0.808547
 C    -1.235711     4.229123     0.460337
 C    -0.222056     4.261727     1.596272
 C     0.661339     3.016959     1.590394
 H     2.175773     0.351368     2.107804
 H     0.579576    -1.904088     3.409324
 H     1.318982    -1.991156     1.799252
 H     2.797503    -3.034728     3.493725
 H     3.558477    -1.618014     2.767426
 H     3.883512    -1.567867     5.239260
 H     2.145098    -1.748375     5.494936
 H     3.552151     0.650198     4.207593
 H     2.763959     0.621066     5.789131
 H     0.549696     0.230277     4.699659
 H     1.311690     1.692222     4.071549
 H    -1.248086    -1.377304     2.055127
 H    -5.232788    -3.221964     0.340694
 H    -7.553319    -3.420811    -0.589007
 H    -8.813253    -1.363312    -1.201708
 H    -7.778171     0.874695    -0.876246
 H    -5.476777     1.056184     0.050688
 H    -4.024536     2.548100     1.709811
 H    -3.853975     4.291644     1.376674
 H    -2.836327     3.507960     2.612882
 H    -2.223603     2.703084    -1.603689
 H    -3.464660     3.863481    -1.071827
 H    -3.692952     2.118377    -0.791542
 H    -1.799189     5.175663     0.421268
 H    -0.690450     4.160385    -0.496618
 H     0.403627     5.163689     1.512662
 H    -0.744697     4.337492     2.564923
 H     1.291333     2.982931     2.490919
 H     1.357236     3.057689     0.736504


  NORMALMODES   306
Rh    -0.03  -0.02  -0.07
 N    -0.02  -0.02  -0.02
 C    -0.02  -0.05   0.04
 O    -0.02   0.00  -0.01
 O     0.02  -0.01   0.02
 C    -0.05  -0.11   0.11
 C    -0.01  -0.08  -0.06
 C    -0.15  -0.18   0.41
 C    -0.04  -0.06   0.15
 C     0.00  -0.04  -0.05
 C    -0.01  -0.04  -0.06
 H    -0.05  -0.05   0.28
 H     0.03  -0.02  -0.13
 H    -0.01  -0.03  -0.13
 H    -0.01  -0.09  -0.18
 C     0.10   0.19  -0.01
 C     0.12   0.33   0.09
 C     0.08   0.05   0.04
 H     0.13   0.17   0.21
 H    -0.10   0.01   0.23
 H    -0.12   0.08   0.31
 C    -0.01   0.00  -0.00
 O    -0.00   0.01  -0.00
 O    -0.01   0.00  -0.00
 C    -0.01   0.00   0.00
 C    -0.01   0.00   0.00
 H    -0.00   0.00   0.00
 H    -0.01   0.00  -0.00
 H    -0.00   0.00   0.00
 C    -0.00   0.00   0.00
 H    -0.00   0.00   0.00
 H    -0.00   0.00  -0.00
 H    -0.00   0.00   0.00
 C    -0.00   0.00   0.00
 H    -0.00   0.00   0.00
 H    -0.00  -0.00   0.00
 H    -0.00   0.00  -0.00
 C     0.05   0.02   0.01
 H     0.11   0.05   0.03
 H     0.01   0.03   0.03
 C     0.04   0.01  -0.01
 H     0.03  -0.01   0.03
 H     0.06   0.03  -0.01
 C     0.02   0.01  -0.02
 H     0.05   0.01  -0.02
 H     0.04   0.01  -0.01
 H     0.02   0.02  -0.03
 H     0.02   0.01  -0.01
 H     0.01   0.01  -0.01
 C     0.01   0.00   0.02
 C     0.02   0.03   0.01
 C     0.01   0.01   0.01
 C    -0.00   0.01   0.00
 C    -0.00   0.00   0.00
 C     0.00  -0.00   0.00
 C     0.00  -0.00   0.01
 C     0.01   0.00   0.01
 C     0.05   0.01  -0.09
 C     0.00   0.02  -0.04
 O     0.00   0.01  -0.00
 C     0.00   0.00  -0.00
 O     0.00   0.00   0.01
 C     0.00   0.00   0.00
 C     0.00   0.00  -0.00
 C     0.00   0.00   0.00
 C     0.00  -0.00   0.00
 C     0.00  -0.00   0.00
 C     0.00  -0.00   0.00
 C     0.00   0.00  -0.01
 C     0.00   0.01  -0.00
 C     0.00  -0.00   0.00
 C    -0.00   0.01   0.00
 C    -0.00   0.01   0.01
 C    -0.00   0.01   0.00
 C     0.00   0.01   0.01
 H     0.01  -0.00   0.01
 H    -0.00   0.01  -0.00
 H    -0.00   0.01  -0.00
 H    -0.01   0.00  -0.00
 H    -0.00  -0.00  -0.00
 H     0.00  -0.00  -0.00
 H     0.00  -0.00   0.00
 H     0.00  -0.00   0.01
 H     0.01  -0.00   0.01
 H     0.00   0.00   0.00
 H     0.01   0.00   0.01
 H     0.06  -0.00  -0.11
 H     0.00   0.00  -0.01
 H     0.00  -0.00  -0.00
 H     0.00  -0.00   0.00
 H     0.00  -0.00   0.00
 H    -0.00   0.00  -0.00
 H     0.00  -0.00  -0.00
 H     0.00  -0.00   0.00
 H     0.00  -0.00   0.00
 H    -0.00   0.01  -0.00
 H    -0.00   0.00   0.01
 H     0.00   0.00   0.00
 H    -0.01   0.01   0.01
 H    -0.01   0.02   0.00
 H    -0.00   0.01   0.01
 H    -0.00   0.01   0.00
 H     0.00   0.02   0.01
 H     0.01   0.01   0.01
     -310.0453
