# Supplementary material for: Enantiospecific Synthesis of Planar Chiral Rhodium and Iridium Cyclopentadienyl Complexes: Enabling Streamlined and Computer-Guided Access to Highly Selective Catalysts for Asymmetric C–H Functionalizations
Source: J Am Chem Soc. 2024 Dec 6;146(50):34786–95. doi: 10.1021/jacs.4c13279 (PMC11664503; doi:10.1021/jacs.4c13279)
Supplement: Supplementary file 2 — ja4c13279_si_002.zip [file ja4c13279_si_002.zip › Rh Cartesian Coordinates and Computed Data/rh1-hexene-4dr-1.xyz]

  98
scf done:    -2169.596011
Rh    -0.289378    -0.359508     0.179481
 N     1.322515     0.457596     1.097384
 C     1.190494     1.296665     2.150357
 O     2.611868     0.027799     0.851890
 O     2.081525     1.743982     2.853801
 C    -0.267649     1.577538     2.333518
 C    -0.730745     2.086122     3.541765
 C    -1.162858     1.234720     1.294944
 C    -2.538097     1.370584     1.539495
 C    -3.001034     1.854569     2.761490
 C    -2.100325     2.228940     3.761127
 H    -3.257483     1.123096     0.753104
 H    -4.076788     1.956096     2.927024
 H    -2.467998     2.624978     4.710550
 H     0.011043     2.339433     4.303619
 C     0.032408     0.991049    -1.323246
 C    -0.802201     1.821380    -0.469162
 H    -0.429612     0.599625    -2.233770
 C    -0.239822     3.195599    -0.136518
 H    -1.845994     1.857395    -0.802880
 C     3.382475     0.911585     0.188584
 O     3.026302     1.980822    -0.225954
 O     4.570597     0.346150     0.064511
 C     5.668709     1.053597    -0.577848
 C     5.983495     2.323438     0.200861
 H     6.178802     2.083623     1.256420
 H     6.881498     2.800219    -0.218815
 H     5.149310     3.034396     0.150861
 C     6.814072     0.058449    -0.480375
 H     6.566424    -0.869696    -1.016029
 H     7.725531     0.485319    -0.922630
 H     7.015775    -0.191385     0.571067
 C     5.321970     1.338787    -2.033428
 H     6.199362     1.762515    -2.543888
 H     5.042304     0.407485    -2.548342
 H     4.491856     2.051977    -2.108953
 H     1.077969     1.298041    -1.414262
 C    -0.182067     4.073149    -1.382059
 H    -0.854171     3.683270     0.636205
 H     0.777460     3.077328     0.265499
 C     0.385869     5.455905    -1.092375
 H     0.436884     3.578950    -2.150479
 H    -1.192438     4.171777    -1.820401
 C     0.460501     6.344340    -2.323440
 H    -0.227096     5.945834    -0.315343
 H     1.391225     5.340539    -0.651847
 H     0.877990     7.334541    -2.085253
 H    -0.536753     6.501341    -2.765815
 H     1.097019     5.893620    -3.101951
 C    -0.137824    -2.390604     1.111642
 C     0.346425    -2.363360    -0.265203
 C     1.734836    -2.736715    -0.683733
 C     2.203279    -2.022972    -1.950871
 C     3.638518    -2.401238    -2.295074
 C     3.803082    -3.910742    -2.435608
 C     3.312705    -4.642239    -1.190562
 C     1.879256    -4.256885    -0.841614
 C    -0.771266    -2.056805    -1.101819
 C    -1.881513    -1.792485    -0.242173
 O    -3.189175    -1.529421    -0.543346
 C    -3.525509    -0.808267    -1.634388
 O    -2.732842    -0.460695    -2.470258
 C    -4.972592    -0.488937    -1.653018
 C    -5.837090    -0.872099    -0.620115
 C    -7.183866    -0.527706    -0.683707
 C    -7.669954     0.196186    -1.772821
 C    -6.809419     0.578614    -2.802969
 C    -5.462986     0.237506    -2.744381
 C    -1.504154    -2.060992     1.122037
 C    -2.330776    -1.976242     2.358492
 C    -1.422978    -1.823110     3.576769
 C    -0.288535    -2.844183     3.559543
 C     0.643278    -2.659953     2.359802
 H     2.406034    -2.415506     0.131724
 H     1.540535    -2.294412    -2.792903
 H     2.107061    -0.935530    -1.814023
 H     4.300524    -2.027533    -1.494189
 H     3.951859    -1.893504    -3.221976
 H     3.223664    -4.258276    -3.310413
 H     4.855491    -4.166456    -2.639950
 H     3.390193    -5.732968    -1.328133
 H     3.968753    -4.387836    -0.338754
 H     1.556275    -4.765967     0.081254
 H     1.193833    -4.596694    -1.639232
 H    -0.773749    -1.968484    -2.183949
 H    -5.445107    -1.437026     0.226580
 H    -7.859646    -0.825033     0.121227
 H    -8.728044     0.465110    -1.818889
 H    -7.192033     1.145777    -3.654352
 H    -4.766535     0.525204    -3.534465
 H    -2.938898    -2.895609     2.443885
 H    -3.038502    -1.136910     2.287531
 H    -2.015327    -1.926744     4.498568
 H    -1.004892    -0.802352     3.581674
 H    -0.722404    -3.859775     3.533226
 H     0.296562    -2.780264     4.489416
 H     1.274947    -3.552260     2.221135
 H     1.336844    -1.820817     2.534308


  NORMALMODES   288
Rh     0.02  -0.07  -0.02
 N     0.01  -0.01  -0.01
 C     0.00   0.03  -0.05
 O     0.01  -0.00   0.01
 O    -0.02   0.01  -0.01
 C    -0.00   0.09  -0.13
 C     0.00  -0.08  -0.05
 C    -0.00   0.37  -0.28
 C    -0.01   0.13  -0.08
 C    -0.00  -0.06  -0.01
 C     0.01  -0.08  -0.02
 H    -0.02   0.25  -0.11
 H    -0.00  -0.14   0.03
 H     0.03  -0.13   0.01
 H     0.02  -0.19  -0.03
 C    -0.07   0.02   0.22
 C    -0.10   0.05   0.39
 H    -0.11   0.30   0.12
 C    -0.01   0.12   0.05
 H    -0.02   0.19   0.11
 C     0.01  -0.00   0.00
 O     0.00  -0.00   0.01
 O     0.01  -0.00  -0.00
 C     0.00   0.00  -0.00
 C     0.00   0.00  -0.00
 H     0.00  -0.00  -0.00
 H     0.00   0.00  -0.00
 H     0.00  -0.00  -0.00
 C     0.00   0.00  -0.00
 H     0.00   0.00  -0.00
 H     0.00   0.00  -0.00
 H     0.00   0.00  -0.00
 C     0.00   0.00  -0.00
 H    -0.00   0.00  -0.00
 H     0.00   0.00  -0.00
 H    -0.00  -0.00   0.00
 H    -0.10   0.12   0.17
 C    -0.00   0.01  -0.01
 H     0.06   0.24   0.03
 H    -0.00   0.11   0.04
 C     0.01   0.01  -0.03
 H    -0.00  -0.03   0.02
 H    -0.00   0.00  -0.01
 C     0.00   0.01  -0.02
 H     0.01   0.01  -0.03
 H     0.01   0.01  -0.03
 H     0.01   0.01  -0.02
 H     0.00   0.01  -0.02
 H     0.00   0.01  -0.03
 C    -0.02  -0.06   0.02
 C     0.00   0.02   0.02
 C    -0.00   0.01   0.01
 C    -0.00   0.01   0.00
 C    -0.00   0.00   0.00
 C    -0.00   0.00   0.00
 C    -0.01   0.00   0.00
 C    -0.01   0.01   0.00
 C    -0.01  -0.00  -0.00
 C     0.01  -0.01   0.00
 O     0.01   0.01   0.01
 C     0.00   0.00   0.00
 O    -0.00  -0.00  -0.00
 C     0.00   0.00   0.00
 C     0.00   0.00   0.00
 C     0.00  -0.00   0.00
 C     0.00  -0.00   0.00
 C     0.00  -0.00   0.00
 C     0.00  -0.00   0.00
 C     0.00  -0.05   0.02
 C    -0.00  -0.01   0.01
 C     0.00   0.00   0.00
 C    -0.00  -0.00   0.02
 C    -0.00  -0.03   0.01
 H     0.00   0.01   0.01
 H    -0.00   0.00   0.01
 H    -0.01   0.01  -0.00
 H    -0.00   0.00   0.00
 H    -0.00   0.00   0.00
 H    -0.00   0.00   0.00
 H    -0.00   0.00   0.00
 H    -0.01   0.00   0.00
 H    -0.01   0.00   0.00
 H    -0.01   0.01   0.00
 H    -0.01   0.01   0.00
 H    -0.01   0.01   0.00
 H    -0.00  -0.00   0.00
 H    -0.00  -0.00  -0.00
 H     0.00  -0.00  -0.00
 H     0.00  -0.00   0.00
 H     0.00  -0.00   0.00
 H    -0.02   0.00   0.04
 H     0.01  -0.00  -0.01
 H     0.01   0.02   0.01
 H     0.01  -0.00  -0.02
 H    -0.01  -0.00   0.03
 H    -0.00   0.01   0.02
 H    -0.00  -0.03   0.03
 H    -0.01  -0.02  -0.01
     -293.5716
