# Supplementary material for: Enantiospecific Synthesis of Planar Chiral Rhodium and Iridium Cyclopentadienyl Complexes: Enabling Streamlined and Computer-Guided Access to Highly Selective Catalysts for Asymmetric C–H Functionalizations
Source: J Am Chem Soc. 2024 Dec 6;146(50):34786–95. doi: 10.1021/jacs.4c13279 (PMC11664503; doi:10.1021/jacs.4c13279)
Supplement: Supplementary file 2 — ja4c13279_si_002.zip [file ja4c13279_si_002.zip › Rh Cartesian Coordinates and Computed Data/rh3-hexene-3dr-1.xyz]

 104
scf done:    -2248.148720
Rh     0.448948    -0.160633    -0.261182
 N    -1.364220     0.024350    -1.205785
 C    -1.527536    -0.397329    -2.481373
 O    -2.407957     0.830408    -0.777302
 O    -2.542793    -0.300908    -3.155819
 C    -0.257123    -1.024770    -2.943130
 C    -0.254392    -1.954240    -3.978348
 C     0.936317    -0.672792    -2.279056
 C     2.126956    -1.294789    -2.682572
 C     2.122186    -2.247157    -3.698266
 C     0.933905    -2.577161    -4.354782
 H     3.073511    -1.005643    -2.216506
 H     3.060937    -2.723512    -3.992641
 H     0.939012    -3.313983    -5.161110
 H    -1.208151    -2.181481    -4.461070
 C     0.826779     1.820143    -0.724065
 C     1.270200     1.137847    -1.928342
 C    -0.259225     2.858189    -0.792191
 H     1.633408     2.107350    -0.038397
 H     0.734652     1.436871    -2.836618
 H     2.352547     1.096085    -2.076297
 C    -3.568447     0.195058    -0.523611
 O    -3.707265    -0.986801    -0.364205
 O    -4.492789     1.134242    -0.428449
 C    -5.905797     0.782074    -0.420433
 C    -6.261240     0.028135     0.854199
 H    -5.716632    -0.922436     0.911448
 H    -7.341067    -0.181793     0.865935
 H    -6.023762     0.634477     1.740956
 C    -6.229149    -0.021741    -1.673081
 H    -5.749797    -1.008404    -1.647265
 H    -5.870960     0.510003    -2.566553
 H    -7.317693    -0.156789    -1.754529
 C    -6.589057     2.139653    -0.453609
 H    -7.681369     2.015586    -0.438476
 H    -6.307770     2.687769    -1.364070
 H    -6.290564     2.739924     0.418267
 C     0.304481     4.230813    -1.155591
 H    -1.032426     2.567886    -1.516994
 H    -0.768827     2.927973     0.182221
 C    -0.759648     5.318292    -1.206962
 H     1.086755     4.514055    -0.427762
 H     0.814941     4.170675    -2.134583
 C    -0.207599     6.687413    -1.569091
 H    -1.539242     5.025149    -1.931543
 H    -1.269168     5.367800    -0.228437
 H     0.275782     6.674211    -2.559431
 H    -0.999618     7.451246    -1.597009
 H     0.549164     7.019306    -0.839786
 C     0.262626    -2.054917     1.084378
 C    -0.134691    -0.793896     1.733431
 C    -1.432628    -0.458945     2.413725
 C    -1.764767     1.035958     2.373027
 C    -3.107620     1.319688     3.033862
 C    -3.143812     0.822970     4.474053
 C    -2.753147    -0.648147     4.560844
 C    -1.413996    -0.914836     3.882583
 C     1.020273     0.042160     1.831275
 C     2.069746    -0.616555     1.126303
 O     3.395961    -0.310234     0.982481
 C     3.898620     0.905637     1.279746
 O     3.238692     1.813235     1.715817
 C     5.350586     0.978397     0.989604
 C     6.071087    -0.111033     0.484614
 C     7.431820     0.021093     0.225558
 C     8.075383     1.234929     0.468625
 C     7.358907     2.321243     0.972799
 C     5.999215     2.194424     1.233702
 C     1.619288    -1.921242     0.730731
 C     2.470815    -2.981643     0.127333
 C     1.614476    -4.111413    -0.418558
 C     0.533296    -4.474426     0.585865
 C    -0.501728    -3.353687     0.831456
 C    -1.340281    -3.774588     2.041055
 C    -1.420157    -3.244390    -0.388484
 H    -2.239019    -0.993979     1.885264
 H    -0.977822     1.597651     2.907290
 H    -1.764003     1.392078     1.335420
 H    -3.327570     2.398436     2.989587
 H    -3.902223     0.821482     2.453359
 H    -2.437408     1.418902     5.080212
 H    -4.141571     0.982767     4.914418
 H    -3.530358    -1.262693     4.071120
 H    -2.715507    -0.976591     5.612243
 H    -1.150764    -1.978090     3.959358
 H    -0.614251    -0.358533     4.404272
 H     1.080591     1.017875     2.300508
 H     5.558561    -1.056142     0.300740
 H     7.995439    -0.827772    -0.167847
 H     9.144022     1.334873     0.263697
 H     7.864551     3.270559     1.162640
 H     5.413569     3.027317     1.627784
 H     3.128289    -2.557230    -0.644632
 H     3.140274    -3.356695     0.923832
 H     2.243080    -4.987021    -0.641763
 H     1.161889    -3.798053    -1.373030
 H    -0.015412    -5.370499     0.254798
 H     1.012421    -4.738101     1.546631
 H    -1.764162    -4.773374     1.854025
 H    -0.732140    -3.836202     2.956465
 H    -2.182138    -3.092715     2.218901
 H    -0.847569    -3.037915    -1.302610
 H    -2.161918    -2.443840    -0.282266
 H    -1.955921    -4.196821    -0.530001


  NORMALMODES   306
Rh    -0.03   0.00   0.07
 N    -0.00   0.02   0.01
 C     0.02   0.06  -0.00
 O    -0.01   0.00   0.00
 O     0.01   0.00  -0.01
 C     0.06   0.14  -0.02
 C     0.01   0.01   0.10
 C     0.13   0.41  -0.21
 C     0.05   0.14  -0.08
 C     0.00  -0.01   0.06
 C    -0.00  -0.01   0.08
 H     0.08   0.20  -0.18
 H    -0.02  -0.08   0.12
 H    -0.03  -0.06   0.12
 H    -0.02  -0.06   0.19
 C    -0.04  -0.19  -0.12
 C    -0.06  -0.23  -0.28
 C     0.04  -0.06  -0.06
 H     0.09  -0.09  -0.30
 H     0.02   0.21  -0.20
 H    -0.04   0.13  -0.27
 C    -0.01  -0.00   0.00
 O    -0.00  -0.00  -0.00
 O    -0.01  -0.00   0.00
 C    -0.00  -0.00   0.00
 C    -0.00  -0.00   0.00
 H    -0.00  -0.00   0.00
 H    -0.00  -0.00   0.00
 H    -0.00  -0.00   0.00
 C    -0.00  -0.00   0.00
 H    -0.00  -0.00   0.00
 H    -0.00   0.00   0.00
 H    -0.00  -0.00  -0.00
 C    -0.00  -0.00   0.00
 H    -0.00   0.00   0.00
 H    -0.00  -0.00   0.00
 H    -0.00  -0.00   0.00
 C     0.03  -0.04  -0.02
 H    -0.02   0.00  -0.02
 H     0.09  -0.09  -0.03
 C     0.02  -0.04   0.00
 H     0.02  -0.05  -0.01
 H     0.03  -0.00  -0.02
 C     0.00  -0.02   0.01
 H     0.02  -0.03   0.01
 H     0.03  -0.05   0.01
 H    -0.00  -0.01   0.00
 H    -0.01  -0.03   0.02
 H     0.00  -0.02   0.00
 C     0.02  -0.05   0.04
 C    -0.01  -0.01  -0.03
 C    -0.00  -0.00  -0.01
 C     0.00  -0.00  -0.01
 C     0.00  -0.00  -0.00
 C     0.00  -0.00  -0.00
 C     0.01  -0.00  -0.01
 C     0.01  -0.00  -0.01
 C     0.01   0.00  -0.01
 C    -0.00  -0.00   0.00
 O    -0.00  -0.00  -0.01
 C    -0.00  -0.00  -0.00
 O     0.00  -0.00   0.00
 C    -0.00  -0.00  -0.00
 C    -0.00  -0.00  -0.00
 C     0.00  -0.00  -0.00
 C    -0.00  -0.00   0.00
 C    -0.00  -0.00  -0.00
 C    -0.00  -0.00  -0.00
 C    -0.01  -0.03   0.02
 C    -0.00  -0.01  -0.00
 C    -0.00  -0.01  -0.00
 C    -0.00  -0.02  -0.00
 C     0.00  -0.02   0.01
 C    -0.01  -0.02   0.00
 C     0.01   0.00   0.01
 H    -0.01   0.00  -0.00
 H     0.00  -0.00  -0.00
 H     0.00   0.01  -0.00
 H     0.00  -0.00  -0.00
 H     0.00   0.00  -0.00
 H     0.00  -0.00  -0.00
 H     0.00  -0.00  -0.00
 H     0.01  -0.00  -0.00
 H     0.01  -0.00  -0.01
 H     0.01  -0.00  -0.01
 H     0.01  -0.00  -0.01
 H     0.00   0.00  -0.02
 H     0.00  -0.00  -0.00
 H     0.00  -0.00   0.00
 H    -0.00   0.00   0.00
 H    -0.00  -0.00   0.00
 H    -0.00  -0.00  -0.00
 H    -0.02   0.01  -0.01
 H     0.02  -0.01  -0.02
 H    -0.00  -0.01  -0.01
 H    -0.01  -0.00   0.00
 H     0.00  -0.02  -0.01
 H     0.00  -0.02  -0.00
 H    -0.02  -0.02   0.00
 H    -0.01  -0.03   0.00
 H     0.00  -0.01   0.00
 H     0.01   0.02   0.01
 H     0.01   0.00   0.02
 H     0.00   0.01  -0.01
     -302.7382
