# Supplementary material for: Enantiospecific Synthesis of Planar Chiral Rhodium and Iridium Cyclopentadienyl Complexes: Enabling Streamlined and Computer-Guided Access to Highly Selective Catalysts for Asymmetric C–H Functionalizations
Source: J Am Chem Soc. 2024 Dec 6;146(50):34786–95. doi: 10.1021/jacs.4c13279 (PMC11664503; doi:10.1021/jacs.4c13279)
Supplement: Supplementary file 2 — ja4c13279_si_002.zip [file ja4c13279_si_002.zip › Rh Cartesian Coordinates and Computed Data/rh2-styrene-4dr-1.xyz]

 102
scf done:    -2321.901751
 C    -0.414094     1.649660    -1.624199
 C    -1.222286     1.531322     0.084681
Rh    -0.058393    -0.260420    -0.253287
 N     1.209464     0.894018     0.832183
 C     0.792858     1.994126     1.504820
 O     2.447904     0.432392     1.233202
 O     1.448065     2.665105     2.284433
 C    -0.643585     2.226775     1.170098
 C    -1.416956     3.029686     1.998547
 C    -2.609740     1.627559    -0.093893
 C    -3.390831     2.399379     0.761990
 C    -2.794255     3.120760     1.797396
 H    -3.079477     1.140011    -0.950145
 H    -4.470787     2.453480     0.602580
 H    -3.404687     3.746809     2.452335
 H    -0.911811     3.549631     2.816404
 C     0.696305     0.747126    -1.878869
 H     1.704144     1.138622    -1.725662
 H     0.586351     0.100539    -2.755610
 C    -0.190254     3.133439    -1.605601
 H    -1.303447     1.391484    -2.207772
 C     3.509103     0.966037     0.606485
 O     3.472685     1.758181    -0.296571
 O     4.575554     0.418854     1.159025
 C     5.917065     0.833706     0.773723
 C     6.165537     0.489229    -0.688249
 H     5.986902    -0.582424    -0.861823
 H     7.212122     0.708071    -0.945988
 H     5.510569     1.071305    -1.348445
 C     6.801297    -0.002154     1.684966
 H     6.581952     0.218237     2.739443
 H     6.627141    -1.074163     1.511915
 H     7.860846     0.217731     1.491292
 C     6.095329     2.319076     1.056317
 H     7.143902     2.602907     0.884078
 H     5.454216     2.926617     0.405518
 H     5.843798     2.539397     2.104189
 C     1.035490     3.701593    -1.242459
 C     1.186215     5.086346    -1.240123
 C     0.129931     5.917270    -1.609569
 C    -1.248849     3.972366    -1.972696
 C    -1.090291     5.354541    -1.982401
 H     1.872094     3.068911    -0.940842
 H     2.144550     5.517294    -0.941170
 H     0.255844     7.002703    -1.606042
 H    -2.212419     3.533434    -2.245454
 H    -1.924926     5.995221    -2.277238
 C     0.424260    -2.220649     0.626624
 C     0.442586    -2.307466    -0.807624
 C     1.558810    -2.749485    -1.709703
 C     1.705583    -4.278827    -1.683620
 C     2.775410    -4.759639    -2.657308
 C     4.110773    -4.068064    -2.407738
 C     3.960815    -2.551433    -2.445595
 C     2.905948    -2.065593    -1.458485
 C    -0.886574    -2.014399    -1.261730
 C    -1.695646    -1.794002    -0.102492
 O    -3.036096    -1.580786    -0.020509
 C    -3.791464    -1.223423    -1.083334
 O    -3.359649    -1.093741    -2.199123
 C    -5.200293    -0.984601    -0.691426
 C    -6.089636    -0.586375    -1.696591
 C    -7.418892    -0.324460    -1.385056
 C    -7.865110    -0.459958    -0.069512
 C    -6.981743    -0.858878     0.933865
 C    -5.650207    -1.121924     0.627219
 C    -0.908383    -1.897652     1.075629
 C    -1.338416    -1.847978     2.523312
 C    -2.180083    -0.609152     2.834595
 C    -2.160292    -3.109838     2.827854
 C    -0.066145    -1.799979     3.390404
 C     0.986533    -2.819554     2.983929
 C     1.532064    -2.527605     1.588587
 H     1.251168    -2.475454    -2.735771
 H     1.970363    -4.597039    -0.659624
 H     0.734249    -4.746945    -1.911050
 H     2.445089    -4.546490    -3.690141
 H     2.885945    -5.853888    -2.587627
 H     4.495528    -4.369096    -1.416157
 H     4.859134    -4.400805    -3.145024
 H     4.925789    -2.063008    -2.236850
 H     3.673998    -2.239662    -3.466346
 H     3.247533    -2.270949    -0.431110
 H     2.777746    -0.975273    -1.528013
 H    -1.235470    -2.021111    -2.289166
 H    -5.712562    -0.486279    -2.716278
 H    -8.111869    -0.012397    -2.169476
 H    -8.909602    -0.252706     0.175608
 H    -7.332503    -0.963879     1.962794
 H    -4.953002    -1.430041     1.406775
 H    -1.618007     0.309727     2.622617
 H    -2.457443    -0.604791     3.900394
 H    -3.101662    -0.576832     2.239416
 H    -1.587080    -4.029642     2.639275
 H    -3.061400    -3.146896     2.197165
 H    -2.479959    -3.114524     3.882170
 H     0.369001    -0.788429     3.315626
 H    -0.357815    -1.942344     4.443590
 H     0.559058    -3.836126     3.017728
 H     1.817278    -2.811904     3.705618
 H     2.110832    -3.384769     1.212795
 H     2.225164    -1.674967     1.631865


  NORMALMODES   300
 C     0.22  -0.07  -0.37
 C    -0.08  -0.30   0.39
Rh    -0.03   0.07  -0.01
 N    -0.01   0.02  -0.01
 C    -0.02  -0.01   0.06
 O    -0.01  -0.00  -0.02
 O     0.02  -0.01   0.01
 C    -0.04  -0.04   0.15
 C    -0.02   0.10   0.02
 C    -0.01  -0.10   0.12
 C     0.00   0.07  -0.01
 C    -0.02   0.08  -0.01
 H    -0.00  -0.21   0.18
 H     0.01   0.14  -0.08
 H    -0.03   0.12  -0.06
 H    -0.03   0.20  -0.04
 C     0.12  -0.03  -0.18
 H     0.14  -0.09  -0.12
 H     0.13  -0.33   0.05
 C     0.03  -0.09   0.01
 H     0.06  -0.13  -0.09
 C    -0.01  -0.00  -0.00
 O     0.00  -0.00  -0.01
 O    -0.01   0.00  -0.00
 C    -0.00  -0.00   0.00
 C    -0.00  -0.00   0.00
 H    -0.00  -0.00   0.00
 H    -0.00  -0.00   0.00
 H     0.00   0.00  -0.00
 C    -0.00  -0.00   0.00
 H    -0.00  -0.00   0.00
 H    -0.00  -0.00   0.00
 H    -0.00   0.00   0.00
 C    -0.00  -0.00   0.00
 H    -0.00  -0.00   0.00
 H    -0.00   0.00   0.00
 H    -0.00   0.00   0.00
 C     0.02  -0.03   0.02
 C    -0.01  -0.03   0.02
 C    -0.01  -0.05   0.01
 C     0.01  -0.08   0.03
 C    -0.01  -0.07   0.02
 H     0.03  -0.02   0.01
 H    -0.01  -0.02   0.02
 H    -0.03  -0.04  -0.01
 H     0.02  -0.09   0.01
 H    -0.02  -0.09   0.02
 C     0.02  -0.01  -0.02
 C     0.01  -0.02   0.01
 C     0.00  -0.01  -0.00
 C     0.01  -0.01  -0.01
 C     0.01  -0.00  -0.00
 C     0.00  -0.00  -0.00
 C     0.00  -0.00  -0.00
 C     0.00  -0.01   0.00
 C     0.01   0.01   0.00
 C     0.00   0.02  -0.02
 O    -0.00  -0.00  -0.01
 C    -0.00   0.00  -0.00
 O     0.00  -0.00  -0.00
 C    -0.00  -0.00  -0.00
 C    -0.00  -0.00  -0.00
 C    -0.00  -0.00  -0.00
 C    -0.00  -0.00  -0.00
 C     0.00   0.00  -0.00
 C    -0.00  -0.00  -0.00
 C     0.02   0.06  -0.02
 C     0.01   0.02  -0.02
 C    -0.00   0.01   0.01
 C     0.02   0.01  -0.04
 C     0.01   0.01  -0.01
 C     0.00  -0.00  -0.00
 C     0.01  -0.00  -0.00
 H     0.00  -0.01  -0.00
 H     0.00  -0.01  -0.00
 H     0.00  -0.01  -0.00
 H     0.01  -0.00  -0.00
 H     0.01  -0.00  -0.01
 H     0.00  -0.00  -0.00
 H     0.00  -0.00  -0.00
 H     0.00  -0.00  -0.00
 H     0.00  -0.00  -0.00
 H     0.00  -0.01  -0.00
 H     0.01  -0.01   0.01
 H     0.01   0.00  -0.00
 H    -0.00  -0.00  -0.00
 H    -0.00   0.00   0.00
 H    -0.00   0.00   0.00
 H     0.00   0.00   0.00
 H     0.00   0.00  -0.00
 H    -0.02   0.02   0.05
 H    -0.02  -0.04   0.01
 H     0.01   0.02  -0.00
 H     0.02   0.01  -0.05
 H     0.01   0.02  -0.03
 H     0.03   0.01  -0.03
 H     0.01   0.00   0.00
 H    -0.00   0.00  -0.01
 H    -0.00   0.00  -0.00
 H    -0.00  -0.00  -0.00
 H     0.02  -0.00   0.01
 H     0.00  -0.00   0.00
     -300.3928
