# Supplementary material for: Enantiospecific Synthesis of Planar Chiral Rhodium and Iridium Cyclopentadienyl Complexes: Enabling Streamlined and Computer-Guided Access to Highly Selective Catalysts for Asymmetric C–H Functionalizations
Source: J Am Chem Soc. 2024 Dec 6;146(50):34786–95. doi: 10.1021/jacs.4c13279 (PMC11664503; doi:10.1021/jacs.4c13279)
Supplement: Supplementary file 2 — ja4c13279_si_002.zip [file ja4c13279_si_002.zip › Rh Cartesian Coordinates and Computed Data/rh1-styrene-3ur-1.xyz]

  96
scf done:    -2243.352449
Rh    -0.038912     0.609155     0.000138
 N     1.801304     1.378022    -0.407142
 C     1.963194     2.670230    -0.783816
 O     2.973466     0.731245    -0.070421
 O     3.015982     3.270638    -0.918671
 C     0.606868     3.264587    -0.990869
 C     0.438205     4.643673    -1.034088
 C    -0.502854     2.394793    -1.065671
 C    -1.785267     2.956449    -1.139717
 C    -1.952075     4.340187    -1.153673
 C    -0.843337     5.188471    -1.114881
 H    -2.658233     2.300627    -1.210378
 H    -2.959735     4.759998    -1.211510
 H    -0.980768     6.271709    -1.143255
 H     1.334414     5.267113    -0.979854
 C     0.077684    -0.399204    -1.827264
 C    -0.349368     0.928621    -2.229866
 H     1.128486    -0.617568    -2.032883
 C    -0.818352    -1.568275    -1.922716
 H     0.402714     1.453244    -2.824826
 H    -1.351082     1.000108    -2.659658
 C    -2.216244    -1.462646    -2.015521
 C    -3.019212    -2.596901    -2.083335
 C    -2.447476    -3.869081    -2.057921
 C    -0.257911    -2.856050    -1.920298
 C    -1.060611    -3.991701    -1.980197
 H    -2.689893    -0.478553    -2.019484
 H    -4.103892    -2.484907    -2.151821
 H    -3.079606    -4.758553    -2.104021
 H     0.828732    -2.958944    -1.864488
 H    -0.598190    -4.981842    -1.970187
 C     3.642151     0.206539    -1.116344
 O     3.266030     0.206143    -2.256651
 O     4.744820    -0.326417    -0.621802
 C     5.716941    -0.971519    -1.493202
 C     6.801946    -1.410304    -0.522801
 H     6.397345    -2.116342     0.216999
 H     7.619504    -1.903987    -1.067220
 H     7.209572    -0.541567     0.013582
 C     5.081613    -2.175767    -2.176248
 H     5.850278    -2.728641    -2.735979
 H     4.649437    -2.855025    -1.426200
 H     4.294733    -1.864348    -2.874480
 C     6.258660     0.040695    -2.493046
 H     5.473556     0.373523    -3.183399
 H     7.072261    -0.416183    -3.075406
 H     6.660072     0.918515    -1.965642
 C     0.069437     0.845074     2.217509
 C     0.369876    -0.516918     1.786575
 C     1.644281    -1.244441     2.079027
 C     1.613093    -1.848039     3.490727
 C     2.928624    -2.543280     3.823199
 C     3.281203    -3.600679     2.782643
 C     3.292692    -3.012960     1.375723
 C     1.976445    -2.320110     1.047127
 C    -0.816642    -1.046926     1.201038
 C    -1.788564    -0.004360     1.185400
 O    -3.074561    -0.049419     0.730266
 C    -3.817362    -1.175227     0.898483
 O    -3.442142    -2.131620     1.517008
 C    -5.128713    -1.060860     0.216251
 C    -5.507697     0.081347    -0.497988
 C    -6.738911     0.115196    -1.146274
 C    -7.592698    -0.986284    -1.082279
 C    -7.218071    -2.124277    -0.365940
 C    -5.988942    -2.162318     0.282892
 C    -1.260568     1.146719     1.869284
 C    -1.925179     2.441346     2.181965
 C    -0.879070     3.510915     2.486011
 C     0.177282     3.001016     3.462799
 C     0.974969     1.824893     2.895944
 H     2.456242    -0.498127     2.043734
 H     1.391811    -1.063881     4.233076
 H     0.780216    -2.571862     3.547200
 H     3.734312    -1.788205     3.860581
 H     2.876162    -2.992937     4.827937
 H     4.256167    -4.058138     3.016714
 H     2.535991    -4.415573     2.829177
 H     3.500441    -3.801333     0.633595
 H     4.109072    -2.275357     1.285953
 H     2.014770    -1.863479     0.047053
 H     1.163727    -3.068063     1.019632
 H    -0.951725    -2.042241     0.787323
 H    -4.832460     0.936814    -0.540075
 H    -7.035135     1.005297    -1.705706
 H    -8.557563    -0.957546    -1.594279
 H    -7.888372    -2.985242    -0.316174
 H    -5.664900    -3.040923     0.844134
 H    -2.577985     2.750565     1.352773
 H    -2.584405     2.286358     3.055860
 H    -1.372219     4.407111     2.892068
 H    -0.395912     3.816874     1.543176
 H     0.867826     3.813567     3.734743
 H    -0.320212     2.687922     4.398048
 H     1.726756     2.180876     2.171886
 H     1.540615     1.320707     3.695784


  NORMALMODES   282
Rh    -0.01   0.06  -0.06
 N    -0.00   0.02   0.00
 C     0.00   0.05   0.06
 O    -0.01  -0.00  -0.00
 O     0.02   0.00   0.01
 C     0.02   0.09   0.15
 C     0.02   0.09  -0.05
 C     0.01   0.14   0.50
 C     0.01   0.05   0.18
 C     0.01   0.05  -0.05
 C     0.00   0.06  -0.07
 H     0.02   0.02   0.31
 H     0.01   0.04  -0.15
 H    -0.01   0.05  -0.15
 H     0.01   0.11  -0.18
 C     0.05  -0.17  -0.10
 C     0.08  -0.31  -0.03
 H     0.08  -0.19   0.09
 C     0.00  -0.11   0.01
 H     0.09   0.06   0.33
 H     0.02  -0.04   0.18
 C     0.01  -0.05   0.01
 C    -0.01  -0.03   0.00
 C    -0.03  -0.04  -0.00
 C    -0.01  -0.10   0.01
 C    -0.03  -0.08   0.00
 H     0.04  -0.03   0.01
 H    -0.01  -0.01   0.01
 H    -0.05  -0.02  -0.01
 H    -0.01  -0.11   0.02
 H    -0.06  -0.09  -0.00
 C    -0.01   0.00  -0.00
 O    -0.01  -0.00  -0.00
 O    -0.00   0.00  -0.00
 C    -0.00   0.00   0.00
 C    -0.00   0.00   0.00
 H    -0.00   0.00   0.00
 H    -0.00   0.00   0.00
 H    -0.00   0.00   0.00
 C    -0.00   0.00   0.00
 H     0.00   0.00   0.00
 H    -0.00   0.00   0.00
 H     0.00   0.00  -0.00
 C    -0.00   0.00   0.00
 H    -0.00   0.00  -0.00
 H    -0.00   0.00   0.00
 H    -0.00   0.00  -0.00
 C     0.02  -0.01  -0.07
 C    -0.01  -0.02   0.01
 C    -0.00  -0.01   0.01
 C     0.01  -0.01   0.00
 C     0.01  -0.00   0.00
 C     0.00  -0.00   0.00
 C     0.00  -0.00   0.00
 C     0.00  -0.01   0.00
 C     0.01  -0.00  -0.01
 C    -0.01   0.00  -0.02
 O    -0.01  -0.01  -0.01
 C    -0.00  -0.00   0.00
 O     0.00  -0.00   0.00
 C    -0.00  -0.00   0.00
 C    -0.00  -0.00  -0.00
 C    -0.00  -0.00  -0.00
 C    -0.00  -0.00  -0.00
 C    -0.00  -0.00  -0.00
 C    -0.00  -0.00  -0.00
 C    -0.01  -0.01  -0.05
 C     0.00  -0.01  -0.01
 C    -0.01  -0.01   0.00
 C    -0.00  -0.02  -0.01
 C     0.00  -0.01  -0.03
 H    -0.01  -0.01   0.00
 H     0.00  -0.01   0.00
 H     0.01  -0.01   0.01
 H     0.00  -0.00   0.00
 H     0.01  -0.00   0.00
 H     0.00  -0.00  -0.00
 H     0.00  -0.00   0.00
 H     0.00  -0.00   0.00
 H     0.00  -0.00   0.00
 H     0.00  -0.00   0.00
 H     0.00  -0.01   0.00
 H     0.01  -0.01  -0.00
 H    -0.00  -0.00  -0.00
 H    -0.00  -0.00   0.00
 H    -0.00   0.00  -0.00
 H    -0.00  -0.00  -0.00
 H    -0.00  -0.00   0.00
 H    -0.02   0.00   0.01
 H     0.02  -0.04   0.00
 H    -0.01  -0.02   0.02
 H    -0.01   0.01   0.00
 H     0.00  -0.02  -0.00
 H     0.01  -0.03  -0.01
 H     0.01   0.01  -0.02
 H    -0.00  -0.03  -0.04
     -287.9563
