# Supplementary material for: Enantiospecific Synthesis of Planar Chiral Rhodium and Iridium Cyclopentadienyl Complexes: Enabling Streamlined and Computer-Guided Access to Highly Selective Catalysts for Asymmetric C–H Functionalizations
Source: J Am Chem Soc. 2024 Dec 6;146(50):34786–95. doi: 10.1021/jacs.4c13279 (PMC11664503; doi:10.1021/jacs.4c13279)
Supplement: Supplementary file 2 — ja4c13279_si_002.zip [file ja4c13279_si_002.zip › Rh Cartesian Coordinates and Computed Data/rh2-hexene-3ds-2.xyz]

 104
scf done:    -2248.155701
Rh     0.939848     0.296155    -0.274420
 N    -0.768218     1.358167     0.137292
 C    -0.627171     2.596166     0.661016
 O    -1.936491     0.701356     0.498141
 O    -1.459026     3.222836     1.306769
 C     0.744868     3.095662     0.351904
 C     1.215154     4.244120     0.981840
 C     1.591467     2.322688    -0.474563
 C     2.925025     2.734489    -0.619834
 C     3.393499     3.881144     0.018715
 C     2.539073     4.646378     0.814564
 H     3.599633     2.162811    -1.264044
 H     4.435200     4.183452    -0.116244
 H     2.907827     5.548677     1.307399
 H     0.516784     4.788144     1.623024
 C     0.362229     0.329023    -2.259840
 C     0.972764     1.641494    -2.098411
 C    -1.083082     0.193959    -2.653557
 H     1.003069    -0.408158    -2.760340
 H     0.269835     2.472745    -2.224926
 H     1.907250     1.793316    -2.644698
 C    -3.126107     1.217590     0.122142
 O    -4.135367     0.753674     0.580411
 O    -3.006173     2.165416    -0.782542
 C    -4.108340     3.067610    -1.088476
 C    -5.190331     2.306007    -1.839568
 H    -4.779403     1.853379    -2.754627
 H    -5.612155     1.512891    -1.208853
 H    -5.996924     2.995827    -2.129109
 C    -3.444317     4.109781    -1.973663
 H    -3.010579     3.637194    -2.867540
 H    -2.641772     4.616854    -1.418963
 H    -4.181144     4.858850    -2.297234
 C    -4.619052     3.699391     0.198673
 H    -3.771126     4.101923     0.770997
 H    -5.142678     2.962574     0.821007
 H    -5.316184     4.514372    -0.045525
 C    -1.714143    -1.147593    -2.308398
 H    -1.669407     1.011660    -2.213309
 H    -1.136153     0.331495    -3.752371
 C    -3.134691    -1.288127    -2.840206
 H    -1.088823    -1.967883    -2.707075
 H    -1.717272    -1.266661    -1.213021
 C    -3.763269    -2.643410    -2.562903
 H    -3.762228    -0.494680    -2.398468
 H    -3.130348    -1.095335    -3.928401
 H    -3.162459    -3.459250    -2.996697
 H    -3.843947    -2.833061    -1.482869
 H    -4.776127    -2.712499    -2.988106
 C     2.596193    -0.343673     1.208141
 C     2.697813    -0.993273    -0.084049
 C     3.959071    -1.055785    -0.893064
 C     3.732693    -1.127810    -2.402247
 C     5.047756    -1.217194    -3.168259
 C     5.898616    -2.389499    -2.693511
 C     6.136380    -2.323392    -1.189324
 C     4.822672    -2.236488    -0.422119
 C     1.526213    -1.800607    -0.253535
 C     0.668648    -1.527643     0.847459
 O    -0.551798    -2.044427     1.129966
 C    -0.975240    -3.230671     0.611608
 O    -0.248702    -3.997374     0.039929
 C    -2.422087    -3.417837     0.847382
 C    -2.972967    -4.680146     0.594982
 C    -4.341808    -4.874992     0.734993
 C    -5.164118    -3.807240     1.105009
 C    -4.617673    -2.546656     1.343250
 C    -3.244772    -2.350794     1.227199
 C     1.340935    -0.629624     1.774015
 C     0.933211    -0.225961     3.171887
 C     1.140489    -1.465655     4.059840
 C    -0.523099     0.222510     3.300554
 C     1.849387     0.931599     3.610449
 C     3.328926     0.677772     3.359757
 C     3.623827     0.514498     1.870929
 H     4.525287    -0.128851    -0.688984
 H     3.157942    -0.248226    -2.730621
 H     3.112677    -2.011700    -2.636219
 H     5.612753    -0.277992    -3.024958
 H     4.849827    -1.295846    -4.249243
 H     5.381307    -3.335032    -2.937266
 H     6.857834    -2.412173    -3.235136
 H     6.751981    -1.435397    -0.956763
 H     6.714661    -3.197746    -0.850112
 H     5.008518    -2.153332     0.661076
 H     4.244158    -3.166863    -0.563671
 H     1.306314    -2.484703    -1.067225
 H    -2.311297    -5.489407     0.279724
 H    -4.775425    -5.858970     0.542800
 H    -6.242457    -3.959834     1.196673
 H    -5.251306    -1.695574     1.599470
 H    -2.823019    -1.357978     1.383989
 H     0.914162    -1.221195     5.109662
 H     0.465501    -2.277118     3.749157
 H     2.170433    -1.848187     4.007317
 H    -0.730056     1.141593     2.739075
 H    -0.740279     0.424276     4.360973
 H    -1.219195    -0.550223     2.952493
 H     1.540822     1.841165     3.065658
 H     1.669977     1.130701     4.679281
 H     3.651103    -0.225089     3.904649
 H     3.927458     1.508673     3.763310
 H     3.641367     1.502309     1.381089
 H     4.625045     0.081222     1.715560


  NORMALMODES   306
Rh     0.02   0.07  -0.03
 N     0.01   0.02  -0.00
 C     0.01   0.01   0.06
 O     0.01   0.00  -0.01
 O    -0.03  -0.01   0.02
 C     0.03   0.01   0.16
 C    -0.01   0.11   0.01
 C     0.10  -0.13   0.45
 C     0.03  -0.05   0.16
 C    -0.01   0.06  -0.01
 C    -0.00   0.08  -0.02
 H     0.04  -0.14   0.25
 H    -0.03   0.10  -0.09
 H    -0.00   0.11  -0.08
 H    -0.02   0.19  -0.07
 C    -0.04  -0.13  -0.17
 C    -0.03  -0.31  -0.17
 C    -0.06  -0.07  -0.03
 H    -0.09  -0.28  -0.01
 H     0.12  -0.14   0.18
 H     0.16  -0.24   0.18
 C     0.01   0.00  -0.00
 O     0.01  -0.00  -0.00
 O     0.00  -0.00  -0.01
 C     0.00  -0.00  -0.00
 C     0.00  -0.00   0.00
 H    -0.00   0.00  -0.00
 H     0.00  -0.00   0.00
 H    -0.00  -0.00   0.00
 C    -0.00   0.00  -0.00
 H    -0.00   0.00  -0.00
 H     0.00   0.00  -0.00
 H    -0.00   0.00   0.00
 C     0.00  -0.00   0.00
 H     0.00  -0.00   0.00
 H     0.00  -0.00  -0.00
 H     0.00  -0.00   0.00
 C    -0.05  -0.04   0.00
 H     0.01  -0.03   0.01
 H    -0.11  -0.06  -0.02
 C    -0.04  -0.03   0.00
 H    -0.05  -0.05   0.01
 H    -0.05  -0.03   0.01
 C    -0.03  -0.02   0.00
 H    -0.04  -0.02   0.00
 H    -0.03  -0.02   0.00
 H    -0.03  -0.02  -0.00
 H    -0.03  -0.02   0.00
 H    -0.03  -0.03   0.00
 C    -0.00   0.01  -0.04
 C     0.00   0.01  -0.01
 C     0.00  -0.01  -0.00
 C     0.00  -0.00  -0.00
 C     0.00  -0.00  -0.00
 C     0.00  -0.00  -0.00
 C     0.00  -0.00  -0.00
 C     0.00  -0.00  -0.00
 C    -0.01  -0.01   0.00
 C     0.00  -0.03  -0.00
 O    -0.00  -0.01   0.00
 C    -0.00  -0.01   0.00
 O    -0.00  -0.00  -0.00
 C    -0.00  -0.00   0.00
 C    -0.00  -0.00   0.00
 C    -0.00  -0.00   0.00
 C    -0.00  -0.00   0.00
 C    -0.00  -0.00  -0.00
 C    -0.00  -0.00   0.00
 C    -0.03   0.03  -0.05
 C    -0.01   0.01  -0.03
 C     0.00   0.00  -0.03
 C    -0.01   0.00  -0.00
 C    -0.00   0.00  -0.02
 C    -0.01  -0.01  -0.01
 C    -0.00  -0.01  -0.01
 H     0.00  -0.01  -0.00
 H     0.00  -0.00  -0.00
 H     0.00  -0.00  -0.00
 H    -0.00  -0.00  -0.00
 H     0.00  -0.00  -0.00
 H     0.00  -0.00  -0.00
 H     0.00  -0.00  -0.00
 H    -0.00  -0.00   0.00
 H     0.00  -0.00  -0.00
 H    -0.00  -0.00  -0.00
 H     0.00  -0.01  -0.00
 H    -0.00  -0.02   0.01
 H    -0.00  -0.00   0.00
 H    -0.00  -0.00   0.00
 H    -0.00   0.00   0.00
 H    -0.00   0.00  -0.00
 H    -0.00  -0.00   0.00
 H     0.02   0.01  -0.03
 H    -0.01   0.00  -0.02
 H     0.00  -0.00  -0.04
 H    -0.02   0.01   0.01
 H     0.01  -0.01   0.00
 H    -0.01   0.00  -0.00
 H     0.01   0.01  -0.01
 H    -0.01  -0.01  -0.01
 H    -0.01  -0.01  -0.01
 H    -0.00  -0.01  -0.01
 H     0.01  -0.00  -0.00
 H    -0.01  -0.02  -0.01
     -303.0942
