# Supplementary material for: Enantiospecific Synthesis of Planar Chiral Rhodium and Iridium Cyclopentadienyl Complexes: Enabling Streamlined and Computer-Guided Access to Highly Selective Catalysts for Asymmetric C–H Functionalizations
Source: J Am Chem Soc. 2024 Dec 6;146(50):34786–95. doi: 10.1021/jacs.4c13279 (PMC11664503; doi:10.1021/jacs.4c13279)
Supplement: Supplementary file 2 — ja4c13279_si_002.zip [file ja4c13279_si_002.zip › Rh Cartesian Coordinates and Computed Data/rh3-hexene-4us-5.xyz]

 104
scf done:    -2248.135264
Rh     0.618110    -0.367782     0.066924
 N    -1.251348    -0.291969     0.902817
 C    -1.694723     0.818448     1.542343
 O    -2.025752    -1.415788     1.146919
 O    -2.764004     0.947663     2.120259
 C    -0.647738     1.870520     1.427573
 C    -0.958508     3.222213     1.515928
 C     0.675485     1.432378     1.206560
 C     1.671935     2.404014     1.035288
 C     1.351849     3.758637     1.077867
 C     0.042937     4.173121     1.330747
 H     2.707106     2.103053     0.869504
 H     2.137562     4.500148     0.914925
 H    -0.197704     5.237660     1.370150
 H    -1.998642     3.504091     1.695438
 C     1.172905    -1.374818     1.777455
 C     1.188835    -0.040591     2.343650
 H     0.373861    -2.046875     2.102961
 H     0.313596     0.144214     2.974948
 C     2.467341     0.430004     2.999843
 C    -3.268432    -1.372423     0.626581
 O    -3.662147    -0.592047    -0.199081
 O    -3.926896    -2.385707     1.156356
 C    -5.323397    -2.620326     0.823376
 C    -5.673000    -3.830851     1.674274
 H    -5.030263    -4.683826     1.412119
 H    -5.528085    -3.603779     2.740115
 H    -6.722081    -4.117725     1.513819
 C    -5.455883    -2.944426    -0.659172
 H    -4.795740    -3.783864    -0.925776
 H    -6.491922    -3.239923    -0.881089
 H    -5.197390    -2.075905    -1.277585
 C    -6.156998    -1.412326     1.229149
 H    -7.225004    -1.640185     1.097153
 H    -5.979270    -1.167708     2.286517
 H    -5.902208    -0.534544     0.622605
 H     2.145573    -1.859220     1.639481
 C     2.783164    -0.394428     4.244564
 H     3.306983     0.357170     2.291926
 H     2.378770     1.491252     3.277403
 C     4.031178     0.089996     4.970138
 H     1.920545    -0.361606     4.934113
 H     2.905637    -1.455835     3.968151
 C     4.359869    -0.726321     6.209513
 H     4.886438     0.067167     4.271276
 H     3.901045     1.151102     5.246410
 H     5.265665    -0.354823     6.712066
 H     4.529421    -1.785449     5.957127
 H     3.535857    -0.691479     6.940050
 C     1.169279    -1.707983    -1.650769
 C     2.189165    -0.699950    -1.459479
 C     3.671809    -0.927035    -1.351922
 C     4.336719    -0.841118    -2.754137
 C     4.976135     0.519465    -2.993973
 C     6.122617     0.776192    -2.007597
 C     5.859435     0.111443    -0.648489
 C     4.366029     0.024418    -0.368518
 C     1.582155     0.586521    -1.704539
 C     0.212315     0.389601    -1.978855
 O    -0.807001     1.259985    -2.183804
 C    -0.646238     2.600631    -2.025362
 O     0.415215     3.151598    -2.150912
 C    -1.920056     3.256474    -1.662808
 C    -1.968304     4.655160    -1.692264
 C    -3.106244     5.317306    -1.247398
 C    -4.189011     4.584852    -0.753821
 C    -4.136775     3.191859    -0.716135
 C    -3.008240     2.520740    -1.177918
 C    -0.057406    -1.019798    -1.910511
 C    -1.357605    -1.686893    -2.182458
 C    -1.303899    -3.128966    -1.701329
 C    -0.059309    -3.804384    -2.254260
 C     1.280068    -3.227689    -1.735334
 C     2.358875    -3.629610    -2.751392
 C     1.609629    -3.859116    -0.381022
 H     3.818845    -1.947966    -0.970327
 H     5.111002    -1.622412    -2.839659
 H     3.593029    -1.061314    -3.533575
 H     4.203766     1.299935    -2.891427
 H     5.336505     0.595921    -4.031397
 H     6.257603     1.862140    -1.876736
 H     7.071121     0.400390    -2.424530
 H     6.280778    -0.908646    -0.635787
 H     6.373901     0.659871     0.155609
 H     3.928833     1.032803    -0.446620
 H     4.172011    -0.315476     0.658569
 H     2.067862     1.556170    -1.652625
 H    -1.094372     5.202043    -2.051738
 H    -3.148758     6.408711    -1.272147
 H    -5.076267     5.107290    -0.387112
 H    -4.966980     2.615026    -0.303851
 H    -2.961618     1.432753    -1.107133
 H    -1.522368    -1.661750    -3.275545
 H    -2.178456    -1.115484    -1.730844
 H    -2.205295    -3.669198    -2.029074
 H    -1.304114    -3.151848    -0.599379
 H    -0.079462    -3.710872    -3.354813
 H    -0.067741    -4.884987    -2.038711
 H     2.301308    -4.714194    -2.934347
 H     3.374868    -3.409591    -2.398306
 H     2.211126    -3.118281    -3.714524
 H     1.749454    -4.945580    -0.496606
 H     0.800977    -3.685946     0.341829
 H     2.534104    -3.443929     0.045504


  NORMALMODES   306
Rh    -0.02  -0.05  -0.05
 N     0.00  -0.02   0.01
 C     0.02  -0.04   0.04
 O    -0.01  -0.01  -0.00
 O     0.00  -0.00   0.01
 C     0.06  -0.07   0.11
 C     0.02  -0.07  -0.06
 C     0.14  -0.14   0.45
 C     0.05  -0.06   0.15
 C     0.01  -0.06  -0.06
 C     0.01  -0.06  -0.06
 H     0.07  -0.03   0.26
 H    -0.00  -0.07  -0.15
 H    -0.00  -0.06  -0.12
 H     0.00  -0.08  -0.18
 C    -0.03   0.23  -0.07
 C    -0.07   0.39  -0.07
 H     0.10   0.20   0.21
 H     0.06   0.05   0.23
 C     0.01   0.08   0.05
 C    -0.01  -0.00   0.00
 O    -0.00   0.00   0.00
 O    -0.01  -0.00  -0.00
 C    -0.00  -0.00  -0.00
 C    -0.00  -0.00  -0.00
 H    -0.00  -0.00  -0.00
 H    -0.00  -0.00  -0.00
 H    -0.00  -0.00   0.00
 C    -0.00  -0.00  -0.00
 H    -0.00  -0.00  -0.00
 H    -0.00  -0.00  -0.00
 H    -0.00  -0.00  -0.00
 C    -0.00  -0.00  -0.00
 H    -0.00   0.00   0.00
 H    -0.00  -0.00  -0.00
 H    -0.00  -0.00  -0.00
 H     0.01   0.26   0.08
 C    -0.02   0.00  -0.01
 H    -0.01   0.06   0.03
 H     0.15   0.08   0.14
 C    -0.01  -0.02  -0.00
 H    -0.01  -0.01  -0.00
 H    -0.03   0.01  -0.05
 C    -0.00  -0.01  -0.00
 H    -0.01  -0.02  -0.00
 H    -0.00  -0.02  -0.00
 H    -0.00  -0.01  -0.00
 H    -0.00  -0.01   0.01
 H    -0.00  -0.01   0.00
 C     0.01   0.01   0.01
 C    -0.00   0.00  -0.00
 C    -0.00   0.01  -0.00
 C     0.00   0.00   0.00
 C     0.00   0.00  -0.00
 C     0.00   0.00   0.00
 C    -0.00   0.00   0.00
 C    -0.00   0.00  -0.00
 C    -0.02   0.01  -0.02
 C     0.00   0.02  -0.07
 O    -0.01   0.02  -0.03
 C    -0.01   0.00  -0.01
 O    -0.00   0.00   0.01
 C    -0.00   0.00  -0.00
 C    -0.00   0.00  -0.00
 C    -0.00   0.00   0.00
 C    -0.00   0.00   0.00
 C    -0.00   0.00   0.00
 C    -0.00   0.00  -0.00
 C    -0.01   0.03   0.01
 C     0.00   0.01   0.01
 C     0.00   0.01   0.00
 C     0.00   0.01   0.01
 C     0.00   0.01   0.01
 C    -0.00   0.01   0.01
 C    -0.00   0.02   0.01
 H    -0.01   0.01   0.00
 H     0.00   0.00   0.00
 H     0.00   0.00  -0.00
 H     0.00   0.00  -0.00
 H     0.00   0.00  -0.00
 H     0.00   0.00   0.00
 H     0.00  -0.00   0.00
 H    -0.00   0.00   0.00
 H     0.00  -0.00   0.00
 H     0.00   0.01  -0.00
 H    -0.01   0.00  -0.00
 H    -0.02   0.01  -0.01
 H    -0.00   0.00  -0.01
 H    -0.00   0.00   0.00
 H    -0.00   0.00   0.00
 H    -0.00   0.00   0.00
 H    -0.00   0.00  -0.00
 H     0.02   0.00   0.00
 H    -0.01   0.00  -0.01
 H     0.00   0.01   0.00
 H    -0.00   0.00   0.00
 H     0.00   0.01   0.01
 H     0.00   0.01   0.01
 H    -0.01   0.01   0.01
 H     0.00   0.00   0.01
 H     0.00   0.01   0.01
 H    -0.01   0.01   0.02
 H     0.00   0.03   0.01
 H    -0.00   0.02   0.01
     -315.0715
