# Supplementary material for: Enantiospecific Synthesis of Planar Chiral Rhodium and Iridium Cyclopentadienyl Complexes: Enabling Streamlined and Computer-Guided Access to Highly Selective Catalysts for Asymmetric C–H Functionalizations
Source: J Am Chem Soc. 2024 Dec 6;146(50):34786–95. doi: 10.1021/jacs.4c13279 (PMC11664503; doi:10.1021/jacs.4c13279)
Supplement: Supplementary file 2 — ja4c13279_si_002.zip [file ja4c13279_si_002.zip › Rh Cartesian Coordinates and Computed Data/rh3-styrene-3us-2.xyz]

 102
scf done:    -2321.898122
Rh     0.154509     0.689341     0.615158
 N    -1.736501     0.305600     1.306661
 C    -1.922190    -0.322373     2.495752
 O    -2.900581     0.825660     0.773739
 O    -2.994793    -0.606006     3.005567
 C    -0.589092    -0.622474     3.090138
 C    -0.421645    -1.599389     4.065142
 C     0.506243     0.124989     2.622611
 C     1.780624    -0.132879     3.144199
 C     1.946339    -1.133501     4.100901
 C     0.851379    -1.865883     4.567322
 H     2.646597     0.447991     2.815540
 H     2.946958    -1.331678     4.493755
 H     0.992922    -2.639181     5.325739
 H    -1.306763    -2.144085     4.403185
 C    -0.275508     2.658014     1.239996
 C     0.190965     2.009506     2.447716
 H    -1.358850     2.782299     1.158433
 C     0.489069     3.745913     0.611853
 H    -0.563884     1.929513     3.232873
 H     1.159758     2.336463     2.831115
 C     1.848232     3.989839     0.876750
 C     2.514034     5.056829     0.280335
 C     1.846374     5.902333    -0.606294
 C    -0.167926     4.606662    -0.283732
 C     0.500704     5.667699    -0.888671
 H     2.405368     3.326506     1.541589
 H     3.570123     5.223535     0.505503
 H     2.371661     6.738100    -1.073811
 H    -1.226862     4.436617    -0.496307
 H    -0.036345     6.321503    -1.580257
 C    -3.740299    -0.096699     0.258542
 O    -3.484887    -1.255234     0.078152
 O    -4.851705     0.547338    -0.046493
 C    -6.015209    -0.171791    -0.540689
 C    -6.461729    -1.193047     0.496752
 H    -6.623344    -0.701575     1.467243
 H    -5.708311    -1.979843     0.627706
 H    -7.407424    -1.655092     0.177141
 C    -5.702177    -0.814214    -1.886086
 H    -4.958149    -1.613056    -1.778183
 H    -5.317719    -0.060031    -2.589112
 H    -6.621594    -1.242987    -2.311419
 C    -7.050067     0.930929    -0.698125
 H    -7.997235     0.513325    -1.068428
 H    -6.697157     1.690482    -1.410904
 H    -7.234448     1.422646     0.267662
 C     0.282540     0.260177    -1.575252
 C     0.350870    -1.001145    -0.834425
 C    -0.485467    -2.237374    -0.990352
 C    -0.827282    -2.926789     0.331725
 C    -1.655405    -4.182917     0.096866
 C    -0.962580    -5.158547    -0.846864
 C    -0.578461    -4.480717    -2.157243
 C     0.251734    -3.226570    -1.911971
 C     1.498950    -0.955258    -0.015659
 C     2.146533     0.303892    -0.234648
 O     3.324410     0.732264     0.302189
 C     4.319263    -0.156409     0.613967
 O     4.986696     0.047059     1.585818
 C     4.512736    -1.306903    -0.309164
 C     5.071549    -2.473694     0.223043
 C     5.270869    -3.584428    -0.590551
 C     4.935255    -3.526015    -1.943287
 C     4.406422    -2.353623    -2.484267
 C     4.189757    -1.246829    -1.670460
 C     1.453878     1.014490    -1.249102
 C     1.925774     2.234136    -1.959302
 C     1.216542     2.378497    -3.299585
 C    -0.270797     2.118176    -3.130124
 C    -0.620820     0.670976    -2.727876
 C    -2.104671     0.645565    -2.368568
 C    -0.378033    -0.272108    -3.916205
 H    -1.439411    -1.959482    -1.462664
 H    -1.387015    -2.230032     0.963955
 H     0.103516    -3.191694     0.865014
 H    -2.629829    -3.880426    -0.323920
 H    -1.875365    -4.668257     1.061094
 H    -1.604408    -6.033316    -1.041352
 H    -0.047308    -5.546004    -0.362776
 H    -0.025063    -5.177504    -2.808107
 H    -1.495967    -4.203212    -2.707478
 H     1.208279    -3.500994    -1.431247
 H     0.519320    -2.745353    -2.865193
 H     1.816183    -1.721589     0.687570
 H     5.336195    -2.492535     1.282163
 H     5.691948    -4.499828    -0.169175
 H     5.091547    -4.398278    -2.582358
 H     4.157322    -2.303294    -3.546369
 H     3.773381    -0.332827    -2.097525
 H     3.021246     2.179983    -2.070894
 H     1.741396     3.125728    -1.345065
 H     1.642934     1.680613    -4.040007
 H     1.383023     3.391715    -3.695007
 H    -0.659007     2.799197    -2.354062
 H    -0.816901     2.354969    -4.057423
 H    -2.313045     1.326020    -1.532471
 H    -2.447463    -0.356797    -2.083510
 H    -2.699636     0.971082    -3.236509
 H     0.688556    -0.348055    -4.175953
 H    -0.920721     0.093192    -4.802228
 H    -0.743192    -1.284939    -3.698715


  NORMALMODES   300
Rh    -0.01  -0.00  -0.09
 N    -0.01   0.02  -0.01
 C    -0.00   0.07   0.01
 O    -0.01   0.00  -0.01
 O     0.01   0.01   0.00
 C     0.00   0.17   0.04
 C     0.02   0.03  -0.10
 C    -0.05   0.45   0.24
 C    -0.02   0.17   0.09
 C     0.01   0.02  -0.08
 C     0.01   0.00  -0.09
 H    -0.02   0.23   0.19
 H     0.03  -0.05  -0.15
 H     0.01  -0.05  -0.15
 H     0.03  -0.05  -0.21
 C     0.08  -0.19   0.04
 C     0.10  -0.24   0.19
 H     0.08  -0.07   0.19
 C     0.01  -0.08   0.08
 H     0.05   0.32   0.22
 H     0.03   0.04   0.14
 C     0.01  -0.03   0.04
 C    -0.01  -0.02   0.02
 C    -0.02  -0.03   0.02
 C    -0.00  -0.07   0.08
 C    -0.03  -0.06   0.05
 H     0.04  -0.02   0.03
 H    -0.01  -0.01   0.01
 H    -0.04  -0.03   0.00
 H    -0.01  -0.08   0.08
 H    -0.05  -0.08   0.05
 C    -0.01  -0.00  -0.00
 O    -0.00  -0.00   0.00
 O    -0.01  -0.00  -0.00
 C    -0.00  -0.00  -0.00
 C    -0.00  -0.00  -0.00
 H    -0.00  -0.00  -0.00
 H    -0.00  -0.00  -0.00
 H    -0.00  -0.00   0.00
 C    -0.00  -0.00  -0.00
 H    -0.00  -0.00  -0.00
 H    -0.00  -0.00  -0.00
 H    -0.00  -0.00  -0.00
 C    -0.00  -0.00  -0.00
 H    -0.00  -0.00  -0.00
 H    -0.00  -0.00  -0.00
 H    -0.00  -0.00  -0.00
 C    -0.01  -0.00   0.03
 C     0.02  -0.04  -0.01
 C     0.00  -0.02  -0.00
 C    -0.00  -0.01  -0.00
 C    -0.00  -0.00   0.00
 C    -0.00  -0.01   0.00
 C    -0.01  -0.01  -0.00
 C    -0.00  -0.02  -0.01
 C     0.00  -0.04  -0.01
 C    -0.00  -0.01  -0.01
 O    -0.01  -0.01   0.01
 C    -0.01  -0.00   0.00
 O    -0.01  -0.00   0.00
 C     0.00   0.00   0.00
 C     0.00   0.00   0.00
 C     0.00   0.00   0.00
 C    -0.00   0.00   0.00
 C     0.00   0.00   0.00
 C     0.00   0.00   0.00
 C     0.01  -0.01   0.01
 C     0.00   0.00   0.01
 C     0.00  -0.00   0.01
 C     0.00  -0.00   0.01
 C    -0.00  -0.00   0.02
 C    -0.00  -0.00   0.00
 C     0.01  -0.00   0.02
 H     0.01  -0.00  -0.00
 H    -0.00   0.00  -0.01
 H    -0.00  -0.01  -0.00
 H    -0.00  -0.00   0.00
 H    -0.01  -0.01   0.00
 H    -0.00  -0.01   0.01
 H    -0.00  -0.00   0.00
 H    -0.01  -0.02  -0.00
 H    -0.01  -0.01  -0.00
 H    -0.00  -0.02  -0.01
 H    -0.00  -0.01  -0.00
 H     0.01  -0.04  -0.01
 H     0.00  -0.00  -0.00
 H     0.00  -0.00  -0.00
 H    -0.00   0.00   0.00
 H    -0.00   0.00   0.00
 H     0.00   0.00   0.00
 H     0.00   0.01   0.01
 H    -0.01  -0.00   0.01
 H     0.00  -0.00   0.01
 H     0.00  -0.00   0.01
 H     0.00   0.00   0.01
 H    -0.00  -0.01   0.01
 H    -0.01  -0.00   0.00
 H    -0.01  -0.00   0.00
 H     0.00   0.00   0.00
 H     0.01  -0.01   0.02
 H     0.02   0.01   0.02
 H     0.00  -0.00   0.01
     -294.6109
