# Supplementary material for: Enantiospecific Synthesis of Planar Chiral Rhodium and Iridium Cyclopentadienyl Complexes: Enabling Streamlined and Computer-Guided Access to Highly Selective Catalysts for Asymmetric C–H Functionalizations
Source: J Am Chem Soc. 2024 Dec 6;146(50):34786–95. doi: 10.1021/jacs.4c13279 (PMC11664503; doi:10.1021/jacs.4c13279)
Supplement: Supplementary file 2 — ja4c13279_si_002.zip [file ja4c13279_si_002.zip › Rh Cartesian Coordinates and Computed Data/rh1-styrene-4ds-4.xyz]

  96
scf done:    -2243.332017
 C     1.759766     1.483481    -1.503880
 C     1.948190     1.556191     0.379146
Rh     0.939574    -0.267347    -0.133482
 N    -0.604902     1.010459     0.189805
 C    -0.419089     2.203776     0.798215
 O    -1.854470     0.853455    -0.380017
 O    -1.273625     3.040833     1.047038
 C     1.033118     2.337672     1.120260
 C     1.471011     3.194146     2.121259
 C     3.309035     1.634562     0.709131
 C     3.744432     2.477482     1.730553
 C     2.830122     3.267804     2.429663
 H     4.039497     1.052206     0.139257
 H     4.809515     2.530102     1.970709
 H     3.178897     3.940785     3.216365
 H     0.722667     3.787134     2.652771
 C     0.894988     0.444341    -2.044098
 H    -0.110899     0.720515    -2.366186
 H     1.374856    -0.284525    -2.703348
 C     1.411066     2.926715    -1.719552
 H     2.818205     1.302160    -1.714246
 C    -2.867171     0.745389     0.512084
 O    -2.744784     0.502867     1.679962
 O    -3.982421     0.917334    -0.172432
 C    -5.234825     1.198306     0.515772
 C    -5.067071     2.476195     1.326317
 H    -4.330198     2.340079     2.128744
 H    -4.719992     3.295446     0.680213
 H    -6.030335     2.761626     1.774170
 C    -6.209379     1.396870    -0.633933
 H    -7.209778     1.637282    -0.246351
 H    -6.275216     0.480123    -1.238267
 H    -5.874473     2.218686    -1.282860
 C    -5.657167     0.018512     1.378972
 H    -4.957955    -0.132875     2.209858
 H    -6.661692     0.207783     1.786278
 H    -5.696211    -0.898734     0.775832
 C     0.100987     3.357224    -1.951328
 C    -0.170733     4.711296    -2.132342
 C     0.858821     5.648603    -2.104581
 C     2.440549     3.876098    -1.690813
 C     2.170678     5.225274    -1.889016
 H    -0.722832     2.642750    -1.962882
 H    -1.202588     5.032809    -2.288908
 H     0.640432     6.709620    -2.246894
 H     3.465354     3.548652    -1.494996
 H     2.986493     5.951789    -1.867425
 C     1.911866    -1.632748     1.448264
 C     2.307438    -1.972007     0.092777
 C     3.728662    -2.113442    -0.359878
 C     3.945432    -1.761629    -1.840719
 C     5.207468    -2.415133    -2.419493
 C     6.273232    -2.598558    -1.346846
 C     5.792153    -3.571569    -0.260584
 C     4.270101    -3.519540    -0.071616
 C     1.128199    -2.375161    -0.613434
 C     0.020763    -2.146415     0.255485
 O    -1.298642    -2.432613     0.090059
 C    -1.896034    -2.303920    -1.123007
 O    -1.300168    -2.025829    -2.126892
 C    -3.351544    -2.565551    -1.035951
 C    -4.140563    -2.225835    -2.140063
 C    -5.506662    -2.483694    -2.121907
 C    -6.085067    -3.097693    -1.009690
 C    -5.299334    -3.437483     0.091829
 C    -3.935140    -3.161759     0.087366
 C     0.514601    -1.711545     1.549381
 C    -0.262217    -1.367069     2.773315
 C     0.612763    -0.552654     3.722878
 C     1.990455    -1.184076     3.900699
 C     2.781318    -1.216026     2.591205
 H     4.322691    -1.411696     0.251084
 H     4.002391    -0.665210    -1.939573
 H     3.069104    -2.070883    -2.431423
 H     4.957647    -3.402908    -2.843165
 H     5.591359    -1.816174    -3.259636
 H     7.217441    -2.953680    -1.787712
 H     6.500828    -1.615075    -0.899917
 H     6.296093    -3.339683     0.691922
 H     6.089667    -4.600867    -0.518490
 H     3.767109    -4.227264    -0.752596
 H     3.994504    -3.834817     0.946794
 H     1.058176    -2.726265    -1.638908
 H    -3.660099    -1.756966    -3.000642
 H    -6.124512    -2.210493    -2.980231
 H    -7.157299    -3.308064    -0.999273
 H    -5.754982    -3.911086     0.964148
 H    -3.313604    -3.408482     0.948765
 H    -0.591237    -2.303978     3.259958
 H    -1.169420    -0.808064     2.499174
 H     0.724226     0.468187     3.318283
 H     0.109514    -0.451500     4.696201
 H     1.866072    -2.214516     4.278807
 H     2.569326    -0.640388     4.663005
 H     3.640024    -1.903033     2.674146
 H     3.206288    -0.220057     2.382716


  NORMALMODES   282
 C    -0.09  -0.13  -0.38
 C    -0.07  -0.25   0.42
Rh     0.04   0.07  -0.01
 N     0.01   0.01   0.02
 C    -0.00  -0.00   0.06
 O     0.01   0.01   0.00
 O    -0.02  -0.00   0.01
 C    -0.03  -0.02   0.15
 C     0.01   0.11   0.02
 C    -0.04  -0.10   0.14
 C     0.01   0.07  -0.01
 C     0.02   0.09  -0.01
 H    -0.07  -0.21   0.21
 H     0.02   0.13  -0.08
 H     0.05   0.13  -0.06
 H     0.05   0.21  -0.04
 C    -0.06  -0.06  -0.21
 H    -0.11  -0.15  -0.12
 H    -0.13  -0.29   0.01
 C    -0.04  -0.09   0.00
 H    -0.03  -0.15  -0.03
 C     0.01   0.00  -0.00
 O     0.00  -0.00  -0.00
 O     0.01   0.00  -0.00
 C     0.00  -0.00  -0.00
 C     0.00  -0.00  -0.00
 H     0.00   0.00  -0.00
 H     0.00   0.00  -0.00
 H     0.00  -0.00  -0.00
 C     0.00  -0.00  -0.00
 H     0.00  -0.00   0.00
 H     0.00  -0.00  -0.00
 H     0.00   0.00  -0.00
 C     0.00   0.00  -0.00
 H     0.00   0.00  -0.00
 H     0.00   0.00  -0.00
 H     0.00  -0.00  -0.00
 C    -0.03  -0.03   0.01
 C    -0.00  -0.03   0.02
 C     0.02  -0.04   0.02
 C    -0.02  -0.09   0.03
 C     0.00  -0.08   0.03
 H    -0.05  -0.01  -0.01
 H     0.00  -0.01   0.02
 H     0.04  -0.04   0.01
 H    -0.02  -0.10   0.01
 H     0.02  -0.10   0.04
 C     0.01   0.03  -0.04
 C     0.01   0.01  -0.01
 C     0.00  -0.01  -0.00
 C     0.00  -0.00  -0.00
 C     0.00  -0.00  -0.00
 C     0.00  -0.00  -0.00
 C     0.00  -0.00  -0.00
 C     0.00  -0.01  -0.00
 C    -0.02  -0.00  -0.00
 C    -0.00  -0.03  -0.01
 O    -0.01  -0.02  -0.01
 C    -0.00  -0.00  -0.00
 O    -0.00   0.00   0.00
 C    -0.00  -0.00  -0.00
 C    -0.00  -0.00  -0.00
 C    -0.00  -0.00  -0.00
 C    -0.00   0.00  -0.00
 C    -0.00  -0.00  -0.00
 C    -0.00  -0.00  -0.00
 C    -0.01   0.07  -0.05
 C     0.00   0.02  -0.03
 C     0.00   0.00  -0.01
 C    -0.00  -0.01  -0.01
 C     0.00   0.00  -0.01
 H     0.00  -0.01  -0.00
 H     0.00  -0.00  -0.00
 H     0.00  -0.01  -0.00
 H     0.00  -0.00  -0.00
 H     0.00  -0.00  -0.00
 H     0.00   0.00   0.00
 H    -0.00  -0.00   0.00
 H    -0.00  -0.00  -0.00
 H     0.01  -0.00  -0.00
 H     0.00  -0.01  -0.00
 H     0.00  -0.00  -0.00
 H    -0.01  -0.02   0.00
 H    -0.00  -0.00  -0.00
 H    -0.00  -0.00  -0.00
 H    -0.00   0.00   0.00
 H    -0.00   0.00  -0.00
 H    -0.00  -0.00  -0.00
 H     0.03  -0.00  -0.06
 H    -0.01   0.02  -0.00
 H     0.01   0.01   0.01
 H    -0.01  -0.02  -0.01
 H    -0.01  -0.01  -0.02
 H    -0.00  -0.01  -0.01
 H    -0.01  -0.00  -0.02
 H     0.01   0.01   0.00
     -294.2436
