# Supplementary material for: Enantiospecific Synthesis of Planar Chiral Rhodium and Iridium Cyclopentadienyl Complexes: Enabling Streamlined and Computer-Guided Access to Highly Selective Catalysts for Asymmetric C–H Functionalizations
Source: J Am Chem Soc. 2024 Dec 6;146(50):34786–95. doi: 10.1021/jacs.4c13279 (PMC11664503; doi:10.1021/jacs.4c13279)
Supplement: Supplementary file 2 — ja4c13279_si_002.zip [file ja4c13279_si_002.zip › Rh Cartesian Coordinates and Computed Data/rh1-hexene-4dr-2.xyz]

  98
scf done:    -2169.587177
Rh    -1.010092    -0.024456    -0.141781
 N     0.512234     1.321547    -0.023177
 C     0.811173     1.893625     1.164083
 O     1.330935     1.710795    -1.065015
 O     1.796503     2.566232     1.430155
 C    -0.286785     1.572636     2.125295
 C    -0.103878     1.748119     3.493079
 C    -1.496277     1.054632     1.615178
 C    -2.497772     0.685546     2.525219
 C    -2.303299     0.843560     3.895527
 C    -1.111194     1.384163     4.384309
 H    -3.448963     0.290461     2.156930
 H    -3.096570     0.552669     4.589018
 H    -0.970362     1.517046     5.459402
 H     0.850913     2.160469     3.829446
 C    -1.937598     1.436312    -1.235047
 C    -2.331327     1.879714     0.091557
 H    -2.711489     0.971843    -1.856391
 C    -2.048553     3.329679     0.445230
 H    -3.351858     1.583442     0.360045
 C     2.565549     1.169614    -1.028665
 O     2.895435     0.246102    -0.336853
 O     3.293699     1.805354    -1.923969
 C     4.690819     1.440503    -2.120078
 C     5.143126     2.418720    -3.192338
 H     4.545752     2.290953    -4.106817
 H     6.201836     2.251585    -3.436679
 H     5.020783     3.453476    -2.841666
 C     4.788429     0.004380    -2.620416
 H     4.148043    -0.135776    -3.504727
 H     4.488967    -0.710390    -1.843599
 H     5.826487    -0.212241    -2.912721
 C     5.466186     1.653330    -0.826322
 H     6.540722     1.514735    -1.016902
 H     5.307306     2.675965    -0.453737
 H     5.150838     0.944681    -0.050145
 H    -1.237593     2.073653    -1.785504
 C    -2.919265     4.269016    -0.383345
 H    -2.232745     3.501485     1.516930
 H    -0.986910     3.551763     0.259669
 C    -2.693308     5.735078    -0.038956
 H    -2.719299     4.108475    -1.456996
 H    -3.985228     4.016875    -0.233123
 C    -3.549278     6.683633    -0.862323
 H    -2.892793     5.889916     1.035931
 H    -1.625467     5.976159    -0.180827
 H    -4.623200     6.486644    -0.712306
 H    -3.342980     6.574868    -1.939289
 H    -3.363570     7.734435    -0.593220
 C    -1.476425    -1.813244    -1.355682
 C    -2.149160    -1.900600    -0.087748
 C    -3.603156    -2.149630     0.194903
 C    -3.958851    -3.623910    -0.049501
 C    -5.408373    -3.921524     0.316821
 C    -6.373163    -2.991001    -0.409641
 C    -6.021135    -1.527848    -0.164458
 C    -4.575392    -1.230777    -0.546205
 C    -1.124902    -1.997071     0.925813
 C     0.129103    -1.888609     0.314994
 O     1.279345    -1.816865     1.028577
 C     2.370773    -2.527183     0.646191
 O     2.327186    -3.374652    -0.205421
 C     3.568621    -2.150085     1.427905
 C     3.597622    -1.012465     2.242746
 C     4.767400    -0.683176     2.919445
 C     5.902957    -1.483924     2.789574
 C     5.874507    -2.617308     1.975692
 C     4.709613    -2.947696     1.291470
 C    -0.066514    -1.727607    -1.118388
 C     0.934342    -1.667191    -2.222864
 C     0.280753    -1.159041    -3.500496
 C    -0.971816    -1.970019    -3.813389
 C    -2.053530    -1.807558    -2.743679
 H    -3.744316    -1.961530     1.275131
 H    -3.271875    -4.268641     0.521609
 H    -3.790023    -3.860347    -1.115265
 H    -5.537131    -3.797591     1.407413
 H    -5.646122    -4.974437     0.095744
 H    -7.410679    -3.194403    -0.099453
 H    -6.327664    -3.196336    -1.494681
 H    -6.703336    -0.867533    -0.723522
 H    -6.169895    -1.292439     0.905279
 H    -4.456028    -1.363666    -1.633933
 H    -4.325388    -0.179815    -0.333411
 H    -1.292933    -2.065422     1.999469
 H     2.719149    -0.370983     2.307821
 H     4.795775     0.213805     3.541899
 H     6.819824    -1.219021     3.322300
 H     6.765221    -3.241169     1.871861
 H     4.661149    -3.821090     0.637863
 H     1.329017    -2.686958    -2.368870
 H     1.795702    -1.059829    -1.923080
 H     0.025247    -0.091324    -3.383965
 H     0.995749    -1.227426    -4.334601
 H    -1.387115    -1.690283    -4.793685
 H    -0.688678    -3.034547    -3.887675
 H    -2.796797    -2.615909    -2.832918
 H    -2.607931    -0.871121    -2.914418


  NORMALMODES   288
Rh     0.03  -0.05  -0.04
 N     0.00  -0.00  -0.02
 C    -0.04   0.03  -0.04
 O     0.01   0.00  -0.01
 O    -0.02  -0.00   0.01
 C    -0.10   0.09  -0.09
 C    -0.01  -0.07  -0.08
 C    -0.24   0.36  -0.15
 C    -0.09   0.12  -0.04
 C     0.00  -0.06  -0.03
 C     0.01  -0.06  -0.05
 H    -0.14   0.22  -0.01
 H     0.04  -0.13  -0.02
 H     0.05  -0.11  -0.05
 H     0.04  -0.16  -0.10
 C     0.05  -0.02   0.23
 C     0.12  -0.02   0.39
 H    -0.12   0.23   0.23
 C    -0.01   0.10   0.08
 H    -0.00   0.16   0.16
 C     0.01   0.00  -0.00
 O     0.00   0.00   0.00
 O     0.01  -0.00  -0.00
 C     0.00  -0.00  -0.00
 C     0.00  -0.00  -0.00
 H     0.00  -0.00  -0.00
 H     0.00   0.00  -0.00
 H     0.00  -0.00  -0.00
 C     0.00  -0.00  -0.00
 H     0.00  -0.00  -0.00
 H     0.00  -0.00  -0.00
 H     0.00  -0.00  -0.00
 C     0.00  -0.00  -0.00
 H     0.00  -0.00   0.00
 H     0.00  -0.00  -0.00
 H     0.00  -0.00  -0.00
 H    -0.04   0.07   0.22
 C    -0.01   0.01   0.00
 H     0.01   0.24   0.06
 H    -0.01   0.10   0.06
 C    -0.01   0.01  -0.02
 H     0.02  -0.03   0.01
 H    -0.00  -0.00  -0.00
 C    -0.01   0.01  -0.02
 H    -0.01   0.02  -0.02
 H    -0.01   0.01  -0.02
 H    -0.01   0.01  -0.01
 H    -0.01   0.01  -0.02
 H    -0.01   0.01  -0.02
 C    -0.01   0.00   0.01
 C     0.01  -0.01   0.00
 C     0.00   0.00   0.01
 C     0.00   0.00   0.00
 C     0.00   0.00   0.00
 C     0.00   0.00   0.00
 C     0.00   0.00   0.00
 C     0.00   0.00   0.00
 C     0.02  -0.04   0.02
 C     0.01  -0.06   0.02
 O     0.01  -0.02   0.01
 C     0.01  -0.01   0.00
 O     0.01  -0.00  -0.00
 C     0.01  -0.00  -0.00
 C     0.00  -0.00  -0.00
 C     0.00  -0.00   0.00
 C     0.00   0.00   0.00
 C     0.01   0.00   0.00
 C     0.01  -0.00   0.00
 C     0.00   0.02   0.02
 C    -0.01   0.01   0.01
 C    -0.00   0.00   0.01
 C    -0.00   0.00   0.01
 C    -0.00   0.01   0.01
 H     0.00   0.00   0.01
 H     0.00   0.00   0.00
 H     0.00   0.01   0.00
 H    -0.00  -0.00   0.00
 H     0.00   0.00  -0.00
 H     0.00   0.00  -0.00
 H     0.00   0.00   0.00
 H     0.00   0.00   0.00
 H    -0.00   0.00   0.00
 H     0.01   0.00   0.00
 H     0.01   0.00   0.00
 H     0.02  -0.04   0.02
 H     0.00  -0.00  -0.01
 H     0.00   0.00  -0.00
 H     0.00   0.00   0.00
 H     0.01   0.00   0.00
 H     0.01  -0.00   0.00
 H    -0.02  -0.00   0.03
 H     0.00  -0.00   0.01
 H    -0.00   0.00   0.00
 H     0.00  -0.00   0.01
 H    -0.00  -0.00   0.01
 H    -0.00   0.00   0.01
 H    -0.01   0.02   0.00
 H     0.01   0.02   0.01
     -308.0597
