# Supplementary material for: Enantiospecific Synthesis of Planar Chiral Rhodium and Iridium Cyclopentadienyl Complexes: Enabling Streamlined and Computer-Guided Access to Highly Selective Catalysts for Asymmetric C–H Functionalizations
Source: J Am Chem Soc. 2024 Dec 6;146(50):34786–95. doi: 10.1021/jacs.4c13279 (PMC11664503; doi:10.1021/jacs.4c13279)
Supplement: Supplementary file 2 — ja4c13279_si_002.zip [file ja4c13279_si_002.zip › Rh Cartesian Coordinates and Computed Data/rh3-hexene-3dr-2.xyz]

 104
scf done:    -2248.143366
Rh    -1.081777     0.608798     0.068326
 N     0.422462     0.173449     1.375495
 C     0.112549    -0.143491     2.656310
 O     1.575597    -0.444999     0.924109
 O     0.815193    -0.758078     3.442869
 C    -1.250821     0.375903     2.961458
 C    -1.871940    -0.004797     4.147701
 C    -1.930631     1.151084     1.995316
 C    -3.262427     1.502826     2.265304
 C    -3.885387     1.112000     3.447913
 C    -3.190849     0.364436     4.400324
 H    -3.815384     2.118449     1.555110
 H    -4.922930     1.403930     3.628888
 H    -3.679375     0.066881     5.330879
 H    -1.290405    -0.613563     4.844675
 C    -0.342265     2.523940    -0.064600
 C    -1.058311     2.609997     1.195617
 C     1.148803     2.685865    -0.151131
 H    -0.876386     2.979262    -0.911121
 H    -0.414194     2.755591     2.069728
 H    -1.931492     3.267020     1.196668
 C     2.714854     0.012430     1.492998
 O     2.825768     1.035510     2.109669
 O     3.655271    -0.860410     1.187251
 C     5.009246    -0.692833     1.693548
 C     5.714931    -1.940217     1.188682
 H     6.769431    -1.930626     1.499972
 H     5.667517    -1.990224     0.092508
 H     5.234295    -2.841339     1.595863
 C     4.989837    -0.660560     3.215942
 H     4.452240    -1.537879     3.604455
 H     6.021955    -0.685722     3.595749
 H     4.492806     0.242647     3.589929
 C     5.627641     0.562476     1.092058
 H     6.683024     0.636047     1.393515
 H     5.100617     1.462259     1.434294
 H     5.584848     0.515362    -0.006475
 C     1.587196     4.133022    -0.357245
 H     1.615736     2.287616     0.759677
 H     1.531536     2.074818    -0.989915
 C     3.100395     4.275714    -0.451016
 H     1.117687     4.546556    -1.269736
 H     1.211803     4.750587     0.479019
 C     3.566990     5.710267    -0.635208
 H     3.554180     3.844751     0.458180
 H     3.467325     3.653744    -1.287517
 H     3.245999     6.344806     0.206582
 H     3.151692     6.152484    -1.555503
 H     4.663772     5.776679    -0.700280
 C    -2.547632     0.327973    -1.593136
 C    -2.671889    -0.848165    -0.729610
 C    -3.928553    -1.393665    -0.104640
 C    -3.809483    -1.849390     1.360187
 C    -3.152122    -3.208575     1.578931
 C    -3.757585    -4.288025     0.690068
 C    -3.762356    -3.863955    -0.773940
 C    -4.497830    -2.543123    -0.966174
 C    -1.405132    -1.464051    -0.660714
 C    -0.503801    -0.723657    -1.514656
 O     0.790414    -0.953604    -1.843568
 C     1.430185    -2.113719    -1.537675
 O     0.881427    -3.076743    -1.080086
 C     2.861318    -2.038953    -1.915372
 C     3.478409    -0.835636    -2.273399
 C     4.819329    -0.830135    -2.645155
 C     5.544046    -2.022470    -2.666553
 C     4.931514    -3.221827    -2.300359
 C     3.594424    -3.229571    -1.918027
 C    -1.216376     0.330717    -2.133763
 C    -0.711573     1.219028    -3.223542
 C    -1.889274     1.794683    -3.999584
 C    -2.940853     2.328161    -3.040688
 C    -3.617770     1.253672    -2.159108
 C    -4.595345     0.436038    -3.016585
 C    -4.401491     2.001374    -1.080593
 H    -4.664143    -0.578047    -0.119391
 H    -3.292016    -1.081108     1.946605
 H    -4.837952    -1.900362     1.758873
 H    -3.256794    -3.483827     2.640611
 H    -2.065948    -3.145909     1.407155
 H    -4.798908    -4.478283     1.009439
 H    -3.215660    -5.239022     0.815366
 H    -4.236208    -4.639697    -1.397052
 H    -2.725184    -3.773544    -1.140666
 H    -4.495517    -2.258917    -2.029334
 H    -5.556043    -2.681726    -0.680532
 H    -1.121271    -2.339246    -0.090831
 H     2.902884     0.090313    -2.249718
 H     5.303293     0.109545    -2.921138
 H     6.595430    -2.015720    -2.964282
 H     5.501921    -4.153241    -2.308949
 H     3.091560    -4.151506    -1.619750
 H    -0.040543     0.635474    -3.873258
 H    -0.095440     2.034319    -2.809542
 H    -2.327313     1.016500    -4.646775
 H    -1.544416     2.596467    -4.670189
 H    -2.469464     3.079416    -2.382707
 H    -3.732835     2.860849    -3.591508
 H    -4.071642    -0.155585    -3.782022
 H    -5.180858    -0.260476    -2.401681
 H    -5.304365     1.106519    -3.527434
 H    -3.723352     2.626721    -0.482903
 H    -4.934249     1.326146    -0.397960
 H    -5.147721     2.661606    -1.549957


  NORMALMODES   306
Rh     0.02  -0.04  -0.06
 N     0.01  -0.00  -0.02
 C     0.02   0.06  -0.01
 O     0.01  -0.01  -0.00
 O    -0.02   0.02   0.00
 C     0.05   0.15  -0.02
 C     0.00  -0.01  -0.10
 C     0.15   0.46   0.09
 C     0.04   0.15   0.04
 C    -0.01  -0.02  -0.05
 C     0.00  -0.03  -0.06
 H     0.06   0.27   0.12
 H    -0.04  -0.10  -0.08
 H     0.00  -0.08  -0.08
 H    -0.01  -0.10  -0.16
 C    -0.09  -0.13   0.16
 C    -0.10  -0.12   0.32
 C    -0.07   0.00   0.08
 H    -0.11   0.05   0.26
 H     0.09   0.21   0.14
 H     0.13   0.20   0.23
 C     0.01  -0.00   0.00
 O     0.00  -0.01   0.01
 O     0.01  -0.00   0.00
 C     0.00  -0.00   0.00
 C     0.00  -0.00   0.00
 H     0.00  -0.00  -0.00
 H     0.00  -0.00   0.00
 H     0.00  -0.00   0.00
 C     0.00  -0.00   0.00
 H     0.00  -0.00  -0.00
 H     0.00  -0.00   0.00
 H     0.00  -0.00   0.00
 C     0.00   0.00   0.00
 H     0.00   0.00   0.00
 H     0.00  -0.00  -0.00
 H     0.00  -0.00   0.00
 C    -0.05  -0.00   0.02
 H     0.00   0.01   0.04
 H    -0.11  -0.00   0.06
 C    -0.04  -0.01   0.01
 H    -0.05  -0.02   0.02
 H    -0.02   0.03   0.01
 C    -0.02  -0.02  -0.00
 H    -0.03  -0.02   0.00
 H    -0.05  -0.02   0.00
 H    -0.01  -0.01  -0.00
 H    -0.01  -0.01   0.00
 H    -0.02  -0.03  -0.00
 C     0.00  -0.01  -0.01
 C    -0.00  -0.05  -0.01
 C    -0.01  -0.01  -0.01
 C     0.00   0.01  -0.00
 C     0.00   0.00   0.00
 C    -0.00   0.00   0.00
 C    -0.01  -0.01   0.00
 C    -0.02  -0.01   0.00
 C    -0.04  -0.08  -0.05
 C    -0.01  -0.00   0.03
 O    -0.01  -0.00   0.01
 C    -0.00   0.00   0.00
 O     0.00  -0.00   0.00
 C    -0.00   0.00  -0.00
 C    -0.00   0.00   0.00
 C    -0.00   0.00   0.00
 C    -0.00   0.00   0.00
 C    -0.00   0.00  -0.00
 C    -0.00   0.00  -0.00
 C    -0.01   0.00   0.01
 C    -0.00   0.00   0.01
 C     0.00   0.00   0.01
 C     0.00  -0.00   0.00
 C     0.00  -0.00   0.00
 C    -0.00  -0.00   0.00
 C     0.01  -0.00   0.01
 H     0.00  -0.00  -0.01
 H     0.02   0.02  -0.03
 H     0.01   0.02   0.01
 H    -0.00   0.00   0.00
 H    -0.00   0.01   0.00
 H     0.00  -0.00   0.01
 H     0.00   0.00   0.01
 H    -0.01  -0.01   0.01
 H    -0.01  -0.00  -0.00
 H    -0.02  -0.01   0.00
 H    -0.01  -0.02   0.01
 H    -0.04  -0.09  -0.07
 H    -0.00   0.00   0.00
 H    -0.00   0.00   0.00
 H    -0.00   0.00   0.00
 H    -0.00   0.00   0.00
 H    -0.00   0.00  -0.00
 H     0.01   0.00   0.02
 H    -0.01   0.00   0.03
 H     0.01  -0.00   0.00
 H     0.00   0.00   0.01
 H     0.00  -0.00   0.01
 H     0.00  -0.00   0.01
 H    -0.00   0.00   0.00
 H    -0.00  -0.00   0.00
 H    -0.00   0.00   0.01
 H     0.01  -0.00   0.00
 H     0.01  -0.00   0.01
 H     0.00  -0.00   0.01
     -316.2909
