# Supplementary material for: Enantiospecific Synthesis of Planar Chiral Rhodium and Iridium Cyclopentadienyl Complexes: Enabling Streamlined and Computer-Guided Access to Highly Selective Catalysts for Asymmetric C–H Functionalizations
Source: J Am Chem Soc. 2024 Dec 6;146(50):34786–95. doi: 10.1021/jacs.4c13279 (PMC11664503; doi:10.1021/jacs.4c13279)
Supplement: Supplementary file 2 — ja4c13279_si_002.zip [file ja4c13279_si_002.zip › Rh Cartesian Coordinates and Computed Data/rh2-styrene-4dr-3.xyz]

 102
scf done:    -2321.898952
 C    -0.195856     1.588529    -1.386304
 C    -1.076178     1.424822     0.300371
Rh     0.016904    -0.393766    -0.127964
 N     1.312777     0.621739     1.062752
 C     0.885753     1.633512     1.859603
 O     2.432722    -0.033437     1.543460
 O     1.502445     2.148905     2.776364
 C    -0.508403     1.996922     1.460220
 C    -1.271337     2.784177     2.313827
 C    -2.439659     1.640920     0.059746
 C    -3.210960     2.404448     0.932132
 C    -2.625113     2.993649     2.053495
 H    -2.899495     1.259526    -0.853628
 H    -4.272752     2.553503     0.720036
 H    -3.225380     3.609902     2.726801
 H    -0.777529     3.194532     3.198356
 C     0.906111     0.676588    -1.638981
 H     1.911322     1.028528    -1.396468
 H     0.838101     0.089079    -2.560090
 C     0.056068     3.062497    -1.283620
 H    -1.062132     1.381108    -2.022122
 C     3.663589     0.285607     1.116901
 O     4.589124    -0.390693     1.474775
 O     3.698947     1.334541     0.309610
 C     4.989670     1.818349    -0.184117
 C     5.862278     2.229730     0.993634
 H     5.313107     2.931229     1.639090
 H     6.765127     2.735310     0.620705
 H     6.162916     1.360674     1.590871
 C     4.626138     3.031775    -1.022451
 H     4.164858     3.812232    -0.402246
 H     5.534678     3.447754    -1.480718
 H     3.923667     2.764577    -1.824850
 C     5.640218     0.749396    -1.051642
 H     6.568849     1.147385    -1.486153
 H     4.971123     0.466775    -1.878355
 H     5.880585    -0.144140    -0.463044
 C     1.207548     3.585938    -0.687273
 C     1.392689     4.963232    -0.614948
 C     0.443010     5.835215    -1.146654
 C    -0.897072     3.941311    -1.808120
 C    -0.702931     5.318950    -1.748412
 H     1.948320     2.912342    -0.255198
 H     2.287943     5.361139    -0.131020
 H     0.594256     6.915635    -1.087980
 H    -1.805898     3.538647    -2.263504
 H    -1.454360     5.991664    -2.168695
 C     0.308070    -2.415608     0.694281
 C     0.499755    -2.426548    -0.735108
 C     1.686666    -2.891226    -1.531060
 C     1.812170    -4.420925    -1.472240
 C     2.945231    -4.926490    -2.358204
 C     4.267801    -4.249440    -2.017036
 C     4.143317    -2.730999    -2.075494
 C     3.019732    -2.228169    -1.177325
 C    -0.753245    -2.049853    -1.322955
 C    -1.680732    -1.835333    -0.256407
 O    -3.000482    -1.508912    -0.315464
 C    -3.587008    -1.014055    -1.427429
 O    -3.026511    -0.896091    -2.485987
 C    -4.989028    -0.611063    -1.165575
 C    -5.760488    -0.204721    -2.260537
 C    -7.071970     0.215018    -2.068954
 C    -7.614565     0.237885    -0.783200
 C    -6.845464    -0.159689     0.310860
 C    -5.534020    -0.585755     0.123969
 C    -1.058402    -2.091799     0.999527
 C    -1.690076    -2.162565     2.375830
 C    -2.100726    -0.770826     2.864212
 C    -2.922202    -3.076192     2.330402
 C    -0.669411    -2.783153     3.353124
 C     0.761467    -2.320272     3.132986
 C     1.271534    -2.783533     1.775675
 H     1.469517    -2.626082    -2.582481
 H     2.000572    -4.721572    -0.426363
 H     0.855183    -4.884079    -1.762765
 H     2.694660    -4.722371    -3.415141
 H     3.035652    -6.021090    -2.267884
 H     5.063592    -4.598058    -2.694922
 H     4.575054    -4.545909    -0.997891
 H     3.945313    -2.421254    -3.118250
 H     5.093347    -2.256037    -1.784900
 H     2.912912    -1.136441    -1.255959
 H     3.282409    -2.437949    -0.129049
 H    -0.974233    -1.974447    -2.382637
 H    -5.307940    -0.224874    -3.253915
 H    -7.675041     0.528372    -2.923945
 H    -8.644300     0.570888    -0.632385
 H    -7.269613    -0.135099     1.316968
 H    -4.921977    -0.885556     0.975107
 H    -2.635662    -0.846818     3.824021
 H    -1.222357    -0.128358     3.010059
 H    -2.755241    -0.264881     2.140323
 H    -3.320739    -3.213880     3.348028
 H    -2.663862    -4.069157     1.930801
 H    -3.720955    -2.657394     1.703842
 H    -0.999909    -2.562649     4.380880
 H    -0.700159    -3.882508     3.247410
 H     1.414685    -2.716212     3.924891
 H     0.837403    -1.222502     3.192683
 H     2.265537    -2.365871     1.579082
 H     1.374948    -3.884320     1.769190


  NORMALMODES   300
 C    -0.23   0.07   0.37
 C     0.11   0.30  -0.36
Rh     0.03  -0.08   0.01
 N     0.01  -0.03   0.01
 C     0.03   0.01  -0.06
 O     0.02  -0.00   0.02
 O    -0.03   0.01  -0.02
 C     0.05   0.05  -0.14
 C     0.02  -0.10  -0.04
 C     0.01   0.10  -0.10
 C    -0.01  -0.06   0.01
 C     0.01  -0.07  -0.00
 H     0.01   0.20  -0.15
 H    -0.03  -0.13   0.07
 H     0.02  -0.11   0.05
 H     0.02  -0.20   0.01
 C    -0.14   0.03   0.17
 H    -0.14   0.09   0.11
 H    -0.14   0.35  -0.04
 C    -0.02   0.09  -0.00
 H    -0.08   0.13   0.14
 C     0.01  -0.00   0.00
 O     0.01  -0.00  -0.00
 O     0.00  -0.00   0.01
 C    -0.00   0.00   0.00
 C     0.00   0.00  -0.00
 H     0.00   0.00  -0.00
 H     0.00   0.00  -0.00
 H     0.00   0.00  -0.00
 C    -0.00  -0.00   0.00
 H    -0.00  -0.00   0.00
 H    -0.00  -0.00  -0.00
 H    -0.01  -0.00   0.00
 C    -0.00   0.00  -0.00
 H    -0.00   0.00  -0.00
 H    -0.00  -0.00   0.00
 H     0.00   0.00  -0.00
 C    -0.01   0.05  -0.02
 C     0.01   0.04  -0.02
 C     0.01   0.05  -0.01
 C    -0.00   0.07  -0.03
 C     0.01   0.07  -0.02
 H    -0.03   0.03  -0.01
 H     0.02   0.03  -0.02
 H     0.02   0.05   0.01
 H    -0.01   0.08  -0.01
 H     0.02   0.08  -0.02
 C    -0.02   0.00   0.02
 C    -0.01   0.02  -0.01
 C    -0.00   0.01   0.00
 C    -0.01   0.01   0.00
 C    -0.01   0.00   0.00
 C    -0.00   0.00   0.00
 C    -0.00   0.00   0.00
 C    -0.00   0.01  -0.00
 C    -0.01  -0.01  -0.00
 C     0.00  -0.02   0.01
 O     0.01   0.01   0.01
 C     0.00  -0.00   0.00
 O    -0.00  -0.00   0.00
 C     0.00   0.00   0.00
 C     0.00   0.00   0.00
 C     0.00   0.00   0.00
 C     0.00   0.00   0.00
 C     0.00   0.00   0.00
 C     0.00   0.00   0.00
 C    -0.02  -0.05   0.02
 C    -0.01  -0.02   0.01
 C     0.01  -0.00  -0.01
 C    -0.02  -0.01   0.03
 C    -0.01  -0.01   0.01
 C    -0.01  -0.00   0.01
 C    -0.01   0.00   0.00
 H    -0.00   0.01   0.00
 H    -0.00   0.01   0.00
 H    -0.00   0.01   0.00
 H    -0.01   0.00   0.00
 H    -0.01   0.00   0.00
 H    -0.00   0.00   0.00
 H    -0.00   0.00   0.00
 H    -0.00   0.00   0.00
 H    -0.00   0.00   0.00
 H    -0.01   0.01  -0.01
 H    -0.00   0.01   0.00
 H    -0.01  -0.00  -0.00
 H     0.00   0.00   0.00
 H     0.00  -0.00  -0.00
 H     0.00  -0.00  -0.00
 H    -0.00  -0.00  -0.00
 H    -0.00  -0.01   0.00
 H    -0.00   0.03  -0.01
 H     0.02  -0.02  -0.02
 H     0.02  -0.01  -0.03
 H    -0.03   0.00   0.02
 H    -0.02  -0.01   0.03
 H    -0.01  -0.01   0.01
 H    -0.00  -0.00   0.01
 H    -0.00  -0.01   0.01
 H    -0.00  -0.00   0.01
 H    -0.01  -0.00   0.01
 H    -0.01   0.01  -0.00
 H     0.00   0.00  -0.00
     -306.2991
