# Supplementary material for: Enantiospecific Synthesis of Planar Chiral Rhodium and Iridium Cyclopentadienyl Complexes: Enabling Streamlined and Computer-Guided Access to Highly Selective Catalysts for Asymmetric C–H Functionalizations
Source: J Am Chem Soc. 2024 Dec 6;146(50):34786–95. doi: 10.1021/jacs.4c13279 (PMC11664503; doi:10.1021/jacs.4c13279)
Supplement: Supplementary file 2 — ja4c13279_si_002.zip [file ja4c13279_si_002.zip › Rh Cartesian Coordinates and Computed Data/rh2-styrene-4dr-2.xyz]

 102
scf done:    -2321.899465
 C    -0.679680     1.374496     2.199288
 C    -2.137871     1.050907     1.061078
Rh    -0.328674     0.563723    -0.006964
 N    -0.846623    -1.214605     0.819832
 C    -2.082314    -1.427431     1.333870
 O     0.089809    -2.148121     1.215902
 O    -2.509866    -2.451646     1.836660
 C    -2.858979    -0.157030     1.200527
 C    -4.247149    -0.167003     1.212341
 C    -2.866987     2.236999     0.890179
 C    -4.259710     2.221989     0.867984
 C    -4.954022     1.023110     1.042447
 H    -2.338540     3.190594     0.810700
 H    -4.807778     3.158512     0.736163
 H    -6.046461     1.019335     1.046619
 H    -4.750047    -1.128533     1.341970
 C     0.621283     0.873255     1.771832
 H     0.992371    -0.048830     2.224433
 H     1.397466     1.632217     1.627588
 C    -1.294382     0.853182     3.466368
 H    -0.739559     2.467054     2.161968
 C     0.443013    -3.048081     0.284101
 O    -0.002265    -3.120182    -0.830062
 O     1.374129    -3.802769     0.834013
 C     2.052234    -4.833819     0.066673
 C     3.070091    -5.373097     1.059384
 H     3.647703    -6.191260     0.605889
 H     2.563512    -5.753772     1.957870
 H     3.764064    -4.576773     1.365207
 C     2.751980    -4.213082    -1.136454
 H     3.348167    -3.344768    -0.819827
 H     2.026239    -3.884581    -1.890926
 H     3.422345    -4.955425    -1.594317
 C     1.056940    -5.913462    -0.335524
 H     0.551302    -6.317350     0.554076
 H     1.586582    -6.737342    -0.836476
 H     0.299984    -5.512082    -1.021207
 C    -2.208188     1.664414     4.150637
 C    -2.803003     1.228948     5.329311
 C    -2.503013    -0.036533     5.834316
 C    -0.986984    -0.407669     3.986805
 C    -1.597200    -0.850094     5.158246
 H    -2.464602     2.645647     3.741703
 H    -3.510400     1.876574     5.852790
 H    -2.979034    -0.388507     6.752581
 H    -0.290925    -1.068054     3.468311
 H    -1.363703    -1.846976     5.538088
 C    -0.817950     1.506476    -2.068158
 C    -0.616082     0.116441    -2.205503
 C    -1.507552    -0.943810    -2.779477
 C    -2.976815    -0.848692    -2.366958
 C    -3.765145    -2.032498    -2.912950
 C    -3.642498    -2.127308    -4.430222
 C    -2.182665    -2.183775    -4.869419
 C    -1.377605    -1.016387    -4.307434
 C     0.721234    -0.172166    -1.718074
 C     1.321273     1.055594    -1.329593
 O     2.600778     1.310202    -0.931151
 C     3.363579     0.355610    -0.343877
 O     2.999327    -0.777427    -0.180681
 C     4.679854     0.892928     0.075390
 C     5.535284     0.031384     0.772022
 C     6.780430     0.480965     1.196478
 C     7.178293     1.790536     0.923728
 C     6.329492     2.650807     0.226986
 C     5.080743     2.206470    -0.197033
 C     0.355609     2.104531    -1.461216
 C     0.595611     3.596272    -1.368859
 C     1.580281     3.984439    -2.484029
 C     1.182270     4.006247    -0.017587
 C    -0.743609     4.329432    -1.571226
 C    -1.583035     3.784280    -2.717185
 C    -1.996667     2.335329    -2.474166
 H    -1.129638    -1.893470    -2.367484
 H    -3.424485     0.084935    -2.746691
 H    -3.048102    -0.806770    -1.271548
 H    -4.823424    -1.952666    -2.616031
 H    -3.381376    -2.960010    -2.452449
 H    -4.188857    -3.006575    -4.808811
 H    -4.123505    -1.242749    -4.887330
 H    -2.110676    -2.201808    -5.969338
 H    -1.734479    -3.127693    -4.511088
 H    -0.315946    -1.110292    -4.589400
 H    -1.735167    -0.068361    -4.750690
 H     1.181711    -1.153999    -1.708031
 H     5.198145    -0.987337     0.973449
 H     7.445323    -0.191058     1.743482
 H     8.157260     2.143438     1.256963
 H     6.643152     3.674922     0.013165
 H     4.412476     2.873154    -0.743330
 H     1.773720     5.068769    -2.465852
 H     2.539321     3.461627    -2.356855
 H     1.190636     3.722213    -3.478545
 H     2.147996     3.517340     0.170895
 H     0.498740     3.738677     0.801473
 H     1.338666     5.096049     0.013392
 H    -1.328211     4.260601    -0.638725
 H    -0.532291     5.400638    -1.722558
 H    -2.481244     4.406393    -2.852623
 H    -1.017206     3.854647    -3.661499
 H    -2.771148     2.290680    -1.690764
 H    -2.451021     1.908627    -3.379553


  NORMALMODES   300
 C    -0.38  -0.03  -0.14
 C     0.12   0.13   0.46
Rh     0.05  -0.02  -0.06
 N     0.02  -0.00   0.01
 C     0.04   0.02   0.04
 O     0.01  -0.02   0.00
 O    -0.00   0.02   0.00
 C     0.09   0.06   0.11
 C     0.09   0.02  -0.07
 C     0.03   0.05   0.16
 C     0.04   0.01  -0.06
 C     0.06  -0.00  -0.07
 H    -0.00   0.08   0.29
 H     0.03  -0.01  -0.16
 H     0.05  -0.03  -0.14
 H     0.11  -0.01  -0.19
 C    -0.21  -0.01  -0.08
 H    -0.21   0.04   0.03
 H    -0.21   0.06   0.23
 C    -0.06   0.02   0.08
 H    -0.13  -0.00   0.10
 C     0.00  -0.01  -0.00
 O     0.00  -0.00  -0.00
 O     0.00  -0.01  -0.00
 C     0.00  -0.00  -0.00
 C     0.00  -0.00  -0.00
 H     0.00  -0.00  -0.00
 H     0.00  -0.00  -0.00
 H     0.00  -0.00  -0.00
 C     0.00  -0.00  -0.00
 H     0.00  -0.00  -0.00
 H     0.00  -0.00  -0.00
 H     0.00  -0.00  -0.00
 C     0.00  -0.00  -0.00
 H     0.00  -0.00  -0.00
 H     0.00  -0.00  -0.00
 H     0.00  -0.00  -0.00
 C    -0.04   0.01   0.09
 C    -0.03  -0.01   0.08
 C    -0.01  -0.02   0.05
 C    -0.02   0.03   0.04
 C    -0.00   0.00   0.04
 H    -0.06   0.01   0.09
 H    -0.03  -0.03   0.10
 H    -0.01  -0.04   0.04
 H    -0.03   0.04   0.01
 H     0.01  -0.00   0.02
 C    -0.00  -0.02  -0.04
 C    -0.00   0.01  -0.08
 C    -0.00  -0.00  -0.04
 C     0.00  -0.00  -0.01
 C    -0.00  -0.00  -0.00
 C    -0.01  -0.01  -0.00
 C    -0.01  -0.01  -0.02
 C    -0.01  -0.01  -0.03
 C    -0.03  -0.00   0.01
 C    -0.01   0.01   0.01
 O    -0.00   0.00  -0.00
 C    -0.00   0.00   0.00
 O    -0.00   0.00  -0.00
 C    -0.00  -0.00  -0.00
 C    -0.00  -0.00  -0.00
 C    -0.00  -0.00  -0.00
 C    -0.00  -0.00  -0.00
 C    -0.00  -0.00  -0.00
 C    -0.00  -0.00  -0.00
 C     0.00  -0.00  -0.00
 C    -0.00  -0.00   0.00
 C    -0.01   0.00   0.00
 C    -0.00  -0.00   0.00
 C    -0.01  -0.01   0.00
 C    -0.00   0.00  -0.00
 C    -0.01   0.00  -0.01
 H     0.01   0.01  -0.03
 H    -0.00  -0.00   0.00
 H     0.03  -0.01  -0.01
 H    -0.00  -0.00   0.00
 H     0.00  -0.00  -0.00
 H    -0.02  -0.00   0.00
 H    -0.01  -0.00  -0.00
 H    -0.02  -0.02  -0.02
 H    -0.01  -0.01  -0.01
 H    -0.01  -0.01  -0.03
 H    -0.01  -0.01  -0.03
 H    -0.03  -0.00   0.01
 H    -0.00   0.00   0.00
 H    -0.00  -0.00  -0.00
 H    -0.00  -0.00  -0.00
 H    -0.00  -0.00  -0.00
 H    -0.00   0.00   0.00
 H    -0.01   0.00  -0.00
 H    -0.00   0.00   0.00
 H    -0.00  -0.00   0.00
 H    -0.01  -0.01   0.00
 H    -0.00  -0.01   0.00
 H    -0.00  -0.00   0.00
 H    -0.01  -0.02   0.00
 H    -0.01  -0.00   0.01
 H     0.00   0.00  -0.01
 H     0.00   0.00  -0.00
 H     0.00   0.00  -0.00
 H    -0.03   0.02  -0.01
     -287.7021
