# Supplementary material for: Enantiospecific Synthesis of Planar Chiral Rhodium and Iridium Cyclopentadienyl Complexes: Enabling Streamlined and Computer-Guided Access to Highly Selective Catalysts for Asymmetric C–H Functionalizations
Source: J Am Chem Soc. 2024 Dec 6;146(50):34786–95. doi: 10.1021/jacs.4c13279 (PMC11664503; doi:10.1021/jacs.4c13279)
Supplement: Supplementary file 2 — ja4c13279_si_002.zip [file ja4c13279_si_002.zip › Rh Cartesian Coordinates and Computed Data/rh3-hexene-3dr-3.xyz]

 104
scf done:    -2248.141685
Rh    -0.140864     0.417574     0.333203
 N     0.783693    -1.406345     0.562393
 C     0.249306    -2.340103     1.389281
 O     2.128108    -1.626789     0.303567
 O     0.787556    -3.366695     1.774085
 C    -1.124683    -1.912392     1.768402
 C    -2.114817    -2.832763     2.095595
 C    -1.379468    -0.528307     1.795258
 C    -2.670110    -0.094427     2.140562
 C    -3.666323    -1.018897     2.442193
 C    -3.393822    -2.388845     2.425710
 H    -2.892451     0.974060     2.199364
 H    -4.666859    -0.664049     2.700506
 H    -4.180765    -3.105005     2.672284
 H    -1.856344    -3.894332     2.076346
 C     1.022484     1.144181     1.884140
 C    -0.093150     0.550855     2.603098
 C     2.431062     0.668333     2.116821
 H     0.953417     2.236214     1.800634
 H     0.192458    -0.250926     3.293369
 H    -0.790653     1.259672     3.056279
 C     2.399535    -2.738136    -0.412656
 O     1.601180    -3.417589    -0.994415
 O     3.716442    -2.866782    -0.389772
 C     4.362553    -3.963421    -1.090420
 C     4.091917    -3.854347    -2.586168
 H     3.030975    -4.024046    -2.808101
 H     4.378929    -2.856739    -2.952600
 H     4.690471    -4.603212    -3.125650
 C     5.835527    -3.733147    -0.791193
 H     6.013615    -3.759878     0.293389
 H     6.447131    -4.512091    -1.268605
 H     6.156031    -2.751501    -1.169647
 C     3.891209    -5.291159    -0.512820
 H     2.822487    -5.447304    -0.705095
 H     4.056159    -5.310840     0.574405
 H     4.460967    -6.115192    -0.967317
 C     3.114227     1.447265     3.238277
 H     2.437656    -0.407042     2.346298
 H     3.022570     0.768099     1.191905
 C     4.548791     1.004256     3.488645
 H     3.100422     2.527357     2.998584
 H     2.527984     1.342541     4.169726
 C     5.236560     1.781406     4.599150
 H     4.555745    -0.073822     3.725672
 H     5.123327     1.103896     2.550811
 H     5.274215     2.858862     4.369816
 H     4.701663     1.669015     5.556104
 H     6.270797     1.438846     4.755388
 C     0.248820     1.183356    -1.728582
 C    -0.149785     2.267312    -0.867323
 C     0.460389     3.588821    -0.459942
 C    -0.047773     4.735913    -1.349457
 C     0.353761     6.092911    -0.780762
 C     1.856891     6.186776    -0.543461
 C     2.354422     5.037153     0.325823
 C     1.974423     3.686122    -0.270569
 C    -1.472634     1.971526    -0.388867
 C    -1.931312     0.780612    -1.043768
 O    -3.109037     0.119551    -0.950318
 C    -4.227618     0.692770    -0.445623
 O    -4.298146     1.851571    -0.130358
 C    -5.332114    -0.288108    -0.347623
 C    -5.148207    -1.648677    -0.619980
 C    -6.213315    -2.531182    -0.471431
 C    -7.458868    -2.061317    -0.053570
 C    -7.643234    -0.704512     0.217699
 C    -6.581534     0.181506     0.072182
 C    -0.874783     0.246815    -1.790503
 C    -0.901960    -1.016829    -2.581658
 C     0.470285    -1.310697    -3.164253
 C     1.074003    -0.049183    -3.746917
 C     1.411571     1.053294    -2.713353
 C     1.561431     2.345094    -3.528287
 C     2.733076     0.714307    -2.019569
 H     0.026730     3.782158     0.540038
 H    -1.143059     4.669775    -1.447467
 H     0.362576     4.620113    -2.366016
 H    -0.174247     6.251235     0.177141
 H     0.018120     6.897662    -1.454434
 H     2.113269     7.156126    -0.086528
 H     2.380514     6.154271    -1.516202
 H     3.446966     5.095923     0.455129
 H     1.918227     5.125672     1.337785
 H     2.491216     3.574151    -1.234479
 H     2.333729     2.866387     0.366226
 H    -2.073415     2.621338     0.240820
 H    -4.165562    -2.007822    -0.926797
 H    -6.069498    -3.594171    -0.677083
 H    -8.292325    -2.758297     0.063614
 H    -8.619046    -0.338693     0.544920
 H    -6.694189     1.246721     0.283675
 H    -1.249886    -1.847737    -1.948889
 H    -1.645987    -0.898017    -3.390044
 H     1.110489    -1.731899    -2.380120
 H     0.388583    -2.089694    -3.936991
 H     1.999260    -0.278975    -4.299620
 H     0.369690     0.369767    -4.488665
 H     1.942650     3.183853    -2.935197
 H     2.272307     2.175595    -4.352188
 H     0.599737     2.647349    -3.970443
 H     2.684756    -0.255426    -1.511118
 H     3.548365     0.682583    -2.759651
 H     2.993866     1.460112    -1.258981


  NORMALMODES   306
Rh     0.03   0.02  -0.07
 N     0.02   0.01   0.01
 C     0.04   0.03   0.03
 O     0.01  -0.00  -0.01
 O     0.00   0.00   0.01
 C     0.07   0.08   0.11
 C     0.03   0.06  -0.07
 C     0.19   0.14   0.44
 C     0.06   0.05   0.16
 C     0.01   0.04  -0.05
 C     0.02   0.04  -0.07
 H     0.07   0.05   0.28
 H    -0.01   0.03  -0.14
 H     0.01   0.02  -0.14
 H     0.01   0.06  -0.20
 C    -0.15  -0.15  -0.03
 C    -0.22  -0.27   0.07
 C    -0.09  -0.03   0.03
 H    -0.18  -0.13   0.19
 H     0.09   0.02   0.29
 H     0.06  -0.10   0.26
 C     0.00  -0.01  -0.00
 O    -0.00  -0.00   0.00
 O     0.00  -0.01  -0.00
 C     0.00  -0.00  -0.00
 C     0.00  -0.00  -0.00
 H     0.00  -0.00  -0.00
 H     0.00  -0.00  -0.00
 H     0.00  -0.00  -0.00
 C     0.00  -0.00  -0.00
 H     0.00  -0.00  -0.00
 H     0.00  -0.00  -0.00
 H     0.00  -0.00  -0.00
 C     0.00  -0.00  -0.00
 H     0.00  -0.00  -0.00
 H     0.00  -0.00  -0.00
 H     0.00  -0.00  -0.00
 C    -0.06  -0.00   0.00
 H    -0.01  -0.03   0.03
 H    -0.11  -0.01   0.01
 C    -0.04   0.00  -0.01
 H    -0.06  -0.01  -0.02
 H    -0.03   0.01   0.02
 C    -0.02  -0.00  -0.02
 H    -0.03   0.00  -0.01
 H    -0.05   0.00  -0.02
 H    -0.02  -0.00  -0.01
 H    -0.01  -0.00  -0.01
 H    -0.02  -0.01  -0.03
 C    -0.01  -0.02   0.02
 C    -0.01   0.00   0.01
 C    -0.01  -0.00   0.01
 C     0.00  -0.00   0.00
 C     0.00  -0.00  -0.00
 C     0.00  -0.01  -0.00
 C    -0.00  -0.00   0.00
 C    -0.01  -0.01   0.02
 C     0.01  -0.01  -0.00
 C    -0.01  -0.01  -0.03
 O    -0.01  -0.01   0.01
 C    -0.00  -0.00  -0.00
 O     0.00  -0.00   0.00
 C    -0.00  -0.00   0.00
 C    -0.00  -0.00  -0.00
 C    -0.00  -0.00  -0.00
 C    -0.00  -0.00   0.00
 C    -0.00  -0.00   0.00
 C    -0.00  -0.00   0.00
 C    -0.04   0.01  -0.06
 C    -0.01  -0.01  -0.03
 C    -0.00  -0.00  -0.00
 C     0.00  -0.00   0.00
 C    -0.00  -0.01   0.01
 C    -0.01  -0.00   0.01
 C    -0.00  -0.00   0.01
 H    -0.01   0.00   0.00
 H     0.00   0.00  -0.00
 H     0.00  -0.00   0.00
 H     0.00   0.00  -0.00
 H     0.00  -0.00  -0.00
 H     0.01  -0.01  -0.00
 H     0.00  -0.01  -0.00
 H    -0.00  -0.01   0.00
 H    -0.00   0.00   0.00
 H     0.00  -0.03   0.02
 H    -0.03  -0.01   0.04
 H     0.01  -0.03   0.02
 H    -0.01   0.00  -0.01
 H    -0.01  -0.00  -0.01
 H    -0.00  -0.00   0.00
 H    -0.00  -0.00   0.00
 H    -0.00  -0.00   0.00
 H    -0.01  -0.00  -0.02
 H     0.00  -0.04  -0.05
 H    -0.01   0.00   0.01
 H     0.02  -0.01  -0.00
 H     0.00  -0.00   0.01
 H     0.01  -0.00   0.00
 H    -0.01  -0.00   0.01
 H    -0.01  -0.00   0.01
 H    -0.01  -0.00   0.02
 H     0.01  -0.00  -0.00
 H    -0.00   0.01   0.00
 H    -0.01  -0.01   0.01
     -300.0540
