# Supplementary material for: Enantiospecific Synthesis of Planar Chiral Rhodium and Iridium Cyclopentadienyl Complexes: Enabling Streamlined and Computer-Guided Access to Highly Selective Catalysts for Asymmetric C–H Functionalizations
Source: J Am Chem Soc. 2024 Dec 6;146(50):34786–95. doi: 10.1021/jacs.4c13279 (PMC11664503; doi:10.1021/jacs.4c13279)
Supplement: Supplementary file 2 — ja4c13279_si_002.zip [file ja4c13279_si_002.zip › Rh Cartesian Coordinates and Computed Data/rh1-hexene-4dr-3.xyz]

  98
scf done:    -2169.583095
Rh     0.787041    -0.172090    -0.365261
 N    -1.228221    -0.261045    -0.064891
 C    -1.781408     0.293506     1.039701
 O    -2.044717    -1.218524    -0.655503
 O    -2.954064     0.217078     1.378693
 C    -0.707986     0.990168     1.802012
 C    -0.986555     2.063404     2.641748
 C     0.611022     0.519447     1.629514
 C     1.643299     1.164349     2.325636
 C     1.366038     2.256977     3.142634
 C     0.053846     2.708460     3.306006
 H     2.671843     0.805517     2.230264
 H     2.184682     2.760767     3.662480
 H    -0.153968     3.566791     3.948454
 H    -2.024018     2.393767     2.734413
 C     0.801629    -2.091335     0.363242
 C     0.930518    -1.382504     1.624402
 H     1.689058    -2.604342    -0.018995
 C    -0.043508    -1.763808     2.727372
 H     1.963291    -1.327592     1.988334
 C    -3.114541    -0.744821    -1.332350
 O    -3.245387     0.375656    -1.733473
 O    -3.997134    -1.694436    -1.585515
 C    -4.049676    -3.020783    -0.983115
 C    -4.078225    -2.927931     0.536736
 H    -3.117338    -2.598279     0.947533
 H    -4.323645    -3.916293     0.953296
 H    -4.843370    -2.209385     0.862151
 C    -5.375998    -3.554902    -1.505749
 H    -6.203302    -2.916504    -1.164845
 H    -5.378442    -3.564611    -2.605219
 H    -5.545770    -4.578468    -1.142382
 C    -2.896749    -3.874955    -1.494840
 H    -2.874073    -3.865875    -2.594884
 H    -1.931771    -3.513416    -1.118862
 H    -3.032647    -4.915054    -1.163306
 H    -0.137128    -2.627567     0.190929
 C     0.201109    -3.191463     3.204804
 H     0.050062    -1.064903     3.572802
 H    -1.077436    -1.676687     2.359909
 C    -0.759092    -3.611450     4.309590
 H     0.106580    -3.887123     2.352814
 H     1.242327    -3.291619     3.562296
 C    -0.533417    -5.034942     4.792232
 H    -0.666537    -2.910334     5.157371
 H    -1.795169    -3.500030     3.944405
 H     0.484092    -5.164635     5.195108
 H    -0.655561    -5.759429     3.970864
 H    -1.242869    -5.311025     5.586899
 C     1.873780    -0.349359    -2.279224
 C     2.732998     0.300191    -1.326218
 C     4.148042    -0.096613    -0.996409
 C     4.257983    -1.448481    -0.285109
 C     5.705853    -1.840201    -0.016115
 C     6.437755    -0.759650     0.770199
 C     6.341220     0.588337     0.065861
 C     4.893631     0.979687    -0.205803
 C     2.106903     1.549916    -0.968947
 C     0.869549     1.641106    -1.634749
 O    -0.118453     2.563816    -1.542827
 C    -0.071752     3.542128    -0.590495
 O     0.961549     3.966235    -0.145937
 C    -1.420315     3.968024    -0.168429
 C    -1.519171     5.094832     0.658588
 C    -2.753097     5.461214     1.180473
 C    -3.885707     4.692832     0.894787
 C    -3.784836     3.568095     0.077804
 C    -2.555403     3.206327    -0.466177
 C     0.700025     0.448974    -2.437322
 C    -0.395153     0.123412    -3.392109
 C    -0.320164    -1.347580    -3.789579
 C     1.095559    -1.730146    -4.214090
 C     2.099333    -1.607624    -3.064831
 H     4.669142    -0.201108    -1.969676
 H     3.755934    -2.229977    -0.875152
 H     3.710041    -1.378225     0.670639
 H     5.741454    -2.802125     0.520115
 H     6.222971    -2.003268    -0.979054
 H     5.988334    -0.676659     1.776663
 H     7.492054    -1.040317     0.923855
 H     6.837014     1.372305     0.660200
 H     6.887493     0.535984    -0.893290
 H     4.853205     1.938431    -0.746218
 H     4.372091     1.143687     0.754059
 H     2.486211     2.285073    -0.267724
 H    -0.612241     5.656309     0.891319
 H    -2.835605     6.340916     1.823097
 H    -4.852517     4.971746     1.321676
 H    -4.658157     2.946678    -0.128815
 H    -2.481607     2.305003    -1.076272
 H    -0.260605     0.760694    -4.285452
 H    -1.370965     0.392718    -2.965271
 H    -1.030765    -1.548019    -4.605597
 H    -0.634801    -1.969140    -2.933589
 H     1.118795    -2.756504    -4.611318
 H     1.406750    -1.069693    -5.042714
 H     3.132171    -1.617298    -3.452443
 H     2.017021    -2.485167    -2.403461


  NORMALMODES   288
Rh    -0.00  -0.00   0.07
 N     0.00   0.02   0.00
 C    -0.01   0.05  -0.01
 O     0.01   0.00   0.01
 O    -0.01   0.00  -0.01
 C    -0.04   0.14  -0.05
 C    -0.05   0.03   0.09
 C    -0.03   0.37  -0.25
 C    -0.02   0.12  -0.09
 C    -0.03   0.00   0.06
 C    -0.03   0.01   0.08
 H    -0.01   0.17  -0.20
 H    -0.03  -0.05   0.13
 H    -0.02  -0.03   0.13
 H    -0.05  -0.02   0.19
 C     0.04  -0.21  -0.10
 C     0.09  -0.36  -0.17
 H     0.03  -0.01  -0.37
 C     0.04  -0.01  -0.12
 H     0.08  -0.06  -0.20
 C     0.01  -0.00   0.00
 O     0.00  -0.00   0.00
 O     0.01  -0.00   0.00
 C     0.00  -0.00   0.00
 C    -0.00  -0.00   0.00
 H    -0.00   0.00   0.00
 H     0.00  -0.00   0.00
 H    -0.00  -0.00   0.00
 C     0.00   0.00   0.00
 H     0.00   0.00  -0.00
 H     0.00   0.00   0.00
 H    -0.00   0.00  -0.00
 C    -0.00  -0.00   0.00
 H    -0.00  -0.00   0.00
 H    -0.00  -0.00  -0.00
 H     0.00  -0.00   0.00
 H     0.01  -0.13  -0.19
 C    -0.00   0.00  -0.01
 H     0.12   0.07  -0.20
 H     0.04   0.01  -0.11
 C    -0.01   0.03   0.00
 H    -0.00  -0.03   0.02
 H    -0.01   0.00   0.00
 C    -0.00   0.02  -0.00
 H    -0.00   0.03  -0.00
 H    -0.01   0.03   0.00
 H    -0.00   0.02  -0.00
 H    -0.01   0.02  -0.00
 H    -0.00   0.02  -0.00
 C    -0.01  -0.00  -0.02
 C     0.00  -0.00   0.00
 C     0.00  -0.00  -0.00
 C     0.00  -0.00  -0.00
 C     0.00  -0.00  -0.00
 C     0.00  -0.00   0.00
 C     0.00  -0.00  -0.00
 C     0.00  -0.00  -0.00
 C     0.01  -0.03   0.02
 C    -0.03  -0.06   0.04
 O     0.00  -0.03   0.01
 C     0.00  -0.01   0.01
 O     0.00  -0.00  -0.01
 C     0.00  -0.00   0.00
 C     0.00  -0.00  -0.00
 C     0.00  -0.00  -0.00
 C     0.00   0.00  -0.00
 C     0.00   0.00  -0.00
 C     0.00  -0.00  -0.00
 C     0.01  -0.01  -0.03
 C    -0.00  -0.00  -0.01
 C    -0.00  -0.00  -0.01
 C    -0.00  -0.01  -0.01
 C     0.00  -0.00  -0.01
 H    -0.00  -0.00  -0.01
 H     0.01  -0.00  -0.01
 H     0.00  -0.01  -0.01
 H     0.00  -0.00   0.00
 H     0.01  -0.00   0.00
 H    -0.00   0.00  -0.00
 H     0.00   0.00   0.00
 H    -0.00  -0.00  -0.00
 H     0.00  -0.00  -0.00
 H    -0.00  -0.00  -0.00
 H     0.00  -0.00  -0.00
 H     0.01  -0.03   0.01
 H     0.00  -0.01   0.00
 H     0.00  -0.00  -0.00
 H     0.00   0.00  -0.00
 H     0.00   0.00  -0.00
 H    -0.00  -0.00  -0.00
 H    -0.02  -0.00  -0.01
 H     0.01  -0.01   0.01
 H    -0.00  -0.01  -0.01
 H    -0.00  -0.00  -0.01
 H    -0.00  -0.01  -0.01
 H    -0.00  -0.01  -0.01
 H    -0.00   0.00  -0.01
 H     0.01  -0.01  -0.01
     -313.3948
