# Supplementary material for: Enantiospecific Synthesis of Planar Chiral Rhodium and Iridium Cyclopentadienyl Complexes: Enabling Streamlined and Computer-Guided Access to Highly Selective Catalysts for Asymmetric C–H Functionalizations
Source: J Am Chem Soc. 2024 Dec 6;146(50):34786–95. doi: 10.1021/jacs.4c13279 (PMC11664503; doi:10.1021/jacs.4c13279)
Supplement: Supplementary file 2 — ja4c13279_si_002.zip [file ja4c13279_si_002.zip › Rh Cartesian Coordinates and Computed Data/rh3-hexene-4us-6.xyz]

 104
scf done:    -2248.132402
Rh     0.703819     0.280906     0.002871
 N    -0.924536     1.130060    -0.857586
 C    -1.061024     1.235094    -2.201535
 O    -1.758942     1.956477    -0.126927
 O    -1.944324     1.824270    -2.802044
 C     0.066237     0.491890    -2.834211
 C    -0.051815    -0.043243    -4.109107
 C     1.247893     0.334331    -2.077652
 C     2.296278    -0.400198    -2.642420
 C     2.165993    -0.966112    -3.911481
 C     0.999180    -0.782646    -4.652291
 H     3.233448    -0.524986    -2.099710
 H     2.993823    -1.547243    -4.326560
 H     0.908913    -1.217600    -5.650320
 H    -0.987175     0.118917    -4.649997
 C     1.318784     2.228192     0.119004
 C     1.874270     1.928682    -1.188532
 H     0.471264     2.916526     0.171144
 H     1.401714     2.502576    -1.993186
 C     3.383266     1.924374    -1.296206
 C    -3.044600     1.549399    -0.078326
 O    -3.474151     0.525770    -0.527305
 O    -3.700684     2.485114     0.587534
 C    -5.139179     2.383704     0.775441
 C    -5.836607     2.354105    -0.578022
 H    -5.531140     3.221147    -1.181975
 H    -5.589871     1.438375    -1.129595
 H    -6.925917     2.398648    -0.431269
 C    -5.470702     3.661417     1.529882
 H    -4.924910     3.697212     2.484055
 H    -6.548938     3.710415     1.738940
 H    -5.185880     4.541635     0.935862
 C    -5.466023     1.155950     1.615569
 H    -6.537351     1.154555     1.865750
 H    -4.894271     1.174762     2.556233
 H    -5.231884     0.232350     1.072271
 H     2.039210     2.357332     0.930044
 C     3.983778     3.294057    -0.994619
 H     3.804497     1.177468    -0.601030
 H     3.687603     1.619880    -2.308281
 C     5.497255     3.322421    -1.158744
 H     3.525898     4.048074    -1.659733
 H     3.721594     3.603060     0.031824
 C     6.109861     4.678527    -0.849109
 H     5.944343     2.553384    -0.503505
 H     5.756660     3.022619    -2.189356
 H     5.896122     4.986124     0.187186
 H     5.705676     5.459692    -1.512646
 H     7.203095     4.668738    -0.974522
 C     1.402671    -0.491683     1.978069
 C     1.840539    -1.415150     0.957011
 C     3.224269    -1.934927     0.639377
 C     3.250030    -2.839721    -0.595145
 C     4.687168    -3.066445    -1.068074
 C     5.663956    -3.177197     0.111754
 C     4.941329    -3.711492     1.340771
 C     3.852294    -2.734516     1.806721
 C     0.664269    -1.970211     0.330630
 C    -0.459546    -1.371631     0.921781
 O    -1.773985    -1.613200     0.738014
 C    -2.251369    -2.067709    -0.460812
 O    -1.554374    -2.229218    -1.421352
 C    -3.698832    -2.362972    -0.387760
 C    -4.366917    -2.616425    -1.588959
 C    -5.729767    -2.890401    -1.580204
 C    -6.426507    -2.924058    -0.371336
 C    -5.758652    -2.681586     0.828992
 C    -4.396549    -2.395826     0.823044
 C    -0.030657    -0.418637     1.915616
 C    -0.922650     0.391850     2.805396
 C    -0.148999     0.991193     3.979023
 C     1.266684     1.395584     3.588876
 C     2.141636     0.220201     3.098890
 C     3.513508     0.759329     2.692862
 C     2.320421    -0.772123     4.263002
 H     3.872173    -1.065501     0.430160
 H     2.641912    -2.428804    -1.409899
 H     2.783419    -3.802648    -0.327142
 H     4.996511    -2.242775    -1.734117
 H     4.724262    -3.981460    -1.680749
 H     6.087493    -2.186085     0.350485
 H     6.521330    -3.815443    -0.151742
 H     4.495451    -4.689798     1.094906
 H     5.647124    -3.900725     2.164457
 H     3.056487    -3.283180     2.336238
 H     4.286488    -2.037080     2.537236
 H     0.639168    -2.685445    -0.482894
 H    -3.798084    -2.576510    -2.519597
 H    -6.254574    -3.075696    -2.520080
 H    -7.497725    -3.140193    -0.365018
 H    -6.304816    -2.708946     1.774704
 H    -3.866967    -2.190173     1.753823
 H    -1.386699     1.192403     2.208523
 H    -1.752915    -0.238642     3.163084
 H    -0.109703     0.270281     4.811029
 H    -0.690013     1.867616     4.366631
 H     1.219655     2.163471     2.801110
 H     1.773043     1.859981     4.451001
 H     3.445983     1.457139     1.848092
 H     4.206227    -0.043295     2.407724
 H     3.966102     1.298136     3.539644
 H     3.012739    -1.580809     4.002771
 H     1.368271    -1.238427     4.551914
 H     2.725656    -0.248292     5.143592


  NORMALMODES   306
Rh    -0.03  -0.02   0.06
 N     0.00   0.01   0.01
 C     0.03   0.05   0.02
 O    -0.01   0.00   0.01
 O     0.01   0.01  -0.00
 C     0.08   0.13   0.02
 C     0.00  -0.02   0.09
 C     0.23   0.43  -0.06
 C     0.08   0.14  -0.02
 C    -0.01  -0.03   0.07
 C    -0.01  -0.03   0.07
 H     0.12   0.19  -0.09
 H    -0.05  -0.11   0.10
 H    -0.05  -0.07   0.10
 H    -0.05  -0.11   0.16
 C    -0.00  -0.15  -0.17
 C    -0.02  -0.19  -0.32
 H     0.12   0.00  -0.19
 H     0.18   0.27  -0.13
 C     0.02  -0.01  -0.09
 C    -0.00   0.00  -0.00
 O    -0.00  -0.00  -0.00
 O    -0.01  -0.00   0.00
 C    -0.00  -0.00   0.00
 C    -0.00  -0.00   0.00
 H    -0.00  -0.00   0.00
 H    -0.00  -0.00   0.00
 H    -0.00   0.00  -0.00
 C    -0.00  -0.00   0.00
 H    -0.00  -0.00   0.00
 H    -0.00   0.00   0.00
 H    -0.00  -0.00   0.00
 C    -0.00  -0.00   0.00
 H    -0.00  -0.00   0.00
 H    -0.00   0.00   0.00
 H    -0.00  -0.00   0.00
 H     0.11  -0.01  -0.28
 C    -0.03  -0.02  -0.01
 H    -0.03  -0.02  -0.07
 H     0.18   0.03  -0.06
 C    -0.02   0.00   0.01
 H    -0.02  -0.00  -0.00
 H    -0.04  -0.04  -0.01
 C    -0.01  -0.00   0.01
 H    -0.02   0.00   0.01
 H    -0.01   0.00   0.01
 H    -0.01   0.00   0.01
 H    -0.01  -0.00   0.00
 H    -0.01  -0.01   0.01
 C     0.01  -0.01  -0.00
 C    -0.01  -0.01   0.00
 C    -0.01   0.00  -0.00
 C     0.00   0.01  -0.01
 C     0.00   0.00  -0.00
 C    -0.00   0.00   0.00
 C    -0.00   0.00  -0.00
 C    -0.01  -0.00  -0.00
 C    -0.02  -0.05   0.02
 C    -0.00  -0.05   0.01
 O    -0.01  -0.02   0.00
 C    -0.00  -0.00  -0.00
 O    -0.00   0.00  -0.00
 C    -0.00  -0.00  -0.00
 C    -0.00  -0.00  -0.00
 C    -0.00  -0.00  -0.00
 C    -0.00  -0.00  -0.00
 C    -0.00  -0.00  -0.00
 C    -0.00  -0.00  -0.00
 C     0.00   0.01  -0.03
 C     0.00  -0.00  -0.01
 C     0.00   0.00  -0.01
 C     0.00   0.00  -0.02
 C     0.00  -0.00  -0.00
 C     0.00   0.00  -0.00
 C     0.00   0.00   0.00
 H    -0.01   0.01   0.01
 H     0.01   0.03  -0.01
 H    -0.01   0.01  -0.02
 H     0.01   0.00  -0.00
 H    -0.00   0.00  -0.00
 H    -0.00   0.00   0.00
 H    -0.00   0.00   0.00
 H    -0.00   0.00  -0.00
 H    -0.01   0.00  -0.00
 H    -0.01  -0.00  -0.00
 H    -0.01   0.00  -0.00
 H    -0.01  -0.07   0.03
 H    -0.00  -0.00  -0.00
 H    -0.00  -0.00  -0.00
 H    -0.00  -0.00   0.00
 H    -0.00  -0.00  -0.00
 H    -0.00  -0.00  -0.00
 H    -0.00  -0.00  -0.01
 H     0.01  -0.01  -0.02
 H     0.00   0.00  -0.01
 H     0.00   0.00  -0.02
 H     0.00  -0.02  -0.04
 H     0.00   0.02  -0.03
 H    -0.02   0.00  -0.00
 H     0.00   0.01  -0.01
 H    -0.00   0.00  -0.01
 H     0.00   0.00   0.01
 H     0.00  -0.00   0.00
 H    -0.01   0.01   0.00
     -319.1129
