# Supplementary material for: Enantiospecific Synthesis of Planar Chiral Rhodium and Iridium Cyclopentadienyl Complexes: Enabling Streamlined and Computer-Guided Access to Highly Selective Catalysts for Asymmetric C–H Functionalizations
Source: J Am Chem Soc. 2024 Dec 6;146(50):34786–95. doi: 10.1021/jacs.4c13279 (PMC11664503; doi:10.1021/jacs.4c13279)
Supplement: Supplementary file 2 — ja4c13279_si_002.zip [file ja4c13279_si_002.zip › Rh Cartesian Coordinates and Computed Data/rh2-hexene-3ds-1.xyz]

 104
scf done:    -2248.158778
Rh     1.124804     0.287915    -0.381921
 N    -0.489547     1.550916    -0.307781
 C    -0.257178     2.836136     0.052280
 O    -1.759238     1.107706     0.026475
 O    -1.067252     3.617722     0.529533
 C     1.181869     3.152631    -0.187422
 C     1.717076     4.333989     0.317407
 C     2.008150     2.188444    -0.806896
 C     3.385688     2.447501    -0.874907
 C     3.917829     3.629423    -0.363255
 C     3.085411     4.582141     0.227044
 H     4.048068     1.725390    -1.361239
 H     4.993366     3.810012    -0.436618
 H     3.504844     5.510927     0.620111
 H     1.027671     5.031112     0.800709
 C     0.738935     0.059502    -2.401041
 C     1.469060     1.319520    -2.370404
 C    -0.668386     0.004366    -2.928340
 H     1.340849    -0.805231    -2.709016
 H     0.871708     2.180667    -2.690810
 H     2.461343     1.297791    -2.828398
 C    -2.757033     1.678569    -0.682671
 O    -2.624085     2.354398    -1.663526
 O    -3.885890     1.305303    -0.099610
 C    -5.149527     1.905690    -0.506406
 C    -5.476629     1.529049    -1.945086
 H    -5.465283     0.435429    -2.064517
 H    -4.755889     1.973015    -2.642344
 H    -6.484094     1.891312    -2.198004
 C    -6.151037     1.276549     0.448273
 H    -7.154834     1.685712     0.265566
 H    -6.185693     0.187300     0.304053
 H    -5.870636     1.486012     1.490942
 C    -5.077753     3.413001    -0.301828
 H    -6.063872     3.859572    -0.496647
 H    -4.341992     3.869748    -0.975423
 H    -4.787006     3.641907     0.733913
 C    -1.520354    -1.131429    -2.378825
 H    -1.172401     0.964571    -2.748027
 H    -0.598555    -0.109550    -4.028651
 C    -2.871692    -1.235844    -3.074051
 H    -0.982302    -2.092667    -2.463632
 H    -1.673603    -0.961787    -1.300889
 C    -3.824764    -2.219079    -2.415174
 H    -3.334157    -0.234518    -3.099849
 H    -2.713599    -1.514986    -4.131110
 H    -4.770642    -2.303233    -2.972557
 H    -3.384012    -3.226934    -2.351333
 H    -4.068290    -1.907543    -1.387273
 C     2.558939    -0.241036     1.359372
 C     2.737342    -1.079823     0.191205
 C     4.064311    -1.347571    -0.454495
 C     3.986401    -1.622766    -1.955300
 C     5.360963    -1.908983    -2.549272
 C     6.060219    -3.054391    -1.826205
 C     6.147307    -2.788628    -0.327711
 C     4.773590    -2.503919     0.267274
 C     1.526169    -1.818439    -0.000990
 C     0.581591    -1.323024     0.942410
 O    -0.696512    -1.717507     1.180645
 C    -1.221849    -2.850211     0.650943
 O    -0.582270    -3.657566     0.031396
 C    -2.666004    -2.957921     0.954830
 C    -3.410229    -1.872789     1.431576
 C    -4.769894    -2.032952     1.683066
 C    -5.386861    -3.262492     1.453512
 C    -4.646292    -4.340147     0.964136
 C    -3.287991    -4.188210     0.713199
 C     1.231179    -0.349064     1.808923
 C     0.722061     0.286069     3.082805
 C    -0.693455     0.855550     2.987324
 C     0.730030    -0.820031     4.152744
 C     1.685581     1.428123     3.456036
 C     3.155217     1.036270     3.414271
 C     3.583934     0.631999     2.006585
 H     4.683766    -0.442822    -0.317345
 H     3.520707    -0.764518    -2.463533
 H     3.323613    -2.488344    -2.133582
 H     5.268757    -2.129640    -3.624754
 H     5.983133    -0.998549    -2.472679
 H     5.495196    -3.988742    -1.996112
 H     7.064888    -3.218545    -2.247768
 H     6.806665    -1.919618    -0.149914
 H     6.614164    -3.641827     0.190123
 H     4.853826    -2.278625     1.343207
 H     4.137784    -3.403870     0.188186
 H     1.333269    -2.595520    -0.732798
 H    -2.933889    -0.900785     1.565348
 H    -5.351161    -1.187012     2.053695
 H    -6.454977    -3.381193     1.651817
 H    -5.132486    -5.300264     0.777653
 H    -2.684855    -5.010716     0.323767
 H    -0.767547     1.686001     2.274902
 H    -1.417155     0.088032     2.689025
 H    -0.989986     1.235894     3.977281
 H     1.723566    -1.276933     4.271095
 H     0.023561    -1.619358     3.882958
 H     0.419834    -0.408038     5.126032
 H     1.514000     2.265616     2.757219
 H     1.414792     1.796267     4.458771
 H     3.778528     1.874241     3.761753
 H     3.340999     0.204775     4.114339
 H     4.554739     0.111047     2.027625
 H     3.736358     1.531326     1.386735


  NORMALMODES   306
Rh     0.03   0.06  -0.04
 N     0.02   0.02  -0.00
 C     0.01   0.02   0.06
 O     0.01   0.00  -0.01
 O    -0.03   0.00   0.02
 C     0.01   0.03   0.16
 C     0.00   0.11  -0.01
 C     0.05  -0.07   0.47
 C     0.01  -0.03   0.17
 C    -0.00   0.06  -0.02
 C     0.01   0.07  -0.03
 H    -0.00  -0.11   0.27
 H    -0.01   0.09  -0.11
 H     0.02   0.10  -0.10
 H     0.01   0.18  -0.10
 C    -0.04  -0.16  -0.16
 C    -0.05  -0.33  -0.13
 C    -0.06  -0.06  -0.02
 H    -0.12  -0.27   0.02
 H     0.08  -0.12   0.21
 H     0.11  -0.22   0.23
 C     0.01  -0.00  -0.00
 O     0.00  -0.00  -0.01
 O     0.01  -0.00   0.00
 C     0.01  -0.00   0.00
 C     0.00  -0.00   0.00
 H     0.00  -0.00   0.00
 H     0.00  -0.00  -0.00
 H     0.00   0.00   0.00
 C     0.00  -0.00   0.00
 H     0.01   0.00  -0.00
 H     0.00  -0.00   0.00
 H     0.00  -0.00   0.00
 C     0.00  -0.00   0.00
 H     0.00  -0.00   0.00
 H     0.00   0.00   0.00
 H     0.00   0.00  -0.00
 C    -0.05  -0.03   0.01
 H     0.01  -0.03   0.01
 H    -0.12  -0.05  -0.03
 C    -0.04  -0.02   0.00
 H    -0.06  -0.04   0.01
 H    -0.05  -0.02   0.00
 C    -0.04  -0.02   0.00
 H    -0.04  -0.02   0.00
 H    -0.04  -0.02   0.00
 H    -0.04  -0.02   0.01
 H    -0.03  -0.02   0.00
 H    -0.03  -0.02   0.00
 C     0.00   0.01  -0.04
 C     0.00   0.00  -0.01
 C     0.00  -0.01  -0.00
 C     0.00  -0.01  -0.00
 C     0.00  -0.00  -0.00
 C     0.00  -0.00  -0.00
 C     0.00  -0.00  -0.00
 C     0.00  -0.01  -0.00
 C    -0.02  -0.01   0.00
 C     0.00  -0.03   0.01
 O    -0.00  -0.01   0.00
 C    -0.00  -0.01   0.00
 O    -0.00  -0.00  -0.00
 C    -0.00  -0.00   0.00
 C    -0.00  -0.00   0.00
 C    -0.00  -0.00   0.00
 C    -0.00  -0.00   0.00
 C    -0.00  -0.00   0.00
 C    -0.00  -0.00  -0.00
 C    -0.03   0.02  -0.05
 C    -0.01   0.01  -0.03
 C    -0.01   0.00  -0.00
 C     0.01  -0.00  -0.03
 C    -0.00  -0.00  -0.02
 C    -0.01  -0.01  -0.01
 C    -0.00  -0.01  -0.01
 H     0.00  -0.01  -0.00
 H    -0.00  -0.01   0.00
 H     0.00  -0.01  -0.00
 H     0.00  -0.00  -0.00
 H    -0.00  -0.00  -0.00
 H     0.00  -0.00  -0.00
 H     0.00   0.00  -0.00
 H    -0.00  -0.00   0.00
 H     0.00  -0.00  -0.00
 H     0.00  -0.00  -0.00
 H     0.00  -0.01   0.00
 H    -0.01  -0.02   0.01
 H    -0.00  -0.00   0.00
 H    -0.00  -0.00  -0.00
 H    -0.00   0.00   0.00
 H    -0.00  -0.00   0.00
 H    -0.00  -0.00   0.00
 H    -0.02   0.01   0.01
 H    -0.01   0.00  -0.00
 H     0.00  -0.01   0.00
 H     0.01  -0.01  -0.04
 H    -0.00   0.00  -0.02
 H     0.02   0.00  -0.03
 H     0.01   0.01  -0.01
 H    -0.01  -0.01  -0.01
 H    -0.00  -0.01  -0.01
 H    -0.01  -0.01  -0.01
 H    -0.01  -0.02  -0.01
 H     0.01  -0.00  -0.00
     -301.6608
