# Supplementary material for: Enantiospecific Synthesis of Planar Chiral Rhodium and Iridium Cyclopentadienyl Complexes: Enabling Streamlined and Computer-Guided Access to Highly Selective Catalysts for Asymmetric C–H Functionalizations
Source: J Am Chem Soc. 2024 Dec 6;146(50):34786–95. doi: 10.1021/jacs.4c13279 (PMC11664503; doi:10.1021/jacs.4c13279)
Supplement: Supplementary file 2 — ja4c13279_si_002.zip [file ja4c13279_si_002.zip › Rh Cartesian Coordinates and Computed Data/rh3-styrene-3us-1.xyz]

 102
scf done:    -2321.900991
Rh    -0.114127    -0.008408     0.068394
 N    -1.989159     0.047742    -0.733693
 C    -2.175780     0.418440    -2.021691
 O    -3.143564     0.006813     0.022654
 O    -3.251954     0.625957    -2.568087
 C    -0.848427     0.532269    -2.684746
 C    -0.694752     1.188718    -3.900798
 C     0.260243    -0.017050    -2.015164
 C     1.528667     0.111663    -2.591498
 C     1.683979     0.793732    -3.796801
 C     0.576257     1.330290    -4.456981
 H     2.399334    -0.342050    -2.110689
 H     2.683317     0.898413    -4.226693
 H     0.706148     1.855438    -5.405858
 H    -1.589407     1.593342    -4.380799
 C    -0.352319    -2.115427     0.040170
 C    -0.014390    -1.797551    -1.327036
 H    -1.411204    -2.313897     0.224789
 C     0.566848    -2.911374     0.867228
 H    -0.839441    -1.936244    -2.027744
 H     0.934246    -2.190795    -1.697309
 C     0.066481    -3.606346     1.980270
 C     0.896397    -4.393631     2.774820
 C     2.251814    -4.517104     2.470751
 C     1.937423    -3.042400     0.578847
 C     2.765161    -3.838229     1.364849
 H    -0.998520    -3.528873     2.214908
 H     0.478175    -4.921552     3.635307
 H     2.902856    -5.138946     3.089005
 H     2.369343    -2.501676    -0.266129
 H     3.825531    -3.925420     1.113960
 C    -4.042543    -0.965769    -0.250010
 O    -5.124204    -0.936196     0.262547
 O    -3.543313    -1.894164    -1.048722
 C    -4.413672    -2.831290    -1.743820
 C    -5.477201    -2.058201    -2.511222
 H    -6.010585    -2.740560    -3.189213
 H    -5.001346    -1.258983    -3.098157
 H    -6.203991    -1.600779    -1.827938
 C    -5.006721    -3.811958    -0.742918
 H    -5.611294    -4.563729    -1.271733
 H    -4.206868    -4.336146    -0.197672
 H    -5.645267    -3.286363    -0.021560
 C    -3.457576    -3.526831    -2.699866
 H    -3.020851    -2.796563    -3.396805
 H    -2.643652    -4.016539    -2.144409
 H    -3.990911    -4.291796    -3.282098
 C    -0.088493     0.908336     2.098522
 C    -0.230157     1.955850     1.092360
 C    -1.276264     3.033711     1.032413
 C    -0.666734     4.314901     1.634479
 C    -1.675306     5.455297     1.680384
 C    -2.241644     5.744628     0.295824
 C    -2.832397     4.485431    -0.324959
 C    -1.837553     3.330719    -0.359884
 C     0.926893     1.946238     0.272800
 C     1.782048     0.903975     0.759437
 O     3.023388     0.518331     0.354361
 C     3.783839     1.267026    -0.482162
 O     3.492270     2.373271    -0.843883
 C     4.999149     0.524449    -0.895870
 C     5.292215    -0.759745    -0.419345
 C     6.438143    -1.414605    -0.860433
 C     7.290478    -0.794256    -1.774451
 C     7.000240     0.485888    -2.248544
 C     5.857575     1.145786    -1.809895
 C     1.201644     0.317058     1.915229
 C     1.870370    -0.601828     2.877431
 C     1.190563    -0.519438     4.238861
 C    -0.318242    -0.587698     4.071623
 C    -0.934861     0.616120     3.328696
 C    -2.378402     0.247341     2.987865
 C    -0.927295     1.844209     4.252508
 H    -2.121584     2.726713     1.667419
 H    -0.262800     4.111184     2.638104
 H     0.195623     4.611318     1.011300
 H    -2.499811     5.184779     2.365051
 H    -1.202651     6.355862     2.105011
 H    -2.999726     6.542815     0.347736
 H    -1.431204     6.125801    -0.351866
 H    -3.717208     4.172429     0.258056
 H    -3.196613     4.687124    -1.344589
 H    -2.334034     2.440058    -0.759124
 H    -1.008782     3.573215    -1.048938
 H     1.130731     2.593553    -0.573767
 H     4.619788    -1.234485     0.296822
 H     6.669536    -2.415561    -0.489233
 H     8.188313    -1.312504    -2.119763
 H     7.669133     0.969836    -2.963607
 H     5.604260     2.147190    -2.163819
 H     1.836733    -1.636338     2.509555
 H     2.938429    -0.337394     2.932191
 H     1.476954     0.412719     4.754492
 H     1.539913    -1.347492     4.873952
 H    -0.816693    -0.674207     5.050414
 H    -0.563844    -1.506308     3.514021
 H    -2.409428    -0.654840     2.363163
 H    -2.937661     0.048150     3.915436
 H    -2.906821     1.032909     2.433479
 H     0.094239     2.179219     4.487119
 H    -1.433171     1.601280     5.199974
 H    -1.462575     2.690714     3.801764


  NORMALMODES   300
Rh     0.01  -0.03  -0.08
 N     0.00   0.01  -0.02
 C     0.00   0.07  -0.01
 O     0.01  -0.00  -0.00
 O    -0.01   0.01  -0.00
 C    -0.01   0.18  -0.01
 C    -0.02  -0.00  -0.10
 C     0.03   0.50   0.11
 C     0.01   0.18   0.04
 C    -0.01  -0.01  -0.08
 C    -0.01  -0.02  -0.09
 H     0.00   0.26   0.12
 H    -0.02  -0.10  -0.13
 H    -0.01  -0.09  -0.13
 H    -0.02  -0.10  -0.19
 C    -0.07  -0.17   0.10
 C    -0.10  -0.19   0.25
 H    -0.07  -0.01   0.24
 C     0.00  -0.06   0.10
 H    -0.06   0.30   0.13
 H    -0.02   0.13   0.14
 C     0.01  -0.05   0.09
 C     0.04  -0.05   0.06
 C     0.03  -0.02   0.02
 C    -0.01  -0.02   0.04
 C     0.01  -0.01   0.02
 H     0.02  -0.05   0.10
 H     0.06  -0.06   0.06
 H     0.04  -0.02   0.00
 H    -0.05  -0.00   0.04
 H     0.01  -0.00   0.01
 C     0.01   0.00  -0.00
 O     0.01   0.00  -0.00
 O     0.00  -0.00  -0.00
 C     0.00  -0.00  -0.00
 C     0.00   0.00   0.00
 H     0.00   0.00   0.00
 H     0.00   0.00   0.00
 H     0.00   0.00   0.00
 C     0.00   0.00   0.00
 H    -0.00   0.00   0.00
 H     0.00  -0.00  -0.00
 H     0.00   0.00   0.00
 C     0.00  -0.00  -0.00
 H     0.00  -0.00  -0.00
 H     0.00   0.00  -0.00
 H    -0.00  -0.00  -0.00
 C     0.01   0.01   0.03
 C    -0.02  -0.04   0.01
 C    -0.00  -0.01   0.00
 C     0.01  -0.01  -0.00
 C     0.01  -0.01  -0.00
 C     0.00  -0.00   0.00
 C     0.00  -0.00   0.00
 C     0.00  -0.01   0.00
 C    -0.01  -0.05  -0.00
 C     0.00  -0.02  -0.00
 O     0.01  -0.00   0.01
 C     0.00   0.00   0.01
 O    -0.00   0.00   0.01
 C     0.00   0.00   0.00
 C     0.00   0.00   0.00
 C     0.00   0.00  -0.00
 C     0.00   0.00  -0.00
 C     0.00   0.00  -0.00
 C     0.00   0.00  -0.00
 C    -0.01  -0.01   0.01
 C    -0.00   0.00   0.01
 C    -0.00  -0.00   0.01
 C    -0.00   0.00   0.01
 C    -0.00   0.00   0.02
 C     0.00   0.00   0.01
 C    -0.01   0.00   0.02
 H    -0.01  -0.00   0.00
 H     0.01  -0.01  -0.00
 H     0.01  -0.01  -0.00
 H     0.01  -0.01   0.00
 H     0.01  -0.01   0.00
 H     0.00  -0.00   0.01
 H     0.00  -0.00   0.00
 H     0.00  -0.00   0.00
 H     0.01  -0.00   0.00
 H    -0.00  -0.00  -0.00
 H     0.00  -0.01   0.00
 H    -0.02  -0.06  -0.02
 H     0.00   0.00   0.00
 H     0.00   0.00  -0.00
 H     0.00  -0.00  -0.00
 H    -0.00  -0.00  -0.00
 H    -0.00   0.00  -0.00
 H     0.01   0.00   0.01
 H    -0.00   0.01   0.00
 H    -0.00  -0.00   0.01
 H     0.00  -0.00   0.01
 H     0.00  -0.00   0.01
 H    -0.00   0.00   0.01
 H     0.00   0.00   0.01
 H    -0.01   0.00   0.00
 H     0.01   0.00   0.00
 H    -0.01  -0.00   0.02
 H    -0.01   0.01   0.01
 H    -0.00   0.00   0.01
     -298.2023
