# Supplementary material for: Enantiospecific Synthesis of Planar Chiral Rhodium and Iridium Cyclopentadienyl Complexes: Enabling Streamlined and Computer-Guided Access to Highly Selective Catalysts for Asymmetric C–H Functionalizations
Source: J Am Chem Soc. 2024 Dec 6;146(50):34786–95. doi: 10.1021/jacs.4c13279 (PMC11664503; doi:10.1021/jacs.4c13279)
Supplement: Supplementary file 2 — ja4c13279_si_002.zip [file ja4c13279_si_002.zip › Rh Cartesian Coordinates and Computed Data/rh2-hexene-3us-1.xyz]

 104
scf done:    -2248.145999
Rh     0.140660    -0.067332    -0.098852
 N    -1.131008    -1.396589    -0.950526
 C    -0.709915    -2.324318    -1.844263
 O    -2.397583    -1.615982    -0.450262
 O    -1.352560    -3.262976    -2.283399
 C     0.705838    -2.012799    -2.200097
 C     1.492845    -2.964998    -2.838250
 C     1.243596    -0.766459    -1.810223
 C     2.602700    -0.528128    -2.056615
 C     3.396353    -1.496909    -2.666966
 C     2.844648    -2.713806    -3.071447
 H     3.036698     0.443425    -1.813503
 H     4.454896    -1.287588    -2.841480
 H     3.467867    -3.463546    -3.564023
 H     1.017364    -3.908200    -3.119513
 C    -0.753839     1.339547    -1.331143
 C     0.261738     0.782668    -2.205212
 H    -1.770673     1.015453    -1.573213
 C    -0.647465     2.787357    -0.927077
 H    -0.128201     0.290825    -3.101192
 H     1.106367     1.446980    -2.411776
 C    -3.402039    -1.142411    -1.215231
 O    -3.274849    -0.563994    -2.258546
 O    -4.518039    -1.415189    -0.563358
 C    -5.813072    -1.057295    -1.122282
 C    -6.782957    -1.536362    -0.054078
 H    -7.818421    -1.331579    -0.361310
 H    -6.590019    -1.021153     0.898447
 H    -6.670190    -2.617751     0.108788
 C    -6.027378    -1.804358    -2.431208
 H    -7.046158    -1.617092    -2.801252
 H    -5.309225    -1.476728    -3.193578
 H    -5.908128    -2.886696    -2.275764
 C    -5.907410     0.453088    -1.298562
 H    -6.931790     0.724298    -1.593463
 H    -5.677048     0.963766    -0.351652
 H    -5.213253     0.805706    -2.071277
 C    -1.200737     3.719951    -2.003825
 H    -1.208842     2.964534     0.005121
 H     0.404173     3.046136    -0.719225
 C    -1.158514     5.188616    -1.605875
 H    -0.633619     3.574367    -2.940907
 H    -2.240821     3.428970    -2.236895
 C    -1.704900     6.120831    -2.675006
 H    -1.727501     5.323677    -0.668440
 H    -0.117512     5.467376    -1.364053
 H    -1.131694     6.032577    -3.611931
 H    -1.663188     7.173975    -2.357782
 H    -2.755120     5.885153    -2.911072
 C    -0.140167    -0.753011     1.987166
 C    -0.358662     0.668316     1.906643
 C    -1.573572     1.439725     2.333080
 C    -2.886954     1.000976     1.683804
 C    -4.005480     2.007597     1.982546
 C    -3.848532     2.670008     3.359843
 C    -3.139520     1.736475     4.332098
 C    -1.703329     1.458667     3.874847
 C     0.882848     1.255573     1.501208
 C     1.832162     0.200778     1.360046
 O     3.164095     0.288672     1.094790
 C     3.700145     1.336117     0.429450
 O     3.062149     2.283597     0.049948
 C     5.152768     1.151200     0.204448
 C     5.827770     2.150519    -0.506517
 C     7.187365     2.021396    -0.766082
 C     7.878051     0.895432    -0.315317
 C     7.208773    -0.100617     0.396175
 C     5.847756     0.023471     0.657800
 C     1.224648    -1.053337     1.662983
 C     1.854948    -2.416608     1.828044
 C     2.783916    -2.792293     0.674233
 C     2.663379    -2.401594     3.135490
 C     0.718841    -3.454256     1.894506
 C    -0.395722    -3.081385     2.860049
 C    -1.112831    -1.805855     2.425793
 H    -1.399563     2.479077     2.006942
 H    -3.167420    -0.000038     2.043810
 H    -2.738715     0.895499     0.600689
 H    -4.029715     2.783733     1.199744
 H    -4.976663     1.489578     1.926110
 H    -4.831043     2.974605     3.752465
 H    -3.259518     3.599282     3.268660
 H    -3.137374     2.153335     5.351364
 H    -3.703790     0.789695     4.391978
 H    -1.356633     0.500410     4.293063
 H    -1.019348     2.224688     4.275399
 H     1.082510     2.313131     1.368580
 H     5.262025     3.019437    -0.848393
 H     7.713007     2.800370    -1.322686
 H     8.946479     0.793387    -0.520354
 H     7.751055    -0.980869     0.748126
 H     5.316883    -0.751717     1.211192
 H     2.238743    -2.828840    -0.276771
 H     3.609367    -2.078291     0.560586
 H     3.214876    -3.788990     0.857863
 H     3.473137    -1.658099     3.079227
 H     2.039668    -2.145041     4.004389
 H     3.117887    -3.388777     3.316933
 H     1.154262    -4.429196     2.167671
 H     0.294625    -3.570239     0.882090
 H     0.015753    -2.955249     3.875744
 H    -1.125506    -3.902368     2.926011
 H    -1.808656    -2.020827     1.601720
 H    -1.729194    -1.410601     3.247574


  NORMALMODES   306
Rh     0.04  -0.01  -0.07
 N     0.01  -0.01  -0.01
 C     0.03  -0.06   0.03
 O     0.01   0.01  -0.00
 O    -0.02  -0.01   0.01
 C     0.05  -0.14   0.09
 C     0.02  -0.05  -0.08
 C     0.13  -0.31   0.38
 C     0.03  -0.10   0.13
 C    -0.00  -0.01  -0.06
 C     0.01  -0.01  -0.07
 H     0.03  -0.13   0.25
 H    -0.03   0.04  -0.14
 H     0.01   0.03  -0.13
 H     0.01  -0.01  -0.20
 C    -0.14   0.15   0.00
 C    -0.23   0.22   0.12
 H    -0.15   0.08   0.15
 C    -0.07   0.09   0.08
 H     0.00  -0.26   0.30
 H    -0.05   0.00   0.15
 C     0.01   0.00  -0.00
 O     0.00   0.01  -0.00
 O     0.01  -0.00  -0.00
 C     0.00  -0.00  -0.00
 C     0.00  -0.00   0.00
 H     0.00  -0.00  -0.00
 H     0.00  -0.00   0.00
 H     0.00  -0.00   0.00
 C     0.00  -0.00   0.00
 H     0.00   0.00   0.00
 H     0.00  -0.00  -0.00
 H     0.00  -0.00  -0.00
 C     0.00  -0.00   0.00
 H     0.00  -0.00   0.00
 H     0.00   0.00  -0.00
 H    -0.00   0.00  -0.00
 C    -0.02   0.05   0.03
 H    -0.05   0.14   0.08
 H    -0.05   0.04   0.05
 C    -0.01   0.05   0.00
 H     0.01   0.01   0.06
 H    -0.02   0.06   0.01
 C    -0.00   0.03  -0.01
 H    -0.01   0.07  -0.00
 H    -0.01   0.05  -0.00
 H    -0.00   0.01  -0.01
 H    -0.01   0.03  -0.04
 H    -0.00   0.02  -0.01
 C    -0.02   0.02   0.01
 C    -0.01  -0.00   0.02
 C    -0.00   0.00   0.01
 C    -0.00   0.00   0.01
 C    -0.00   0.00   0.00
 C    -0.00   0.00   0.00
 C    -0.01   0.00   0.00
 C    -0.01   0.00   0.01
 C    -0.01  -0.00  -0.02
 C    -0.00   0.02  -0.02
 O     0.00   0.01   0.00
 C     0.00   0.00   0.00
 O    -0.00   0.00   0.00
 C     0.00   0.00   0.00
 C     0.00   0.00   0.00
 C     0.00   0.00  -0.00
 C     0.00  -0.00  -0.00
 C     0.00   0.00  -0.00
 C     0.00   0.00  -0.00
 C    -0.02   0.01  -0.05
 C    -0.01   0.01  -0.02
 C     0.01  -0.01   0.00
 C    -0.02   0.03  -0.01
 C    -0.01   0.01  -0.01
 C    -0.00   0.00  -0.00
 C    -0.01   0.00   0.00
 H    -0.00   0.00   0.01
 H    -0.00   0.00   0.01
 H    -0.00  -0.00   0.01
 H    -0.00   0.00   0.00
 H    -0.00   0.00   0.00
 H    -0.00   0.00  -0.00
 H    -0.00   0.00   0.00
 H    -0.01   0.00   0.00
 H    -0.01   0.00   0.00
 H    -0.01   0.00   0.01
 H    -0.01  -0.00   0.01
 H    -0.02   0.00  -0.01
 H     0.00   0.00  -0.00
 H     0.00  -0.00  -0.00
 H     0.00  -0.00  -0.00
 H    -0.00  -0.00  -0.00
 H    -0.00   0.00  -0.00
 H     0.03  -0.06  -0.01
 H    -0.01   0.00  -0.01
 H     0.02   0.00   0.05
 H    -0.01   0.02  -0.02
 H    -0.02   0.04  -0.02
 H    -0.03   0.03  -0.01
 H     0.00   0.01  -0.00
 H    -0.01  -0.01  -0.00
 H     0.00   0.00  -0.00
 H    -0.00   0.00   0.00
 H     0.00   0.00   0.00
 H    -0.01  -0.01   0.00
     -300.8724
