# Supplementary material for: Enantiospecific Synthesis of Planar Chiral Rhodium and Iridium Cyclopentadienyl Complexes: Enabling Streamlined and Computer-Guided Access to Highly Selective Catalysts for Asymmetric C–H Functionalizations
Source: J Am Chem Soc. 2024 Dec 6;146(50):34786–95. doi: 10.1021/jacs.4c13279 (PMC11664503; doi:10.1021/jacs.4c13279)
Supplement: Supplementary file 2 — ja4c13279_si_002.zip [file ja4c13279_si_002.zip › Rh Cartesian Coordinates and Computed Data/rh3-styrene-3ds-1.xyz]

 102
scf done:    -2321.905704
Rh     0.999521    -0.686863     0.468264
 N    -0.254299     0.522652     1.490219
 C     0.162189     1.381085     2.447868
 O    -1.578592     0.653440     1.144532
 O    -0.522386     2.209592     3.027896
 C     1.621130     1.179638     2.654989
 C     2.368641     2.173450     3.277069
 C     2.231842     0.029370     2.110862
 C     3.626703    -0.070538     2.208574
 C     4.380117     0.941648     2.801172
 C     3.756096     2.063642     3.347726
 H     4.133679    -0.963787     1.845825
 H     5.467271     0.840175     2.850991
 H     4.349632     2.847807     3.822894
 H     1.829263     3.038473     3.670898
 C     0.376719    -2.250023     1.730246
 C     1.453812    -1.650798     2.493381
 C    -1.028736    -2.305173     2.175468
 H     0.662422    -3.142707     1.164784
 H     1.172369    -1.291369     3.487066
 H     2.377656    -2.233818     2.523457
 C    -1.894255    -3.211853     1.542124
 C    -3.237570    -3.303370     1.895232
 C    -3.749792    -2.487540     2.902361
 C    -1.556918    -1.511027     3.206233
 C    -2.898588    -1.597088     3.557841
 H    -1.501839    -3.862730     0.756729
 H    -3.886015    -4.015741     1.379137
 H    -4.803907    -2.550751     3.183110
 H    -0.925562    -0.790546     3.727039
 H    -3.285020    -0.951828     4.349922
 C    -1.858078     1.806768     0.490418
 O    -1.042709     2.580514     0.066915
 O    -3.168217     1.866154     0.381411
 C    -3.820003     3.057791    -0.150957
 C    -3.376881     3.324346    -1.583416
 H    -3.514072     2.428114    -2.204222
 H    -2.323630     3.624791    -1.627201
 H    -3.994157     4.131020    -2.005893
 C    -3.518735     4.229810     0.772186
 H    -2.446277     4.464692     0.771962
 H    -4.074726     5.117822     0.437292
 H    -3.823915     3.992822     1.801868
 C    -5.291605     2.681125    -0.105520
 H    -5.907086     3.523783    -0.451753
 H    -5.588997     2.424321     0.921295
 H    -5.486534     1.812639    -0.750489
 C     2.199661    -1.360943    -1.385813
 C     2.116415     0.093852    -1.366036
 C     3.224205     1.107783    -1.406442
 C     3.440182     1.619804    -2.840958
 C     4.598290     2.608126    -2.913224
 C     4.397885     3.777817    -1.956164
 C     4.140131     3.290633    -0.535150
 C     2.983425     2.301745    -0.477454
 C     0.746152     0.446035    -1.377471
 C    -0.026243    -0.769529    -1.398971
 O    -1.378761    -0.918923    -1.405975
 C    -2.140392    -0.251240    -2.311227
 O    -1.676595     0.409299    -3.200141
 C    -3.580199    -0.470437    -2.044380
 C    -4.027715    -1.002548    -0.829518
 C    -5.391862    -1.178895    -0.619919
 C    -6.305513    -0.830529    -1.614693
 C    -5.858497    -0.293489    -2.824041
 C    -4.496958    -0.108664    -3.037980
 C     0.864888    -1.873163    -1.439067
 C     0.501231    -3.310222    -1.577116
 C     1.702918    -4.186128    -1.258755
 C     2.915108    -3.677009    -2.020171
 C     3.407080    -2.272537    -1.598714
 C     4.286810    -1.754247    -2.743357
 C     4.266786    -2.388065    -0.340356
 H     4.153147     0.615426    -1.070365
 H     3.604082     0.781713    -3.533847
 H     2.507978     2.112280    -3.169766
 H     4.719848     2.970126    -3.947071
 H     5.537152     2.082933    -2.657238
 H     3.531614     4.374158    -2.294811
 H     5.269480     4.451846    -1.984338
 H     3.935933     4.140603     0.135202
 H     5.050447     2.801531    -0.142195
 H     2.048685     2.811563    -0.767831
 H     2.831940     1.951270     0.550003
 H     0.329223     1.449642    -1.324268
 H    -3.310674    -1.251771    -0.046647
 H    -5.739098    -1.582288     0.333818
 H    -7.376005    -0.971038    -1.445364
 H    -6.575966    -0.017319    -3.599969
 H    -4.119810     0.314029    -3.971725
 H     0.183516    -3.482959    -2.621360
 H    -0.374870    -3.544334    -0.955739
 H     1.493699    -5.232142    -1.529088
 H     1.903280    -4.179621    -0.173595
 H     2.658148    -3.650927    -3.093940
 H     3.760596    -4.376805    -1.924115
 H     5.051722    -2.508256    -2.987239
 H     3.692356    -1.571210    -3.650879
 H     4.810614    -0.826346    -2.479596
 H     3.690166    -2.792619     0.504522
 H     4.658112    -1.405497    -0.045290
 H     5.124627    -3.053968    -0.523762


  NORMALMODES   300
Rh    -0.04  -0.00  -0.07
 N    -0.01   0.00  -0.01
 C    -0.02  -0.05   0.02
 O    -0.01   0.01  -0.00
 O     0.01  -0.01   0.01
 C    -0.03  -0.13   0.08
 C    -0.02  -0.04  -0.08
 C    -0.07  -0.33   0.36
 C    -0.02  -0.12   0.13
 C    -0.01  -0.02  -0.06
 C    -0.02  -0.02  -0.07
 H    -0.02  -0.16   0.25
 H    -0.00   0.03  -0.14
 H    -0.02   0.02  -0.12
 H    -0.03   0.01  -0.19
 C     0.09   0.20   0.01
 C     0.14   0.29   0.16
 C     0.07   0.05   0.02
 H     0.18   0.10   0.21
 H    -0.03  -0.17   0.29
 H    -0.02   0.03   0.25
 C     0.08   0.03   0.02
 C     0.07   0.01  -0.00
 C     0.03  -0.00  -0.01
 C     0.01   0.02   0.02
 C     0.01  -0.00   0.00
 H     0.09   0.03   0.02
 H     0.09   0.00  -0.02
 H     0.02  -0.02  -0.03
 H    -0.01   0.03   0.04
 H    -0.01  -0.01   0.00
 C    -0.00   0.00  -0.00
 O    -0.00   0.00  -0.00
 O    -0.00   0.00  -0.00
 C    -0.00   0.00  -0.00
 C    -0.00   0.00  -0.00
 H    -0.00   0.00  -0.00
 H    -0.00   0.00  -0.00
 H    -0.00   0.00  -0.00
 C    -0.00   0.00  -0.00
 H    -0.00   0.00  -0.00
 H    -0.00   0.00   0.00
 H    -0.00   0.00  -0.00
 C    -0.00   0.00  -0.00
 H    -0.00   0.00  -0.00
 H    -0.00   0.00  -0.00
 H    -0.00   0.00  -0.00
 C    -0.01   0.00  -0.01
 C    -0.01   0.02  -0.03
 C     0.00   0.01  -0.01
 C     0.01   0.01  -0.01
 C     0.01   0.01  -0.00
 C    -0.00   0.00   0.01
 C     0.00  -0.00   0.01
 C     0.01  -0.01   0.00
 C     0.01   0.03  -0.06
 C     0.01   0.01   0.02
 O     0.01   0.00   0.00
 C     0.00   0.00   0.00
 O     0.00   0.00  -0.00
 C     0.00  -0.00   0.00
 C     0.00  -0.00   0.00
 C     0.00  -0.00   0.00
 C     0.00   0.00   0.00
 C     0.00   0.00   0.00
 C     0.00  -0.00   0.00
 C     0.01  -0.00  -0.01
 C     0.00   0.00   0.00
 C    -0.00   0.00   0.00
 C     0.00   0.00   0.00
 C    -0.00   0.00   0.00
 C    -0.00   0.00   0.00
 C    -0.01   0.01   0.01
 H    -0.00  -0.01  -0.02
 H     0.01   0.01  -0.01
 H     0.01   0.01  -0.01
 H     0.01   0.02   0.00
 H     0.01   0.01   0.00
 H    -0.00  -0.00   0.01
 H    -0.00   0.01   0.01
 H    -0.00  -0.00   0.01
 H     0.00   0.00   0.00
 H    -0.00  -0.01   0.02
 H     0.01  -0.03   0.00
 H     0.01   0.02  -0.07
 H     0.00  -0.01   0.00
 H     0.00  -0.00   0.00
 H     0.00   0.00   0.00
 H     0.00   0.00   0.00
 H     0.00  -0.00   0.00
 H    -0.02  -0.01   0.01
 H     0.01   0.01   0.02
 H     0.00   0.00   0.00
 H    -0.01   0.00   0.00
 H     0.00   0.00   0.00
 H     0.00   0.00   0.01
 H    -0.00   0.00   0.00
 H    -0.00   0.00   0.00
 H    -0.00   0.00   0.00
 H    -0.01  -0.01   0.00
 H    -0.02   0.01   0.02
 H     0.00   0.02   0.01
     -310.0980
