# Supplementary material for: Enantiospecific Synthesis of Planar Chiral Rhodium and Iridium Cyclopentadienyl Complexes: Enabling Streamlined and Computer-Guided Access to Highly Selective Catalysts for Asymmetric C–H Functionalizations
Source: J Am Chem Soc. 2024 Dec 6;146(50):34786–95. doi: 10.1021/jacs.4c13279 (PMC11664503; doi:10.1021/jacs.4c13279)
Supplement: Supplementary file 2 — ja4c13279_si_002.zip [file ja4c13279_si_002.zip › Rh Cartesian Coordinates and Computed Data/rh2-styrene-4ur-2.xyz]

 102
scf done:    -2321.900911
 C     1.372206     2.127340    -0.590879
 C     1.693939     1.438681     1.145988
Rh     0.615821    -0.047133     0.006578
 N    -0.869358     1.087368     0.809062
 C    -0.655051     1.883306     1.880091
 O    -2.198938     0.857904     0.529415
 O    -1.494436     2.468318     2.546040
 C     0.813753     1.890903     2.154882
 C     1.280715     2.225118     3.421035
 C     3.051061     1.303666     1.469757
 C     3.512127     1.603018     2.749892
 C     2.633872     2.078700     3.725289
 H     3.764148     0.992951     0.705260
 H     4.574221     1.484041     2.978688
 H     3.004657     2.331977     4.721308
 H     0.550934     2.571906     4.157091
 C     0.586642     1.311382    -1.510616
 H    -0.428695     1.665979    -1.698093
 H     1.088795     0.906415    -2.394042
 H     0.754076     2.927355    -0.171699
 C     2.714455     2.636130    -1.014414
 C    -2.799493     1.847447    -0.168744
 O    -2.240958     2.784368    -0.668349
 O    -4.081551     1.542735    -0.202087
 C    -5.031926     2.385554    -0.911976
 C    -6.359177     1.695863    -0.642599
 H    -7.175179     2.236651    -1.143207
 H    -6.337323     0.661987    -1.013000
 H    -6.563253     1.670254     0.437497
 C    -5.022739     3.789965    -0.323893
 H    -5.191169     3.747039     0.762318
 H    -4.066597     4.293636    -0.511083
 H    -5.832310     4.381105    -0.776981
 C    -4.700931     2.375253    -2.398198
 H    -5.484235     2.908402    -2.956870
 H    -4.652778     1.340103    -2.767621
 H    -3.737426     2.864716    -2.589537
 C     3.232329     3.772189    -0.377196
 C     4.468006     4.295068    -0.740294
 C     5.218460     3.683130    -1.745747
 C     3.464651     2.046081    -2.035230
 C     4.711223     2.559093    -2.392886
 H     2.655094     4.239010     0.425661
 H     4.850845     5.184298    -0.234019
 H     6.192340     4.088789    -2.029711
 H     3.073907     1.177151    -2.566617
 H     5.284012     2.078835    -3.189889
 C     1.657096    -1.995518     0.745272
 C     1.773022    -1.807855    -0.688231
 C     2.988503    -1.925638    -1.565269
 C     4.244131    -1.203732    -1.078911
 C     5.380011    -1.334646    -2.085790
 C     5.697809    -2.796865    -2.378689
 C     4.455470    -3.550886    -2.840213
 C     3.303698    -3.402596    -1.852031
 C     0.447102    -1.815049    -1.227244
 C    -0.459055    -1.882450    -0.131592
 O    -1.812739    -2.002137    -0.142360
 C    -2.557112    -1.552424    -1.185116
 O    -2.083745    -1.074162    -2.180481
 C    -4.003954    -1.773970    -0.961237
 C    -4.537467    -2.055013     0.300083
 C    -5.907547    -2.253547     0.441819
 C    -6.743866    -2.187821    -0.672502
 C    -6.212492    -1.907977    -1.932587
 C    -4.846401    -1.692241    -2.075561
 C     0.292970    -2.013483     1.106521
 C    -0.227741    -2.286653     2.499162
 C    -1.367851    -1.355003     2.916772
 C    -0.737392    -3.737293     2.519339
 C     0.938504    -2.092621     3.485572
 C     2.229060    -2.766405     3.048331
 C     2.754948    -2.165656     1.748578
 H     2.710536    -1.466167    -2.532865
 H     4.570357    -1.624161    -0.114589
 H     4.014256    -0.145195    -0.899984
 H     5.091568    -0.828338    -3.025470
 H     6.274641    -0.808644    -1.715821
 H     6.089683    -3.270771    -1.460346
 H     6.497107    -2.876016    -3.133097
 H     4.137155    -3.156705    -3.822386
 H     4.685990    -4.617145    -2.996032
 H     3.561397    -3.901942    -0.900423
 H     2.400705    -3.907462    -2.231049
 H     0.173359    -1.740909    -2.275167
 H    -3.877821    -2.102084     1.166579
 H    -6.326049    -2.460569     1.429080
 H    -7.818251    -2.350644    -0.557751
 H    -6.868061    -1.853558    -2.804590
 H    -4.405192    -1.463720    -3.047792
 H    -1.022557    -0.321137     3.034573
 H    -2.183415    -1.341290     2.183865
 H    -1.773640    -1.686980     3.884996
 H     0.046567    -4.453681     2.231887
 H    -1.095206    -4.002585     3.526840
 H    -1.575097    -3.860598     1.816574
 H     1.120274    -1.008894     3.595245
 H     0.623922    -2.461126     4.475418
 H     2.062945    -3.848903     2.916848
 H     2.993875    -2.666496     3.833721
 H     3.546154    -2.802609     1.324968
 H     3.219805    -1.186334     1.949976


  NORMALMODES   300
 C     0.12   0.00   0.37
 C     0.06   0.41  -0.29
Rh    -0.04  -0.06  -0.01
 N    -0.01  -0.01  -0.01
 C    -0.00   0.03  -0.05
 O    -0.01  -0.00   0.00
 O     0.01   0.01  -0.00
 C     0.01   0.09  -0.12
 C    -0.02  -0.09  -0.06
 C     0.01   0.14  -0.11
 C    -0.03  -0.07  -0.04
 C    -0.03  -0.08  -0.04
 H     0.06   0.27  -0.12
 H    -0.04  -0.16  -0.02
 H    -0.04  -0.13  -0.02
 H    -0.05  -0.19  -0.05
 C     0.07  -0.02   0.22
 H     0.16   0.19   0.08
 H     0.13   0.12   0.18
 H     0.06   0.21  -0.08
 C     0.04   0.06   0.05
 C    -0.01   0.00  -0.00
 O    -0.00   0.00   0.01
 O    -0.01  -0.00  -0.00
 C    -0.00   0.00  -0.00
 C    -0.00   0.00  -0.00
 H    -0.00   0.00  -0.00
 H    -0.00   0.00  -0.00
 H    -0.00   0.00  -0.00
 C    -0.00   0.00  -0.00
 H    -0.00   0.00  -0.00
 H    -0.00  -0.00  -0.00
 H    -0.00   0.00  -0.00
 C    -0.00   0.00  -0.00
 H     0.00   0.00  -0.00
 H    -0.00   0.00  -0.00
 H     0.00  -0.00   0.00
 C     0.06   0.07   0.00
 C     0.05   0.04  -0.02
 C     0.02   0.01  -0.02
 C    -0.02   0.03   0.04
 C    -0.01   0.01   0.00
 H     0.08   0.09   0.01
 H     0.08   0.05  -0.05
 H     0.03  -0.02  -0.04
 H    -0.03   0.02   0.07
 H    -0.03  -0.01  -0.00
 C    -0.02  -0.03   0.02
 C    -0.00  -0.00   0.00
 C     0.00   0.00   0.01
 C     0.00  -0.00   0.00
 C    -0.00  -0.00   0.00
 C     0.00   0.00   0.00
 C    -0.00   0.00   0.00
 C     0.00   0.00   0.00
 C     0.02   0.01   0.00
 C     0.00   0.03   0.03
 O     0.01   0.01   0.01
 C     0.00   0.00   0.00
 O     0.00  -0.00   0.00
 C     0.00  -0.00   0.00
 C     0.00  -0.00   0.00
 C     0.00  -0.00   0.00
 C     0.00   0.00  -0.00
 C     0.00   0.00   0.00
 C     0.00  -0.00   0.00
 C     0.01  -0.07   0.02
 C    -0.00  -0.03   0.02
 C     0.00  -0.01  -0.00
 C    -0.01  -0.02   0.03
 C    -0.00  -0.01   0.01
 C     0.00  -0.00   0.01
 C    -0.00  -0.01   0.01
 H    -0.00   0.00   0.01
 H     0.00  -0.00   0.00
 H     0.00  -0.00   0.00
 H    -0.00   0.00   0.00
 H     0.00   0.00  -0.00
 H     0.00  -0.00  -0.00
 H    -0.00   0.00  -0.00
 H    -0.00   0.00   0.00
 H    -0.00   0.00   0.00
 H     0.00  -0.00   0.00
 H    -0.00   0.00   0.00
 H     0.01   0.02   0.01
 H     0.00  -0.00   0.00
 H     0.00  -0.00   0.00
 H     0.00   0.00  -0.00
 H     0.00   0.00  -0.00
 H     0.00  -0.00   0.00
 H     0.01  -0.01  -0.02
 H     0.00  -0.01  -0.00
 H    -0.00   0.01   0.00
 H    -0.01  -0.03   0.04
 H    -0.03  -0.02   0.03
 H    -0.00  -0.02   0.02
 H    -0.01  -0.01  -0.00
 H     0.01  -0.00   0.02
 H     0.01  -0.01   0.01
 H     0.00  -0.00   0.01
 H    -0.00  -0.01   0.01
 H    -0.00  -0.01  -0.00
     -305.4970
