# Supplementary material for: Enantiospecific Synthesis of Planar Chiral Rhodium and Iridium Cyclopentadienyl Complexes: Enabling Streamlined and Computer-Guided Access to Highly Selective Catalysts for Asymmetric C–H Functionalizations
Source: J Am Chem Soc. 2024 Dec 6;146(50):34786–95. doi: 10.1021/jacs.4c13279 (PMC11664503; doi:10.1021/jacs.4c13279)
Supplement: Supplementary file 2 — ja4c13279_si_002.zip [file ja4c13279_si_002.zip › Rh Cartesian Coordinates and Computed Data/rh1-styrene-3dr-2.xyz]

  96
scf done:    -2243.348265
Rh    -1.228628     0.223192     0.278414
 N     0.408020     1.442565     0.271909
 C     0.287903     2.787935     0.204302
 O     1.685136     1.004387     0.556349
 O     1.193294     3.607518     0.250620
 C    -1.156108     3.119873     0.023471
 C    -1.547273     4.310322    -0.578300
 C    -2.110294     2.163727     0.431111
 C    -3.465036     2.428262     0.185322
 C    -3.852115     3.607359    -0.448614
 C    -2.898329     4.556759    -0.821720
 H    -4.226386     1.715986     0.517338
 H    -4.912485     3.794062    -0.636929
 H    -3.210226     5.486192    -1.303409
 H    -0.766483     5.019091    -0.865173
 C    -1.114088     0.183573     2.359273
 C    -1.885892     1.391982     2.118621
 C     0.227670     0.153399     2.974340
 H    -1.712579    -0.692476     2.632330
 H    -1.437991     2.311794     2.505107
 H    -2.943295     1.319167     2.384857
 C     0.816195    -1.098015     3.215135
 C     2.095314    -1.202981     3.751116
 C     2.816717    -0.050867     4.063619
 C     0.957007     1.300379     3.315461
 C     2.237257     1.198410     3.847935
 H     0.261259    -2.004445     2.956685
 H     2.533389    -2.189853     3.921331
 H     3.825432    -0.126146     4.476663
 H     0.543893     2.293673     3.130369
 H     2.793418     2.108489     4.083435
 C     2.582579     1.205541    -0.431137
 O     2.323599     1.466422    -1.573954
 O     3.773705     1.018171     0.104805
 C     4.979090     1.307324    -0.659001
 C     4.964795     2.768983    -1.086980
 H     5.931756     3.028989    -1.542335
 H     4.801001     3.417744    -0.214060
 H     4.165994     2.961540    -1.813782
 C     6.086330     1.051650     0.351022
 H     5.958805     1.700293     1.229601
 H     6.065573     0.004495     0.683782
 H     7.066740     1.257312    -0.102002
 C     5.095663     0.357223    -1.843435
 H     5.069078    -0.688084    -1.504110
 H     6.054566     0.527947    -2.355128
 H     4.280782     0.521455    -2.559153
 C    -2.325260    -0.484730    -1.607045
 C    -2.715329    -1.244812    -0.436451
 C    -4.131074    -1.478691    -0.005454
 C    -4.734769    -2.660102    -0.780320
 C    -6.189409    -2.904576    -0.397071
 C    -6.345024    -3.100726     1.106693
 C    -5.749561    -1.930283     1.881172
 C    -4.293847    -1.686504     1.499640
 C    -1.545248    -1.917291     0.037109
 C    -0.445211    -1.468390    -0.744119
 O     0.842259    -1.822052    -0.479627
 C     1.592197    -2.482246    -1.396331
 O     1.167355    -2.840042    -2.460727
 C     2.963883    -2.699253    -0.880790
 C     3.859735    -3.418080    -1.680595
 C     5.152115    -3.658614    -1.227959
 C     5.549254    -3.187545     0.025682
 C     4.657532    -2.467384     0.820414
 C     3.365220    -2.214335     0.370198
 C    -0.935110    -0.605021    -1.806396
 C    -0.186565     0.067036    -2.908403
 C    -1.145720     0.692141    -3.922302
 C    -2.339447     1.366922    -3.255320
 C    -3.186211     0.351970    -2.492946
 H    -4.709586    -0.578080    -0.280882
 H    -4.134066    -3.561858    -0.563955
 H    -4.641878    -2.480705    -1.863400
 H    -6.582501    -3.776690    -0.943669
 H    -6.798044    -2.039057    -0.716139
 H    -7.406394    -3.234880     1.370074
 H    -5.830767    -4.032038     1.405859
 H    -5.832052    -2.102515     2.966203
 H    -6.335473    -1.017804     1.667542
 H    -3.895692    -0.813245     2.039891
 H    -3.686399    -2.553608     1.815865
 H    -1.469426    -2.607909     0.874471
 H     3.519246    -3.777192    -2.653941
 H     5.854246    -4.216800    -1.851200
 H     6.564589    -3.379350     0.381634
 H     4.967784    -2.087611     1.796384
 H     2.674449    -1.629296     0.978913
 H     0.488334     0.823698    -2.477682
 H     0.462206    -0.676079    -3.396117
 H    -1.517519    -0.087286    -4.611139
 H    -0.593970     1.415765    -4.540837
 H    -2.960738     1.880383    -4.004921
 H    -1.986719     2.139836    -2.551288
 H    -3.714838    -0.312122    -3.201563
 H    -3.964885     0.858472    -1.902940


  NORMALMODES   282
Rh     0.04  -0.06  -0.03
 N     0.01  -0.01   0.01
 C     0.00  -0.01   0.06
 O     0.01  -0.00  -0.01
 O    -0.01   0.00   0.01
 C    -0.01  -0.02   0.15
 C     0.01  -0.10  -0.02
 C    -0.04   0.09   0.49
 C    -0.01   0.03   0.18
 C     0.01  -0.07  -0.02
 C     0.01  -0.08  -0.03
 H    -0.04   0.11   0.29
 H     0.02  -0.11  -0.10
 H     0.03  -0.10  -0.09
 H     0.03  -0.16  -0.12
 C    -0.01   0.14  -0.17
 C    -0.04   0.31  -0.14
 C    -0.05   0.07  -0.04
 H    -0.11   0.26   0.01
 H    -0.03   0.13   0.30
 H     0.03   0.19   0.16
 C    -0.06   0.05  -0.02
 C    -0.06   0.02  -0.02
 C    -0.03  -0.00  -0.01
 C    -0.01   0.03  -0.01
 C    -0.01   0.00   0.00
 H    -0.07   0.05  -0.03
 H    -0.09   0.01  -0.02
 H    -0.03  -0.03  -0.01
 H     0.03   0.05  -0.01
 H     0.00  -0.00   0.01
 C     0.01   0.00  -0.00
 O     0.00   0.00  -0.00
 O     0.00   0.00  -0.00
 C     0.00   0.00  -0.00
 C     0.00   0.00  -0.00
 H     0.00   0.00  -0.00
 H     0.00  -0.00  -0.00
 H     0.00  -0.00  -0.00
 C     0.00   0.00  -0.00
 H     0.00  -0.00  -0.00
 H     0.00   0.00  -0.00
 H     0.00  -0.00   0.00
 C     0.00   0.00  -0.00
 H     0.00   0.00  -0.00
 H     0.00  -0.00  -0.00
 H     0.00   0.00  -0.00
 C     0.01  -0.01  -0.04
 C     0.01  -0.01  -0.01
 C     0.00   0.01  -0.00
 C     0.00   0.00  -0.00
 C     0.00   0.00  -0.00
 C     0.00   0.00  -0.00
 C     0.00   0.00  -0.00
 C     0.00   0.00  -0.00
 C    -0.01   0.00  -0.00
 C     0.00   0.03   0.00
 O    -0.00   0.01  -0.00
 C    -0.00   0.00  -0.00
 O    -0.00   0.00  -0.00
 C    -0.00   0.00   0.00
 C    -0.00   0.00   0.00
 C    -0.00   0.00  -0.00
 C    -0.00   0.00  -0.00
 C    -0.00   0.00   0.00
 C    -0.00   0.00   0.00
 C    -0.02  -0.03  -0.06
 C    -0.00  -0.01  -0.03
 C    -0.00   0.01  -0.02
 C     0.00   0.01  -0.00
 C    -0.00   0.00  -0.01
 H     0.00   0.01  -0.00
 H     0.00   0.01   0.00
 H     0.00   0.00  -0.00
 H     0.00   0.00  -0.00
 H    -0.00   0.00  -0.00
 H     0.00   0.00   0.00
 H     0.00   0.00  -0.00
 H     0.00   0.00  -0.00
 H     0.00   0.00  -0.00
 H     0.01   0.00  -0.00
 H     0.00   0.00  -0.00
 H    -0.01   0.01   0.01
 H    -0.00   0.00   0.00
 H    -0.00   0.00  -0.00
 H    -0.00   0.00  -0.00
 H    -0.00  -0.00   0.00
 H    -0.00  -0.00   0.00
 H    -0.00  -0.02  -0.01
 H     0.00   0.00  -0.05
 H    -0.01   0.02  -0.02
 H    -0.00   0.01  -0.01
 H     0.01   0.03   0.01
 H     0.01  -0.01   0.01
 H    -0.03   0.03  -0.02
 H     0.01   0.00   0.01
     -301.7061
