# Supplementary material for: Enantiospecific Synthesis of Planar Chiral Rhodium and Iridium Cyclopentadienyl Complexes: Enabling Streamlined and Computer-Guided Access to Highly Selective Catalysts for Asymmetric C–H Functionalizations
Source: J Am Chem Soc. 2024 Dec 6;146(50):34786–95. doi: 10.1021/jacs.4c13279 (PMC11664503; doi:10.1021/jacs.4c13279)
Supplement: Supplementary file 2 — ja4c13279_si_002.zip [file ja4c13279_si_002.zip › Rh Cartesian Coordinates and Computed Data/rh3-hexene-3ur-3.xyz]

 104
scf done:    -2248.137144
Rh    -0.186556    -0.202924     0.153687
 N    -2.046157     0.640801     0.065629
 C    -2.793410     0.806835     1.178030
 O    -2.667873     1.003991    -1.116440
 O    -3.936479     1.241748     1.240461
 C    -1.985066     0.376652     2.354684
 C    -2.591812     0.060270     3.565493
 C    -0.590668     0.251389     2.188834
 C     0.170379    -0.236023     3.261649
 C    -0.446689    -0.580620     4.462338
 C    -1.825567    -0.424591     4.624105
 H     1.255615    -0.329978     3.160073
 H     0.160433    -0.963405     5.286766
 H    -2.298783    -0.682765     5.574067
 H    -3.674843     0.187254     3.640962
 C     0.472178     1.750829    -0.110586
 C     0.304491     1.661380     1.329974
 H    -0.305774     2.331253    -0.614034
 C     1.852130     1.977250    -0.664932
 H    -0.425535     2.360089     1.747972
 H     1.235836     1.628343     1.905271
 C    -3.042813     2.295548    -1.281565
 O    -3.764263     2.592993    -2.189057
 O    -2.470748     3.095570    -0.398798
 C    -2.959941     4.447885    -0.176558
 C    -4.452897     4.407224     0.117347
 H    -5.025164     4.142870    -0.780930
 H    -4.784328     5.395145     0.469579
 H    -4.655248     3.654214     0.892648
 C    -2.179904     4.883490     1.054015
 H    -1.097219     4.839827     0.860905
 H    -2.443308     5.915375     1.326800
 H    -2.415506     4.224043     1.902189
 C    -2.621205     5.311642    -1.382548
 H    -2.926937     6.351474    -1.193915
 H    -3.142350     4.945214    -2.276236
 H    -1.536668     5.300711    -1.571663
 C     2.368427     3.390529    -0.394166
 H     2.563749     1.249859    -0.241427
 H     1.841967     1.816376    -1.754600
 C     3.764622     3.630400    -0.951941
 H     1.663690     4.127071    -0.820810
 H     2.372088     3.577380     0.695197
 C     4.293985     5.028667    -0.678527
 H     4.455303     2.879923    -0.526812
 H     3.755655     3.441597    -2.040121
 H     3.641791     5.797114    -1.123710
 H     5.303887     5.169447    -1.092570
 H     4.346693     5.231358     0.403465
 C    -0.243593    -1.784626    -1.396410
 C    -0.537249    -2.444099    -0.114812
 C    -1.675480    -3.308386     0.374014
 C    -3.022005    -2.612842     0.593873
 C    -4.043943    -3.569753     1.196337
 C    -4.196557    -4.838318     0.365570
 C    -2.853792    -5.536048     0.180551
 C    -1.822052    -4.601080    -0.440386
 C     0.589921    -2.232641     0.704496
 C     1.561021    -1.467100    -0.010221
 O     2.787659    -1.094672     0.478862
 C     3.886092    -1.706082    -0.037148
 O     3.819166    -2.632930    -0.796985
 C     5.137764    -1.071996     0.440115
 C     6.350257    -1.625769     0.014528
 C     7.553028    -1.054144     0.414440
 C     7.548882     0.073025     1.237411
 C     6.341598     0.627672     1.663305
 C     5.135185     0.057209     1.268310
 C     1.091980    -1.271816    -1.339863
 C     1.868148    -0.795253    -2.515339
 C     0.990438    -0.288746    -3.673190
 C    -0.510049    -0.443640    -3.436298
 C    -0.935472    -1.758629    -2.750304
 C    -2.460261    -1.788152    -2.711797
 C    -0.429845    -2.970639    -3.551946
 H    -1.349759    -3.628386     1.380929
 H    -2.874049    -1.755887     1.262515
 H    -3.406003    -2.202070    -0.349478
 H    -5.012172    -3.055578     1.303027
 H    -3.725456    -3.844697     2.218844
 H    -4.923105    -5.522219     0.833547
 H    -4.609879    -4.576957    -0.625619
 H    -2.486317    -5.881460     1.164144
 H    -2.965888    -6.438541    -0.441976
 H    -2.132270    -4.358909    -1.469311
 H    -0.842325    -5.100013    -0.520982
 H     0.680160    -2.548513     1.742665
 H     6.322934    -2.504077    -0.633531
 H     8.499531    -1.486381     0.082471
 H     8.494397     0.523439     1.549005
 H     6.341095     1.510263     2.306746
 H     4.185567     0.482805     1.594857
 H     2.470580    -1.662036    -2.836377
 H     2.605242    -0.044103    -2.200287
 H     1.278349    -0.819223    -4.593224
 H     1.203613     0.773979    -3.866507
 H    -1.037319    -0.367086    -4.400350
 H    -0.886143     0.381224    -2.812602
 H    -2.845101    -2.727766    -2.297309
 H    -2.867395    -0.946050    -2.138959
 H    -2.842362    -1.707818    -3.741011
 H    -0.761855    -3.912763    -3.093078
 H     0.667409    -3.005933    -3.614563
 H    -0.829646    -2.934090    -4.577597


  NORMALMODES   306
Rh     0.00  -0.03  -0.07
 N     0.00   0.01  -0.02
 C     0.03   0.05  -0.01
 O    -0.02   0.00  -0.01
 O     0.01   0.00   0.01
 C     0.09   0.14  -0.02
 C     0.05  -0.04  -0.08
 C     0.17   0.47   0.06
 C     0.06   0.16   0.02
 C     0.02  -0.04  -0.05
 C     0.02  -0.05  -0.07
 H     0.07   0.26   0.09
 H     0.01  -0.13  -0.08
 H    -0.00  -0.11  -0.09
 H     0.03  -0.14  -0.14
 C    -0.07  -0.13   0.14
 C    -0.11  -0.10   0.29
 H    -0.02   0.00   0.22
 C    -0.07  -0.02   0.12
 H     0.19   0.34   0.12
 H    -0.00   0.08   0.13
 C    -0.01   0.00  -0.01
 O    -0.00   0.01  -0.01
 O    -0.01  -0.00  -0.00
 C    -0.00  -0.00  -0.00
 C    -0.00   0.00   0.00
 H    -0.00   0.00   0.00
 H    -0.00   0.00  -0.00
 H    -0.00   0.00   0.00
 C    -0.00  -0.00  -0.00
 H    -0.00   0.00  -0.00
 H    -0.00  -0.00   0.00
 H     0.00  -0.00  -0.00
 C    -0.00   0.00  -0.00
 H     0.00   0.00   0.00
 H    -0.00   0.00  -0.00
 H    -0.00  -0.00  -0.00
 C    -0.04  -0.01   0.05
 H    -0.02  -0.00   0.07
 H    -0.13  -0.03   0.12
 C    -0.04  -0.02   0.02
 H    -0.04  -0.02   0.03
 H    -0.01   0.04   0.04
 C    -0.02  -0.02  -0.00
 H    -0.04  -0.02   0.01
 H    -0.06  -0.03   0.02
 H    -0.01  -0.02  -0.00
 H    -0.02  -0.04  -0.02
 H    -0.00  -0.01  -0.00
 C    -0.02   0.01   0.03
 C     0.01  -0.06   0.01
 C    -0.00  -0.03   0.00
 C     0.01  -0.01   0.00
 C    -0.00   0.00   0.00
 C    -0.01  -0.00   0.00
 C    -0.01  -0.01   0.00
 C    -0.01  -0.02  -0.00
 C    -0.02  -0.03   0.00
 C    -0.01  -0.00   0.00
 O    -0.00  -0.01   0.01
 C    -0.00  -0.00   0.00
 O     0.00   0.00  -0.00
 C    -0.00  -0.00   0.00
 C    -0.00  -0.00   0.00
 C    -0.00  -0.00  -0.00
 C    -0.00  -0.00  -0.00
 C    -0.00   0.00  -0.00
 C    -0.00   0.00   0.00
 C     0.01   0.00   0.02
 C    -0.00   0.01   0.01
 C    -0.00  -0.00   0.01
 C    -0.00   0.00   0.01
 C    -0.00   0.01   0.02
 C    -0.00   0.00   0.00
 C     0.00   0.00   0.02
 H    -0.01  -0.04   0.00
 H     0.02  -0.01   0.00
 H     0.01  -0.00   0.00
 H     0.00   0.00  -0.00
 H    -0.00  -0.00   0.00
 H    -0.01   0.01   0.00
 H    -0.01   0.00   0.00
 H    -0.01  -0.01  -0.00
 H    -0.02  -0.01   0.00
 H    -0.01  -0.01   0.00
 H    -0.01  -0.02  -0.00
 H    -0.01  -0.03   0.01
 H    -0.00   0.00   0.00
 H    -0.00  -0.00  -0.00
 H    -0.00  -0.00  -0.00
 H    -0.00   0.00  -0.00
 H    -0.00   0.00  -0.00
 H     0.00   0.01   0.02
 H    -0.01   0.01   0.01
 H    -0.00  -0.01   0.01
 H    -0.00  -0.00   0.00
 H    -0.00  -0.00   0.01
 H     0.00   0.01   0.01
 H    -0.00  -0.00   0.00
 H    -0.01   0.00  -0.00
 H     0.00  -0.00  -0.00
 H     0.00   0.00   0.02
 H     0.00   0.00   0.02
 H     0.01   0.01   0.02
     -304.2609
