# Supplementary material for: Enantiospecific Synthesis of Planar Chiral Rhodium and Iridium Cyclopentadienyl Complexes: Enabling Streamlined and Computer-Guided Access to Highly Selective Catalysts for Asymmetric C–H Functionalizations
Source: J Am Chem Soc. 2024 Dec 6;146(50):34786–95. doi: 10.1021/jacs.4c13279 (PMC11664503; doi:10.1021/jacs.4c13279)
Supplement: Supplementary file 2 — ja4c13279_si_002.zip [file ja4c13279_si_002.zip › Rh Cartesian Coordinates and Computed Data/rh2-hexene-4dr-4.xyz]

 104
scf done:    -2248.151022
Rh     0.956570     0.017249     0.199118
 N    -0.786867     0.688992    -0.596490
 C    -0.799909     1.256474    -1.826083
 O    -1.988971     0.108419    -0.255540
 O    -1.777488     1.427076    -2.538292
 C     0.594838     1.640166    -2.179872
 C     0.891817     2.008082    -3.487546
 C     1.604048     1.528453    -1.199160
 C     2.923089     1.791029    -1.595649
 C     3.224090     2.144278    -2.909220
 C     2.209351     2.261792    -3.860537
 H     3.730595     1.755957    -0.862263
 H     4.262473     2.344861    -3.186143
 H     2.447779     2.548176    -4.887429
 H     0.062264     2.062723    -4.196714
 C     0.715683     1.510243     1.581130
 C     1.349424     2.304404     0.543520
 H     1.317526     1.267266     2.463724
 C     0.597934     3.554707     0.118478
 H     2.415090     2.485414     0.725115
 C    -2.858944     0.923903     0.366635
 O    -2.643991     2.057445     0.700011
 O    -3.951354     0.206204     0.551971
 C    -5.138795     0.782037     1.158100
 C    -4.832478     1.217807     2.584925
 H    -5.759534     1.544524     3.078714
 H    -4.114169     2.047131     2.597486
 H    -4.415817     0.375784     3.158268
 C    -6.118507    -0.380279     1.141703
 H    -5.723890    -1.221925     1.729431
 H    -6.275314    -0.729295     0.111280
 H    -7.083685    -0.071421     1.568081
 C    -5.642145     1.931831     0.296400
 H    -5.797321     1.588626    -0.737156
 H    -4.924002     2.761621     0.287376
 H    -6.601883     2.297923     0.689801
 H    -0.334373     1.738515     1.789391
 C     0.581143     4.588030     1.240276
 H     1.055459     3.990502    -0.782841
 H    -0.437420     3.275363    -0.127544
 C    -0.183723     5.847513     0.856253
 H     0.123396     4.145402     2.141685
 H     1.616423     4.855770     1.522348
 C    -0.219754     6.889313     1.962445
 H     0.266739     6.283779    -0.052670
 H    -1.212406     5.564113     0.574312
 H    -0.698108     6.489411     2.871107
 H     0.796024     7.213397     2.241851
 H    -0.782126     7.785196     1.658199
 C     2.093053    -1.477347     1.414282
 C     2.664686    -1.418034     0.101838
 C     4.084130    -1.146992    -0.306909
 C     4.867503    -2.456901    -0.480743
 C     6.254265    -2.190955    -1.057988
 C     7.033037    -1.173189    -0.230664
 C     6.235981     0.111065    -0.021518
 C     4.873166    -0.192096     0.589483
 C     1.668862    -1.837392    -0.846315
 C     0.484467    -2.098125    -0.111749
 O    -0.724912    -2.528097    -0.537931
 C    -1.215833    -2.153400    -1.764223
 O    -0.524031    -1.689885    -2.623809
 C    -2.676310    -2.362474    -1.844624
 C    -3.380103    -1.585933    -2.771328
 C    -4.761803    -1.712984    -2.863646
 C    -5.438070    -2.620771    -2.047729
 C    -4.734771    -3.391753    -1.121524
 C    -3.354738    -3.255601    -1.009402
 C     0.710532    -1.856195     1.293252
 C    -0.193002    -2.204472     2.456885
 C    -1.576959    -1.564609     2.347581
 C    -0.344240    -3.733421     2.491367
 C     0.471513    -1.696700     3.750044
 C     1.954271    -2.015411     3.845373
 C     2.754410    -1.312158     2.752369
 H     4.024580    -0.678717    -1.305489
 H     4.954293    -2.957205     0.501041
 H     4.305034    -3.144793    -1.131724
 H     6.141344    -1.809217    -2.088624
 H     6.819316    -3.133556    -1.138015
 H     8.001311    -0.953003    -0.708266
 H     7.267376    -1.611885     0.756332
 H     6.097236     0.621067    -0.992360
 H     6.796155     0.809685     0.620472
 H     5.031593    -0.650465     1.577711
 H     4.297125     0.728798     0.771564
 H     1.783330    -1.900593    -1.923692
 H    -2.833265    -0.852683    -3.367191
 H    -5.316126    -1.093941    -3.572609
 H    -6.523366    -2.723157    -2.127970
 H    -5.266577    -4.097126    -0.478934
 H    -2.797429    -3.842323    -0.277538
 H    -2.103372    -1.860542     1.432335
 H    -1.489092    -0.469366     2.343950
 H    -2.188939    -1.858550     3.215302
 H    -0.972515    -4.037518     3.343458
 H     0.627600    -4.241134     2.582815
 H    -0.822426    -4.093543     1.568796
 H    -0.071124    -2.123908     4.609025
 H     0.333130    -0.603192     3.807183
 H     2.107517    -3.105005     3.767998
 H     2.344647    -1.721476     4.831926
 H     3.772782    -1.724322     2.715949
 H     2.867286    -0.243200     2.999537


  NORMALMODES   306
Rh     0.02   0.07  -0.03
 N     0.01   0.02  -0.02
 C     0.00  -0.03  -0.05
 O     0.01   0.00   0.00
 O    -0.03  -0.01  -0.00
 C    -0.01  -0.10  -0.12
 C    -0.01   0.07  -0.07
 C     0.01  -0.40  -0.23
 C    -0.01  -0.14  -0.06
 C    -0.01   0.06  -0.02
 C     0.00   0.07  -0.03
 H    -0.01  -0.26  -0.06
 H    -0.02   0.14   0.01
 H     0.02   0.12  -0.01
 H    -0.00   0.18  -0.07
 C    -0.06   0.00   0.23
 C    -0.07  -0.01   0.41
 H    -0.09  -0.29   0.16
 C     0.01  -0.11   0.06
 H     0.00  -0.19   0.13
 C     0.01   0.00  -0.00
 O     0.00   0.00   0.00
 O     0.01   0.00  -0.00
 C     0.00  -0.00  -0.00
 C     0.00  -0.00  -0.00
 H     0.00  -0.00  -0.00
 H     0.00   0.00   0.00
 H     0.00  -0.00  -0.00
 C     0.00  -0.00  -0.00
 H     0.00  -0.00  -0.00
 H     0.00  -0.00  -0.00
 H     0.00   0.00  -0.00
 C     0.00  -0.00  -0.00
 H     0.00   0.00  -0.00
 H     0.00   0.00  -0.00
 H     0.00  -0.00  -0.00
 H    -0.09  -0.11   0.18
 C    -0.00  -0.01  -0.00
 H     0.09  -0.22   0.05
 H     0.01  -0.10   0.05
 C     0.00  -0.01  -0.02
 H    -0.01   0.03   0.02
 H    -0.00  -0.00  -0.00
 C     0.00  -0.01  -0.02
 H     0.01  -0.01  -0.02
 H     0.00  -0.01  -0.02
 H    -0.00  -0.01  -0.02
 H     0.00  -0.01  -0.01
 H     0.00  -0.01  -0.02
 C    -0.01   0.01   0.00
 C     0.01   0.02   0.01
 C     0.01  -0.00   0.01
 C     0.00  -0.00   0.00
 C     0.00  -0.00  -0.00
 C     0.00  -0.00  -0.00
 C     0.00  -0.00   0.00
 C     0.01  -0.00   0.00
 C    -0.02   0.07   0.02
 C    -0.02   0.02   0.03
 O    -0.00   0.01   0.01
 C    -0.00   0.00   0.00
 O     0.00  -0.00   0.00
 C     0.00  -0.00   0.00
 C     0.00  -0.00   0.00
 C     0.00  -0.00  -0.00
 C     0.00   0.00  -0.00
 C     0.00  -0.00  -0.00
 C    -0.00  -0.00   0.00
 C    -0.00  -0.02   0.01
 C    -0.00  -0.01   0.01
 C    -0.00  -0.01   0.00
 C    -0.01  -0.01   0.01
 C    -0.00  -0.01   0.01
 C    -0.00  -0.00   0.00
 C    -0.00  -0.00   0.00
 H     0.00   0.00   0.01
 H     0.00  -0.00  -0.00
 H    -0.00   0.00   0.00
 H    -0.00   0.00   0.00
 H     0.00  -0.00  -0.00
 H     0.00  -0.00  -0.00
 H     0.00  -0.00  -0.00
 H     0.00  -0.00   0.00
 H     0.01  -0.00  -0.00
 H     0.01   0.00   0.00
 H     0.01   0.00   0.00
 H    -0.04   0.10   0.02
 H     0.00   0.00   0.00
 H     0.00   0.00  -0.00
 H     0.00   0.00  -0.00
 H    -0.00  -0.00  -0.00
 H    -0.00  -0.00   0.00
 H     0.00  -0.00   0.00
 H    -0.00  -0.01   0.00
 H    -0.01  -0.00   0.00
 H    -0.01  -0.01   0.01
 H    -0.01  -0.01   0.01
 H    -0.00  -0.01   0.01
 H     0.00  -0.01   0.01
 H    -0.01  -0.01   0.01
 H     0.00  -0.00   0.00
 H     0.00  -0.00   0.00
 H    -0.01  -0.01  -0.01
 H     0.01  -0.00   0.00
     -315.9648
