# Supplementary material for: Enantiospecific Synthesis of Planar Chiral Rhodium and Iridium Cyclopentadienyl Complexes: Enabling Streamlined and Computer-Guided Access to Highly Selective Catalysts for Asymmetric C–H Functionalizations
Source: J Am Chem Soc. 2024 Dec 6;146(50):34786–95. doi: 10.1021/jacs.4c13279 (PMC11664503; doi:10.1021/jacs.4c13279)
Supplement: Supplementary file 2 — ja4c13279_si_002.zip [file ja4c13279_si_002.zip › Rh Cartesian Coordinates and Computed Data/rh3-hexene-3ur-2.xyz]

 104
scf done:    -2248.142231
Rh     0.676362    -0.342977    -0.030869
 N    -0.852603    -1.195470    -1.046736
 C    -0.736044    -2.384575    -1.676057
 O    -2.031869    -0.504295    -1.260618
 O    -1.571723    -2.928873    -2.384650
 C     0.602686    -2.954531    -1.343498
 C     1.128268    -3.998323    -2.095925
 C     1.330832    -2.386163    -0.273359
 C     2.608981    -2.893076    -0.004086
 C     3.139687    -3.929236    -0.770612
 C     2.402739    -4.490543    -1.813901
 H     3.192823    -2.489174     0.826261
 H     4.140534    -4.305650    -0.543990
 H     2.820779    -5.308915    -2.404284
 H     0.515732    -4.399274    -2.907579
 C    -0.382574    -0.943707     1.639349
 C     0.414986    -2.122756     1.358724
 H    -1.435937    -1.043475     1.364473
 C    -0.183473    -0.195213     2.930692
 H    -0.161087    -3.026651     1.140513
 H     1.237396    -2.315165     2.055806
 C    -3.180640    -1.021801    -0.771285
 O    -4.224759    -0.486851    -1.024864
 O    -2.969235    -2.069560    -0.001334
 C    -4.041143    -2.992563     0.345020
 C    -3.290092    -4.126514     1.024353
 H    -2.565566    -4.568252     0.324896
 H    -3.991929    -4.907961     1.348777
 H    -2.748553    -3.755964     1.907902
 C    -5.007038    -2.311191     1.302525
 H    -5.776302    -3.027628     1.626710
 H    -5.498424    -1.459556     0.815101
 H    -4.473595    -1.951883     2.196061
 C    -4.714023    -3.476159    -0.931318
 H    -5.292011    -2.670981    -1.402913
 H    -5.394452    -4.307855    -0.697078
 H    -3.947925    -3.820678    -1.641274
 C    -0.905372    -0.873222     4.094589
 H     0.889696    -0.116437     3.168305
 H    -0.566819     0.834324     2.830406
 C    -0.749108    -0.131240     5.414540
 H    -1.978569    -0.969279     3.848917
 H    -0.530017    -1.906869     4.205392
 C    -1.468348    -0.802207     6.573339
 H     0.326207    -0.034551     5.648841
 H    -1.121024     0.901475     5.292703
 H    -1.091925    -1.824476     6.739374
 H    -1.337238    -0.243176     7.512151
 H    -2.550443    -0.878684     6.380198
 C     2.193029     0.904046    -1.317144
 C     2.513080     0.972424     0.104770
 C     3.852551     0.676580     0.730329
 C     4.732966     1.943608     0.802031
 C     4.394679     2.860619     1.969534
 C     4.490671     2.119162     3.295762
 C     3.563553     0.911642     3.304526
 C     3.802246    -0.008162     2.108253
 C     1.399366     1.566666     0.776505
 C     0.364892     1.758149    -0.174122
 O    -0.875061     2.285321     0.044178
 C    -1.104554     3.541253    -0.435462
 O    -0.214015     4.278924    -0.758863
 C    -2.551912     3.834741    -0.505373
 C    -2.955528     5.167495    -0.648913
 C    -4.307659     5.470335    -0.760117
 C    -5.255393     4.443793    -0.751617
 C    -4.852343     3.114357    -0.629562
 C    -3.501729     2.806605    -0.497594
 C     0.857200     1.354349    -1.464869
 C     0.099807     1.404639    -2.744859
 C     0.794429     0.532647    -3.777531
 C     2.273534     0.879804    -3.814909
 C     3.052905     0.534378    -2.523765
 C     4.342374     1.365767    -2.549178
 C     3.427531    -0.947873    -2.548537
 H     4.348887    -0.029513     0.049010
 H     5.783713     1.617534     0.902883
 H     4.669157     2.498098    -0.143535
 H     5.073818     3.728025     1.961413
 H     3.377789     3.271613     1.841835
 H     4.254723     2.788860     4.138119
 H     5.532852     1.783413     3.446792
 H     2.519595     1.262885     3.322505
 H     3.691809     0.331474     4.232978
 H     3.044486    -0.805983     2.092298
 H     4.775672    -0.507274     2.256567
 H     1.332538     1.818967     1.828771
 H    -2.192987     5.948829    -0.673127
 H    -4.627435     6.509838    -0.862701
 H    -6.316863     4.684505    -0.851178
 H    -5.581649     2.301875    -0.649106
 H    -3.184755     1.766867    -0.424234
 H     0.081337     2.457322    -3.080920
 H    -0.944033     1.103793    -2.576810
 H     0.646580    -0.529364    -3.520623
 H     0.340469     0.682934    -4.768243
 H     2.776042     0.374036    -4.654867
 H     2.367533     1.963837    -4.005646
 H     5.050440     1.062847    -1.766208
 H     4.131372     2.439966    -2.434596
 H     4.846446     1.223032    -3.518070
 H     2.541267    -1.590820    -2.628582
 H     3.967519    -1.248525    -1.641425
 H     4.081409    -1.151418    -3.411029


  NORMALMODES   306
Rh    -0.02   0.08  -0.01
 N    -0.01   0.01   0.01
 C    -0.03  -0.01   0.06
 O    -0.01   0.00  -0.01
 O     0.01  -0.01   0.01
 C    -0.06  -0.04   0.15
 C     0.01   0.09   0.02
 C    -0.19  -0.24   0.40
 C    -0.05  -0.09   0.13
 C     0.02   0.05  -0.01
 C     0.01   0.07  -0.01
 H    -0.08  -0.19   0.20
 H     0.05   0.11  -0.08
 H     0.02   0.11  -0.06
 H     0.04   0.18  -0.05
 C     0.13  -0.08  -0.14
 C     0.17  -0.22  -0.18
 H     0.11  -0.19  -0.03
 C     0.05  -0.12  -0.07
 H    -0.06  -0.23   0.35
 H     0.04  -0.15  -0.00
 C    -0.01   0.00  -0.00
 O    -0.01   0.00   0.00
 O    -0.00   0.00  -0.01
 C    -0.00   0.00  -0.00
 C     0.00   0.00  -0.00
 H     0.00   0.00   0.00
 H     0.00   0.00  -0.00
 H    -0.00   0.00   0.00
 C    -0.00   0.00  -0.00
 H     0.00  -0.00   0.00
 H    -0.00  -0.00  -0.00
 H     0.00   0.00  -0.00
 C    -0.00  -0.00  -0.00
 H    -0.00  -0.00  -0.00
 H    -0.00  -0.00   0.00
 H    -0.00  -0.00   0.00
 C     0.01  -0.05  -0.04
 H     0.03  -0.08  -0.02
 H     0.03  -0.13  -0.11
 C     0.01  -0.02  -0.05
 H     0.01  -0.03  -0.05
 H    -0.02  -0.06   0.01
 C     0.01   0.01  -0.03
 H     0.01  -0.01  -0.04
 H     0.01  -0.02  -0.07
 H     0.01   0.01  -0.01
 H     0.01   0.02  -0.04
 H     0.01   0.00  -0.02
 C     0.01   0.04  -0.03
 C    -0.00   0.02  -0.01
 C    -0.00  -0.00  -0.00
 C    -0.00  -0.00  -0.00
 C     0.00  -0.00  -0.00
 C     0.00  -0.00  -0.00
 C    -0.00  -0.00  -0.00
 C    -0.01   0.00  -0.00
 C     0.02   0.02  -0.00
 C     0.00  -0.02  -0.00
 O     0.00  -0.01  -0.00
 C     0.00  -0.01  -0.00
 O     0.00  -0.00   0.00
 C     0.00  -0.00   0.00
 C     0.00  -0.00   0.00
 C     0.00  -0.00   0.00
 C     0.00  -0.00   0.00
 C     0.00  -0.00   0.00
 C     0.00  -0.00   0.00
 C     0.03   0.02  -0.02
 C     0.01   0.01  -0.01
 C     0.00   0.00  -0.01
 C     0.01  -0.00  -0.01
 C     0.01   0.01  -0.01
 C     0.02  -0.00  -0.02
 C    -0.02   0.00   0.02
 H    -0.00   0.00  -0.01
 H    -0.00  -0.00  -0.00
 H    -0.00   0.00  -0.00
 H     0.00  -0.00  -0.00
 H     0.00   0.00  -0.00
 H     0.00  -0.00  -0.00
 H     0.00  -0.00  -0.00
 H    -0.00  -0.00   0.00
 H     0.00  -0.00  -0.00
 H    -0.01   0.01  -0.00
 H    -0.01  -0.01  -0.01
 H     0.02   0.01  -0.00
 H     0.00  -0.00   0.00
 H     0.00  -0.00   0.00
 H     0.00   0.00   0.00
 H     0.00  -0.00   0.00
 H     0.00  -0.00   0.00
 H    -0.01   0.00  -0.02
 H     0.01  -0.00   0.00
 H     0.00   0.00  -0.00
 H     0.01  -0.00  -0.01
 H     0.00  -0.01  -0.01
 H     0.01  -0.00  -0.02
 H     0.01   0.00  -0.01
 H     0.02  -0.00  -0.03
 H     0.03  -0.01  -0.01
 H    -0.04   0.02   0.06
 H    -0.00   0.02   0.02
 H    -0.04  -0.05   0.02
     -308.6215
