# Supplementary material for: Enantiospecific Synthesis of Planar Chiral Rhodium and Iridium Cyclopentadienyl Complexes: Enabling Streamlined and Computer-Guided Access to Highly Selective Catalysts for Asymmetric C–H Functionalizations
Source: J Am Chem Soc. 2024 Dec 6;146(50):34786–95. doi: 10.1021/jacs.4c13279 (PMC11664503; doi:10.1021/jacs.4c13279)
Supplement: Supplementary file 2 — ja4c13279_si_002.zip [file ja4c13279_si_002.zip › Rh Cartesian Coordinates and Computed Data/rh1-styrene-3dr-3.xyz]

  96
scf done:    -2243.345057
Rh     0.096288    -0.875426     0.331247
 N     0.785565     0.788505     1.269044
 C    -0.018674     1.534883     2.056216
 O     2.041930     1.312439     1.048798
 O     0.247138     2.621728     2.553591
 C    -1.330709     0.841307     2.188388
 C    -2.458634     1.545042     2.596053
 C    -1.421533    -0.509152     1.794303
 C    -2.687578    -1.113657     1.782569
 C    -3.818440    -0.399547     2.171979
 C    -3.707268     0.926891     2.593282
 H    -2.788086    -2.161719     1.486586
 H    -4.796642    -0.885793     2.148065
 H    -4.597556     1.477804     2.904440
 H    -2.325733     2.589909     2.887242
 C     1.097241    -2.055225     1.740115
 C    -0.134769    -1.703591     2.430977
 C     2.448532    -1.692496     2.203611
 H     1.083601    -3.053076     1.289129
 H     0.006410    -1.126656     3.349783
 H    -0.819537    -2.542845     2.577362
 C     2.719885    -0.646793     3.099573
 C     4.024802    -0.354282     3.477544
 C     5.093239    -1.100866     2.980425
 C     3.533691    -2.450702     1.732296
 C     4.840806    -2.158117     2.108304
 H     1.908327    -0.027149     3.482231
 H     4.209459     0.478850     4.159254
 H     6.117373    -0.860384     3.274730
 H     3.342002    -3.290205     1.058069
 H     5.665705    -2.760709     1.720243
 C     2.134130     2.472830     0.360218
 O     3.189541     3.038412     0.292524
 O     0.998202     2.802036    -0.227439
 C     0.771342     4.156960    -0.713549
 C     1.624874     4.396866    -1.950758
 H     1.397654     3.649098    -2.726521
 H     2.692382     4.340231    -1.701609
 H     1.409000     5.393206    -2.364362
 C     1.062734     5.150426     0.402795
 H     0.535892     4.839429     1.316486
 H     2.137153     5.200373     0.620305
 H     0.715895     6.150152     0.102823
 C    -0.710020     4.152165    -1.052161
 H    -0.937890     3.413190    -1.833496
 H    -1.016299     5.144618    -1.413075
 H    -1.302483     3.892561    -0.164119
 C     0.651799    -2.055671    -1.464112
 C     0.913286    -0.661063    -1.656401
 C     2.184570     0.038903    -2.034995
 C     2.383500     0.036734    -3.557707
 C     3.588097     0.889210    -3.945118
 C     4.852736     0.450512    -3.213225
 C     4.643958     0.417206    -1.702865
 C     3.448127    -0.450054    -1.328708
 C    -0.368592     0.029715    -1.632763
 C    -1.368418    -0.931904    -1.405068
 O    -2.714228    -0.819668    -1.323258
 C    -3.318057     0.369154    -1.043659
 O    -2.718432     1.401891    -0.936349
 C    -4.782686     0.212983    -0.896907
 C    -5.517282     1.352665    -0.552610
 C    -6.891485     1.261901    -0.363044
 C    -7.536639     0.034184    -0.519836
 C    -6.806609    -1.102412    -0.869723
 C    -5.430547    -1.016469    -1.058381
 C    -0.750858    -2.218297    -1.220527
 C    -1.423773    -3.549479    -1.076450
 C    -0.539013    -4.646590    -1.664846
 C     0.889992    -4.538535    -1.145014
 C     1.569168    -3.234803    -1.567965
 H     2.037302     1.092370    -1.747417
 H     1.472517     0.405360    -4.057659
 H     2.532099    -1.003175    -3.902355
 H     3.371834     1.942788    -3.692199
 H     3.740409     0.856005    -5.036308
 H     5.138273    -0.558945    -3.563176
 H     5.691386     1.116524    -3.473239
 H     4.479407     1.438777    -1.319232
 H     5.547672     0.042317    -1.196528
 H     3.293102    -0.448711    -0.240705
 H     3.659293    -1.490657    -1.628222
 H    -0.503500     1.101409    -1.729532
 H    -4.983548     2.296499    -0.426769
 H    -7.464382     2.150721    -0.089525
 H    -8.616542    -0.037440    -0.369187
 H    -7.314300    -2.061505    -0.994394
 H    -4.848752    -1.900040    -1.322851
 H    -1.626868    -3.768048    -0.014354
 H    -2.405632    -3.519866    -1.574481
 H    -0.959564    -5.635843    -1.427592
 H    -0.535125    -4.561637    -2.765902
 H     1.492303    -5.390183    -1.495944
 H     0.873666    -4.611632    -0.043370
 H     1.891355    -3.311761    -2.621862
 H     2.486290    -3.069293    -0.986631


  NORMALMODES   282
Rh     0.04   0.00  -0.07
 N     0.02  -0.00  -0.01
 C     0.04  -0.04   0.03
 O     0.01   0.01  -0.00
 O    -0.01  -0.02   0.01
 C     0.07  -0.11   0.09
 C     0.05  -0.04  -0.08
 C     0.15  -0.24   0.40
 C     0.05  -0.09   0.15
 C     0.03  -0.02  -0.05
 C     0.03  -0.02  -0.07
 H     0.05  -0.13   0.29
 H     0.02   0.01  -0.14
 H     0.03   0.02  -0.14
 H     0.05  -0.01  -0.19
 C    -0.14   0.16  -0.02
 C    -0.22   0.22   0.12
 C    -0.09   0.03   0.02
 H    -0.20   0.07   0.17
 H     0.07  -0.06   0.27
 H     0.04   0.02   0.31
 C    -0.03   0.02   0.02
 C    -0.01  -0.00   0.00
 C    -0.03  -0.01  -0.01
 C    -0.09   0.01   0.02
 C    -0.07  -0.01  -0.01
 H     0.00   0.04   0.04
 H     0.00  -0.01   0.00
 H    -0.02  -0.03  -0.03
 H    -0.10   0.01   0.02
 H    -0.09  -0.03  -0.03
 C     0.00   0.01  -0.00
 O     0.00   0.01  -0.00
 O     0.00   0.00   0.00
 C     0.00   0.00   0.00
 C    -0.00   0.00  -0.00
 H    -0.00  -0.00   0.00
 H    -0.00   0.00  -0.00
 H    -0.00   0.00  -0.00
 C    -0.00   0.00  -0.00
 H     0.00   0.00  -0.00
 H    -0.00   0.00  -0.00
 H    -0.00   0.00   0.00
 C     0.00   0.00  -0.00
 H     0.00  -0.00   0.00
 H     0.00  -0.00  -0.00
 H     0.00   0.00  -0.00
 C    -0.01  -0.00  -0.00
 C    -0.02   0.02   0.01
 C    -0.01   0.01   0.01
 C    -0.01  -0.00   0.00
 C    -0.00  -0.00   0.00
 C    -0.00  -0.00   0.00
 C    -0.00  -0.00   0.00
 C    -0.01   0.00   0.00
 C    -0.03   0.01  -0.08
 C    -0.00   0.03  -0.03
 O    -0.01   0.01  -0.00
 C    -0.00   0.00  -0.00
 O    -0.00   0.00   0.01
 C    -0.00   0.00  -0.00
 C    -0.00   0.00  -0.00
 C    -0.00   0.00   0.00
 C    -0.00  -0.00   0.00
 C    -0.00   0.00   0.00
 C    -0.00   0.00  -0.00
 C     0.01   0.01  -0.01
 C     0.00   0.01   0.00
 C    -0.00   0.01   0.01
 C     0.00   0.01   0.01
 C    -0.00   0.01   0.01
 H     0.00   0.01   0.00
 H    -0.00  -0.00   0.00
 H    -0.01  -0.00   0.01
 H    -0.00  -0.00   0.00
 H    -0.01  -0.00   0.00
 H    -0.00  -0.00   0.00
 H    -0.00  -0.00   0.00
 H    -0.00  -0.00   0.00
 H    -0.01  -0.00   0.00
 H    -0.00  -0.00   0.00
 H    -0.01   0.00  -0.00
 H    -0.03   0.01  -0.09
 H    -0.00   0.00  -0.01
 H    -0.00   0.00  -0.00
 H    -0.00  -0.00   0.00
 H    -0.00   0.00   0.00
 H    -0.00   0.00  -0.00
 H     0.00   0.02   0.00
 H     0.00   0.01   0.00
 H    -0.00   0.01   0.01
 H    -0.00   0.00   0.01
 H     0.00   0.01   0.01
 H     0.00   0.01   0.01
 H     0.01   0.01   0.01
 H    -0.01   0.01   0.02
     -295.2501
