# Supplementary material for: Enantiospecific Synthesis of Planar Chiral Rhodium and Iridium Cyclopentadienyl Complexes: Enabling Streamlined and Computer-Guided Access to Highly Selective Catalysts for Asymmetric C–H Functionalizations
Source: J Am Chem Soc. 2024 Dec 6;146(50):34786–95. doi: 10.1021/jacs.4c13279 (PMC11664503; doi:10.1021/jacs.4c13279)
Supplement: Supplementary file 2 — ja4c13279_si_002.zip [file ja4c13279_si_002.zip › Rh Cartesian Coordinates and Computed Data/rh2-styrene-4ur-3.xyz]

 102
scf done:    -2321.897057
 C    -0.926558    -1.386743     2.349284
 C    -1.339828     0.247181     1.460358
Rh     0.206685    -0.785591     0.350286
 N     1.256714     0.300213     1.717398
 C     0.702646     1.353424     2.356649
 O     2.591066     0.086619     1.998461
 O     1.276735     2.159532     3.076781
 C    -0.744328     1.401873     2.011977
 C    -1.461157     2.583957     2.158745
 C    -2.667574     0.338931     1.021202
 C    -3.373002     1.534864     1.132518
 C    -2.780837     2.655121     1.717863
 H    -3.171020    -0.540306     0.624444
 H    -4.402799     1.585348     0.770934
 H    -3.347159     3.584030     1.816975
 H    -0.944819     3.440843     2.597885
 C     0.173201    -2.192229     1.823627
 H     1.096964    -2.177627     2.408598
 H    -0.068733    -3.178694     1.414496
 H    -0.614255    -0.820035     3.230909
 C    -2.267957    -2.010937     2.565944
 C     3.478024     1.034510     1.612009
 O     4.612471     0.975597     1.995629
 O     2.950474     1.897290     0.763620
 C     3.593404     3.176274     0.491161
 C     2.539844     3.917566    -0.315395
 H     2.325005     3.395782    -1.259430
 H     2.892258     4.931265    -0.554357
 H     1.602165     3.985415     0.252993
 C     3.869590     3.893216     1.805276
 H     4.188660     4.925395     1.599048
 H     4.660270     3.387241     2.373893
 H     2.955742     3.906140     2.416181
 C     4.856524     2.943674    -0.325611
 H     5.307300     3.910398    -0.595048
 H     4.620119     2.406569    -1.257332
 H     5.587546     2.359603     0.248116
 C    -3.126010    -1.442039     3.516838
 C    -4.377656    -1.991689     3.769695
 C    -4.801680    -3.119811     3.065805
 C    -2.696892    -3.149934     1.880558
 C    -3.956098    -3.697681     2.121868
 H    -2.804766    -0.544551     4.052627
 H    -5.029129    -1.535314     4.518565
 H    -5.786569    -3.551143     3.259416
 H    -2.039944    -3.622406     1.149328
 H    -4.273345    -4.586673     1.571507
 C     0.746151    -2.037231    -1.416161
 C     1.659427    -0.952582    -1.230287
 C     3.152480    -0.990485    -1.090798
 C     3.819846    -1.098593    -2.470823
 C     5.336079    -0.984336    -2.352427
 C     5.904062    -2.008744    -1.375884
 C     5.224145    -1.920212    -0.013702
 C     3.709950    -2.050221    -0.137678
 C     0.921802     0.282891    -1.451818
 C    -0.411298    -0.062559    -1.713346
 O    -1.477472     0.726151    -2.005565
 C    -1.517966     2.036326    -1.641356
 O    -0.602934     2.604350    -1.113471
 C    -2.820664     2.655344    -1.979184
 C    -3.835622     1.966962    -2.652303
 C    -5.047713     2.600440    -2.911291
 C    -5.249400     3.918365    -2.500869
 C    -4.234787     4.608721    -1.835680
 C    -3.022085     3.980361    -1.577173
 C    -0.563049    -1.500901    -1.646403
 C    -1.713182    -2.325122    -2.191165
 C    -1.774236    -2.052295    -3.704516
 C    -3.068899    -1.982264    -1.578762
 C    -1.422068    -3.813728    -1.929504
 C    -0.012122    -4.242099    -2.300072
 C     1.032333    -3.510384    -1.463353
 H     3.440108    -0.006422    -0.688536
 H     3.423601    -0.316978    -3.139818
 H     3.551999    -2.067622    -2.930507
 H     5.589438     0.031085    -1.998339
 H     5.802941    -1.093552    -3.344903
 H     6.992756    -1.872753    -1.272762
 H     5.756266    -3.022726    -1.791813
 H     5.612511    -2.700894     0.659643
 H     5.463425    -0.955954     0.466546
 H     3.230368    -1.947520     0.845899
 H     3.468151    -3.057523    -0.513709
 H     1.330634     1.282919    -1.358037
 H    -3.671867     0.936378    -2.968899
 H    -5.840599     2.062999    -3.436184
 H    -6.203170     4.411854    -2.702875
 H    -4.392920     5.641446    -1.516970
 H    -2.213331     4.491745    -1.051969
 H    -0.819435    -2.276917    -4.201787
 H    -2.006601    -0.994810    -3.897809
 H    -2.559654    -2.666931    -4.172272
 H    -3.313545    -0.919762    -1.702829
 H    -3.086437    -2.217696    -0.506772
 H    -3.857288    -2.578182    -2.064854
 H    -2.166303    -4.414172    -2.477566
 H    -1.588419    -4.019687    -0.858302
 H     0.168685    -4.047902    -3.370290
 H     0.101910    -5.328491    -2.164036
 H     1.056174    -3.926682    -0.443221
 H     2.035557    -3.675774    -1.879972


  NORMALMODES   300
 C    -0.17   0.34  -0.05
 C    -0.10  -0.28   0.40
Rh     0.06  -0.01  -0.06
 N     0.02  -0.01  -0.00
 C     0.00  -0.05   0.03
 O     0.02   0.00   0.00
 O    -0.01  -0.01   0.00
 C    -0.01  -0.12   0.09
 C     0.05  -0.06  -0.07
 C    -0.03  -0.10   0.14
 C     0.04  -0.04  -0.06
 C     0.04  -0.04  -0.06
 H    -0.10  -0.11   0.25
 H     0.08  -0.02  -0.14
 H     0.07  -0.02  -0.11
 H     0.10  -0.04  -0.17
 C    -0.10   0.20  -0.06
 H    -0.21   0.05   0.13
 H    -0.19   0.16   0.08
 H    -0.10  -0.09   0.22
 C    -0.06   0.05   0.05
 C     0.01   0.00   0.00
 O     0.01   0.01  -0.00
 O     0.00   0.00   0.00
 C     0.00   0.00   0.00
 C     0.00   0.00  -0.00
 H     0.00  -0.00   0.00
 H     0.00  -0.00  -0.00
 H     0.00   0.00  -0.00
 C     0.00   0.00  -0.00
 H    -0.00   0.00  -0.00
 H     0.00   0.00  -0.00
 H     0.00   0.00   0.00
 C     0.00   0.00  -0.00
 H    -0.00   0.00  -0.00
 H    -0.00  -0.00   0.00
 H     0.00   0.00  -0.00
 C    -0.07  -0.00   0.05
 C    -0.06  -0.03   0.03
 C    -0.02  -0.03   0.00
 C     0.00   0.04   0.03
 C     0.01   0.00   0.01
 H    -0.10   0.00   0.07
 H    -0.07  -0.06   0.03
 H    -0.01  -0.05  -0.02
 H     0.01   0.08   0.02
 H     0.03   0.00  -0.00
 C    -0.01   0.00  -0.00
 C    -0.01   0.03   0.01
 C    -0.01   0.01   0.01
 C    -0.01   0.00   0.00
 C    -0.01  -0.00   0.00
 C    -0.00   0.00   0.00
 C    -0.01   0.00   0.00
 C    -0.01   0.00   0.00
 C     0.01   0.03  -0.10
 C     0.03   0.03  -0.04
 O     0.00   0.01  -0.01
 C     0.00   0.00  -0.01
 O    -0.00   0.00   0.01
 C    -0.00   0.00  -0.00
 C    -0.00   0.00  -0.00
 C    -0.00   0.00   0.00
 C    -0.00   0.00   0.00
 C    -0.00   0.00  -0.00
 C    -0.00   0.00  -0.00
 C     0.01   0.00  -0.01
 C     0.00   0.01   0.00
 C    -0.00   0.00   0.00
 C     0.00   0.01   0.01
 C    -0.00   0.00   0.00
 C    -0.00   0.00   0.01
 C    -0.00   0.01   0.01
 H     0.00   0.01   0.00
 H    -0.01   0.00   0.00
 H    -0.01   0.00   0.01
 H    -0.00   0.00  -0.00
 H    -0.01  -0.00  -0.00
 H    -0.00   0.00  -0.00
 H    -0.00   0.00   0.00
 H    -0.01  -0.00  -0.00
 H    -0.00  -0.00   0.00
 H    -0.01  -0.00   0.00
 H    -0.01   0.00  -0.00
 H     0.02   0.03  -0.11
 H     0.00   0.00  -0.00
 H    -0.00   0.00   0.00
 H    -0.00   0.00   0.00
 H    -0.00   0.00  -0.00
 H     0.00   0.00  -0.01
 H    -0.00  -0.00   0.00
 H     0.00   0.00  -0.00
 H    -0.00   0.00   0.01
 H     0.01   0.01   0.02
 H     0.00  -0.00   0.00
 H     0.00   0.01   0.00
 H    -0.00   0.01   0.00
 H    -0.00   0.00   0.00
 H     0.00   0.00   0.01
 H    -0.00   0.00   0.01
 H    -0.00   0.02   0.01
 H    -0.00   0.01   0.01
     -309.8021
