# Supplementary material for: Enantiospecific Synthesis of Planar Chiral Rhodium and Iridium Cyclopentadienyl Complexes: Enabling Streamlined and Computer-Guided Access to Highly Selective Catalysts for Asymmetric C–H Functionalizations
Source: J Am Chem Soc. 2024 Dec 6;146(50):34786–95. doi: 10.1021/jacs.4c13279 (PMC11664503; doi:10.1021/jacs.4c13279)
Supplement: Supplementary file 2 — ja4c13279_si_002.zip [file ja4c13279_si_002.zip › Rh Cartesian Coordinates and Computed Data/rh2-styrene-3ds-6.xyz]

 102
scf done:    -2321.894665
Rh     1.035347    -0.394153     0.337023
 N    -0.803912    -0.852756     1.117802
 C    -1.025422    -0.811615     2.452476
 O    -1.779956    -1.537811     0.424178
 O    -2.023652    -1.202754     3.039590
 C     0.159851    -0.196886     3.109103
 C     0.048739     0.468390     4.325264
 C     1.395049    -0.296558     2.441577
 C     2.513068     0.322692     3.020756
 C     2.393197     1.020165     4.219721
 C     1.164845     1.088958     4.881977
 H     3.492897     0.235347     2.546130
 H     3.275163     1.500215     4.651361
 H     1.082578     1.624153     5.830617
 H    -0.932165     0.496603     4.805902
 C     1.519553    -2.433020     0.409871
 C     1.849919    -1.983571     1.750997
 C     0.524090    -3.480740     0.118122
 H     2.377072    -2.484691    -0.270913
 H     1.304839    -2.489637     2.552654
 H     2.919452    -1.924662     1.961874
 C    -0.440775    -3.922405     1.035726
 C    -1.354796    -4.909919     0.688004
 C    -1.327342    -5.488541    -0.580390
 C     0.552391    -4.089026    -1.147644
 C    -0.363207    -5.075820    -1.498627
 H    -0.516565    -3.467733     2.024958
 H    -2.108059    -5.219520     1.415944
 H    -2.052048    -6.260150    -0.850522
 H     1.316238    -3.782073    -1.867566
 H    -0.320345    -5.527875    -2.492664
 C    -2.974787    -0.924691     0.362433
 O    -3.215486     0.197107     0.713657
 O    -3.798416    -1.791124    -0.200777
 C    -5.203682    -1.473489    -0.383097
 C    -5.753954    -2.745033    -1.010027
 H    -5.244625    -2.953973    -1.961991
 H    -5.593033    -3.600943    -0.339030
 H    -6.831807    -2.641428    -1.200392
 C    -5.356044    -0.293490    -1.334876
 H    -4.955268     0.627876    -0.894342
 H    -6.421116    -0.140379    -1.563722
 H    -4.827355    -0.493736    -2.278768
 C    -5.850307    -1.210803     0.970471
 H    -5.672948    -2.060175     1.646335
 H    -6.935938    -1.086311     0.843858
 H    -5.438957    -0.306455     1.435940
 C     2.081362     0.089619    -1.584597
 C     2.684202     0.807287    -0.496807
 C     4.140443     0.872004    -0.136946
 C     4.900674     1.746394    -1.145284
 C     6.323544     2.044033    -0.660871
 C     6.941215     0.859143     0.099958
 C     6.313707    -0.458299    -0.335983
 C     4.829139    -0.498527     0.033151
 C     1.696320     1.722838     0.015757
 C     0.504953     1.507388    -0.689462
 O    -0.670442     2.160394    -0.515379
 C    -0.670498     3.526705    -0.573747
 O     0.312202     4.164389    -0.835036
 C    -2.014472     4.079318    -0.304507
 C    -2.208285     5.449071    -0.523949
 C    -3.453919     6.017561    -0.286497
 C    -4.503633     5.222128     0.178735
 C    -4.305743     3.860807     0.407587
 C    -3.062854     3.280242     0.166347
 C     0.705147     0.467120    -1.679149
 C    -0.181764     0.131400    -2.856931
 C    -1.603474    -0.249197    -2.453228
 C    -0.229990     1.384845    -3.747772
 C     0.447342    -1.050068    -3.615216
 C     1.938220    -0.892209    -3.871514
 C     2.725129    -0.847115    -2.564358
 H     4.195224     1.403007     0.828321
 H     4.928559     1.228642    -2.118194
 H     4.346726     2.681859    -1.317605
 H     6.316327     2.936255    -0.014090
 H     6.949325     2.305137    -1.529334
 H     6.778887     0.980950     1.185223
 H     8.032845     0.839995    -0.040126
 H     6.435754    -0.574714    -1.426848
 H     6.835571    -1.314536     0.118687
 H     4.318146    -1.267838    -0.562192
 H     4.723969    -0.818594     1.082620
 H     1.838174     2.428532     0.831199
 H    -1.367801     6.047009    -0.882198
 H    -3.610030     7.084453    -0.461548
 H    -5.482280     5.670565     0.368031
 H    -5.122869     3.239883     0.782069
 H    -2.906681     2.216107     0.356496
 H    -2.215831    -0.393452    -3.357251
 H    -2.072936     0.533481    -1.842010
 H    -1.605964    -1.186393    -1.883235
 H    -0.798515     1.172168    -4.666789
 H     0.773736     1.731745    -4.034369
 H    -0.731798     2.214292    -3.228892
 H    -0.094545    -1.179630    -4.565971
 H     0.272366    -1.967340    -3.027966
 H     2.126757     0.028728    -4.447784
 H     2.307958    -1.722978    -4.492131
 H     2.786755    -1.863612    -2.141712
 H     3.764012    -0.536114    -2.747892


  NORMALMODES   300
Rh     0.02  -0.02   0.07
 N     0.00   0.01   0.01
 C    -0.02   0.06   0.01
 O     0.01  -0.00   0.01
 O    -0.00   0.01  -0.00
 C    -0.06   0.14   0.01
 C    -0.01  -0.02   0.10
 C    -0.15   0.47  -0.12
 C    -0.06   0.17  -0.04
 C    -0.01  -0.01   0.07
 C     0.00  -0.03   0.09
 H    -0.09   0.27  -0.13
 H     0.02  -0.09   0.12
 H     0.03  -0.09   0.12
 H     0.02  -0.11   0.17
 C     0.07  -0.16  -0.12
 C     0.08  -0.15  -0.29
 C    -0.02  -0.05  -0.07
 H    -0.04  -0.03  -0.26
 H    -0.06   0.27  -0.14
 H     0.03   0.20  -0.19
 C     0.00  -0.01  -0.03
 C    -0.01  -0.00  -0.01
 C    -0.02  -0.02  -0.00
 C    -0.04  -0.05  -0.06
 C    -0.04  -0.05  -0.03
 H     0.03   0.01  -0.04
 H    -0.00   0.01   0.00
 H    -0.03  -0.02   0.02
 H    -0.04  -0.05  -0.07
 H    -0.07  -0.06  -0.02
 C     0.01  -0.00  -0.00
 O     0.00  -0.00  -0.00
 O     0.01  -0.00   0.00
 C     0.00  -0.00   0.00
 C     0.00  -0.00   0.00
 H     0.00  -0.00   0.00
 H     0.00  -0.00   0.00
 H     0.00   0.00   0.00
 C     0.00  -0.00   0.00
 H     0.00  -0.00   0.00
 H     0.00  -0.00   0.00
 H     0.00  -0.00   0.00
 C     0.00  -0.00   0.00
 H     0.00  -0.00   0.00
 H     0.00   0.00  -0.00
 H     0.00  -0.00   0.00
 C    -0.01  -0.01  -0.01
 C     0.01  -0.01   0.00
 C     0.01   0.00  -0.01
 C     0.01   0.00  -0.01
 C     0.00   0.00  -0.00
 C     0.00   0.00  -0.00
 C     0.00  -0.00  -0.00
 C     0.00   0.00   0.00
 C     0.01  -0.04   0.01
 C    -0.01  -0.05   0.01
 O     0.00  -0.02   0.01
 C     0.01  -0.01   0.00
 O     0.01  -0.02   0.00
 C     0.00  -0.01   0.00
 C     0.01  -0.01  -0.00
 C     0.01  -0.00  -0.00
 C     0.00  -0.00  -0.00
 C     0.00  -0.00  -0.00
 C     0.00  -0.00   0.00
 C     0.01   0.00  -0.03
 C    -0.00   0.00  -0.02
 C     0.00   0.00  -0.00
 C    -0.01   0.00  -0.02
 C    -0.00   0.00  -0.01
 C    -0.00   0.00  -0.01
 C     0.00   0.01  -0.01
 H     0.00   0.00  -0.01
 H     0.01   0.00  -0.01
 H     0.00  -0.00  -0.01
 H    -0.00  -0.00  -0.00
 H     0.01   0.00   0.00
 H     0.00   0.00  -0.00
 H     0.00  -0.00   0.00
 H     0.00  -0.00  -0.00
 H     0.00   0.00   0.00
 H     0.00  -0.00   0.01
 H     0.01   0.01   0.00
 H    -0.01  -0.05   0.02
 H     0.01  -0.01  -0.00
 H     0.01  -0.00  -0.00
 H     0.00   0.00  -0.00
 H     0.00  -0.00   0.00
 H    -0.00  -0.00   0.00
 H    -0.00  -0.00   0.00
 H     0.00   0.00  -0.00
 H     0.01   0.00  -0.00
 H    -0.02   0.01  -0.01
 H    -0.01  -0.00  -0.02
 H    -0.00   0.00  -0.01
 H     0.00  -0.00  -0.01
 H    -0.00   0.00  -0.01
 H    -0.00  -0.00  -0.01
 H    -0.00   0.00  -0.01
 H     0.02   0.00  -0.02
 H    -0.00   0.02  -0.01
     -301.8557
