# Supplementary material for: Enantiospecific Synthesis of Planar Chiral Rhodium and Iridium Cyclopentadienyl Complexes: Enabling Streamlined and Computer-Guided Access to Highly Selective Catalysts for Asymmetric C–H Functionalizations
Source: J Am Chem Soc. 2024 Dec 6;146(50):34786–95. doi: 10.1021/jacs.4c13279 (PMC11664503; doi:10.1021/jacs.4c13279)
Supplement: Supplementary file 2 — ja4c13279_si_002.zip [file ja4c13279_si_002.zip › Rh Cartesian Coordinates and Computed Data/rh2-hexene-3us-2.xyz]

 104
scf done:    -2248.142064
Rh    -0.016741     0.604799    -0.104087
 N    -0.725574    -1.267724    -0.421138
 C    -0.040921    -2.134687    -1.205371
 O    -1.721953    -1.835219     0.344265
 O    -0.214679    -3.340185    -1.290408
 C     0.984141    -1.354646    -1.960048
 C     2.037586    -2.001621    -2.597554
 C     0.896995     0.056249    -1.950112
 C     1.922980     0.788059    -2.566024
 C     2.991804     0.134636    -3.173552
 C     3.048881    -1.259908    -3.203763
 H     1.880372     1.880048    -2.580113
 H     3.787808     0.725076    -3.633667
 H     3.887220    -1.766097    -3.686896
 H     2.055230    -3.093903    -2.570807
 C    -1.695169     1.201733    -1.163750
 C    -0.762964     0.871120    -2.233580
 H    -2.493993     0.464855    -1.036288
 C    -2.161298     2.623097    -1.002916
 H    -1.080405     0.027223    -2.853992
 H    -0.406776     1.725391    -2.818525
 C    -2.868565    -2.089768    -0.319855
 O    -3.095888    -1.801586    -1.461773
 O    -3.671555    -2.671607     0.553681
 C    -5.013312    -3.086096     0.171716
 C    -5.552558    -3.702149     1.452611
 H    -5.563229    -2.958658     2.262939
 H    -6.577745    -4.066902     1.296108
 H    -4.921929    -4.546326     1.766226
 C    -5.833226    -1.867381    -0.231677
 H    -6.878873    -2.165032    -0.398571
 H    -5.444069    -1.417639    -1.153777
 H    -5.815210    -1.113868     0.570442
 C    -4.933661    -4.122980    -0.940166
 H    -4.526902    -3.685454    -1.860416
 H    -5.939037    -4.517467    -1.148799
 H    -4.289522    -4.960132    -0.633387
 C    -3.307639     2.972531    -1.950970
 H    -2.501689     2.792635     0.032761
 H    -1.325789     3.320450    -1.174740
 C    -3.813039     4.398672    -1.785092
 H    -2.978397     2.815581    -2.993963
 H    -4.138957     2.262616    -1.791975
 C    -4.952202     4.750515    -2.728052
 H    -4.136244     4.547188    -0.739131
 H    -2.972987     5.099739    -1.938348
 H    -5.818257     4.087501    -2.571784
 H    -5.295619     5.786221    -2.584104
 H    -4.645483     4.644715    -3.781058
 C    -0.081340     1.671319     1.835735
 C     0.823101     2.367649     0.963447
 C     0.732945     3.837008     0.660543
 C     1.399656     4.660529     1.778563
 C     2.920274     4.639946     1.690521
 C     3.392915     5.158274     0.336669
 C     2.791104     4.352887    -0.810015
 C     1.269171     4.267475    -0.711345
 C     1.902578     1.459818     0.678996
 C     1.651172     0.231104     1.330561
 O     2.340847    -0.939142     1.276057
 C     3.461331    -1.086013     0.523711
 O     4.131972    -0.161646     0.147044
 C     3.728565    -2.509902     0.224811
 C     4.941446    -2.825274    -0.398610
 C     5.200267    -4.133804    -0.788455
 C     4.242453    -5.127132    -0.571466
 C     3.030740    -4.812842     0.042928
 C     2.772751    -3.507150     0.448332
 C     0.396949     0.339328     2.033907
 C    -0.200920    -0.549450     3.097671
 C     0.482079    -0.080302     4.400158
 C     0.092227    -2.039510     2.920126
 C    -1.737285    -0.325934     3.205568
 C    -2.305541     0.956017     2.580215
 C    -1.323316     2.123492     2.523440
 H    -0.341281     4.078161     0.677838
 H     1.049901     5.704850     1.692776
 H     1.058542     4.295776     2.760835
 H     3.288817     3.610244     1.843997
 H     3.351166     5.244542     2.504610
 H     4.492779     5.141115     0.276718
 H     3.092261     6.217187     0.234643
 H     3.235606     3.345112    -0.818354
 H     3.066259     4.803904    -1.777290
 H     0.853678     5.267539    -0.926202
 H     0.869753     3.596476    -1.488696
 H     2.758146     1.639719     0.039527
 H     5.658580    -2.022628    -0.580906
 H     6.146981    -4.382395    -1.273562
 H     4.440074    -6.152921    -0.892471
 H     2.269054    -5.581016     0.189196
 H     1.814988    -3.251988     0.900454
 H     0.263478     0.974390     4.623647
 H     0.127156    -0.688290     5.246979
 H     1.574919    -0.193814     4.332538
 H     1.168125    -2.247625     2.988369
 H    -0.287493    -2.413594     1.961609
 H    -0.411509    -2.599212     3.723662
 H    -2.243627    -1.180049     2.735406
 H    -1.993805    -0.364277     4.276616
 H    -2.603783     0.740334     1.541806
 H    -3.219298     1.253885     3.117168
 H    -1.770405     2.984175     2.003982
 H    -1.073078     2.476399     3.540785


  NORMALMODES   306
Rh     0.02  -0.01  -0.08
 N     0.02  -0.01  -0.02
 C     0.06  -0.03   0.03
 O     0.01   0.01  -0.01
 O    -0.01  -0.02   0.01
 C     0.13  -0.08   0.09
 C     0.04  -0.07  -0.08
 C     0.33  -0.12   0.36
 C     0.11  -0.04   0.12
 C     0.01  -0.04  -0.06
 C     0.01  -0.04  -0.08
 H     0.15  -0.04   0.25
 H    -0.04  -0.03  -0.15
 H    -0.02  -0.02  -0.15
 H    -0.00  -0.07  -0.19
 C    -0.20   0.07   0.03
 C    -0.28   0.14   0.15
 H    -0.14   0.04   0.19
 C    -0.09   0.07   0.08
 H     0.18  -0.11   0.28
 H     0.01   0.04   0.19
 C     0.01   0.00  -0.00
 O     0.00   0.01  -0.00
 O     0.01   0.00  -0.00
 C     0.00   0.00  -0.00
 C     0.00   0.00   0.00
 H     0.00   0.00   0.00
 H     0.00   0.00  -0.00
 H     0.00   0.00   0.00
 C     0.00   0.00   0.00
 H     0.00  -0.00   0.00
 H     0.00   0.00  -0.00
 H     0.00   0.00  -0.00
 C     0.00   0.00   0.00
 H     0.00   0.00  -0.00
 H     0.00   0.00   0.00
 H     0.00   0.00  -0.00
 C    -0.04   0.05   0.03
 H    -0.10   0.11   0.07
 H    -0.05   0.02   0.06
 C    -0.03   0.04  -0.00
 H     0.01   0.03   0.05
 H    -0.04   0.05   0.00
 C    -0.02   0.02  -0.02
 H    -0.04   0.06  -0.01
 H    -0.03   0.04  -0.00
 H    -0.02   0.02  -0.01
 H    -0.03   0.02  -0.04
 H    -0.01   0.00  -0.01
 C    -0.01  -0.00   0.02
 C    -0.01   0.00  -0.00
 C    -0.00   0.00   0.00
 C    -0.00  -0.00   0.00
 C    -0.00  -0.00   0.00
 C    -0.00   0.00   0.00
 C    -0.00   0.00   0.00
 C    -0.00   0.00   0.00
 C    -0.02   0.02  -0.02
 C    -0.05  -0.01  -0.05
 O    -0.03   0.01  -0.02
 C    -0.01   0.01  -0.01
 O    -0.00   0.00   0.01
 C    -0.01   0.00  -0.00
 C    -0.00   0.00   0.00
 C    -0.00   0.00   0.00
 C    -0.00   0.00   0.00
 C    -0.00   0.00   0.00
 C    -0.00   0.00  -0.00
 C    -0.01   0.02   0.02
 C    -0.00   0.00   0.01
 C    -0.00  -0.00   0.01
 C    -0.00   0.00   0.00
 C    -0.00   0.00   0.01
 C    -0.00  -0.00   0.01
 C    -0.01   0.00   0.01
 H    -0.00   0.01   0.00
 H    -0.00  -0.00   0.00
 H    -0.00  -0.00   0.00
 H    -0.00  -0.00  -0.00
 H    -0.00  -0.00   0.00
 H    -0.00   0.00   0.00
 H    -0.00   0.00   0.00
 H     0.00   0.00  -0.00
 H    -0.00   0.00   0.00
 H    -0.00   0.00  -0.00
 H     0.00  -0.00  -0.00
 H    -0.01   0.02   0.00
 H    -0.01   0.00  -0.00
 H    -0.00   0.01   0.00
 H     0.00   0.00   0.00
 H    -0.00   0.00   0.00
 H    -0.00  -0.00  -0.00
 H    -0.00  -0.00   0.02
 H     0.00  -0.01   0.01
 H    -0.00  -0.00   0.01
 H    -0.00   0.00  -0.00
 H    -0.00   0.01  -0.00
 H     0.00   0.00  -0.00
 H    -0.00  -0.00   0.01
 H    -0.01   0.00   0.01
 H     0.00  -0.00   0.01
 H    -0.01  -0.00   0.00
 H    -0.00   0.00   0.01
 H    -0.01   0.00   0.02
     -296.6390
