# Supplementary material for: Enantiospecific Synthesis of Planar Chiral Rhodium and Iridium Cyclopentadienyl Complexes: Enabling Streamlined and Computer-Guided Access to Highly Selective Catalysts for Asymmetric C–H Functionalizations
Source: J Am Chem Soc. 2024 Dec 6;146(50):34786–95. doi: 10.1021/jacs.4c13279 (PMC11664503; doi:10.1021/jacs.4c13279)
Supplement: Supplementary file 2 — ja4c13279_si_002.zip [file ja4c13279_si_002.zip › Rh Cartesian Coordinates and Computed Data/rh2-styrene-3ds-4.xyz]

 102
scf done:    -2321.897366
Rh     1.201954     0.349652    -0.710942
 N    -0.028440    -1.221116    -1.014758
 C     0.424960    -2.439649    -1.380853
 O    -1.392014    -1.152960    -0.838430
 O    -0.239687    -3.458964    -1.493508
 C     1.900639    -2.354660    -1.577699
 C     2.668688    -3.513376    -1.566124
 C     2.504522    -1.080165    -1.660774
 C     3.905054    -1.015655    -1.659941
 C     4.673757    -2.177160    -1.607603
 C     4.060593    -3.431357    -1.584079
 H     4.404192    -0.045824    -1.738538
 H     5.764044    -2.100320    -1.604347
 H     4.667512    -4.339226    -1.563782
 H     2.141147    -4.468641    -1.505229
 C     0.644396     0.945283    -2.656112
 C     1.837723     0.151782    -2.890339
 C    -0.688806     0.583785    -3.175473
 H     0.811663     2.023056    -2.633747
 H     1.723652    -0.653482    -3.621766
 H     2.744089     0.732445    -3.082325
 C    -0.974931    -0.648851    -3.781633
 C    -2.262700    -0.957328    -4.203362
 C    -3.298230    -0.036167    -4.048507
 C    -1.737020     1.508427    -3.048017
 C    -3.025774     1.205476    -3.476929
 H    -0.193287    -1.400706    -3.902233
 H    -2.460171    -1.935275    -4.647977
 H    -4.310330    -0.284308    -4.376660
 H    -1.536040     2.478893    -2.591030
 H    -3.822465     1.944948    -3.360180
 C    -1.834296    -1.779554     0.274737
 O    -1.152627    -2.095323     1.214191
 O    -3.135696    -1.916060     0.135434
 C    -3.916008    -2.676496     1.103020
 C    -3.903360    -1.976924     2.454471
 H    -2.889434    -1.943137     2.872401
 H    -4.553647    -2.522685     3.154127
 H    -4.285558    -0.950741     2.360132
 C    -5.309916    -2.655740     0.496851
 H    -5.300456    -3.118915    -0.500209
 H    -6.009704    -3.210011     1.138580
 H    -5.665709    -1.620218     0.398432
 C    -3.374883    -4.097840     1.177844
 H    -2.374362    -4.118419     1.627441
 H    -3.310357    -4.532026     0.169371
 H    -4.050891    -4.717212     1.785509
 C     2.498889     1.670255     0.562248
 C     2.262434     0.429099     1.268379
 C     3.323530    -0.485346     1.795740
 C     3.762561     0.002116     3.199638
 C     2.919830    -0.651488     4.285368
 C     3.156085    -2.169932     4.324950
 C     3.573090    -2.718282     2.954446
 C     2.886118    -1.961464     1.827366
 C     0.864666     0.307829     1.426559
 C     0.246613     1.473499     0.840731
 O    -1.092678     1.720724     0.777990
 C    -1.841637     1.626691     1.910830
 O    -1.362303     1.587358     3.009881
 C    -3.283650     1.592909     1.581182
 C    -3.729563     1.298367     0.287194
 C    -5.096370     1.227379     0.033629
 C    -6.012537     1.455708     1.060070
 C    -5.565962     1.747912     2.351284
 C    -4.202528     1.810191     2.614516
 C     1.263477     2.364764     0.387669
 C     1.148151     3.841242     0.064383
 C     0.513541     4.511711     1.294477
 C     0.267403     4.135980    -1.149254
 C     2.565909     4.424968    -0.141086
 C     3.559429     3.454789    -0.765799
 C     3.804925     2.285055     0.179316
 H     4.192246    -0.398407     1.122750
 H     3.694058     1.100405     3.253953
 H     4.824943    -0.248806     3.357002
 H     3.132407    -0.200345     5.266924
 H     1.857169    -0.435169     4.081646
 H     2.236422    -2.674004     4.663403
 H     3.930251    -2.414520     5.070777
 H     3.345286    -3.793115     2.886434
 H     4.666680    -2.634157     2.829046
 H     1.794890    -2.040270     1.958116
 H     3.099675    -2.423168     0.854882
 H     0.314218    -0.539284     1.833332
 H    -3.009939     1.093843    -0.507172
 H    -5.441972     0.978414    -0.972118
 H    -7.084747     1.398742     0.856202
 H    -6.286120     1.920804     3.154099
 H    -3.824246     2.017981     3.617552
 H    -0.537047     4.212742     1.416329
 H     0.543375     5.606746     1.179224
 H     1.052701     4.246329     2.216152
 H     0.750716     3.838313    -2.090090
 H    -0.695970     3.614021    -1.069635
 H     0.069007     5.217141    -1.209013
 H     2.482350     5.344104    -0.742359
 H     2.969036     4.735616     0.838442
 H     4.505509     3.971680    -0.987127
 H     3.172513     3.076791    -1.729079
 H     4.318651     2.645592     1.089340
 H     4.472378     1.532387    -0.265640


  NORMALMODES   300
Rh     0.05  -0.04  -0.05
 N     0.01  -0.01  -0.01
 C     0.01  -0.03   0.05
 O     0.01   0.01  -0.00
 O    -0.01  -0.01   0.01
 C     0.02  -0.07   0.14
 C     0.02  -0.07  -0.05
 C     0.03  -0.09   0.48
 C     0.01  -0.03   0.17
 C     0.01  -0.04  -0.04
 C     0.02  -0.04  -0.05
 H    -0.01  -0.01   0.30
 H     0.01  -0.04  -0.14
 H     0.03  -0.03  -0.12
 H     0.04  -0.08  -0.16
 C    -0.09   0.16  -0.11
 C    -0.14   0.33  -0.03
 C    -0.06   0.04  -0.02
 H    -0.22   0.17   0.17
 H     0.00  -0.03   0.36
 H    -0.01   0.17   0.14
 C    -0.01   0.02   0.00
 C    -0.01  -0.00   0.00
 C    -0.02  -0.01  -0.00
 C    -0.07   0.02  -0.01
 C    -0.06  -0.00  -0.01
 H     0.01   0.05   0.01
 H     0.01  -0.01   0.01
 H    -0.01  -0.03  -0.01
 H    -0.07   0.02  -0.01
 H    -0.07  -0.02  -0.01
 C     0.00   0.00  -0.00
 O     0.00   0.00  -0.00
 O     0.00   0.00  -0.00
 C     0.00   0.00  -0.00
 C     0.00   0.00  -0.00
 H     0.00   0.00  -0.00
 H     0.00  -0.00  -0.00
 H     0.00   0.00  -0.00
 C     0.00   0.00  -0.00
 H     0.00   0.00  -0.00
 H     0.00   0.00  -0.00
 H     0.00   0.00  -0.00
 C     0.00   0.00  -0.00
 H     0.00   0.00  -0.00
 H     0.00   0.00  -0.00
 H     0.00   0.00  -0.00
 C     0.01  -0.00  -0.01
 C     0.00   0.01  -0.04
 C    -0.01  -0.00  -0.01
 C    -0.01   0.01  -0.01
 C    -0.00   0.00  -0.00
 C    -0.00   0.00  -0.00
 C    -0.00   0.00  -0.00
 C    -0.00  -0.00  -0.00
 C    -0.02   0.00  -0.06
 C    -0.00   0.02   0.02
 O    -0.01   0.01   0.00
 C    -0.00   0.00   0.00
 O    -0.00  -0.00   0.00
 C    -0.00   0.00   0.00
 C    -0.00  -0.00   0.00
 C    -0.00  -0.00   0.00
 C    -0.00   0.00   0.00
 C    -0.00   0.00   0.00
 C    -0.00   0.00   0.00
 C    -0.01  -0.00  -0.00
 C    -0.00   0.00   0.00
 C    -0.00  -0.00   0.00
 C    -0.00   0.02   0.00
 C    -0.00   0.00   0.00
 C     0.00   0.00   0.00
 C     0.01   0.01   0.00
 H    -0.00  -0.01  -0.01
 H    -0.02   0.01  -0.01
 H    -0.01   0.01  -0.02
 H     0.00   0.01  -0.01
 H    -0.01  -0.00   0.00
 H     0.00   0.00   0.00
 H     0.00   0.01  -0.00
 H     0.00   0.00  -0.00
 H    -0.00   0.01  -0.00
 H    -0.00  -0.01  -0.01
 H     0.00  -0.01  -0.00
 H    -0.01  -0.00  -0.05
 H    -0.00  -0.00   0.00
 H    -0.00  -0.00   0.00
 H    -0.00  -0.00  -0.00
 H    -0.00  -0.00  -0.00
 H    -0.00   0.00   0.00
 H    -0.00   0.00   0.00
 H     0.00  -0.00   0.01
 H    -0.00  -0.01   0.00
 H     0.01   0.07  -0.00
 H     0.01   0.00  -0.02
 H    -0.02   0.02   0.03
 H    -0.00   0.00   0.00
 H    -0.00   0.00   0.00
 H    -0.00   0.01  -0.00
 H     0.00   0.00   0.00
 H     0.00   0.02   0.00
 H     0.01   0.01   0.01
     -307.7440
