# Supplementary material for: Enantiospecific Synthesis of Planar Chiral Rhodium and Iridium Cyclopentadienyl Complexes: Enabling Streamlined and Computer-Guided Access to Highly Selective Catalysts for Asymmetric C–H Functionalizations
Source: J Am Chem Soc. 2024 Dec 6;146(50):34786–95. doi: 10.1021/jacs.4c13279 (PMC11664503; doi:10.1021/jacs.4c13279)
Supplement: Supplementary file 2 — ja4c13279_si_002.zip [file ja4c13279_si_002.zip › Rh Cartesian Coordinates and Computed Data/rh3-styrene-3ds-2.xyz]

 102
scf done:    -2321.896123
Rh    -1.034011     0.256256     0.485405
 N     0.842025     0.672397     1.164525
 C     1.339894     0.061703     2.261230
 O     1.721311     1.533178     0.550056
 O     2.480241     0.148523     2.693289
 C     0.271658    -0.785571     2.858505
 C     0.612769    -1.810377     3.735351
 C    -1.066630    -0.572647     2.467058
 C    -2.039642    -1.451485     2.966948
 C    -1.691255    -2.495798     3.820177
 C    -0.365601    -2.675731     4.218191
 H    -3.089072    -1.299116     2.712409
 H    -2.471152    -3.165515     4.191619
 H    -0.099850    -3.486921     4.899592
 H     1.667154    -1.911128     4.005545
 C    -1.597996     2.100011     1.342820
 C    -1.768033     1.165372     2.442071
 C    -0.648360     3.230690     1.394293
 H    -2.523297     2.342905     0.811926
 H    -1.201132     1.408573     3.344994
 H    -2.805450     0.915212     2.675352
 C     0.334713     3.368588     2.386458
 C     1.213807     4.444850     2.380704
 C     1.131749     5.421933     1.389488
 C    -0.728694     4.234094     0.415933
 C     0.148782     5.313747     0.407946
 H     0.444971     2.611801     3.164524
 H     1.980241     4.513032     3.156073
 H     1.828872     6.262984     1.383904
 H    -1.495833     4.166198    -0.358373
 H     0.063082     6.075188    -0.371280
 C     2.768635     0.922532    -0.050503
 O     2.868945    -0.255581    -0.248064
 O     3.597351     1.879610    -0.417543
 C     4.842100     1.551018    -1.096666
 C     5.479101     2.915937    -1.302964
 H     5.641647     3.411399    -0.335120
 H     4.825323     3.556693    -1.912404
 H     6.446876     2.810926    -1.813833
 C     4.546216     0.883069    -2.433897
 H     3.863205     1.507447    -3.030015
 H     4.095102    -0.107031    -2.292719
 H     5.481992     0.764625    -2.999772
 C     5.704218     0.677183    -0.195192
 H     5.245443    -0.307360    -0.039634
 H     6.694030     0.539368    -0.654974
 H     5.838557     1.160035     0.783858
 C    -1.854736     0.300210    -1.630044
 C    -2.629250    -0.625347    -0.845390
 C    -4.128535    -0.741639    -0.789740
 C    -4.599217    -1.982689    -1.563474
 C    -6.120266    -2.070314    -1.605802
 C    -6.721549    -2.044696    -0.205023
 C    -6.243803    -0.829596     0.582415
 C    -4.721965    -0.751354     0.617979
 C    -1.733251    -1.660030    -0.400733
 C    -0.437999    -1.370333    -0.858538
 O     0.637266    -2.126573    -0.520717
 C     1.467877    -2.598960    -1.482564
 O     1.232473    -2.485318    -2.656783
 C     2.643668    -3.279690    -0.898906
 C     2.962965    -3.175604     0.459844
 C     4.099303    -3.812651     0.947318
 C     4.912737    -4.552589     0.088111
 C     4.595927    -4.653218    -1.267415
 C     3.464742    -4.013044    -1.761967
 C    -0.481282    -0.116806    -1.592183
 C     0.610464     0.585968    -2.338028
 C     0.035506     1.337518    -3.529142
 C    -1.132491     2.199510    -3.082167
 C    -2.342636     1.393603    -2.569049
 C    -3.032898     0.695660    -3.754924
 C    -3.320721     2.388632    -1.941401
 H    -4.550957     0.133007    -1.304037
 H    -4.190239    -2.884295    -1.073753
 H    -4.179992    -1.971467    -2.582169
 H    -6.431629    -2.980578    -2.142854
 H    -6.515277    -1.217934    -2.188154
 H    -6.423290    -2.963006     0.332588
 H    -7.821948    -2.060577    -0.257552
 H    -6.641866     0.089084     0.114434
 H    -6.646044    -0.852176     1.607974
 H    -4.326887    -1.624573     1.164748
 H    -4.388548     0.145437     1.164346
 H    -1.986502    -2.516780     0.221478
 H     2.341611    -2.566237     1.115469
 H     4.358435    -3.719285     2.004202
 H     5.805086    -5.049782     0.476865
 H     5.236164    -5.229132    -1.939546
 H     3.197365    -4.064436    -2.819449
 H     1.086018     1.318498    -1.671827
 H     1.377749    -0.133992    -2.643295
 H     0.819892     1.967119    -3.976512
 H    -0.278410     0.628175    -4.312598
 H    -0.785126     2.867475    -2.275062
 H    -1.480193     2.849003    -3.901934
 H    -3.321292     1.440706    -4.513159
 H    -2.374520    -0.043716    -4.233044
 H    -3.945166     0.170945    -3.437852
 H    -3.588504     3.154587    -2.685763
 H    -4.255407     1.925787    -1.599308
 H    -2.865733     2.899853    -1.085460


  NORMALMODES   300
Rh     0.01   0.01  -0.08
 N     0.00   0.01  -0.02
 C    -0.03   0.05   0.01
 O     0.01   0.00  -0.00
 O    -0.02  -0.00   0.01
 C    -0.08   0.14   0.05
 C    -0.03   0.02  -0.09
 C    -0.15   0.37   0.29
 C    -0.06   0.13   0.11
 C    -0.02   0.00  -0.06
 C    -0.01   0.00  -0.08
 H    -0.08   0.18   0.23
 H     0.00  -0.06  -0.13
 H     0.01  -0.04  -0.14
 H    -0.01  -0.03  -0.20
 C     0.10  -0.19   0.04
 C     0.16  -0.24   0.21
 C    -0.00  -0.07   0.04
 H    -0.02  -0.12   0.27
 H    -0.05   0.23   0.23
 H     0.08   0.07   0.24
 C     0.01  -0.02   0.02
 C    -0.01  -0.00   0.01
 C    -0.02  -0.02  -0.00
 C    -0.03  -0.06   0.04
 C    -0.04  -0.05   0.01
 H     0.04  -0.01   0.03
 H    -0.00   0.01   0.00
 H    -0.03  -0.01  -0.02
 H    -0.03  -0.07   0.04
 H    -0.06  -0.06   0.00
 C     0.01  -0.00  -0.00
 O     0.00  -0.00   0.00
 O     0.01  -0.00  -0.00
 C     0.00  -0.00  -0.00
 C     0.00   0.00  -0.00
 H     0.00  -0.00  -0.00
 H     0.00  -0.00  -0.00
 H     0.00   0.00  -0.00
 C     0.00  -0.00  -0.00
 H     0.00  -0.00  -0.00
 H     0.00   0.00  -0.00
 H     0.00  -0.00  -0.00
 C     0.00  -0.00  -0.00
 H     0.00   0.00  -0.00
 H     0.00  -0.00  -0.00
 H     0.00   0.00  -0.00
 C    -0.01  -0.01   0.01
 C     0.00  -0.00   0.00
 C     0.00  -0.00   0.00
 C     0.00  -0.00   0.00
 C     0.00   0.00   0.00
 C     0.00   0.00   0.00
 C     0.00  -0.00   0.00
 C     0.00  -0.00   0.00
 C     0.02  -0.03  -0.01
 C    -0.01  -0.05  -0.04
 O     0.01  -0.02  -0.01
 C     0.01  -0.01  -0.01
 O     0.01  -0.00  -0.01
 C     0.01  -0.00  -0.00
 C     0.00  -0.00  -0.00
 C     0.00  -0.00  -0.00
 C     0.00  -0.00   0.00
 C     0.01  -0.00   0.00
 C     0.01  -0.00  -0.00
 C     0.01  -0.01   0.03
 C    -0.00  -0.00   0.02
 C    -0.00  -0.01   0.01
 C    -0.00  -0.00   0.01
 C    -0.00  -0.00   0.01
 C     0.00  -0.00   0.01
 C     0.00  -0.00   0.01
 H     0.01  -0.00   0.01
 H     0.00  -0.00  -0.00
 H     0.00   0.00   0.00
 H     0.00   0.00   0.00
 H     0.00   0.00   0.00
 H     0.00  -0.00   0.00
 H     0.00   0.00   0.00
 H     0.01  -0.00   0.00
 H     0.00  -0.00   0.00
 H     0.01   0.00   0.01
 H     0.00   0.00   0.00
 H     0.02  -0.02   0.00
 H     0.00   0.00  -0.01
 H     0.00   0.00  -0.00
 H     0.00  -0.00   0.00
 H     0.01  -0.00   0.00
 H     0.01  -0.00  -0.00
 H    -0.01   0.01   0.01
 H     0.00   0.00   0.02
 H    -0.00  -0.01   0.01
 H    -0.00  -0.01   0.01
 H    -0.00  -0.00   0.01
 H    -0.00  -0.01   0.01
 H     0.01   0.00   0.01
 H     0.00  -0.00   0.00
 H    -0.00   0.00   0.00
 H     0.03   0.02   0.03
 H    -0.01  -0.00  -0.02
 H    -0.01  -0.05   0.05
     -303.8970
