# Supplementary material for: Enantiospecific Synthesis of Planar Chiral Rhodium and Iridium Cyclopentadienyl Complexes: Enabling Streamlined and Computer-Guided Access to Highly Selective Catalysts for Asymmetric C–H Functionalizations
Source: J Am Chem Soc. 2024 Dec 6;146(50):34786–95. doi: 10.1021/jacs.4c13279 (PMC11664503; doi:10.1021/jacs.4c13279)
Supplement: Supplementary file 2 — ja4c13279_si_002.zip [file ja4c13279_si_002.zip › Rh Cartesian Coordinates and Computed Data/rh1-styrene-4us-4.xyz]

  96
scf done:    -2243.332330
 C    -1.911487    -1.791044     1.181470
 C    -1.362004    -1.631879    -0.673237
Rh    -0.689353     0.095400     0.377307
 N     0.810186    -1.244625     0.694199
 C     0.919068    -2.379689    -0.038027
 O     1.711507    -1.126688     1.733081
 O     1.790160    -3.229572     0.045254
 C    -0.234071    -2.415218    -0.989001
 C    -0.178450    -3.141005    -2.172370
 C    -2.414139    -1.557068    -1.594288
 C    -2.336830    -2.250130    -2.799405
 C    -1.230343    -3.055464    -3.083384
 H    -3.311489    -0.983148    -1.353685
 H    -3.158701    -2.177972    -3.516201
 H    -1.187583    -3.610672    -4.023426
 H     0.713433    -3.740815    -2.368355
 C    -1.498846    -0.717182     2.071176
 H    -0.712787    -0.965951     2.790463
 H    -2.276439    -0.062944     2.477688
 H    -1.260730    -2.663398     1.283828
 C    -3.343588    -2.214311     1.084869
 C     2.968706    -0.831063     1.341651
 O     3.313019    -0.594916     0.219036
 O     3.708354    -0.818479     2.436999
 C     5.135712    -0.549651     2.355353
 C     5.364580     0.864775     1.837308
 H     4.811334     1.591007     2.452506
 H     5.041987     0.956264     0.792760
 H     6.435251     1.110447     1.896720
 C     5.813834    -1.595827     1.480456
 H     6.904785    -1.463110     1.529369
 H     5.492183    -1.507517     0.435261
 H     5.570515    -2.606569     1.839696
 C     5.585074    -0.676929     3.802124
 H     6.665600    -0.490663     3.882297
 H     5.371711    -1.686489     4.181566
 H     5.054241     0.049101     4.435080
 C    -4.390718    -1.499541     1.672941
 C    -5.706901    -1.954379     1.583708
 C    -5.993235    -3.144870     0.922166
 C    -3.645305    -3.422302     0.437184
 C    -4.952324    -3.885401     0.357817
 H    -4.183690    -0.581659     2.223788
 H    -6.510000    -1.376569     2.047451
 H    -7.022945    -3.504053     0.856093
 H    -2.834801    -3.994679    -0.022128
 H    -5.162858    -4.829684    -0.149598
 C    -1.159416     2.205719     0.758436
 C    -1.743686     1.830052    -0.500048
 C    -3.150937     2.007638    -0.994569
 C    -3.402685     3.470508    -1.389209
 C    -4.785677     3.651611    -2.006088
 C    -5.886977     3.122764    -1.092965
 C    -5.627571     1.674221    -0.693218
 C    -4.250932     1.512996    -0.061180
 C    -0.662619     1.504651    -1.404211
 C     0.542506     1.636752    -0.701318
 O     1.820024     1.525810    -1.120482
 C     2.170252     0.628750    -2.089216
 O     1.374883    -0.081182    -2.636404
 C     3.620075     0.680908    -2.376208
 C     4.154208    -0.326765    -3.183767
 C     5.516003    -0.341967    -3.464578
 C     6.345193     0.654971    -2.948938
 C     5.811096     1.667553    -2.151454
 C     4.450679     1.679911    -1.859916
 C     0.257064     2.024170     0.663878
 C     1.237681     2.368434     1.741749
 C     0.571088     3.249845     2.796280
 C    -0.805373     2.716364     3.179957
 C    -1.781153     2.758305     2.004400
 H    -3.224478     1.408042    -1.920168
 H    -3.310977     4.102372    -0.487131
 H    -2.619440     3.808471    -2.086661
 H    -4.821949     3.109473    -2.968290
 H    -4.958209     4.713732    -2.243773
 H    -6.869675     3.219391    -1.582090
 H    -5.931502     3.745702    -0.180973
 H    -6.405879     1.315739    -0.000371
 H    -5.692570     1.029154    -1.588314
 H    -4.065873     0.462707     0.201694
 H    -4.223637     2.084197     0.882007
 H    -0.772914     1.162672    -2.429483
 H     3.483582    -1.098920    -3.565055
 H     5.935789    -1.136964    -4.084945
 H     7.415441     0.642336    -3.169573
 H     6.461205     2.447964    -1.749221
 H     4.023767     2.457432    -1.225747
 H     2.111764     2.870170     1.296835
 H     1.617828     1.445703     2.208999
 H     1.216378     3.318736     3.685295
 H     0.463772     4.277599     2.405759
 H    -1.221002     3.294688     4.019362
 H    -0.703130     1.675268     3.531403
 H    -2.707610     2.223611     2.257307
 H    -2.078984     3.804130     1.805928


  NORMALMODES   282
 C    -0.05   0.10   0.37
 C     0.24   0.28  -0.35
Rh    -0.04  -0.06  -0.01
 N    -0.01  -0.00  -0.02
 C     0.02   0.01  -0.05
 O    -0.01  -0.00  -0.01
 O     0.01   0.00  -0.00
 C     0.07   0.04  -0.12
 C    -0.01  -0.10  -0.04
 C     0.08   0.09  -0.14
 C    -0.02  -0.09  -0.04
 C    -0.01  -0.09  -0.03
 H     0.14   0.20  -0.16
 H    -0.06  -0.17  -0.01
 H    -0.04  -0.13  -0.01
 H    -0.07  -0.20  -0.00
 C    -0.02   0.03   0.22
 H     0.17   0.19   0.06
 H     0.06   0.14   0.20
 H     0.11   0.17  -0.11
 C     0.02   0.07   0.05
 C    -0.01   0.00  -0.00
 O    -0.00   0.00   0.00
 O    -0.01  -0.00  -0.00
 C    -0.00  -0.00  -0.00
 C    -0.00  -0.00   0.00
 H    -0.00   0.00  -0.00
 H    -0.00  -0.00  -0.00
 H    -0.00  -0.00   0.00
 C    -0.00  -0.00  -0.00
 H    -0.00   0.00   0.00
 H    -0.00  -0.00  -0.00
 H    -0.00  -0.00  -0.00
 C    -0.00  -0.00  -0.00
 H    -0.00  -0.00  -0.00
 H    -0.00  -0.00  -0.00
 H    -0.00  -0.00   0.00
 C    -0.03   0.04   0.02
 C    -0.01   0.01  -0.00
 C     0.03   0.00  -0.01
 C     0.06   0.07   0.02
 C     0.06   0.04  -0.00
 H    -0.06   0.03   0.05
 H    -0.03  -0.01  -0.01
 H     0.04  -0.03  -0.02
 H     0.08   0.09   0.03
 H     0.09   0.04  -0.02
 C     0.01   0.00   0.01
 C    -0.01  -0.00   0.00
 C    -0.00   0.01   0.00
 C    -0.00   0.01   0.00
 C    -0.00   0.00   0.00
 C    -0.00  -0.00   0.00
 C    -0.00  -0.00   0.00
 C    -0.00  -0.00  -0.00
 C    -0.03  -0.04   0.03
 C    -0.01  -0.05   0.05
 O    -0.01  -0.02   0.02
 C    -0.00  -0.00   0.00
 O    -0.00   0.00  -0.00
 C    -0.00   0.00   0.00
 C    -0.00   0.00   0.00
 C    -0.00   0.00   0.00
 C    -0.00   0.00   0.00
 C    -0.00   0.00   0.00
 C    -0.00   0.00   0.00
 C     0.00   0.03   0.01
 C     0.00   0.01   0.01
 C     0.00   0.01   0.01
 C     0.00   0.01   0.01
 C     0.00   0.01   0.00
 H    -0.00   0.01   0.00
 H    -0.00   0.01  -0.00
 H    -0.00   0.00   0.00
 H    -0.00   0.00   0.00
 H    -0.01   0.00  -0.00
 H    -0.00  -0.00   0.00
 H    -0.00  -0.00   0.00
 H    -0.00  -0.00  -0.00
 H    -0.00  -0.00   0.00
 H     0.01  -0.00  -0.01
 H    -0.00  -0.01   0.00
 H    -0.02  -0.06   0.04
 H    -0.00   0.00   0.00
 H    -0.00   0.00   0.00
 H    -0.00   0.00   0.00
 H    -0.00   0.00   0.00
 H    -0.00   0.00   0.00
 H     0.01   0.02   0.02
 H     0.00   0.01   0.01
 H    -0.00   0.01   0.01
 H     0.00   0.01   0.01
 H    -0.00   0.01   0.01
 H     0.00   0.01   0.01
 H     0.00   0.01   0.00
 H    -0.00   0.00  -0.00
     -323.2244
