# Supplementary material for: Enantiospecific Synthesis of Planar Chiral Rhodium and Iridium Cyclopentadienyl Complexes: Enabling Streamlined and Computer-Guided Access to Highly Selective Catalysts for Asymmetric C–H Functionalizations
Source: J Am Chem Soc. 2024 Dec 6;146(50):34786–95. doi: 10.1021/jacs.4c13279 (PMC11664503; doi:10.1021/jacs.4c13279)
Supplement: Supplementary file 2 — ja4c13279_si_002.zip [file ja4c13279_si_002.zip › Rh Cartesian Coordinates and Computed Data/rh2-styrene-4ur-1.xyz]

 102
scf done:    -2321.899699
 C    -0.119686    -0.258090     2.286287
 C     0.400631     1.445480     1.821705
Rh     0.217820     0.264381     0.002385
 N     2.183856     0.043635     0.491311
 C     2.791937     0.820785     1.418008
 O     3.025466    -0.845900    -0.144989
 O     3.969808     0.803116     1.735122
 C     1.771470     1.763296     1.967480
 C     2.174479     2.986046     2.490375
 C    -0.539771     2.437614     2.142021
 C    -0.130447     3.681622     2.616763
 C     1.223814     3.951779     2.819437
 H    -1.606447     2.223675     2.055000
 H    -0.882311     4.438384     2.853762
 H     1.537134     4.919050     3.219155
 H     3.247545     3.166682     2.591879
 C    -0.057895    -1.311697     1.264032
 H     0.806684    -1.972868     1.334674
 H    -0.997548    -1.819755     1.024592
 H     0.712604    -0.347913     2.992168
 C    -1.425558    -0.084002     2.997404
 C     3.427998    -1.893838     0.604692
 O     3.045380    -2.153743     1.711847
 O     4.272446    -2.573897    -0.149445
 C     4.901980    -3.789139     0.344525
 C     3.837462    -4.840294     0.631017
 H     4.320825    -5.795998     0.881823
 H     3.207674    -4.996904    -0.258022
 H     3.199924    -4.537367     1.470976
 C     5.779237    -4.211604    -0.823015
 H     6.323079    -5.134251    -0.574916
 H     6.509307    -3.423837    -1.057694
 H     5.166827    -4.393331    -1.718241
 C     5.744434    -3.469237     1.571549
 H     6.463700    -2.669839     1.340549
 H     6.306059    -4.364566     1.876447
 H     5.114994    -3.142923     2.408815
 C    -2.653095    -0.232033     2.342326
 C    -3.852260    -0.067777     3.031001
 C    -3.842066     0.245449     4.390158
 C    -1.426304     0.234148     4.359107
 C    -2.624074     0.392544     5.052466
 H    -2.671088    -0.480384     1.280384
 H    -4.799784    -0.192261     2.500722
 H    -4.781846     0.371732     4.932815
 H    -0.472799     0.364834     4.877994
 H    -2.605156     0.634496     6.117794
 C     0.456136     0.883699    -2.103494
 C    -0.298398     1.910098    -1.466537
 C    -0.050085     3.384471    -1.348843
 C     1.400310     3.792924    -1.092832
 C     1.504589     5.296230    -0.868670
 C     0.941839     6.071294    -2.055743
 C    -0.490769     5.651663    -2.369651
 C    -0.612416     4.143112    -2.559822
 C    -1.473039     1.275663    -0.937464
 C    -1.471399    -0.090205    -1.322651
 O    -2.445244    -1.000759    -1.014602
 C    -3.704335    -0.771491    -1.481726
 O    -3.971443     0.135113    -2.219789
 C    -4.666911    -1.764753    -0.951075
 C    -4.286280    -2.779519    -0.064124
 C    -5.241527    -3.669654     0.417502
 C    -6.571982    -3.552112     0.015250
 C    -6.952395    -2.543048    -0.871172
 C    -6.002699    -1.650016    -1.353751
 C    -0.272813    -0.377213    -2.039988
 C     0.090676    -1.625708    -2.821562
 C     0.621666    -2.730054    -1.902708
 C    -1.145933    -2.144421    -3.567142
 C     1.157514    -1.230328    -3.861487
 C     2.275892    -0.374195    -3.290187
 C     1.761623     0.987353    -2.829874
 H    -0.626661     3.715695    -0.465700
 H     2.021325     3.523240    -1.962576
 H     1.796641     3.237911    -0.230199
 H     0.947956     5.563164     0.047717
 H     2.553622     5.579029    -0.685670
 H     1.575714     5.881821    -2.941181
 H     0.989556     7.156334    -1.868232
 H    -0.860168     6.178312    -3.264577
 H    -1.148203     5.959280    -1.536153
 H    -0.057334     3.832437    -3.463664
 H    -1.663353     3.856822    -2.727619
 H    -2.268660     1.770716    -0.383557
 H    -3.244416    -2.863887     0.246470
 H    -4.946192    -4.458815     1.112205
 H    -7.319221    -4.252542     0.396121
 H    -7.994732    -2.453624    -1.184980
 H    -6.271294    -0.848938    -2.045284
 H     1.539198    -2.412747    -1.391323
 H    -0.121275    -2.987425    -1.134275
 H     0.841057    -3.637273    -2.488065
 H    -1.635875    -1.342393    -4.140379
 H    -1.883648    -2.575846    -2.876428
 H    -0.847796    -2.935364    -4.272885
 H     0.661857    -0.680738    -4.682399
 H     1.564599    -2.152824    -4.306378
 H     3.060346    -0.223935    -4.047384
 H     2.756782    -0.885857    -2.443863
 H     2.510154     1.482247    -2.196795
 H     1.601140     1.645453    -3.702808


  NORMALMODES   300
 C     0.10   0.33   0.10
 C    -0.09  -0.28   0.40
Rh     0.01  -0.01  -0.08
 N     0.01  -0.01  -0.01
 C    -0.02  -0.06   0.03
 O     0.02  -0.00  -0.01
 O    -0.01  -0.00   0.02
 C    -0.05  -0.11   0.08
 C    -0.04  -0.04  -0.10
 C    -0.03  -0.10   0.14
 C    -0.02  -0.03  -0.08
 C    -0.02  -0.02  -0.09
 H    -0.04  -0.12   0.27
 H    -0.01   0.01  -0.17
 H    -0.00  -0.00  -0.16
 H    -0.03  -0.02  -0.22
 C     0.05   0.22   0.02
 H    -0.02   0.14   0.17
 H     0.03   0.16   0.22
 H    -0.07  -0.12   0.27
 C     0.01   0.05   0.07
 C     0.01  -0.00  -0.00
 O     0.01   0.00  -0.00
 O     0.00  -0.01  -0.00
 C     0.00  -0.00  -0.00
 C     0.00  -0.00   0.00
 H    -0.00  -0.00   0.00
 H     0.00  -0.00  -0.00
 H    -0.00   0.00  -0.00
 C     0.00  -0.01   0.00
 H     0.00  -0.01  -0.00
 H     0.00  -0.00   0.00
 H     0.00  -0.00   0.00
 C     0.00  -0.00  -0.00
 H     0.00  -0.00  -0.00
 H     0.00  -0.00   0.00
 H     0.00  -0.00  -0.00
 C     0.04   0.02   0.03
 C     0.01  -0.01   0.00
 C    -0.03  -0.01   0.00
 C    -0.03   0.01   0.08
 C    -0.05  -0.01   0.04
 H     0.07   0.03   0.03
 H     0.03  -0.02  -0.02
 H    -0.04  -0.02  -0.02
 H    -0.05   0.02   0.10
 H    -0.08  -0.02   0.05
 C    -0.00   0.04  -0.03
 C     0.00   0.02  -0.04
 C    -0.00   0.01  -0.02
 C    -0.01   0.01  -0.00
 C     0.00   0.00   0.00
 C     0.00   0.01   0.00
 C     0.00   0.02  -0.00
 C    -0.00   0.02  -0.01
 C     0.01  -0.00  -0.01
 C    -0.01   0.01  -0.00
 O    -0.00   0.00   0.00
 C    -0.00   0.00   0.00
 O    -0.00   0.00   0.00
 C    -0.00   0.00  -0.00
 C     0.00   0.00   0.00
 C     0.00   0.00   0.00
 C     0.00  -0.00  -0.00
 C    -0.00  -0.00  -0.00
 C    -0.00  -0.00  -0.00
 C     0.01   0.01   0.02
 C     0.00   0.01   0.01
 C     0.00   0.00   0.01
 C     0.00   0.01   0.01
 C     0.00   0.00   0.01
 C     0.00   0.00   0.00
 C     0.00   0.01  -0.02
 H    -0.01   0.01  -0.02
 H     0.00   0.01   0.00
 H    -0.02  -0.01  -0.01
 H    -0.00   0.01  -0.00
 H     0.00   0.00   0.00
 H     0.00   0.01   0.00
 H     0.01   0.01   0.00
 H     0.01   0.03   0.00
 H     0.00   0.02  -0.00
 H    -0.00   0.02  -0.01
 H    -0.00   0.02  -0.01
 H     0.03  -0.00   0.02
 H     0.00   0.01   0.00
 H     0.00   0.00   0.00
 H     0.00  -0.00   0.00
 H    -0.00  -0.00   0.00
 H    -0.00  -0.00  -0.00
 H     0.01  -0.01  -0.00
 H     0.01   0.02   0.02
 H    -0.02  -0.00   0.01
 H    -0.00   0.01   0.01
 H     0.00   0.00   0.01
 H     0.00   0.01   0.01
 H     0.00  -0.00   0.00
 H    -0.00  -0.00   0.01
 H     0.01  -0.01   0.00
 H    -0.01   0.01   0.01
 H     0.00   0.01  -0.02
 H     0.02   0.00  -0.03
     -276.5138
