# Supplementary material for: Enantiospecific Synthesis of Planar Chiral Rhodium and Iridium Cyclopentadienyl Complexes: Enabling Streamlined and Computer-Guided Access to Highly Selective Catalysts for Asymmetric C–H Functionalizations
Source: J Am Chem Soc. 2024 Dec 6;146(50):34786–95. doi: 10.1021/jacs.4c13279 (PMC11664503; doi:10.1021/jacs.4c13279)
Supplement: Supplementary file 2 — ja4c13279_si_002.zip [file ja4c13279_si_002.zip › Rh Cartesian Coordinates and Computed Data/rh1-styrene-3dr-1.xyz]

  96
scf done:    -2243.345856
Rh    -0.435627    -0.003292     0.366034
 N     1.488398    -0.132275     1.023143
 C     1.883773     0.426352     2.189397
 O     2.424803    -0.973531     0.456465
 O     2.992313     0.355336     2.698013
 C     0.732173     1.193471     2.747779
 C     0.944311     2.271274     3.601102
 C    -0.567185     0.851293     2.319146
 C    -1.638121     1.660476     2.730595
 C    -1.416625     2.762769     3.551686
 C    -0.129112     3.063110     4.004509
 H    -2.656325     1.412645     2.415735
 H    -2.261933     3.386054     3.854132
 H     0.034320     3.918833     4.663370
 H     1.971144     2.482175     3.910140
 C    -0.825917    -1.867581     1.247820
 C    -1.063423    -0.940439     2.343860
 C     0.195084    -2.929856     1.283428
 H    -1.734238    -2.181478     0.719881
 H    -0.462998    -1.126416     3.239324
 H    -2.118542    -0.794340     2.587829
 C     0.088749    -3.991237     0.368980
 C     1.028947    -5.016273     0.335424
 C     2.097547    -5.011203     1.229853
 C     1.267075    -2.952363     2.189420
 C     2.205366    -3.976694     2.159026
 H    -0.753322    -4.011712    -0.327821
 H     0.922647    -5.826276    -0.390463
 H     2.841163    -5.811183     1.206288
 H     1.401869    -2.143995     2.909761
 H     3.039929    -3.956673     2.863457
 C     3.471554    -0.351203    -0.115298
 O     3.562474     0.828965    -0.326752
 O     4.329917    -1.299840    -0.439627
 C     5.578645    -0.978716    -1.109846
 C     5.290754    -0.353217    -2.469130
 H     4.622504    -1.004371    -3.053340
 H     4.822818     0.633234    -2.359290
 H     6.230341    -0.236558    -3.028963
 C     6.420700    -0.071941    -0.222749
 H     6.557452    -0.531937     0.766883
 H     5.941463     0.905910    -0.089755
 H     7.411041     0.074849    -0.678552
 C     6.231980    -2.342221    -1.270535
 H     6.385757    -2.809215    -0.287257
 H     5.592437    -3.006046    -1.870261
 H     7.205735    -2.241631    -1.770851
 C    -0.108957     0.284271    -1.762881
 C    -0.229311     1.606205    -1.158017
 C     0.855941     2.634055    -1.101940
 C     0.615374     3.695535    -0.030409
 C     1.794739     4.656485     0.052152
 C     2.077120     5.307923    -1.297705
 C     2.274574     4.263458    -2.391608
 C     1.097585     3.295952    -2.464998
 C    -1.526393     1.681310    -0.610966
 C    -2.184753     0.422822    -0.829572
 O    -3.464345     0.138611    -0.421672
 C    -4.431248     0.088969    -1.376532
 O    -4.206562     0.281971    -2.539924
 C    -5.757320    -0.234019    -0.799877
 C    -6.847445    -0.294362    -1.675458
 C    -8.114247    -0.594267    -1.187423
 C    -8.296076    -0.835708     0.175096
 C    -7.211023    -0.777103     1.050097
 C    -5.941308    -0.476276     0.566592
 C    -1.342258    -0.415194    -1.625031
 C    -1.617997    -1.754848    -2.225768
 C    -0.439896    -2.251219    -3.076072
 C     0.925677    -1.815919    -2.549153
 C     1.034523    -0.295087    -2.525712
 H     1.780030     2.096667    -0.825727
 H     0.446250     3.212868     0.944211
 H    -0.302464     4.263652    -0.272280
 H     2.685129     4.094097     0.384087
 H     1.605193     5.424746     0.819091
 H     1.226579     5.959662    -1.570079
 H     2.960849     5.963257    -1.231865
 H     2.426717     4.751945    -3.367925
 H     3.192620     3.686677    -2.180366
 H     1.283146     2.529258    -3.234266
 H     0.182599     3.834265    -2.773346
 H    -1.939682     2.505603    -0.033662
 H    -6.674939    -0.101622    -2.736221
 H    -8.965269    -0.640782    -1.870450
 H    -9.291738    -1.071932     0.558320
 H    -7.356476    -0.967546     2.115705
 H    -5.085537    -0.428704     1.241190
 H    -1.861024    -2.475863    -1.429865
 H    -2.525742    -1.672104    -2.844396
 H    -0.486947    -3.348087    -3.154614
 H    -0.555824    -1.865000    -4.103461
 H     1.093629    -2.206541    -1.531718
 H     1.720003    -2.237795    -3.183852
 H     1.986522     0.050427    -2.102283
 H     0.997310     0.100259    -3.557692


  NORMALMODES   282
Rh    -0.02   0.01   0.08
 N    -0.00   0.01   0.01
 C     0.02   0.06  -0.01
 O    -0.01  -0.00   0.00
 O     0.01   0.00  -0.01
 C     0.06   0.14  -0.05
 C     0.02   0.03   0.09
 C     0.12   0.38  -0.30
 C     0.04   0.14  -0.11
 C     0.01   0.02   0.07
 C     0.01   0.01   0.09
 H     0.07   0.20  -0.23
 H    -0.00  -0.04   0.15
 H    -0.01  -0.03   0.14
 H     0.00  -0.03   0.20
 C    -0.08  -0.19  -0.04
 C    -0.12  -0.24  -0.21
 C     0.01  -0.08  -0.05
 H     0.02  -0.12  -0.25
 H     0.03   0.21  -0.23
 H    -0.07   0.09  -0.24
 C     0.03  -0.07  -0.04
 C     0.04  -0.05  -0.01
 C     0.02  -0.02   0.00
 C    -0.01  -0.02  -0.03
 C     0.01  -0.00  -0.01
 H     0.04  -0.07  -0.05
 H     0.07  -0.06  -0.00
 H     0.03  -0.01   0.02
 H    -0.04  -0.00  -0.04
 H     0.00   0.01  -0.00
 C    -0.01  -0.00   0.00
 O    -0.00  -0.00   0.00
 O    -0.01  -0.00   0.00
 C    -0.00  -0.00   0.00
 C    -0.00  -0.00   0.00
 H    -0.00  -0.00   0.00
 H    -0.00  -0.00   0.00
 H    -0.00  -0.00   0.00
 C    -0.00  -0.00   0.00
 H    -0.00   0.00   0.00
 H    -0.00  -0.00   0.00
 H    -0.00  -0.00   0.00
 C    -0.00  -0.00   0.00
 H    -0.00  -0.00   0.00
 H    -0.00  -0.00   0.00
 H    -0.00   0.00   0.00
 C    -0.01  -0.01  -0.03
 C     0.02  -0.05   0.04
 C     0.00  -0.02   0.02
 C    -0.00  -0.01   0.00
 C    -0.00  -0.00  -0.00
 C    -0.00  -0.01  -0.00
 C    -0.01  -0.01   0.00
 C    -0.01  -0.02   0.01
 C    -0.01  -0.03   0.02
 C    -0.00  -0.01   0.00
 O    -0.00  -0.01  -0.00
 C    -0.00  -0.00  -0.00
 O     0.00   0.00  -0.00
 C    -0.00  -0.00  -0.00
 C    -0.00  -0.00  -0.00
 C    -0.00  -0.00  -0.00
 C    -0.00  -0.00  -0.00
 C    -0.00   0.00  -0.00
 C    -0.00   0.00  -0.00
 C     0.01  -0.01  -0.02
 C     0.00  -0.00  -0.02
 C     0.00  -0.01  -0.01
 C     0.00  -0.01  -0.01
 C     0.00  -0.01  -0.01
 H     0.01  -0.00   0.02
 H    -0.01   0.01   0.01
 H    -0.00  -0.01  -0.01
 H    -0.00  -0.00   0.00
 H    -0.01  -0.00  -0.00
 H    -0.00  -0.00  -0.00
 H    -0.00  -0.01  -0.01
 H    -0.02  -0.02  -0.00
 H    -0.01  -0.01  -0.00
 H    -0.01  -0.02   0.01
 H    -0.01  -0.02   0.01
 H    -0.01  -0.03   0.01
 H    -0.00  -0.00  -0.00
 H    -0.00   0.00   0.00
 H    -0.00   0.00   0.00
 H    -0.00   0.00   0.00
 H    -0.00   0.00   0.00
 H    -0.01  -0.01  -0.02
 H     0.00   0.00  -0.02
 H     0.00  -0.01  -0.01
 H     0.01  -0.01  -0.01
 H     0.00  -0.00  -0.00
 H     0.00  -0.01  -0.00
 H    -0.00  -0.01   0.00
 H     0.02  -0.01  -0.01
     -294.9369
