# Supplementary material for: Enantiospecific Synthesis of Planar Chiral Rhodium and Iridium Cyclopentadienyl Complexes: Enabling Streamlined and Computer-Guided Access to Highly Selective Catalysts for Asymmetric C–H Functionalizations
Source: J Am Chem Soc. 2024 Dec 6;146(50):34786–95. doi: 10.1021/jacs.4c13279 (PMC11664503; doi:10.1021/jacs.4c13279)
Supplement: Supplementary file 2 — ja4c13279_si_002.zip [file ja4c13279_si_002.zip › Rh Cartesian Coordinates and Computed Data/rh3-hexene-3ur-1.xyz]

 104
scf done:    -2248.141605
Rh     0.438768    -0.190106     0.499151
 N    -1.128737     1.013346     0.077267
 C    -2.100779     1.196151     0.992349
 O    -1.447494     1.372081    -1.218016
 O    -3.202294     1.703856     0.804053
 C    -1.611466     0.695276     2.308563
 C    -2.490699     0.510757     3.369484
 C    -0.240076     0.380861     2.435518
 C     0.212111    -0.117384     3.664138
 C    -0.675132    -0.315597     4.722129
 C    -2.027786    -0.002491     4.580963
 H     1.275908    -0.320136     3.809071
 H    -0.298579    -0.705109     5.671542
 H    -2.716544    -0.152623     5.415209
 H    -3.540680     0.768900     3.210002
 C     1.597783     1.547117     0.418532
 C     1.023451     1.621117     1.745907
 H     1.125249     2.209287    -0.316122
 C     3.098578     1.481116     0.302468
 H     0.294621     2.423762     1.888687
 H     1.740898     1.535989     2.567918
 C    -1.581594     2.695326    -1.478234
 O    -2.028944     3.054948    -2.527909
 O    -1.124191     3.439608    -0.486013
 C    -1.460677     4.851385    -0.387830
 C    -0.757874     5.621884    -1.495827
 H    -1.120569     5.299377    -2.480032
 H    -0.950931     6.698777    -1.380397
 H     0.329830     5.460019    -1.445399
 C    -0.912943     5.228084     0.979797
 H    -1.086230     6.295208     1.179362
 H    -1.410804     4.638335     1.763452
 H     0.169563     5.035842     1.027278
 C    -2.974169     5.010889    -0.427669
 H    -3.243682     6.043902    -0.163148
 H    -3.437647     4.318525     0.290515
 H    -3.368399     4.788938    -1.427590
 C     3.724034     2.874472     0.255617
 H     3.516529     0.922354     1.153124
 H     3.408139     0.936823    -0.600978
 C     5.237887     2.847169     0.099348
 H     3.277977     3.443364    -0.580277
 H     3.454331     3.430789     1.171824
 C     5.865492     4.230412     0.044483
 H     5.677482     2.270847     0.932874
 H     5.493122     2.285781    -0.817408
 H     6.958669     4.177361    -0.070871
 H     5.655275     4.801029     0.963386
 H     5.469499     4.814571    -0.801694
 C     1.487138    -2.191282     0.557130
 C     1.549799    -1.641185    -0.784609
 C     2.717151    -1.403302    -1.699359
 C     2.494607    -0.235329    -2.668874
 C     3.737309     0.022173    -3.511406
 C     4.130980    -1.219400    -4.304825
 C     4.266662    -2.441536    -3.403256
 C     3.025637    -2.654254    -2.542586
 C     0.211147    -1.438937    -1.221903
 C    -0.670921    -1.974109    -0.217929
 O    -2.027469    -1.943908    -0.251681
 C    -2.643890    -2.468494    -1.354388
 O    -2.062601    -3.171215    -2.134876
 C    -4.066114    -2.076563    -1.428143
 C    -4.902241    -2.821861    -2.269370
 C    -6.242399    -2.477556    -2.395792
 C    -6.745722    -1.376400    -1.699351
 C    -5.908642    -0.621870    -0.878655
 C    -4.568583    -0.969921    -0.733212
 C     0.089563    -2.449337     0.855418
 C    -0.422063    -3.127051     2.079336
 C     0.674733    -3.995403     2.682537
 C     1.967595    -3.202927     2.795762
 C     2.583042    -2.764451     1.448037
 C     3.212427    -3.990521     0.768516
 C     3.684703    -1.752858     1.758163
 H     3.608121    -1.180224    -1.088628
 H     1.658500    -0.487962    -3.342941
 H     2.179855     0.667960    -2.127738
 H     3.563844     0.872066    -4.190512
 H     4.571561     0.319956    -2.849285
 H     3.352803    -1.418204    -5.063295
 H     5.066865    -1.044561    -4.859569
 H     4.464471    -3.342387    -4.006197
 H     5.143319    -2.313851    -2.741972
 H     2.150882    -2.860052    -3.184354
 H     3.148071    -3.540112    -1.905611
 H    -0.110128    -1.029798    -2.176049
 H    -4.478499    -3.667025    -2.815710
 H    -6.897976    -3.063066    -3.044379
 H    -7.797733    -1.100066    -1.806589
 H    -6.290341     0.254728    -0.351065
 H    -3.919621    -0.352802    -0.111225
 H    -1.317214    -3.712372     1.819492
 H    -0.748747    -2.372543     2.814088
 H     0.365484    -4.353974     3.676209
 H     0.829578    -4.894082     2.062044
 H     1.769467    -2.305864     3.402792
 H     2.730769    -3.782180     3.340232
 H     3.821167    -3.696427    -0.096454
 H     2.452297    -4.704473     0.419035
 H     3.875900    -4.513521     1.475066
 H     3.268033    -0.875853     2.273479
 H     4.442041    -2.209916     2.414274
 H     4.196401    -1.401956     0.851551


  NORMALMODES   306
Rh     0.02  -0.04  -0.07
 N     0.02   0.00  -0.02
 C     0.05   0.05  -0.01
 O    -0.01   0.00  -0.01
 O     0.02  -0.00   0.01
 C     0.12   0.13   0.00
 C     0.07  -0.04  -0.07
 C     0.22   0.44   0.09
 C     0.08   0.14   0.05
 C     0.03  -0.05  -0.04
 C     0.03  -0.05  -0.06
 H     0.09   0.24   0.12
 H    -0.00  -0.14  -0.06
 H    -0.00  -0.11  -0.09
 H     0.05  -0.14  -0.14
 C    -0.13  -0.11   0.13
 C    -0.20  -0.09   0.27
 H    -0.08   0.05   0.25
 C    -0.10   0.01   0.10
 H     0.15   0.27   0.15
 H    -0.01   0.13   0.14
 C    -0.00   0.00  -0.01
 O    -0.00   0.01  -0.01
 O    -0.00   0.00  -0.00
 C    -0.00  -0.00  -0.00
 C    -0.00   0.00  -0.00
 H    -0.00   0.00  -0.00
 H     0.00   0.00   0.00
 H    -0.00  -0.00  -0.00
 C     0.00  -0.00  -0.00
 H    -0.00  -0.00   0.00
 H     0.00  -0.00  -0.00
 H     0.00   0.00  -0.00
 C    -0.00   0.00   0.00
 H    -0.00   0.00  -0.00
 H    -0.00   0.00   0.00
 H    -0.00   0.00   0.00
 C    -0.06  -0.00   0.03
 H    -0.03   0.02   0.08
 H    -0.13  -0.01   0.10
 C    -0.05  -0.02   0.01
 H    -0.06  -0.03   0.02
 H    -0.03   0.05   0.01
 C    -0.03  -0.02  -0.00
 H    -0.05  -0.02   0.01
 H    -0.07  -0.02   0.01
 H    -0.03  -0.04  -0.01
 H    -0.01  -0.02  -0.00
 H    -0.02  -0.02  -0.00
 C    -0.01  -0.00  -0.01
 C     0.00  -0.01   0.01
 C    -0.00  -0.00   0.01
 C    -0.00   0.00   0.01
 C    -0.00   0.00   0.00
 C    -0.00   0.00   0.00
 C    -0.00   0.00   0.00
 C    -0.00  -0.00   0.00
 C    -0.02   0.02   0.03
 C    -0.02  -0.07  -0.00
 O    -0.02  -0.02   0.00
 C    -0.01  -0.01  -0.00
 O    -0.00  -0.00  -0.01
 C    -0.01  -0.00  -0.01
 C    -0.01  -0.00  -0.00
 C    -0.01   0.00  -0.00
 C    -0.00   0.00   0.00
 C    -0.00   0.00  -0.00
 C    -0.00   0.00  -0.00
 C    -0.03  -0.03  -0.01
 C    -0.01  -0.00   0.02
 C    -0.00   0.00   0.01
 C    -0.01   0.01   0.00
 C    -0.01   0.00   0.00
 C    -0.01   0.00   0.00
 C    -0.00   0.00  -0.00
 H    -0.00  -0.00   0.00
 H    -0.01   0.00   0.01
 H     0.00   0.00   0.01
 H    -0.00   0.00   0.01
 H    -0.00   0.00   0.00
 H    -0.00   0.00   0.00
 H    -0.00   0.00   0.00
 H    -0.00   0.00   0.00
 H    -0.00   0.00   0.00
 H    -0.00   0.00   0.00
 H    -0.00  -0.00  -0.00
 H    -0.02   0.02   0.03
 H    -0.01  -0.00  -0.00
 H    -0.01   0.00  -0.00
 H    -0.00   0.00   0.00
 H    -0.00   0.00  -0.00
 H     0.00   0.00  -0.01
 H    -0.02   0.00   0.05
 H     0.02   0.02   0.01
 H     0.01  -0.01   0.01
 H    -0.00   0.00  -0.00
 H    -0.01   0.01  -0.00
 H    -0.00   0.02   0.01
 H    -0.00   0.00   0.01
 H    -0.01   0.00  -0.00
 H    -0.01   0.00   0.00
 H     0.00   0.00   0.00
 H    -0.00  -0.00  -0.00
 H    -0.01   0.00  -0.00
     -301.3133
