# Supplementary material for: Enantiospecific Synthesis of Planar Chiral Rhodium and Iridium Cyclopentadienyl Complexes: Enabling Streamlined and Computer-Guided Access to Highly Selective Catalysts for Asymmetric C–H Functionalizations
Source: J Am Chem Soc. 2024 Dec 6;146(50):34786–95. doi: 10.1021/jacs.4c13279 (PMC11664503; doi:10.1021/jacs.4c13279)
Supplement: Supplementary file 2 — ja4c13279_si_002.zip [file ja4c13279_si_002.zip › Rh Cartesian Coordinates and Computed Data/rh1-hexene-4ur-1.xyz]

  98
scf done:    -2169.593539
Rh     0.742811    -0.179832     0.219323
 N    -0.781597     0.701433     1.225301
 C    -0.567540     1.465194     2.322002
 O    -2.105895     0.416398     0.964183
 O    -1.410329     1.945732     3.062187
 C     0.912049     1.606423     2.497336
 C     1.444265     1.947775     3.734187
 C     1.748489     1.280796     1.404562
 C     3.133872     1.255812     1.621185
 C     3.665429     1.570468     2.872318
 C     2.826580     1.933649     3.926590
 H     3.808668     0.999833     0.801164
 H     4.748359     1.542237     3.018931
 H     3.249912     2.195670     4.899023
 H     0.747013     2.195280     4.538843
 C     0.484876     1.258439    -1.204057
 C     1.239027     2.063904    -0.255543
 H    -0.570346     1.508264    -1.327096
 H     0.576377     2.766438     0.262645
 C     2.503404     2.721483    -0.766144
 C    -2.787407     1.437025     0.395673
 O    -2.301474     2.458620    -0.004639
 O    -4.049350     1.058072     0.348969
 C    -5.065827     1.928982    -0.223669
 C    -4.774353     2.148445    -1.702161
 H    -3.847608     2.719370    -1.840946
 H    -5.603686     2.704820    -2.163336
 H    -4.679096     1.180098    -2.215668
 C    -6.341987     1.125464    -0.036950
 H    -7.201303     1.682098    -0.437723
 H    -6.516316     0.928170     1.030628
 H    -6.267680     0.161788    -0.558993
 C    -5.126685     3.234577     0.557300
 H    -4.204960     3.815900     0.432184
 H    -5.977603     3.834484     0.202112
 H    -5.269960     3.029348     1.628455
 H     0.992870     0.965364    -2.130288
 C     2.193359     3.741203    -1.857530
 H     3.029929     3.221837     0.060919
 H     3.193767     1.960350    -1.165494
 C     3.435230     4.468368    -2.354882
 H     1.694610     3.240622    -2.705043
 H     1.463691     4.475811    -1.472788
 C     3.138861     5.484451    -3.445869
 H     3.928179     4.969492    -1.503185
 H     4.164156     3.725539    -2.725841
 H     4.053191     5.993378    -3.786703
 H     2.677293     5.004476    -4.323758
 H     2.439622     6.258151    -3.090472
 C     1.842476    -2.058197     0.981341
 C     2.139274    -1.783262    -0.411335
 C     3.520734    -1.692629    -0.985516
 C     4.103987    -3.094020    -1.222927
 C     5.529585    -3.026037    -1.758911
 C     5.613531    -2.178604    -3.023844
 C     5.022040    -0.790570    -2.802747
 C     3.596512    -0.870291    -2.270354
 C     0.911790    -1.874592    -1.144825
 C    -0.132791    -2.076920    -0.196505
 O    -1.462720    -2.302956    -0.369021
 C    -2.138669    -1.763896    -1.411888
 O    -1.602730    -1.181035    -2.316471
 C    -3.593645    -2.018495    -1.306607
 C    -4.186850    -2.480627    -0.127255
 C    -5.557473    -2.717027    -0.091840
 C    -6.335647    -2.497160    -1.228649
 C    -5.746574    -2.024399    -2.402602
 C    -4.378176    -1.780085    -2.440509
 C     0.453167    -2.209420     1.123398
 C    -0.242905    -2.424345     2.424093
 C     0.691931    -2.055932     3.573985
 C     2.075755    -2.671885     3.386753
 C     2.782760    -2.132679     2.141485
 H     4.158004    -1.195575    -0.230882
 H     3.455691    -3.621731    -1.945391
 H     4.067704    -3.680821    -0.291011
 H     5.911686    -4.041924    -1.949148
 H     6.185239    -2.588838    -0.983997
 H     6.657798    -2.102319    -3.367115
 H     5.056251    -2.682626    -3.834154
 H     5.648080    -0.237997    -2.078408
 H     5.045501    -0.208045    -3.737735
 H     3.188848     0.135388    -2.089564
 H     2.949043    -1.333826    -3.035817
 H     0.772847    -1.754475    -2.214686
 H    -3.569130    -2.638370     0.756929
 H    -6.023842    -3.070459     0.830278
 H    -7.411197    -2.687715    -1.197356
 H    -6.358183    -1.846145    -3.289878
 H    -3.890258    -1.409041    -3.344166
 H    -1.167261    -1.827782     2.455303
 H    -0.546363    -3.484750     2.496969
 H     0.783954    -0.957714     3.624514
 H     0.254116    -2.381281     4.529664
 H     1.972726    -3.768650     3.304753
 H     2.701527    -2.483067     4.272299
 H     3.191397    -1.128704     2.344993
 H     3.646687    -2.766921     1.883234


  NORMALMODES   288
Rh    -0.03  -0.06  -0.02
 N    -0.01  -0.00  -0.01
 C    -0.01   0.04  -0.05
 O    -0.01   0.00   0.00
 O     0.01   0.01  -0.00
 C    -0.00   0.09  -0.11
 C    -0.02  -0.08  -0.05
 C     0.00   0.41  -0.25
 C    -0.00   0.14  -0.09
 C    -0.02  -0.06  -0.03
 C    -0.02  -0.07  -0.03
 H     0.03   0.26  -0.10
 H    -0.02  -0.15  -0.01
 H    -0.03  -0.13  -0.01
 H    -0.04  -0.19  -0.04
 C     0.10   0.00   0.22
 C     0.17   0.03   0.35
 H     0.17   0.23   0.09
 H     0.07   0.24  -0.02
 C     0.05   0.07   0.05
 C    -0.01   0.00   0.00
 O    -0.01   0.00   0.01
 O    -0.00  -0.00  -0.00
 C    -0.00   0.00  -0.00
 C    -0.00   0.00  -0.00
 H     0.00  -0.00  -0.00
 H     0.00   0.00  -0.00
 H    -0.00   0.00  -0.00
 C    -0.00   0.00  -0.00
 H    -0.00   0.00  -0.00
 H    -0.00   0.00  -0.00
 H    -0.00   0.00  -0.00
 C    -0.00   0.00  -0.00
 H    -0.00  -0.00  -0.00
 H    -0.00   0.00  -0.00
 H    -0.00  -0.00  -0.00
 H     0.15   0.14   0.19
 C    -0.01  -0.00   0.01
 H     0.16   0.14  -0.06
 H     0.02   0.04   0.04
 C    -0.02  -0.00  -0.01
 H    -0.01  -0.04   0.03
 H    -0.01   0.00  -0.00
 C    -0.01  -0.00  -0.01
 H    -0.01  -0.00  -0.01
 H    -0.02  -0.01  -0.01
 H    -0.01  -0.00  -0.01
 H    -0.01   0.00  -0.01
 H    -0.00   0.00  -0.01
 C    -0.01  -0.04   0.02
 C    -0.01  -0.01   0.00
 C    -0.00   0.00   0.01
 C    -0.00   0.00   0.00
 C    -0.00   0.00   0.00
 C    -0.00   0.00   0.00
 C    -0.00   0.00   0.00
 C    -0.00   0.00   0.00
 C     0.02   0.00   0.00
 C     0.00   0.03   0.02
 O     0.01   0.01   0.01
 C     0.00   0.00   0.00
 O     0.00  -0.00  -0.00
 C     0.00  -0.00   0.00
 C     0.00   0.00   0.00
 C     0.00  -0.00   0.00
 C     0.00   0.00   0.00
 C     0.00   0.00   0.00
 C     0.00  -0.00   0.00
 C     0.02  -0.07   0.02
 C    -0.00  -0.03   0.02
 C     0.00  -0.01   0.01
 C     0.00   0.00   0.01
 C     0.00  -0.01   0.01
 H    -0.00   0.00   0.01
 H    -0.00   0.00   0.00
 H    -0.00   0.00   0.00
 H    -0.00   0.00   0.00
 H     0.00   0.00   0.00
 H    -0.00  -0.00   0.00
 H    -0.00   0.00   0.00
 H    -0.00   0.00   0.00
 H    -0.00   0.00   0.00
 H    -0.00   0.00   0.00
 H    -0.00   0.00   0.01
 H     0.01   0.01   0.01
 H     0.00   0.00   0.00
 H     0.00  -0.00  -0.00
 H     0.00   0.00  -0.00
 H     0.00   0.00   0.00
 H     0.00   0.00   0.00
 H     0.01  -0.01  -0.01
 H    -0.02  -0.02   0.05
 H    -0.00  -0.00  -0.01
 H     0.01   0.01   0.02
 H     0.01  -0.00   0.02
 H     0.00   0.00   0.02
 H    -0.01  -0.00  -0.00
 H     0.01  -0.00   0.02
     -306.9725
