# Supplementary material for: Enantiospecific Synthesis of Planar Chiral Rhodium and Iridium Cyclopentadienyl Complexes: Enabling Streamlined and Computer-Guided Access to Highly Selective Catalysts for Asymmetric C–H Functionalizations
Source: J Am Chem Soc. 2024 Dec 6;146(50):34786–95. doi: 10.1021/jacs.4c13279 (PMC11664503; doi:10.1021/jacs.4c13279)
Supplement: Supplementary file 2 — ja4c13279_si_002.zip [file ja4c13279_si_002.zip › Rh Cartesian Coordinates and Computed Data/rh2-styrene-3ds-5.xyz]

 102
scf done:    -2321.896231
Rh     1.281429     0.225127    -0.685457
 N     0.020566    -1.331536    -0.932928
 C     0.458926    -2.587538    -1.171859
 O    -1.346430    -1.216708    -0.815438
 O    -0.226990    -3.596622    -1.234614
 C     1.944621    -2.552444    -1.295614
 C     2.682269    -3.719883    -1.138753
 C     2.582413    -1.304005    -1.463473
 C     3.982716    -1.268870    -1.415689
 C     4.719840    -2.435997    -1.222805
 C     4.075038    -3.668440    -1.102025
 H     4.508162    -0.321956    -1.567558
 H     5.810970    -2.382477    -1.185756
 H     4.657923    -4.582740    -0.969982
 H     2.129890    -4.654730    -1.014508
 C     0.825529     0.702041    -2.689711
 C     1.984002    -0.162622    -2.820097
 C    -0.506545     0.373399    -3.232750
 H     1.046881     1.769069    -2.739043
 H     1.847199    -1.027066    -3.476077
 H     2.921582     0.355681    -3.038002
 C    -1.498571     1.366576    -3.228220
 C    -2.784620     1.107944    -3.693100
 C    -3.110832    -0.157405    -4.178091
 C    -0.844935    -0.885681    -3.751657
 C    -2.130465    -1.148910    -4.209428
 H    -1.254934     2.358155    -2.842008
 H    -3.536566     1.901224    -3.673428
 H    -4.121225    -0.369711    -4.535446
 H    -0.108569    -1.690611    -3.774470
 H    -2.370640    -2.145906    -4.585521
 C    -1.848627    -1.747420     0.321495
 O    -1.207814    -2.036778     1.298000
 O    -3.151096    -1.826598     0.154899
 C    -3.997680    -2.453207     1.162515
 C    -3.964745    -1.643865     2.451072
 H    -2.963373    -1.652987     2.899393
 H    -4.675463    -2.075309     3.171400
 H    -4.260773    -0.602926     2.258409
 C    -3.552120    -3.894463     1.368442
 H    -2.559253    -3.940249     1.832876
 H    -4.272952    -4.412649     2.017862
 H    -3.508584    -4.419549     0.402994
 C    -5.375560    -2.394748     0.523208
 H    -6.121078    -2.851818     1.189527
 H    -5.663106    -1.350591     0.334793
 H    -5.376505    -2.936174    -0.433670
 C     2.587002     1.541039     0.591425
 C     2.214511     0.365640     1.347633
 C     3.160686    -0.611499     1.975893
 C     2.571121    -2.037084     2.119725
 C     2.325076    -2.445116     3.571564
 C     1.640781    -1.333128     4.358283
 C     2.468483    -0.030419     4.355992
 C     3.611931    -0.068048     3.342600
 C     0.804301     0.356362     1.414380
 C     0.311613     1.520524     0.722432
 O    -1.001996     1.851954     0.565464
 C    -1.814164     1.856074     1.658865
 O    -1.395050     1.870294     2.783181
 C    -3.237338     1.843417     1.255463
 C    -3.625388     1.452383    -0.031507
 C    -4.978854     1.398129    -0.351929
 C    -5.938719     1.737737     0.601110
 C    -5.550043     2.125147     1.886029
 C    -4.200758     2.171609     2.216606
 C     1.419250     2.304491     0.282949
 C     1.433345     3.757074    -0.149282
 C     0.658653     4.015467    -1.441226
 C     0.769583     4.560073     0.981742
 C     2.899894     4.226310    -0.297261
 C     3.858058     3.145320    -0.779381
 C     3.955794     2.039606     0.264073
 H     4.045579    -0.661060     1.322301
 H     3.248113    -2.757276     1.637485
 H     1.624386    -2.107777     1.563222
 H     3.278936    -2.708484     4.060661
 H     1.711786    -3.359351     3.592506
 H     1.447387    -1.662318     5.391027
 H     0.647888    -1.151542     3.915545
 H     2.890004     0.161907     5.355437
 H     1.811160     0.826606     4.136580
 H     4.424608    -0.713453     3.714017
 H     4.050205     0.936736     3.227307
 H     0.175589    -0.427686     1.833130
 H    -2.873132     1.161663    -0.766379
 H    -5.279546     1.074410    -1.350796
 H    -7.000325     1.693552     0.345192
 H    -6.304695     2.385005     2.631691
 H    -3.868602     2.452056     3.218309
 H     1.183846     3.616452    -2.320243
 H     0.540557     5.099474    -1.592407
 H    -0.341981     3.564067    -1.395744
 H    -0.304899     4.339450     1.051801
 H     1.228752     4.331611     1.955213
 H     0.883058     5.638845     0.790270
 H     3.260943     4.583789     0.682703
 H     2.922039     5.099767    -0.968038
 H     4.851385     3.577990    -0.972498
 H     3.505654     2.718908    -1.735695
 H     4.600264     1.213463    -0.069720
 H     4.425356     2.438801     1.181645


  NORMALMODES   300
Rh     0.05  -0.04  -0.05
 N     0.01  -0.01  -0.01
 C     0.01  -0.03   0.05
 O     0.01   0.01  -0.00
 O    -0.01  -0.00   0.01
 C     0.01  -0.06   0.14
 C     0.03  -0.08  -0.04
 C     0.01  -0.05   0.49
 C     0.00  -0.02   0.17
 C     0.02  -0.04  -0.04
 C     0.02  -0.05  -0.05
 H    -0.02   0.02   0.30
 H     0.02  -0.05  -0.13
 H     0.04  -0.05  -0.12
 H     0.05  -0.10  -0.16
 C    -0.08   0.16  -0.12
 C    -0.13   0.33  -0.06
 C    -0.06   0.05  -0.02
 H    -0.22   0.19   0.14
 H    -0.00   0.01   0.35
 H    -0.01   0.18   0.15
 C    -0.07   0.02  -0.01
 C    -0.06  -0.00  -0.01
 C    -0.02  -0.01  -0.00
 C    -0.01   0.02  -0.00
 C    -0.01  -0.00   0.00
 H    -0.08   0.03  -0.02
 H    -0.08  -0.02  -0.02
 H    -0.02  -0.03  -0.01
 H     0.01   0.05   0.00
 H     0.00  -0.01   0.01
 C     0.00   0.00  -0.00
 O     0.00   0.00  -0.00
 O     0.00   0.00  -0.00
 C     0.00   0.00  -0.00
 C     0.00   0.00  -0.00
 H     0.00   0.00  -0.00
 H     0.00  -0.00  -0.00
 H     0.00   0.00  -0.00
 C     0.00   0.00  -0.00
 H     0.00   0.00  -0.00
 H     0.00   0.00  -0.00
 H     0.00   0.00  -0.00
 C     0.00   0.00  -0.00
 H     0.00   0.00  -0.00
 H     0.00   0.00  -0.00
 H     0.00   0.00  -0.00
 C     0.01  -0.00  -0.01
 C     0.00   0.00  -0.04
 C    -0.01   0.00  -0.01
 C    -0.01   0.00  -0.01
 C     0.00   0.00  -0.00
 C    -0.00   0.00  -0.00
 C    -0.01   0.00  -0.00
 C    -0.01   0.01  -0.01
 C    -0.01   0.00  -0.05
 C    -0.00   0.02   0.02
 O    -0.01   0.01   0.00
 C    -0.00   0.00   0.00
 O    -0.00  -0.00   0.00
 C    -0.00   0.00   0.00
 C    -0.00   0.00   0.00
 C    -0.00  -0.00   0.00
 C    -0.00   0.00   0.00
 C    -0.00   0.00   0.00
 C    -0.00   0.00   0.00
 C    -0.01  -0.00  -0.00
 C    -0.00   0.00   0.00
 C     0.00   0.02   0.00
 C    -0.00  -0.00   0.00
 C    -0.00   0.00   0.00
 C     0.00   0.01   0.00
 C     0.01   0.01   0.00
 H    -0.00  -0.00  -0.00
 H    -0.01   0.00  -0.02
 H    -0.01   0.00   0.01
 H     0.00   0.01  -0.01
 H     0.01   0.00  -0.00
 H    -0.00   0.00  -0.00
 H    -0.00  -0.00  -0.00
 H     0.00   0.00  -0.01
 H    -0.01   0.00   0.00
 H    -0.01   0.01  -0.02
 H    -0.01   0.01  -0.01
 H    -0.01  -0.00  -0.05
 H    -0.00  -0.00   0.00
 H    -0.00  -0.00   0.00
 H    -0.00  -0.00  -0.00
 H    -0.00  -0.00  -0.00
 H    -0.00   0.00   0.00
 H     0.02   0.06  -0.01
 H    -0.02   0.02   0.03
 H     0.01  -0.00  -0.02
 H    -0.00   0.00   0.00
 H    -0.00  -0.01   0.00
 H     0.00  -0.00   0.01
 H    -0.00   0.00   0.00
 H    -0.00   0.00   0.00
 H    -0.00   0.01  -0.00
 H     0.00   0.00   0.00
 H     0.01   0.01   0.01
 H     0.00   0.02   0.00
     -307.5634
