# Supplementary material for: Enantiospecific Synthesis of Planar Chiral Rhodium and Iridium Cyclopentadienyl Complexes: Enabling Streamlined and Computer-Guided Access to Highly Selective Catalysts for Asymmetric C–H Functionalizations
Source: J Am Chem Soc. 2024 Dec 6;146(50):34786–95. doi: 10.1021/jacs.4c13279 (PMC11664503; doi:10.1021/jacs.4c13279)
Supplement: Supplementary file 2 — ja4c13279_si_002.zip [file ja4c13279_si_002.zip › Rh Cartesian Coordinates and Computed Data/rh3-hexene-4ds-4.xyz]

 104
scf done:    -2248.149140
Rh    -0.139201    -0.270135     0.355308
 N     1.596029     0.068826    -0.642433
 C     1.603801     0.661687    -1.856745
 O     2.720740    -0.678021    -0.345962
 O     2.551152     0.735203    -2.628497
 C     0.238436     1.197058    -2.125164
 C    -0.120063     1.578490    -3.413547
 C    -0.704962     1.206331    -1.075652
 C    -2.021152     1.583587    -1.373772
 C    -2.384570     1.943266    -2.669136
 C    -1.433566     1.953670    -3.691527
 H    -2.766722     1.634254    -0.576332
 H    -3.419631     2.227127    -2.876083
 H    -1.719574     2.247256    -4.704096
 H     0.652475     1.545541    -4.186080
 C     0.510235     1.274084     1.553960
 C    -0.245169     2.046652     0.589508
 H     0.067891     1.156219     2.546791
 C     0.436012     3.269667    -0.001928
 H    -1.269516     2.262684     0.917063
 C     3.888079    -0.045619    -0.106801
 O     4.887297    -0.694753     0.024655
 O     3.747547     1.263420     0.000429
 C     4.913781     2.132760    -0.095228
 C     5.781538     1.963321     1.143379
 H     6.622060     2.672263     1.106704
 H     5.196947     2.169975     2.052909
 H     6.179490     0.942506     1.199972
 C     5.661606     1.830416    -1.386733
 H     6.167213     0.858002    -1.334367
 H     6.415210     2.611074    -1.566844
 H     4.950434     1.810126    -2.225563
 C     4.299124     3.521078    -0.147252
 H     3.688273     3.706633     0.748396
 H     5.089011     4.284231    -0.194197
 H     3.660705     3.619114    -1.036918
 H     1.596601     1.405896     1.545444
 C     0.643349     4.341303     1.063793
 H     1.406937     2.972092    -0.423416
 H    -0.169417     3.675683    -0.826981
 C     1.158701     5.653446     0.487212
 H    -0.307998     4.527873     1.595343
 H     1.345960     3.968790     1.829938
 C     1.435508     6.706781     1.547320
 H     2.077001     5.458006    -0.092003
 H     0.424581     6.039296    -0.241544
 H     2.201475     6.362588     2.260961
 H     1.795473     7.646427     1.101696
 H     0.527985     6.939851     2.127524
 C    -0.161198    -2.122708     1.565546
 C    -0.204982    -2.465088     0.148978
 C     0.757951    -3.315838    -0.629870
 C     0.991766    -2.846427    -2.069095
 C     2.003237    -3.740486    -2.775204
 C     1.571311    -5.201898    -2.770889
 C     1.265299    -5.684331    -1.357677
 C     0.262437    -4.773269    -0.659322
 C    -1.412633    -1.959328    -0.408821
 C    -2.092391    -1.262553     0.636094
 O    -3.293273    -0.622017     0.636693
 C    -4.132453    -0.645584    -0.430894
 O    -3.953184    -1.314899    -1.409634
 C    -5.281243     0.270542    -0.228440
 C    -6.193162     0.400592    -1.282303
 C    -7.278338     1.261186    -1.160027
 C    -7.458542     1.992098     0.015161
 C    -6.552847     1.862293     1.068362
 C    -5.463537     1.004307     0.949976
 C    -1.345454    -1.358827     1.844665
 C    -1.754462    -0.869775     3.194016
 C    -0.605046    -1.008868     4.185435
 C     0.074130    -2.358983     4.029834
 C     0.784801    -2.578786     2.674553
 C     1.085330    -4.079362     2.582156
 C     2.113680    -1.817276     2.643157
 H     1.732044    -3.281554    -0.115883
 H     0.035277    -2.867064    -2.621172
 H     1.344504    -1.809622    -2.077213
 H     2.978585    -3.637358    -2.267275
 H     2.157060    -3.385064    -3.806281
 H     2.344012    -5.836465    -3.234475
 H     0.663611    -5.312918    -3.391741
 H     2.200013    -5.707348    -0.768195
 H     0.884487    -6.718570    -1.374777
 H     0.054896    -5.137606     0.356343
 H    -0.701250    -4.796388    -1.198931
 H    -1.749541    -2.059829    -1.433815
 H    -6.025546    -0.183199    -2.189584
 H    -7.988301     1.364194    -1.983617
 H    -8.311441     2.668342     0.111021
 H    -6.697286     2.434246     1.987614
 H    -4.749507     0.895851     1.767312
 H    -2.614722    -1.474597     3.533659
 H    -2.119465     0.168389     3.136290
 H    -0.982821    -0.889617     5.212385
 H     0.131026    -0.204098     4.031454
 H     0.816320    -2.509010     4.830147
 H    -0.685591    -3.150842     4.159929
 H     1.711276    -4.326342     1.715120
 H     1.634716    -4.394797     3.482832
 H     0.160548    -4.673344     2.528820
 H     2.632398    -1.960186     1.686180
 H     2.772855    -2.176676     3.449243
 H     1.962542    -0.736859     2.770532


  NORMALMODES   306
Rh    -0.01   0.07  -0.03
 N    -0.01   0.02  -0.01
 C    -0.01  -0.04  -0.05
 O    -0.01   0.01   0.01
 O     0.02  -0.01  -0.00
 C    -0.02  -0.11  -0.11
 C     0.01   0.07  -0.07
 C    -0.07  -0.40  -0.22
 C    -0.01  -0.13  -0.06
 C     0.02   0.06  -0.02
 C     0.00   0.07  -0.03
 H    -0.01  -0.24  -0.05
 H     0.03   0.14   0.01
 H    -0.01   0.13  -0.01
 H     0.02   0.18  -0.07
 C     0.09   0.02   0.21
 C     0.09   0.02   0.40
 H     0.10  -0.32   0.16
 C    -0.02  -0.11   0.06
 H    -0.00  -0.13   0.19
 C    -0.01   0.00   0.00
 O    -0.01  -0.00  -0.00
 O    -0.00   0.00   0.00
 C    -0.00   0.00   0.00
 C     0.00   0.00  -0.00
 H     0.00  -0.00  -0.00
 H     0.00   0.00   0.00
 H    -0.00  -0.00  -0.00
 C    -0.00  -0.00   0.00
 H    -0.00  -0.00   0.00
 H    -0.00  -0.00  -0.00
 H    -0.00  -0.00   0.00
 C    -0.00   0.00  -0.00
 H     0.00   0.00   0.00
 H    -0.00   0.00  -0.00
 H    -0.00  -0.00   0.00
 H     0.09  -0.07   0.16
 C     0.00  -0.01  -0.01
 H    -0.03  -0.12   0.05
 H    -0.09  -0.22   0.07
 C    -0.01  -0.02  -0.03
 H     0.01   0.00   0.00
 H     0.01   0.02  -0.00
 C    -0.01  -0.02  -0.02
 H    -0.01  -0.01  -0.03
 H    -0.01  -0.02  -0.02
 H    -0.01  -0.02  -0.02
 H    -0.01  -0.02  -0.02
 H    -0.01  -0.02  -0.02
 C    -0.00  -0.02   0.01
 C     0.02   0.02   0.02
 C     0.01   0.01   0.01
 C    -0.00   0.00   0.00
 C    -0.00   0.00   0.00
 C    -0.00   0.00   0.00
 C    -0.00   0.00   0.00
 C    -0.00   0.01   0.00
 C     0.03   0.06   0.01
 C    -0.00   0.02   0.01
 O    -0.01   0.00   0.01
 C    -0.00  -0.00   0.00
 O     0.00  -0.01   0.01
 C    -0.00  -0.00   0.00
 C    -0.00  -0.00  -0.00
 C    -0.00   0.00  -0.00
 C    -0.00   0.00  -0.00
 C    -0.00   0.00  -0.00
 C    -0.00  -0.00  -0.00
 C     0.01   0.00   0.00
 C     0.01  -0.00   0.00
 C    -0.00  -0.01   0.01
 C    -0.00  -0.01   0.01
 C     0.00  -0.01   0.01
 C     0.00  -0.01   0.01
 C     0.00  -0.01   0.01
 H     0.01  -0.00  -0.00
 H    -0.00   0.00   0.01
 H    -0.00   0.00  -0.00
 H    -0.00   0.00   0.00
 H    -0.00   0.00   0.00
 H    -0.00   0.00   0.00
 H    -0.00   0.00   0.00
 H    -0.00   0.00   0.00
 H    -0.01   0.01   0.00
 H    -0.00   0.01   0.00
 H    -0.00   0.01   0.00
 H     0.05   0.08   0.00
 H     0.00   0.00  -0.00
 H     0.00   0.00  -0.00
 H    -0.00   0.00  -0.00
 H    -0.00   0.00  -0.00
 H    -0.00  -0.00  -0.00
 H     0.00   0.00  -0.01
 H     0.01  -0.00   0.00
 H    -0.02  -0.03   0.01
 H     0.00  -0.01   0.05
 H    -0.00  -0.01   0.01
 H     0.00  -0.01   0.00
 H     0.00  -0.00   0.00
 H     0.01  -0.01   0.00
 H     0.01  -0.01   0.01
 H    -0.01   0.00   0.00
 H     0.01  -0.01  -0.00
 H     0.00  -0.01   0.02
     -307.9044
