# Supplementary material for: Enantiospecific Synthesis of Planar Chiral Rhodium and Iridium Cyclopentadienyl Complexes: Enabling Streamlined and Computer-Guided Access to Highly Selective Catalysts for Asymmetric C–H Functionalizations
Source: J Am Chem Soc. 2024 Dec 6;146(50):34786–95. doi: 10.1021/jacs.4c13279 (PMC11664503; doi:10.1021/jacs.4c13279)
Supplement: Supplementary file 2 — ja4c13279_si_002.zip [file ja4c13279_si_002.zip › Rh Cartesian Coordinates and Computed Data/rh2-hexene-3us-3.xyz]

 104
scf done:    -2248.141218
Rh     0.266421    -0.599117     0.371219
 N     1.810084     0.659940     0.709912
 C     2.842748     0.296618     1.503754
 O     2.081138     1.713604    -0.137200
 O     3.923749     0.857028     1.601600
 C     2.455284    -0.948670     2.231427
 C     3.431133    -1.717561     2.854194
 C     1.106403    -1.374469     2.186789
 C     0.792323    -2.607435     2.776217
 C     1.777639    -3.386159     3.382294
 C     3.099232    -2.942761     3.432508
 H    -0.245585    -2.946101     2.797926
 H     1.501570    -4.342713     3.833687
 H     3.866126    -3.550004     3.918375
 H     4.454547    -1.333396     2.848365
 C    -0.787804     0.755053     1.541182
 C    -0.249583    -0.158316     2.538098
 H    -0.280184     1.724129     1.513339
 C    -2.270158     0.838219     1.317383
 H     0.394567     0.324955     3.280047
 H    -0.981842    -0.829883     2.998772
 C     1.969863     2.933393     0.433437
 O     1.551023     3.150804     1.536566
 O     2.379080     3.800118    -0.472558
 C     2.411940     5.224814    -0.178752
 C     2.958077     5.821202    -1.466130
 H     3.035649     6.914073    -1.375177
 H     2.295708     5.583708    -2.311197
 H     3.955720     5.413508    -1.683568
 C     3.357031     5.486522     0.986019
 H     2.972892     5.044509     1.913823
 H     3.472742     6.570866     1.130261
 H     4.347285     5.056506     0.775316
 C     1.001030     5.728161     0.096839
 H     1.014351     6.823123     0.201272
 H     0.334453     5.470698    -0.740097
 H     0.600235     5.291119     1.019980
 C    -3.014951     1.583924     2.424313
 H    -2.453759     1.376819     0.375065
 H    -2.706464    -0.166228     1.203187
 C    -4.506606     1.707559     2.141757
 H    -2.861067     1.066757     3.388725
 H    -2.573429     2.588683     2.548451
 C    -5.269786     2.461274     3.218081
 H    -4.649812     2.203351     1.165336
 H    -4.935141     0.697026     2.018566
 H    -6.342416     2.530750     2.980749
 H    -4.887389     3.488190     3.333890
 H    -5.176793     1.965516     4.197930
 C     0.598040    -2.461564    -0.943393
 C     1.089497    -1.287849    -1.557618
 C     2.474152    -0.925355    -2.001017
 C     3.635202    -1.565040    -1.242027
 C     4.908143    -0.751925    -1.503927
 C     4.932497    -0.186207    -2.934080
 C     4.155416    -1.082254    -3.894651
 C     2.667334    -1.157885    -3.512121
 C    -0.030154    -0.377644    -1.748043
 C    -1.194277    -1.042717    -1.277592
 O    -2.501994    -0.679093    -1.343592
 C    -2.906518     0.524320    -1.821134
 O    -2.165066     1.334519    -2.307080
 C    -4.365856     0.715448    -1.639502
 C    -5.202217    -0.276763    -1.115799
 C    -6.554759    -0.012455    -0.923732
 C    -7.075620     1.239971    -1.249270
 C    -6.244826     2.228875    -1.778051
 C    -4.893747     1.967245    -1.975974
 C    -0.818116    -2.290405    -0.692902
 C    -1.738349    -3.414352    -0.261647
 C    -2.711808    -2.979946     0.834258
 C    -2.537100    -3.864467    -1.496844
 C    -0.892936    -4.591375     0.263493
 C     0.339550    -4.900017    -0.572839
 C     1.313204    -3.725180    -0.579720
 H     2.551205     0.158977    -1.825402
 H     3.773090    -2.603508    -1.585746
 H     3.428257    -1.620881    -0.164604
 H     5.789372    -1.391349    -1.333122
 H     4.968257     0.067486    -0.770126
 H     4.486598     0.822903    -2.946137
 H     5.970415    -0.058946    -3.279070
 H     4.261202    -0.731197    -4.933148
 H     4.597944    -2.092758    -3.871264
 H     2.084758    -0.406377    -4.070011
 H     2.252740    -2.141133    -3.792867
 H     0.009081     0.586929    -2.242111
 H    -4.788640    -1.251934    -0.857735
 H    -7.206616    -0.786892    -0.513645
 H    -8.136797     1.446541    -1.090871
 H    -6.653681     3.208735    -2.034203
 H    -4.219591     2.723846    -2.382090
 H    -2.170168    -2.608378     1.715915
 H    -3.376203    -2.176589     0.489615
 H    -3.335941    -3.831572     1.147316
 H    -3.144824    -3.040589    -1.897255
 H    -1.872519    -4.210162    -2.302222
 H    -3.212503    -4.693236    -1.231658
 H    -1.545964    -5.476840     0.332181
 H    -0.565596    -4.366714     1.290314
 H     0.843434    -5.794730    -0.175821
 H     0.045643    -5.145267    -1.607711
 H     2.133284    -3.908192    -1.286240
 H     1.775419    -3.622242     0.416914


  NORMALMODES   306
Rh    -0.02   0.02  -0.07
 N    -0.01   0.01  -0.02
 C    -0.05   0.04   0.03
 O     0.01   0.01  -0.01
 O    -0.02  -0.01   0.02
 C    -0.12   0.09   0.10
 C    -0.07   0.01  -0.08
 C    -0.22   0.24   0.38
 C    -0.07   0.07   0.14
 C    -0.02  -0.01  -0.06
 C    -0.03  -0.00  -0.08
 H    -0.08   0.09   0.26
 H     0.01  -0.06  -0.14
 H     0.00  -0.02  -0.15
 H    -0.06  -0.02  -0.20
 C     0.13  -0.16   0.01
 C     0.22  -0.21   0.14
 H     0.07  -0.12   0.14
 C     0.09  -0.07   0.08
 H    -0.22   0.13   0.32
 H     0.05  -0.03   0.15
 C     0.00   0.00  -0.00
 O     0.01   0.00  -0.00
 O     0.00   0.01  -0.00
 C     0.00   0.00  -0.00
 C     0.00   0.00  -0.00
 H     0.00   0.00  -0.00
 H     0.00   0.00  -0.00
 H     0.00   0.00  -0.00
 C     0.00   0.00  -0.00
 H    -0.00   0.00  -0.00
 H     0.00   0.00   0.00
 H     0.00   0.00  -0.00
 C    -0.00   0.00  -0.00
 H    -0.00   0.00   0.00
 H     0.00   0.00  -0.00
 H    -0.00  -0.00  -0.00
 C     0.05  -0.02   0.03
 H     0.14  -0.07   0.07
 H     0.04  -0.05   0.06
 C     0.05  -0.02  -0.00
 H     0.01   0.01   0.06
 H     0.05  -0.02   0.01
 C     0.03  -0.01  -0.02
 H     0.07  -0.02  -0.01
 H     0.05  -0.01  -0.00
 H     0.03  -0.01  -0.04
 H     0.02  -0.01  -0.01
 H     0.01  -0.01  -0.01
 C     0.02  -0.02  -0.04
 C     0.01  -0.04  -0.04
 C     0.01  -0.01  -0.02
 C     0.00  -0.00  -0.01
 C     0.00   0.00  -0.00
 C     0.00   0.00  -0.00
 C     0.01   0.00  -0.01
 C     0.01  -0.00  -0.01
 C     0.02  -0.00   0.03
 C    -0.00  -0.01   0.00
 O    -0.00  -0.00   0.00
 C     0.00  -0.00   0.01
 O     0.00  -0.00   0.00
 C     0.00   0.00   0.00
 C     0.00   0.00   0.00
 C     0.00   0.00  -0.00
 C     0.00   0.00  -0.00
 C     0.00  -0.00  -0.00
 C     0.00  -0.00   0.00
 C     0.01   0.00  -0.01
 C     0.01   0.00   0.00
 C     0.00   0.00  -0.00
 C     0.01  -0.00   0.00
 C     0.01   0.01   0.01
 C     0.00  -0.01   0.00
 C     0.01  -0.01  -0.00
 H    -0.01  -0.01  -0.01
 H     0.01  -0.00   0.00
 H    -0.01   0.01  -0.01
 H     0.00   0.00   0.00
 H    -0.00   0.00  -0.00
 H    -0.00   0.00  -0.00
 H     0.01   0.01   0.00
 H     0.02   0.00  -0.01
 H     0.01   0.00  -0.00
 H     0.01   0.00  -0.01
 H     0.01   0.00  -0.02
 H     0.02  -0.00   0.03
 H     0.00   0.00   0.00
 H     0.00   0.00  -0.00
 H     0.00   0.00  -0.00
 H     0.00  -0.00  -0.00
 H     0.00  -0.00   0.00
 H     0.00   0.01  -0.00
 H     0.00   0.00  -0.01
 H     0.01   0.00   0.00
 H     0.00  -0.00   0.01
 H     0.01   0.00   0.00
 H     0.01  -0.00   0.01
 H     0.00   0.01   0.02
 H     0.01   0.02   0.01
 H    -0.01  -0.01   0.00
 H    -0.00  -0.00   0.01
 H     0.02  -0.03   0.02
 H    -0.01  -0.00   0.01
     -289.2820
