# Supplementary material for: Enantiospecific Synthesis of Planar Chiral Rhodium and Iridium Cyclopentadienyl Complexes: Enabling Streamlined and Computer-Guided Access to Highly Selective Catalysts for Asymmetric C–H Functionalizations
Source: J Am Chem Soc. 2024 Dec 6;146(50):34786–95. doi: 10.1021/jacs.4c13279 (PMC11664503; doi:10.1021/jacs.4c13279)
Supplement: Supplementary file 2 — ja4c13279_si_002.zip [file ja4c13279_si_002.zip › Rh Cartesian Coordinates and Computed Data/rh1-styrene-4us-1.xyz]

  96
scf done:    -2243.339335
 C     0.395996    -1.109963    -1.679169
 C     0.973575    -1.723922    -0.012051
Rh    -0.153917     0.130474     0.247639
 N    -1.582537    -1.306454     0.444390
 C    -1.270420    -2.601921     0.679515
 O    -2.921324    -1.012736     0.599716
 O    -2.042982    -3.507990     0.944009
 C     0.215887    -2.736804     0.617983
 C     0.833425    -3.788264     1.286465
 C     2.368846    -1.781290     0.109202
 C     2.984469    -2.816358     0.809980
 C     2.223109    -3.835337     1.383853
 H     2.992593    -1.029854    -0.374464
 H     4.074956    -2.834743     0.882499
 H     2.711437    -4.657991     1.911511
 H     0.189974    -4.543444     1.745004
 C    -0.567867    -0.003270    -1.743702
 H    -1.597068    -0.304581    -1.945614
 H    -0.248734     0.894407    -2.282152
 H    -0.093030    -2.070092    -1.873854
 C     1.663062    -0.959997    -2.458035
 C    -3.694490    -1.301410    -0.466488
 O    -3.308913    -1.755891    -1.507846
 O    -4.923553    -0.950043    -0.134026
 C    -6.032402    -1.159668    -1.053158
 C    -6.187330    -2.647850    -1.334222
 H    -5.317692    -3.039073    -1.877187
 H    -6.293868    -3.204019    -0.391272
 H    -7.089033    -2.817177    -1.940963
 C    -7.222107    -0.625507    -0.271810
 H    -8.143723    -0.736190    -0.860785
 H    -7.338419    -1.175998     0.672659
 H    -7.081555     0.439559    -0.035740
 C    -5.815098    -0.352934    -2.327121
 H    -6.713337    -0.416089    -2.958808
 H    -5.641235     0.706525    -2.085438
 H    -4.957324    -0.733589    -2.894998
 C     2.323700     0.267651    -2.565102
 C     3.528888     0.368990    -3.255355
 C     4.084928    -0.755746    -3.863421
 C     2.227073    -2.082308    -3.073647
 C     3.424417    -1.980894    -3.777330
 H     1.906914     1.155219    -2.086928
 H     4.033811     1.335826    -3.312965
 H     5.030857    -0.677729    -4.404443
 H     1.724864    -3.049421    -2.984824
 H     3.848792    -2.867252    -4.254949
 C    -0.659224     1.213246     2.092179
 C    -0.746378     2.098711     0.944868
 C    -1.932828     2.935240     0.547162
 C    -3.169303     2.112706     0.171531
 C    -4.359468     3.000307    -0.166409
 C    -4.023532     3.978860    -1.284264
 C    -2.789427     4.801973    -0.933360
 C    -1.599538     3.917834    -0.577063
 C     0.577947     2.198954     0.400596
 C     1.430224     1.379869     1.197502
 O     2.766093     1.154600     1.108915
 C     3.573308     1.782906     0.220764
 O     3.209688     2.670957    -0.503725
 C     4.941776     1.217638     0.252998
 C     5.297843     0.166495     1.107004
 C     6.591447    -0.344865     1.069437
 C     7.529441     0.189083     0.185539
 C     7.177326     1.240733    -0.661844
 C     5.886526     1.755177    -0.628490
 C     0.682044     0.772623     2.253021
 C     1.141652    -0.165707     3.318340
 C    -0.065132    -0.849186     3.959081
 C    -1.157549     0.159898     4.299921
 C    -1.742091     0.816143     3.047651
 H    -2.198130     3.536041     1.441116
 H    -3.430952     1.408439     0.971220
 H    -2.906378     1.491564    -0.701901
 H    -5.221750     2.372307    -0.442069
 H    -4.665086     3.563533     0.734191
 H    -4.879303     4.640543    -1.494901
 H    -3.830367     3.412266    -2.213359
 H    -3.023160     5.454630    -0.072647
 H    -2.521877     5.473279    -1.765176
 H    -0.738122     4.543199    -0.292997
 H    -1.290820     3.340194    -1.467245
 H     0.900060     2.821056    -0.425847
 H     4.554824    -0.247237     1.789586
 H     6.870327    -1.165971     1.733631
 H     8.543447    -0.217053     0.157275
 H     7.913934     1.658728    -1.351460
 H     5.583405     2.576771    -1.280317
 H     1.710770     0.395638     4.081896
 H     1.834069    -0.909419     2.892891
 H     0.252024    -1.391200     4.862777
 H    -0.467397    -1.603278     3.262111
 H    -1.966671    -0.327679     4.864215
 H    -0.736069     0.935837     4.963827
 H    -2.438055     0.126367     2.546683
 H    -2.332315     1.708786     3.314095


  NORMALMODES   282
 C    -0.17   0.26  -0.23
 C    -0.00   0.13   0.47
Rh     0.04  -0.06  -0.05
 N     0.02  -0.01  -0.00
 C     0.01  -0.01   0.07
 O     0.02   0.00  -0.01
 O    -0.02   0.00   0.02
 C     0.01  -0.01   0.16
 C     0.02  -0.11  -0.01
 C    -0.00   0.05   0.16
 C     0.02  -0.07  -0.02
 C     0.03  -0.08  -0.03
 H    -0.04   0.13   0.24
 H     0.03  -0.12  -0.11
 H     0.05  -0.11  -0.09
 H     0.05  -0.19  -0.10
 C    -0.10   0.13  -0.16
 H    -0.15   0.18   0.02
 H    -0.15   0.25   0.02
 H    -0.05   0.12   0.26
 C    -0.04   0.08   0.00
 C     0.01   0.00  -0.00
 O     0.01   0.01  -0.01
 O     0.01  -0.00   0.00
 C     0.00  -0.00   0.00
 C     0.00  -0.00   0.00
 H     0.00  -0.00   0.00
 H     0.00  -0.00   0.00
 H     0.00   0.00   0.00
 C     0.00  -0.00   0.00
 H     0.00  -0.00   0.00
 H     0.00  -0.00   0.00
 H     0.00   0.00   0.00
 C     0.00  -0.00   0.00
 H    -0.00   0.00   0.00
 H     0.00  -0.00   0.00
 H    -0.00  -0.00  -0.00
 C     0.01   0.05  -0.01
 C     0.01   0.01   0.00
 C    -0.02  -0.02   0.02
 C    -0.05   0.04   0.05
 C    -0.04   0.00   0.05
 H     0.03   0.07  -0.03
 H     0.04  -0.01  -0.00
 H    -0.01  -0.05   0.02
 H    -0.07   0.05   0.06
 H    -0.06  -0.02   0.07
 C    -0.02  -0.00  -0.04
 C    -0.00   0.02   0.01
 C    -0.01   0.01   0.00
 C    -0.00   0.01   0.00
 C    -0.00   0.00  -0.00
 C    -0.00   0.00  -0.00
 C    -0.00   0.00  -0.00
 C    -0.00   0.01   0.00
 C    -0.01  -0.01  -0.01
 C     0.01  -0.01  -0.02
 O     0.01   0.01   0.00
 C     0.00   0.00   0.00
 O    -0.00   0.00  -0.00
 C     0.00   0.00   0.00
 C     0.00   0.00   0.00
 C     0.00   0.00  -0.00
 C     0.00  -0.00  -0.00
 C     0.00   0.00  -0.00
 C     0.00   0.00   0.00
 C    -0.01  -0.03  -0.05
 C    -0.01  -0.01  -0.03
 C    -0.00   0.00  -0.01
 C     0.00   0.01  -0.01
 C    -0.00  -0.00  -0.02
 H    -0.02   0.02  -0.00
 H     0.00   0.01   0.00
 H    -0.00   0.01   0.00
 H    -0.00   0.00  -0.00
 H    -0.00   0.00  -0.00
 H    -0.00   0.00  -0.00
 H    -0.00   0.00  -0.00
 H    -0.00   0.00  -0.00
 H    -0.00   0.00  -0.00
 H    -0.00   0.01  -0.00
 H    -0.00   0.01   0.00
 H    -0.01  -0.01  -0.01
 H     0.00  -0.00  -0.00
 H    -0.00  -0.00  -0.00
 H     0.00  -0.00  -0.00
 H     0.00  -0.00  -0.00
 H     0.00   0.00   0.00
 H    -0.02   0.03  -0.05
 H    -0.00  -0.01  -0.01
 H     0.01   0.02  -0.00
 H    -0.01  -0.01   0.01
 H     0.00   0.01  -0.00
 H     0.00   0.01  -0.02
 H    -0.01  -0.01  -0.00
 H    -0.00  -0.00  -0.02
     -289.4536
