# Supplementary material for: Enantiospecific Synthesis of Planar Chiral Rhodium and Iridium Cyclopentadienyl Complexes: Enabling Streamlined and Computer-Guided Access to Highly Selective Catalysts for Asymmetric C–H Functionalizations
Source: J Am Chem Soc. 2024 Dec 6;146(50):34786–95. doi: 10.1021/jacs.4c13279 (PMC11664503; doi:10.1021/jacs.4c13279)
Supplement: Supplementary file 2 — ja4c13279_si_002.zip [file ja4c13279_si_002.zip › Rh Cartesian Coordinates and Computed Data/rh2-styrene-3ds-1.xyz]

 102
scf done:    -2321.905601
Rh     1.258415    -0.000840    -0.746206
 N    -0.006910    -1.567031    -0.573887
 C     0.424122    -2.844608    -0.493747
 O    -1.373662    -1.423175    -0.495126
 O    -0.262857    -3.834941    -0.294556
 C     1.910398    -2.847580    -0.626321
 C     2.641617    -3.937620    -0.168146
 C     2.556775    -1.684317    -1.101412
 C     3.956242    -1.637477    -1.036630
 C     4.685097    -2.718371    -0.543535
 C     4.033983    -3.880684    -0.127667
 H     4.489773    -0.756449    -1.403738
 H     5.775413    -2.655356    -0.499546
 H     4.610808    -4.731733     0.241171
 H     2.082484    -4.807680     0.185405
 C     0.808640    -0.066808    -2.796952
 C     1.984120    -0.917187    -2.697231
 C    -0.519755    -0.559634    -3.214966
 H     1.013185     0.953369    -3.131987
 H     1.873011    -1.915778    -3.129697
 H     2.915824    -0.447748    -3.025672
 C    -0.799076    -1.913549    -3.451536
 C    -2.081897    -2.332610    -3.784927
 C    -3.118334    -1.408259    -3.907805
 C    -1.570089     0.360136    -3.358251
 C    -2.852871    -0.055696    -3.701008
 H    -0.015948    -2.666390    -3.345969
 H    -2.274527    -3.396669    -3.939095
 H    -4.126560    -1.741583    -4.164541
 H    -1.379983     1.418036    -3.172082
 H    -3.652070     0.683660    -3.800723
 C    -1.873943    -1.592276     0.747655
 O    -1.232798    -1.586115     1.765495
 O    -3.178479    -1.712729     0.614195
 C    -4.017276    -2.058278     1.754551
 C    -5.393937    -2.200405     1.125659
 H    -5.382278    -2.981594     0.352153
 H    -5.699447    -1.252190     0.661090
 H    -6.133740    -2.471592     1.892390
 C    -3.548503    -3.382851     2.341646
 H    -3.482381    -4.145124     1.551499
 H    -4.268536    -3.724012     3.099931
 H    -2.561269    -3.283003     2.809537
 C    -4.003797    -0.931917     2.778301
 H    -4.697897    -1.174286     3.596664
 H    -3.000279    -0.794740     3.200260
 H    -4.331670     0.011290     2.318891
 C     2.546968     1.655119     0.048771
 C     2.255677     0.744568     1.138768
 C     3.299026     0.054066     1.966102
 C     3.784446     0.997266     3.084074
 C     2.775751     1.110911     4.220281
 C     2.480071    -0.259033     4.820847
 C     1.962645    -1.230211     3.765805
 C     2.880758    -1.303781     2.547250
 C     0.851508     0.696786     1.265831
 C     0.279375     1.585856     0.284012
 O    -1.055741     1.802560     0.104589
 C    -1.794071     2.265913     1.147020
 O    -1.303762     2.702320     2.152180
 C    -3.240262     2.161134     0.850256
 C    -4.138542     2.787830     1.721693
 C    -5.506293     2.686065     1.495315
 C    -5.978086     1.954045     0.403004
 C    -5.082813     1.322969    -0.460519
 C    -3.711750     1.422750    -0.242184
 C     1.330299     2.238653    -0.424023
 C     1.285076     3.489870    -1.268567
 C     1.069804     4.647331    -0.274606
 C     0.152300     3.525184    -2.292251
 C     2.636523     3.637435    -1.990109
 C     3.841465     3.477838    -1.072517
 C     3.897186     2.085945    -0.447173
 H     4.148285    -0.135112     1.290035
 H     4.013376     1.992380     2.667828
 H     4.733850     0.597549     3.482713
 H     1.840307     1.562071     3.843120
 H     3.158611     1.797089     4.992934
 H     3.409776    -0.660690     5.264795
 H     1.755664    -0.170620     5.646402
 H     1.860131    -2.240057     4.194220
 H     0.942740    -0.945181     3.465784
 H     3.807925    -1.826341     2.839617
 H     2.421065    -1.916264     1.758506
 H     0.264420     0.050482     1.913626
 H    -3.740456     3.342411     2.573918
 H    -6.210267     3.174431     2.172747
 H    -7.053765     1.870392     0.228970
 H    -5.449812     0.735948    -1.305329
 H    -3.009216     0.906398    -0.898213
 H     1.095471     5.612632    -0.804757
 H     1.835786     4.662853     0.513412
 H     0.095027     4.554693     0.226047
 H    -0.821138     3.326358    -1.824177
 H     0.111779     4.520013    -2.761670
 H     0.305587     2.790440    -3.093211
 H     2.689042     2.880737    -2.793870
 H     2.662215     4.620490    -2.487815
 H     3.804872     4.239660    -0.276922
 H     4.769494     3.668673    -1.632996
 H     4.266034     1.365133    -1.195124
 H     4.625925     2.059523     0.377197


  NORMALMODES   300
Rh     0.05  -0.05  -0.03
 N     0.01  -0.01  -0.01
 C     0.01  -0.01   0.06
 O     0.01   0.00  -0.01
 O    -0.02  -0.00   0.01
 C     0.01  -0.02   0.15
 C     0.03  -0.08  -0.02
 C     0.00   0.07   0.48
 C    -0.00   0.03   0.17
 C     0.02  -0.05  -0.03
 C     0.02  -0.06  -0.03
 H    -0.02   0.09   0.28
 H     0.02  -0.08  -0.12
 H     0.04  -0.08  -0.10
 H     0.05  -0.14  -0.12
 C    -0.08   0.12  -0.16
 C    -0.13   0.30  -0.14
 C    -0.06   0.04  -0.04
 H    -0.22   0.22   0.09
 H    -0.01   0.09   0.35
 H    -0.02   0.21   0.08
 C    -0.01   0.02  -0.01
 C    -0.00   0.00   0.01
 C    -0.02  -0.01   0.00
 C    -0.06   0.02  -0.01
 C    -0.05  -0.01  -0.01
 H     0.01   0.05  -0.02
 H     0.01  -0.00   0.01
 H    -0.01  -0.03   0.00
 H    -0.07   0.02  -0.02
 H    -0.07  -0.02  -0.01
 C     0.00   0.00  -0.00
 O     0.00   0.00  -0.00
 O     0.00   0.00  -0.00
 C     0.00   0.00  -0.00
 C     0.00   0.00  -0.00
 H     0.00  -0.00  -0.00
 H     0.00   0.00  -0.00
 H     0.00   0.00  -0.00
 C     0.00   0.00  -0.00
 H     0.00  -0.00  -0.00
 H     0.00   0.00  -0.00
 H     0.00  -0.00  -0.00
 C     0.00   0.00  -0.00
 H     0.00  -0.00  -0.00
 H     0.00   0.00  -0.00
 H     0.00   0.00  -0.00
 C     0.01  -0.01  -0.01
 C     0.01  -0.01  -0.04
 C    -0.00  -0.00  -0.01
 C    -0.01   0.00  -0.01
 C    -0.00   0.00  -0.01
 C    -0.00   0.00  -0.00
 C    -0.00   0.00  -0.00
 C    -0.00   0.00  -0.00
 C    -0.01  -0.02  -0.05
 C    -0.00   0.03   0.01
 O    -0.01   0.01  -0.00
 C    -0.00   0.00   0.00
 O    -0.00   0.00   0.00
 C    -0.00   0.00   0.00
 C    -0.00   0.00   0.00
 C    -0.00   0.00   0.00
 C    -0.00   0.00  -0.00
 C    -0.00  -0.00   0.00
 C    -0.00   0.00   0.00
 C    -0.01  -0.00  -0.00
 C    -0.00  -0.00  -0.00
 C     0.00  -0.00   0.00
 C    -0.01   0.02   0.00
 C    -0.00  -0.00  -0.00
 C    -0.00   0.01  -0.00
 C     0.01   0.01  -0.00
 H     0.00  -0.01  -0.00
 H    -0.01   0.00  -0.01
 H    -0.01   0.00  -0.02
 H    -0.01   0.00   0.00
 H     0.00   0.00  -0.01
 H     0.00   0.00  -0.00
 H     0.00   0.00   0.00
 H    -0.00   0.00  -0.00
 H    -0.00   0.01   0.00
 H     0.00   0.01   0.00
 H     0.00  -0.01   0.01
 H    -0.01  -0.03  -0.05
 H    -0.00   0.00   0.00
 H    -0.00  -0.00  -0.00
 H    -0.00  -0.00  -0.00
 H    -0.00  -0.00   0.00
 H    -0.00  -0.00   0.00
 H     0.01  -0.00   0.01
 H    -0.00  -0.01   0.01
 H    -0.00   0.00  -0.00
 H    -0.00  -0.00  -0.00
 H    -0.01   0.03   0.03
 H    -0.01   0.05  -0.03
 H     0.00  -0.00  -0.00
 H    -0.00  -0.00  -0.00
 H    -0.00   0.01  -0.00
 H    -0.00   0.01  -0.00
 H     0.02   0.01  -0.00
 H     0.00   0.01   0.00
     -305.5390
