# Supplementary material for: Enantiospecific Synthesis of Planar Chiral Rhodium and Iridium Cyclopentadienyl Complexes: Enabling Streamlined and Computer-Guided Access to Highly Selective Catalysts for Asymmetric C–H Functionalizations
Source: J Am Chem Soc. 2024 Dec 6;146(50):34786–95. doi: 10.1021/jacs.4c13279 (PMC11664503; doi:10.1021/jacs.4c13279)
Supplement: Supplementary file 2 — ja4c13279_si_002.zip [file ja4c13279_si_002.zip › Rh Cartesian Coordinates and Computed Data/rh1-styrene-3dr-4.xyz]

  96
scf done:    -2243.340203
Rh     0.236026    -0.879466     0.320072
 N     0.957586     0.846570     1.116958
 C     0.247267     1.557312     2.017907
 O     2.123943     1.451138     0.694422
 O     0.528667     2.663309     2.463485
 C    -0.992018     0.804583     2.351670
 C    -2.073126     1.461415     2.931639
 C    -1.072452    -0.556042     1.991294
 C    -2.292905    -1.216958     2.195467
 C    -3.382961    -0.552242     2.749640
 C    -3.274326     0.785537     3.135328
 H    -2.382264    -2.279541     1.956635
 H    -4.323476    -1.089313     2.894184
 H    -4.127698     1.297130     3.586314
 H    -1.941668     2.513070     3.199092
 C     1.500179    -1.952189     1.609644
 C     0.339187    -1.684260     2.445008
 C     2.866730    -1.510560     1.944418
 H     1.501611    -2.950252     1.156172
 H     0.556539    -1.108268     3.349741
 H    -0.271106    -2.564821     2.660372
 C     3.161743    -0.408113     2.761780
 C     4.478543    -0.049595     3.025938
 C     5.536304    -0.785673     2.492300
 C     3.943841    -2.257071     1.438349
 C     5.262222    -1.899725     1.700714
 H     2.358085     0.202389     3.173994
 H     4.679052     0.825622     3.647883
 H     6.569056    -0.494552     2.697289
 H     3.737368    -3.139745     0.826240
 H     6.079226    -2.496351     1.287589
 C     2.016859     2.614242     0.012222
 O     3.000199     3.255748    -0.228254
 O     0.776627     2.854533    -0.377619
 C     0.356348     4.187653    -0.787395
 C     0.943576     4.504271    -2.155144
 H     0.594288     5.492173    -2.490268
 H     0.625118     3.758075    -2.898892
 H     2.040343     4.514434    -2.108155
 C    -1.157512     4.052533    -0.845163
 H    -1.613385     5.004313    -1.153232
 H    -1.547039     3.774012     0.144725
 H    -1.455914     3.276840    -1.566509
 C     0.764690     5.201230     0.272291
 H     1.852602     5.344552     0.284826
 H     0.283856     6.167036     0.058356
 H     0.448649     4.845165     1.263338
 C     0.385324    -2.227262    -1.459464
 C     0.815261    -0.905985    -1.799707
 C     2.119457    -0.542116    -2.457914
 C     3.327263    -0.739348    -1.537029
 C     4.639041    -0.355468    -2.207650
 C     4.587678     1.068938    -2.746619
 C     3.419200     1.237285    -3.711061
 C     2.096544     0.866873    -3.052056
 C    -0.334194    -0.039055    -1.621552
 C    -1.420077    -0.819946    -1.194365
 O    -2.629162    -0.284360    -0.874607
 C    -3.760806    -0.801122    -1.413665
 O    -3.757115    -1.708102    -2.201993
 C    -4.962620    -0.101286    -0.906509
 C    -6.212917    -0.542083    -1.355493
 C    -7.370618     0.081835    -0.904780
 C    -7.282033     1.147622    -0.007256
 C    -6.036314     1.589316     0.439050
 C    -4.873828     0.968232    -0.007415
 C    -0.976177    -2.180998    -1.016771
 C    -1.753195    -3.413058    -0.685695
 C    -0.812778    -4.576188    -0.389892
 C     0.227320    -4.725260    -1.496120
 C     1.150007    -3.509277    -1.584916
 H     2.233890    -1.248276    -3.305663
 H     3.182480    -0.130668    -0.631871
 H     3.366709    -1.783895    -1.196717
 H     4.852442    -1.053704    -3.038688
 H     5.462146    -0.467752    -1.483952
 H     5.535509     1.328186    -3.245373
 H     4.466097     1.773773    -1.905641
 H     3.368951     2.273874    -4.081526
 H     3.578651     0.596305    -4.597839
 H     1.883611     1.591590    -2.252873
 H     1.268534     0.952200    -3.775605
 H    -0.353757     1.038647    -1.761486
 H    -6.250797    -1.376987    -2.058167
 H    -8.347225    -0.261394    -1.253276
 H    -8.192324     1.638085     0.346381
 H    -5.968804     2.422729     1.141932
 H    -3.895705     1.299651     0.342336
 H    -2.389203    -3.646519    -1.555990
 H    -2.449516    -3.232020     0.145470
 H    -0.306173    -4.414197     0.578836
 H    -1.394766    -5.504490    -0.286523
 H     0.829486    -5.633824    -1.344039
 H    -0.299874    -4.857820    -2.456823
 H     1.924951    -3.566033    -0.803518
 H     1.699550    -3.505555    -2.540651


  NORMALMODES   282
Rh     0.04   0.01  -0.07
 N     0.01  -0.00  -0.02
 C     0.04  -0.04   0.02
 O     0.01   0.01  -0.00
 O    -0.01  -0.02   0.01
 C     0.09  -0.10   0.09
 C     0.04  -0.04  -0.08
 C     0.22  -0.23   0.38
 C     0.08  -0.09   0.15
 C     0.02  -0.02  -0.06
 C     0.02  -0.02  -0.08
 H     0.09  -0.12   0.28
 H    -0.01   0.01  -0.14
 H     0.01   0.02  -0.15
 H     0.02  -0.01  -0.20
 C    -0.15   0.15  -0.00
 C    -0.22   0.21   0.15
 C    -0.09   0.02   0.03
 H    -0.18   0.05   0.20
 H     0.11  -0.07   0.26
 H     0.08   0.03   0.29
 C    -0.02   0.02   0.02
 C    -0.01  -0.00   0.00
 C    -0.03  -0.02  -0.01
 C    -0.09   0.00   0.02
 C    -0.07  -0.01  -0.00
 H     0.00   0.04   0.04
 H     0.01  -0.01   0.00
 H    -0.02  -0.03  -0.03
 H    -0.10   0.00   0.03
 H    -0.09  -0.03  -0.02
 C     0.00   0.01  -0.00
 O     0.00   0.01  -0.00
 O     0.00   0.00   0.00
 C     0.00   0.00   0.00
 C    -0.00   0.00  -0.00
 H    -0.00   0.00  -0.00
 H    -0.00   0.00   0.00
 H    -0.00   0.00  -0.00
 C     0.00   0.00  -0.00
 H    -0.00  -0.00  -0.00
 H    -0.00   0.00  -0.00
 H     0.00  -0.00   0.00
 C    -0.00   0.00  -0.00
 H    -0.00   0.00  -0.00
 H    -0.00   0.00   0.00
 H     0.00   0.00  -0.00
 C    -0.01  -0.00  -0.00
 C    -0.01   0.02   0.02
 C    -0.01   0.01   0.01
 C    -0.00   0.00   0.00
 C    -0.00  -0.00  -0.00
 C    -0.00  -0.00   0.00
 C    -0.00  -0.00   0.00
 C    -0.00   0.00   0.00
 C    -0.04   0.01  -0.05
 C    -0.01   0.02  -0.03
 O    -0.01   0.00   0.01
 C    -0.00   0.00  -0.00
 O    -0.00   0.00  -0.00
 C    -0.01  -0.00  -0.00
 C    -0.01  -0.00   0.00
 C    -0.00  -0.00   0.00
 C    -0.00   0.00   0.00
 C    -0.00   0.00  -0.00
 C    -0.01   0.00  -0.01
 C     0.01   0.01  -0.01
 C     0.00   0.01   0.01
 C    -0.00   0.00   0.00
 C    -0.00   0.00   0.00
 C    -0.00   0.00   0.01
 H    -0.02  -0.00   0.01
 H     0.00  -0.00   0.01
 H    -0.00   0.00   0.00
 H    -0.01  -0.00  -0.00
 H    -0.00  -0.00  -0.00
 H    -0.00  -0.00  -0.00
 H     0.00  -0.00  -0.00
 H    -0.00  -0.00  -0.00
 H    -0.00  -0.00   0.00
 H    -0.00   0.01  -0.00
 H    -0.00   0.00   0.00
 H    -0.03   0.01  -0.06
 H    -0.00  -0.00   0.00
 H    -0.01   0.00   0.00
 H    -0.00   0.00   0.00
 H    -0.00   0.01  -0.01
 H    -0.00   0.01  -0.02
 H    -0.00   0.02   0.01
 H     0.01   0.02   0.02
 H     0.00   0.00   0.00
 H    -0.01   0.01   0.00
 H    -0.00   0.00   0.01
 H     0.00   0.00   0.00
 H    -0.01   0.01   0.02
 H     0.01   0.00   0.02
     -293.9139
