# Supplementary material for: Enantiospecific Synthesis of Planar Chiral Rhodium and Iridium Cyclopentadienyl Complexes: Enabling Streamlined and Computer-Guided Access to Highly Selective Catalysts for Asymmetric C–H Functionalizations
Source: J Am Chem Soc. 2024 Dec 6;146(50):34786–95. doi: 10.1021/jacs.4c13279 (PMC11664503; doi:10.1021/jacs.4c13279)
Supplement: Supplementary file 2 — ja4c13279_si_002.zip [file ja4c13279_si_002.zip › Rh Cartesian Coordinates and Computed Data/rh2-styrene-4ur-4.xyz]

 102
scf done:    -2321.885320
 C    -2.497814    -0.216746    -1.930947
 C    -2.009890    -1.718922    -0.839155
Rh    -0.875792     0.041332    -0.226541
 N     0.291852    -0.778414    -1.679751
 C     0.126514    -2.057164    -2.090415
 O     1.093505    -0.016851    -2.511301
 O     0.786505    -2.665475    -2.915248
 C    -1.061762    -2.619726    -1.375425
 C    -1.238482    -3.994650    -1.271889
 C    -3.132921    -2.252614    -0.194425
 C    -3.301105    -3.631783    -0.078499
 C    -2.359146    -4.507414    -0.619218
 H    -3.910709    -1.589133     0.184629
 H    -4.185807    -4.022483     0.430389
 H    -2.502815    -5.587296    -0.537310
 H    -0.478495    -4.641071    -1.717977
 C    -1.706606     1.002120    -1.816581
 H    -0.965577     1.178869    -2.600663
 H    -2.241739     1.906074    -1.512423
 H    -2.229893    -0.807990    -2.811512
 C    -3.977016    -0.106652    -1.773304
 C     2.319618     0.235244    -2.029676
 O     2.753121    -0.177479    -0.990119
 O     2.919202     1.034384    -2.890019
 C     4.241195     1.572270    -2.593466
 C     4.163912     2.456586    -1.354614
 H     3.379070     3.218877    -1.479734
 H     5.122474     2.977825    -1.215394
 H     3.956213     1.874028    -0.447525
 C     4.547883     2.399835    -3.831399
 H     5.533674     2.876578    -3.734666
 H     4.550370     1.762503    -4.727274
 H     3.788788     3.183673    -3.967639
 C     5.251567     0.443472    -2.432708
 H     5.223099    -0.220119    -3.309740
 H     6.262862     0.869825    -2.357411
 H     5.052026    -0.149971    -1.531919
 C    -4.567993     0.813317    -0.901337
 C    -5.952732     0.885392    -0.771972
 C    -6.770711     0.042486    -1.523568
 C    -4.807725    -0.947348    -2.522729
 C    -6.192590    -0.870542    -2.404977
 H    -3.933800     1.478842    -0.313014
 H    -6.396009     1.607806    -0.082359
 H    -7.857232     0.100103    -1.425578
 H    -4.356183    -1.679539    -3.197531
 H    -6.824901    -1.531431    -3.002454
 C    -1.489658     0.717899     1.817430
 C    -0.817222     1.761218     1.098708
 C    -1.343594     3.137576     0.813539
 C    -1.318197     3.966461     2.118259
 C    -1.347067     5.458889     1.817833
 C    -0.067994     5.900328     1.090731
 C     0.525461     4.763955     0.247900
 C    -0.571027     3.863469    -0.308575
 C     0.501262     1.289137     0.811247
 C     0.658677     0.021094     1.493088
 O     1.759809    -0.760232     1.532715
 C     2.993180    -0.191852     1.618826
 O     3.158558     0.973320     1.862434
 C     4.066090    -1.191688     1.432847
 C     5.373647    -0.811442     1.750405
 C     6.422362    -1.704480     1.557944
 C     6.166574    -2.974694     1.039523
 C     4.863015    -3.351028     0.713246
 C     3.809994    -2.463402     0.909309
 C    -0.537083    -0.327980     2.128943
 C    -0.762774    -1.460631     3.107014
 C     0.365538    -1.462013     4.149990
 C    -0.771276    -2.813993     2.391261
 C    -2.092542    -1.207712     3.850303
 C    -3.207017    -0.647759     2.979546
 C    -2.844561     0.736044     2.451473
 H    -2.398826     3.042026     0.505107
 H    -0.403252     3.723862     2.685428
 H    -2.162555     3.675267     2.761430
 H    -2.232152     5.675054     1.194766
 H    -1.482772     6.037264     2.744756
 H     0.681926     6.244601     1.821095
 H    -0.290669     6.769186     0.450135
 H     1.212315     4.159783     0.863777
 H     1.138301     5.171914    -0.571013
 H    -1.274290     4.480061    -0.892265
 H    -0.157804     3.129491    -1.015434
 H     1.300523     1.830003     0.315817
 H     5.544887     0.192865     2.143116
 H     7.444034    -1.410049     1.808569
 H     6.990738    -3.674942     0.882249
 H     4.667505    -4.339613     0.292142
 H     2.791225    -2.732154     0.628668
 H     1.326075    -1.755888     3.706923
 H     0.126291    -2.182406     4.948201
 H     0.485069    -0.469416     4.611216
 H     0.151573    -2.948256     1.808667
 H    -0.837700    -3.631521     3.126558
 H    -1.616073    -2.902364     1.699269
 H    -1.904698    -0.496532     4.674510
 H    -2.408647    -2.150817     4.324379
 H    -3.393491    -1.327564     2.135494
 H    -4.144348    -0.592191     3.554264
 H    -2.828109     1.450249     3.295201
 H    -3.608321     1.106370     1.752017


  NORMALMODES   300
 C     0.00   0.38  -0.11
 C     0.29  -0.14   0.40
Rh    -0.06  -0.04  -0.04
 N    -0.00  -0.02   0.01
 C     0.03  -0.04   0.04
 O    -0.02  -0.00   0.01
 O     0.02   0.00  -0.00
 C     0.09  -0.09   0.10
 C    -0.02  -0.09  -0.05
 C     0.10  -0.04   0.12
 C    -0.02  -0.04  -0.05
 C    -0.03  -0.05  -0.04
 H     0.17   0.01   0.19
 H    -0.08  -0.03  -0.14
 H    -0.08  -0.05  -0.08
 H    -0.09  -0.11  -0.15
 C     0.00   0.22  -0.09
 H     0.17   0.16   0.05
 H     0.13   0.24   0.04
 H     0.18  -0.01   0.23
 C     0.03   0.08   0.02
 C    -0.01  -0.00   0.00
 O    -0.00  -0.00  -0.00
 O    -0.01  -0.00   0.00
 C    -0.00  -0.00  -0.00
 C    -0.00  -0.00  -0.00
 H    -0.00  -0.00   0.00
 H    -0.00  -0.00  -0.00
 H    -0.00  -0.00  -0.00
 C    -0.00  -0.00  -0.00
 H    -0.00  -0.00   0.00
 H    -0.00  -0.00  -0.00
 H    -0.00  -0.00  -0.00
 C    -0.00  -0.00  -0.00
 H    -0.00  -0.00  -0.00
 H    -0.00   0.00  -0.00
 H    -0.00  -0.00  -0.00
 C    -0.02   0.05   0.02
 C    -0.01   0.00   0.01
 C     0.02  -0.02  -0.00
 C     0.06   0.03   0.03
 C     0.06  -0.01   0.01
 H    -0.04   0.07   0.02
 H    -0.04  -0.01   0.01
 H     0.02  -0.04  -0.02
 H     0.09   0.04   0.03
 H     0.08  -0.03   0.01
 C    -0.01  -0.00   0.00
 C     0.01  -0.00  -0.01
 C     0.00   0.00  -0.00
 C     0.00  -0.00   0.00
 C    -0.00  -0.00   0.00
 C    -0.00   0.00   0.00
 C     0.00   0.01   0.00
 C     0.01   0.01   0.00
 C     0.01   0.03   0.01
 C    -0.02   0.00  -0.06
 O    -0.02   0.01  -0.02
 C    -0.01   0.00  -0.01
 O    -0.00  -0.00  -0.00
 C    -0.01  -0.00   0.00
 C    -0.01   0.00   0.00
 C    -0.00   0.00   0.00
 C    -0.00   0.00   0.00
 C    -0.00   0.00  -0.00
 C    -0.00  -0.00  -0.00
 C    -0.03  -0.00  -0.03
 C    -0.01   0.00  -0.02
 C     0.00   0.02  -0.02
 C     0.00  -0.01   0.01
 C     0.00   0.00  -0.00
 C    -0.00   0.01   0.01
 C    -0.01   0.01   0.01
 H     0.00   0.01   0.00
 H     0.00  -0.00  -0.00
 H     0.00  -0.00  -0.00
 H    -0.00  -0.00   0.00
 H    -0.00  -0.00   0.00
 H    -0.00   0.00   0.00
 H    -0.00   0.00   0.00
 H     0.00   0.01   0.00
 H     0.00   0.01   0.00
 H     0.01   0.01  -0.00
 H     0.02   0.01   0.01
 H     0.01   0.03   0.02
 H    -0.01   0.00   0.00
 H    -0.01   0.00   0.00
 H    -0.00   0.00  -0.00
 H    -0.00   0.00  -0.00
 H    -0.00  -0.00  -0.00
 H    -0.00   0.01  -0.02
 H    -0.00   0.03  -0.01
 H     0.01   0.02  -0.03
 H    -0.01  -0.00  -0.01
 H     0.04   0.01   0.03
 H    -0.01  -0.04   0.03
 H     0.01  -0.00   0.00
 H     0.01   0.00  -0.00
 H    -0.01   0.01   0.02
 H     0.00   0.01   0.02
 H    -0.02   0.02  -0.00
 H    -0.01  -0.01   0.00
     -313.5063
