# Supplementary material for: Enantiospecific Synthesis of Planar Chiral Rhodium and Iridium Cyclopentadienyl Complexes: Enabling Streamlined and Computer-Guided Access to Highly Selective Catalysts for Asymmetric C–H Functionalizations
Source: J Am Chem Soc. 2024 Dec 6;146(50):34786–95. doi: 10.1021/jacs.4c13279 (PMC11664503; doi:10.1021/jacs.4c13279)
Supplement: Supplementary file 2 — ja4c13279_si_002.zip [file ja4c13279_si_002.zip › Rh Cartesian Coordinates and Computed Data/rh2-hexene-4dr-2.xyz]

 104
scf done:    -2248.155948
Rh    -0.140349    -0.217714    -0.170835
 N     1.140179     0.658576     1.124986
 C     0.761226     1.662219     1.950028
 O     2.390617     0.135254     1.383650
 O     1.420815     2.166561     2.844226
 C    -0.635142     2.049780     1.588265
 C    -1.406352     2.789533     2.477930
 C    -1.173856     1.579756     0.371994
 C    -2.519223     1.859981     0.096464
 C    -3.302305     2.570745     1.003275
 C    -2.746147     3.047217     2.192910
 H    -2.952154     1.561744    -0.861166
 H    -4.351108     2.768069     0.766906
 H    -3.358068     3.619871     2.893750
 H    -0.931813     3.127911     3.402651
 C     0.793740     0.859136    -1.646663
 C    -0.179884     1.857728    -1.255993
 H     0.628599     0.340995    -2.596567
 C     0.375960     3.233113    -0.927393
 H    -1.058088     1.888260    -1.910631
 C     3.417550     0.847654     0.882111
 O     3.324173     1.850868     0.228257
 O     4.516162     0.199992     1.225100
 C     5.828844     0.718001     0.870272
 C     5.972701     0.771996    -0.645135
 H     5.752731    -0.213057    -1.083846
 H     7.006337     1.040946    -0.907796
 H     5.293324     1.515087    -1.080642
 C     6.770321    -0.316641     1.465476
 H     6.581544    -1.306541     1.024892
 H     7.815200    -0.037295     1.268708
 H     6.622768    -0.388231     2.552554
 C     6.034804     2.080044     1.518529
 H     5.341152     2.823005     1.105305
 H     5.872993     2.012631     2.604388
 H     7.065636     2.420642     1.341755
 H     1.837125     1.093399    -1.419665
 C     0.944087     3.899349    -2.176454
 H    -0.408968     3.868005    -0.488828
 H     1.179687     3.125587    -0.184094
 C     1.518582     5.279367    -1.886620
 H     1.734069     3.259665    -2.606236
 H     0.159543     3.980065    -2.951502
 C     2.101213     5.957311    -3.115975
 H     0.731005     5.916495    -1.447086
 H     2.294946     5.182947    -1.108144
 H     2.915487     5.357359    -3.553514
 H     1.337413     6.093823    -3.898789
 H     2.512093     6.949829    -2.876076
 C     0.123548    -2.278789     0.510151
 C     0.262293    -2.217722    -0.921161
 C     1.409526    -2.658730    -1.786457
 C     2.783186    -2.097957    -1.409175
 C     3.855673    -2.566937    -2.385083
 C     3.907861    -4.088323    -2.469730
 C     2.544681    -4.668265    -2.829895
 C     1.459837    -4.191698    -1.870407
 C    -1.002534    -1.776625    -1.440081
 C    -1.892146    -1.620287    -0.331019
 O    -3.201762    -1.256069    -0.316901
 C    -3.836554    -0.729909    -1.388332
 O    -3.341177    -0.630030    -2.479986
 C    -5.202796    -0.275979    -1.035455
 C    -5.671578    -0.259936     0.283778
 C    -6.951913     0.212311     0.555851
 C    -7.765538     0.666490    -0.482546
 C    -7.298792     0.653113    -1.797862
 C    -6.018876     0.185952    -2.074512
 C    -1.230552    -1.955923     0.881574
 C    -1.815679    -2.099428     2.272052
 C    -2.196378    -0.735059     2.853015
 C    -3.057259    -2.999575     2.215508
 C    -0.767047    -2.781791     3.175183
 C     0.656246    -2.304548     2.936355
 C     1.127269    -2.689706     1.540254
 H     1.184222    -2.287221    -2.803261
 H     3.057265    -2.426151    -0.394341
 H     2.733631    -1.000323    -1.375626
 H     3.644602    -2.152177    -3.387599
 H     4.837399    -2.165085    -2.086258
 H     4.226932    -4.492999    -1.492003
 H     4.666995    -4.409268    -3.201230
 H     2.278599    -4.357857    -3.856609
 H     2.583243    -5.769569    -2.840426
 H     0.474482    -4.579720    -2.175298
 H     1.655333    -4.595366    -0.860787
 H    -1.260987    -1.637168    -2.484651
 H    -5.024245    -0.602917     1.091284
 H    -7.316205     0.229491     1.585307
 H    -8.770391     1.036477    -0.264817
 H    -7.936263     1.011084    -2.609286
 H    -5.625026     0.171318    -3.092673
 H    -1.305963    -0.115955     3.022176
 H    -2.715490    -0.862528     3.816068
 H    -2.854577    -0.175003     2.173436
 H    -2.822003    -3.969314     1.749946
 H    -3.423098    -3.193411     3.236324
 H    -3.872156    -2.537770     1.641980
 H    -0.804351    -3.872497     3.002368
 H    -1.062570    -2.624922     4.225065
 H     1.334016    -2.739776     3.686046
 H     0.728034    -1.210761     3.050542
 H     2.102285    -2.233594     1.331738
 H     1.257047    -3.785540     1.474002


  NORMALMODES   306
Rh     0.02  -0.07   0.00
 N     0.01  -0.01  -0.00
 C     0.02   0.02  -0.05
 O     0.01  -0.00   0.01
 O    -0.02   0.01  -0.01
 C     0.05   0.06  -0.13
 C     0.01  -0.08  -0.04
 C     0.14   0.32  -0.32
 C     0.03   0.11  -0.10
 C    -0.01  -0.06  -0.00
 C     0.01  -0.07  -0.01
 H     0.03   0.21  -0.13
 H    -0.03  -0.14   0.05
 H     0.01  -0.12   0.03
 H     0.01  -0.19   0.00
 C    -0.14   0.06   0.18
 C    -0.23   0.11   0.33
 H    -0.12   0.33   0.03
 C    -0.01   0.12   0.03
 H    -0.04   0.21   0.07
 C     0.01  -0.00   0.00
 O     0.00   0.00   0.01
 O     0.01  -0.00   0.00
 C     0.00  -0.00  -0.00
 C     0.00   0.00  -0.00
 H     0.00  -0.00   0.00
 H     0.00   0.00  -0.00
 H    -0.00  -0.00   0.00
 C     0.00   0.00  -0.00
 H     0.00   0.00  -0.00
 H     0.00  -0.00  -0.00
 H     0.00   0.00  -0.00
 C     0.00   0.00  -0.00
 H     0.00  -0.00  -0.00
 H     0.00  -0.00  -0.00
 H     0.00   0.00   0.00
 H    -0.14   0.14   0.10
 C    -0.00   0.01  -0.00
 H     0.07   0.24   0.02
 H    -0.00   0.12   0.02
 C     0.01   0.00  -0.02
 H    -0.02  -0.03   0.02
 H    -0.00  -0.00  -0.00
 C     0.01   0.01  -0.02
 H     0.02   0.01  -0.02
 H     0.01   0.00  -0.02
 H     0.01   0.01  -0.02
 H     0.01   0.01  -0.02
 H     0.01   0.00  -0.02
 C    -0.02   0.01   0.02
 C    -0.01   0.01  -0.01
 C    -0.00   0.01   0.00
 C    -0.00   0.01  -0.00
 C    -0.00   0.00   0.00
 C    -0.00   0.00   0.00
 C    -0.00   0.00   0.00
 C    -0.00   0.01   0.00
 C    -0.01  -0.01  -0.00
 C    -0.00  -0.02   0.02
 O     0.00   0.00   0.01
 C     0.00  -0.00   0.00
 O    -0.00   0.00   0.00
 C     0.00   0.00   0.00
 C     0.00   0.00   0.00
 C    -0.00  -0.00   0.00
 C     0.00   0.00   0.00
 C     0.00   0.00   0.00
 C     0.00   0.00   0.00
 C    -0.03  -0.05   0.01
 C    -0.01  -0.02   0.01
 C     0.00  -0.00  -0.01
 C    -0.02  -0.01   0.03
 C    -0.00  -0.01   0.01
 C    -0.01  -0.00   0.01
 C    -0.01   0.01   0.00
 H    -0.00   0.01   0.00
 H    -0.00   0.02   0.00
 H    -0.01   0.01  -0.01
 H    -0.00   0.00   0.00
 H    -0.00   0.00   0.00
 H    -0.00   0.00   0.00
 H    -0.00   0.00   0.00
 H    -0.00   0.00   0.00
 H    -0.01   0.00   0.01
 H    -0.00   0.00   0.00
 H    -0.00   0.01   0.00
 H    -0.01  -0.00   0.00
 H    -0.00  -0.01   0.00
 H    -0.00  -0.00  -0.00
 H    -0.00  -0.00  -0.00
 H     0.00  -0.00  -0.00
 H     0.00   0.00   0.00
 H     0.02  -0.01  -0.03
 H     0.00   0.03  -0.01
 H     0.01  -0.01  -0.02
 H    -0.02  -0.01   0.04
 H    -0.03   0.00   0.02
 H    -0.01  -0.01   0.01
 H    -0.00  -0.01   0.01
 H    -0.00  -0.01   0.01
 H    -0.00  -0.00   0.00
 H    -0.01  -0.00   0.01
 H    -0.01   0.01  -0.00
 H    -0.01   0.01  -0.01
     -307.3060
