# Supplementary material for: Enantiospecific Synthesis of Planar Chiral Rhodium and Iridium Cyclopentadienyl Complexes: Enabling Streamlined and Computer-Guided Access to Highly Selective Catalysts for Asymmetric C–H Functionalizations
Source: J Am Chem Soc. 2024 Dec 6;146(50):34786–95. doi: 10.1021/jacs.4c13279 (PMC11664503; doi:10.1021/jacs.4c13279)
Supplement: Supplementary file 2 — ja4c13279_si_002.zip [file ja4c13279_si_002.zip › Rh Cartesian Coordinates and Computed Data/rh2-hexene-4dr-3.xyz]

 104
scf done:    -2248.151009
Rh     0.817239     0.205317     0.317446
 N     0.486609    -0.131921    -1.649904
 C     1.483699    -0.081574    -2.566416
 O    -0.778252     0.103017    -2.159892
 O     1.379036    -0.116903    -3.780073
 C     2.774193     0.044894    -1.822776
 C     3.972685    -0.386303    -2.378003
 C     2.728054     0.614799    -0.533241
 C     3.927359     0.727252     0.183705
 C     5.124333     0.264032    -0.359249
 C     5.152795    -0.289660    -1.641802
 H     3.932160     1.208725     1.165532
 H     6.048485     0.354352     0.217620
 H     6.097148    -0.637721    -2.066496
 H     3.951159    -0.809551    -3.385372
 C     0.301457     2.131252    -0.156033
 C     1.735736     2.246456    -0.330383
 H    -0.141635     2.582159     0.735025
 C     2.220159     2.929490    -1.600989
 H     2.254580     2.626200     0.558887
 C    -1.589372    -0.967666    -2.156022
 O    -1.246461    -2.109594    -2.011921
 O    -2.816530    -0.498956    -2.302731
 C    -3.966663    -1.387977    -2.369459
 C    -4.075141    -2.215219    -1.094508
 H    -3.256021    -2.940338    -1.014702
 H    -5.027576    -2.765321    -1.099408
 H    -4.068076    -1.566781    -0.206537
 C    -5.131412    -0.415877    -2.473862
 H    -6.079573    -0.966928    -2.551298
 H    -5.171772     0.231177    -1.585269
 H    -5.019627     0.221602    -3.362664
 C    -3.857795    -2.261102    -3.611140
 H    -2.992296    -2.933098    -3.542433
 H    -3.752323    -1.635857    -4.510044
 H    -4.767312    -2.870287    -3.718131
 H    -0.318562     2.201781    -1.055358
 C     1.863411     4.412247    -1.580869
 H     3.309599     2.808330    -1.703876
 H     1.762501     2.452605    -2.481475
 C     2.364386     5.153413    -2.813191
 H     0.768308     4.527226    -1.501527
 H     2.283408     4.882981    -0.672863
 C     2.009639     6.631433    -2.809231
 H     3.459292     5.032579    -2.888504
 H     1.949264     4.671232    -3.715171
 H     0.918441     6.780110    -2.771002
 H     2.441670     7.144790    -1.934910
 H     2.382494     7.140203    -3.710992
 C     1.422367    -0.998585     2.192973
 C     0.758250    -1.865348     1.292977
 C     1.273394    -3.173595     0.765067
 C     2.256752    -2.997246    -0.397035
 C     2.795035    -4.332548    -0.892687
 C     1.662637    -5.277891    -1.277997
 C     0.682950    -5.460890    -0.123763
 C     0.141621    -4.121188     0.361380
 C    -0.542011    -1.288660     1.053192
 C    -0.675419    -0.128284     1.861009
 O    -1.782837     0.672025     1.921367
 C    -3.007303     0.077286     1.977457
 O    -3.175264    -1.038316     2.386312
 C    -4.069607     0.960155     1.444429
 C    -5.401337     0.574288     1.638583
 C    -6.429465     1.335134     1.094636
 C    -6.130487     2.475733     0.346476
 C    -4.804043     2.856588     0.144330
 C    -3.770751     2.103378     0.694273
 C     0.563356     0.112272     2.535656
 C     0.856124     1.065528     3.671362
 C     0.042325     0.590824     4.886396
 C     0.466663     2.508368     3.352576
 C     2.365263     1.008593     3.972355
 C     2.921244    -0.404210     4.095964
 C     2.777424    -1.187997     2.793178
 H     1.827269    -3.650056     1.598409
 H     1.719073    -2.485556    -1.210849
 H     3.081105    -2.330524    -0.098559
 H     3.408029    -4.800332    -0.099792
 H     3.468965    -4.166525    -1.748686
 H     2.064831    -6.252214    -1.600490
 H     1.122369    -4.856004    -2.143859
 H     1.193585    -5.976583     0.710633
 H    -0.150945    -6.114334    -0.427323
 H    -0.433664    -3.650610    -0.452657
 H    -0.548613    -4.264807     1.209385
 H    -1.315662    -1.721776     0.426436
 H    -5.605023    -0.331668     2.213094
 H    -7.469121     1.037280     1.247314
 H    -6.938891     3.068691    -0.088109
 H    -4.572806     3.741289    -0.452621
 H    -2.728798     2.378653     0.527760
 H     0.256490     1.221029     5.764305
 H    -1.035844     0.652538     4.676969
 H     0.266663    -0.453490     5.146964
 H     1.062917     2.903750     2.517595
 H     0.649819     3.150023     4.228538
 H    -0.597476     2.588168     3.088680
 H     2.900538     1.539312     3.164839
 H     2.558462     1.578175     4.896072
 H     3.981378    -0.365719     4.390301
 H     2.399581    -0.935837     4.908846
 H     2.948553    -2.263547     2.959961
 H     3.548904    -0.875063     2.071651


  NORMALMODES   306
Rh    -0.06  -0.04   0.03
 N    -0.01   0.01  -0.00
 C    -0.02   0.05   0.00
 O    -0.01  -0.01  -0.01
 O     0.01   0.01  -0.00
 C    -0.03   0.13   0.01
 C    -0.06  -0.02   0.06
 C    -0.00   0.45  -0.09
 C     0.01   0.15  -0.03
 C    -0.03  -0.03   0.04
 C    -0.05  -0.03   0.04
 H     0.06   0.24  -0.07
 H    -0.04  -0.12   0.07
 H    -0.06  -0.09   0.05
 H    -0.10  -0.12   0.10
 C     0.19  -0.12  -0.05
 C     0.32  -0.23  -0.12
 H     0.30   0.20  -0.15
 C     0.09   0.06  -0.08
 H     0.19  -0.01  -0.14
 C    -0.00  -0.00  -0.00
 O    -0.00  -0.00   0.00
 O    -0.00  -0.00  -0.00
 C    -0.00  -0.00  -0.00
 C    -0.00  -0.00   0.00
 H    -0.00  -0.00  -0.00
 H    -0.00  -0.00   0.00
 H    -0.00  -0.00  -0.00
 C    -0.00  -0.00  -0.00
 H    -0.00   0.00   0.00
 H    -0.00  -0.00  -0.00
 H    -0.00  -0.00  -0.00
 C    -0.00  -0.00  -0.00
 H    -0.00  -0.00   0.00
 H    -0.00  -0.00   0.00
 H    -0.00  -0.00  -0.00
 H     0.20  -0.03  -0.05
 C     0.00   0.01   0.00
 H     0.09   0.14  -0.18
 H     0.07   0.06  -0.08
 C    -0.01   0.03   0.00
 H    -0.00  -0.03   0.01
 H     0.00   0.00   0.01
 C    -0.01   0.02  -0.00
 H    -0.01   0.03  -0.00
 H    -0.02   0.02   0.00
 H    -0.01   0.03   0.00
 H    -0.01   0.02  -0.00
 H    -0.01   0.02  -0.00
 C    -0.01  -0.04   0.01
 C    -0.00  -0.05   0.05
 C     0.01  -0.03   0.02
 C    -0.01  -0.00   0.01
 C    -0.00   0.00  -0.00
 C     0.00  -0.00  -0.00
 C     0.00  -0.01  -0.01
 C     0.00  -0.01   0.00
 C     0.03  -0.00  -0.02
 C     0.01   0.01  -0.00
 O     0.01  -0.00  -0.01
 C     0.01  -0.00  -0.00
 O     0.01  -0.00  -0.00
 C     0.00  -0.00  -0.00
 C     0.00  -0.00   0.00
 C     0.00  -0.00   0.00
 C     0.00  -0.00   0.00
 C     0.00  -0.00   0.00
 C     0.00  -0.00  -0.00
 C    -0.00  -0.00  -0.00
 C     0.00  -0.00  -0.00
 C     0.00   0.00   0.00
 C     0.00  -0.00  -0.00
 C     0.00  -0.00  -0.00
 C     0.00  -0.00   0.00
 C     0.01  -0.00   0.00
 H     0.02  -0.05  -0.01
 H    -0.02   0.00   0.02
 H    -0.01   0.00   0.01
 H     0.00   0.00  -0.01
 H    -0.00   0.01  -0.01
 H     0.01   0.00  -0.01
 H     0.00   0.00  -0.00
 H    -0.00  -0.01  -0.01
 H     0.00  -0.01  -0.01
 H     0.01  -0.00   0.01
 H    -0.00  -0.02   0.00
 H     0.03   0.00  -0.02
 H     0.00  -0.00  -0.00
 H     0.00  -0.00   0.00
 H     0.00  -0.00   0.00
 H     0.00  -0.00   0.00
 H     0.00  -0.00  -0.00
 H     0.00  -0.00   0.00
 H     0.00   0.00   0.00
 H    -0.00  -0.00  -0.00
 H     0.01  -0.01  -0.00
 H    -0.01  -0.00  -0.00
 H     0.01  -0.00  -0.02
 H     0.00  -0.00  -0.00
 H     0.00  -0.00  -0.00
 H    -0.00  -0.00   0.00
 H    -0.00  -0.00  -0.00
 H     0.03   0.00  -0.00
 H    -0.01   0.02  -0.00
     -312.9283
