# Supplementary material for: Enantiospecific Synthesis of Planar Chiral Rhodium and Iridium Cyclopentadienyl Complexes: Enabling Streamlined and Computer-Guided Access to Highly Selective Catalysts for Asymmetric C–H Functionalizations
Source: J Am Chem Soc. 2024 Dec 6;146(50):34786–95. doi: 10.1021/jacs.4c13279 (PMC11664503; doi:10.1021/jacs.4c13279)
Supplement: Supplementary file 2 — ja4c13279_si_002.zip [file ja4c13279_si_002.zip › Rh Cartesian Coordinates and Computed Data/rh1-styrene-3dr-5.xyz]

  96
scf done:    -2243.333727
Rh    -0.379657     0.624878    -0.665995
 N     0.815748    -1.018223    -0.488156
 C     0.389473    -2.234807    -0.900604
 O     2.186042    -0.918089    -0.353729
 O     1.068390    -3.241451    -1.037775
 C    -1.076657    -2.159520    -1.153521
 C    -1.891097    -3.276633    -1.011547
 C    -1.615654    -0.907489    -1.507457
 C    -3.003329    -0.805955    -1.684730
 C    -3.820828    -1.921669    -1.517875
 C    -3.268702    -3.161142    -1.189878
 H    -3.450645     0.146541    -1.980096
 H    -4.901104    -1.821042    -1.647668
 H    -3.916423    -4.031920    -1.066327
 H    -1.418236    -4.223857    -0.741576
 C     0.440704     0.889531    -2.573587
 C    -0.729932     0.071571    -2.839075
 C     1.823212     0.452905    -2.844791
 H     0.299438     1.963332    -2.738013
 H    -0.538538    -0.853286    -3.390232
 H    -1.585879     0.611512    -3.253020
 C     2.867074     1.365829    -2.629142
 C     4.195885     0.994580    -2.797479
 C     4.511747    -0.303166    -3.197565
 C     2.156752    -0.838750    -3.274090
 C     3.484943    -1.213254    -3.441250
 H     2.627757     2.381685    -2.301713
 H     4.991166     1.720038    -2.609195
 H     5.555068    -0.603867    -3.318544
 H     1.380621    -1.587181    -3.441450
 H     3.717441    -2.235217    -3.748687
 C     2.713416    -1.678387     0.628102
 O     2.103035    -2.244042     1.490403
 O     4.026583    -1.611731     0.466476
 C     4.911421    -2.408358     1.294995
 C     4.583936    -3.885451     1.118378
 H     5.330636    -4.497135     1.646091
 H     4.603628    -4.150779     0.051157
 H     3.587094    -4.118136     1.513233
 C     6.284153    -2.085017     0.725808
 H     6.330133    -2.363667    -0.336823
 H     6.488544    -1.007419     0.807603
 H     7.063978    -2.635338     1.271659
 C     4.810380    -1.967124     2.750254
 H     5.025008    -0.891290     2.841017
 H     5.548818    -2.514825     3.354486
 H     3.808044    -2.166147     3.149766
 C    -0.367631     2.765354    -0.039371
 C     0.276172     1.946704     0.939215
 C     1.665970     2.145431     1.474260
 C     1.724824     3.428774     2.331749
 C     2.986480     3.447594     3.184941
 C     2.966358     2.325165     4.234690
 C     2.096765     1.148495     3.781938
 C     2.184712     0.935435     2.277252
 C    -0.730944     1.047099     1.486355
 C    -1.942917     1.313939     0.824304
 O    -3.178797     0.784421     0.978179
 C    -3.358291    -0.460685     1.506690
 O    -2.464974    -1.114273     1.964916
 C    -4.776637    -0.879079     1.435023
 C    -5.783092    -0.050148     0.927849
 C    -7.090756    -0.519847     0.849875
 C    -7.395284    -1.813767     1.274683
 C    -6.392206    -2.639102     1.785211
 C    -5.085017    -2.172939     1.867948
 C    -1.718887     2.319235    -0.181813
 C    -2.724822     2.995141    -1.054755
 C    -2.025484     3.866973    -2.094367
 C    -0.957952     4.744974    -1.447936
 C     0.172350     3.926680    -0.820239
 H     2.328470     2.289847     0.604851
 H     0.834994     3.478728     2.982867
 H     1.680690     4.320304     1.687950
 H     3.111653     4.429072     3.668187
 H     3.856404     3.325650     2.516808
 H     3.995990     1.979433     4.423117
 H     2.594546     2.711307     5.197801
 H     2.388110     0.226232     4.307715
 H     1.044472     1.330449     4.060193
 H     1.634743     0.030018     1.997713
 H     3.233323     0.745254     2.000102
 H    -0.574129     0.285798     2.243486
 H    -5.531467     0.955990     0.590500
 H    -7.878345     0.125310     0.453965
 H    -8.422340    -2.180962     1.208271
 H    -6.632150    -3.651559     2.117495
 H    -4.277131    -2.798681     2.251921
 H    -3.391994     2.260014    -1.529316
 H    -3.373728     3.624910    -0.418806
 H    -2.766765     4.490852    -2.616546
 H    -1.561037     3.226048    -2.864442
 H    -1.435652     5.364279    -0.668334
 H    -0.538126     5.445864    -2.185407
 H     0.778847     4.564139    -0.160138
 H     0.862497     3.574350    -1.603205


  NORMALMODES   282
Rh    -0.04  -0.04  -0.05
 N    -0.01  -0.01   0.00
 C    -0.02  -0.02   0.04
 O    -0.01   0.00  -0.01
 O     0.00  -0.00   0.01
 C    -0.04  -0.05   0.14
 C    -0.02  -0.08  -0.04
 C    -0.09  -0.02   0.49
 C    -0.03  -0.00   0.18
 C    -0.01  -0.05  -0.03
 C    -0.02  -0.05  -0.05
 H    -0.02   0.04   0.30
 H    -0.01  -0.06  -0.13
 H    -0.03  -0.06  -0.12
 H    -0.03  -0.12  -0.16
 C     0.11   0.15  -0.12
 C     0.16   0.31  -0.06
 C     0.07   0.04  -0.02
 H     0.20   0.19   0.13
 H    -0.04   0.04   0.36
 H    -0.00   0.18   0.13
 C     0.07   0.02   0.00
 C     0.06  -0.01   0.00
 C     0.02  -0.01   0.00
 C     0.02   0.02  -0.00
 C     0.01  -0.00   0.01
 H     0.08   0.02  -0.00
 H     0.08  -0.03   0.00
 H     0.01  -0.03  -0.00
 H    -0.01   0.05  -0.01
 H    -0.01  -0.00   0.01
 C    -0.00   0.01  -0.00
 O    -0.00   0.00  -0.00
 O    -0.00   0.00  -0.00
 C    -0.00   0.00  -0.00
 C    -0.00   0.00  -0.00
 H    -0.00   0.00  -0.00
 H    -0.00   0.00  -0.00
 H    -0.00   0.00  -0.00
 C    -0.00   0.00  -0.00
 H    -0.00  -0.00  -0.00
 H    -0.00   0.00  -0.00
 H    -0.00   0.00   0.00
 C    -0.00   0.00  -0.00
 H    -0.00   0.00  -0.00
 H    -0.00   0.00  -0.00
 H    -0.00   0.00  -0.00
 C     0.01   0.00   0.00
 C     0.01   0.03   0.00
 C     0.01   0.01   0.00
 C     0.01   0.01   0.01
 C     0.01   0.00   0.01
 C     0.00  -0.00   0.00
 C    -0.00   0.00  -0.00
 C     0.00   0.00  -0.00
 C     0.04  -0.03  -0.07
 C    -0.00  -0.00  -0.04
 O     0.01   0.01  -0.01
 C     0.00  -0.00  -0.00
 O     0.00   0.01   0.01
 C     0.00   0.00  -0.00
 C     0.00   0.00  -0.00
 C     0.00   0.00   0.00
 C     0.00   0.00   0.00
 C     0.00   0.00   0.00
 C     0.00   0.00  -0.00
 C    -0.01  -0.00  -0.01
 C    -0.00   0.01  -0.00
 C     0.00   0.00  -0.00
 C    -0.00   0.01   0.00
 C     0.00   0.01   0.01
 H     0.01   0.01   0.01
 H     0.01   0.00   0.00
 H     0.01   0.01   0.01
 H     0.01   0.00   0.01
 H     0.01   0.00   0.01
 H     0.00  -0.00   0.00
 H     0.00  -0.00   0.00
 H    -0.00   0.00  -0.00
 H    -0.00   0.00  -0.00
 H     0.00   0.01  -0.00
 H     0.00   0.00   0.00
 H     0.03  -0.04  -0.08
 H     0.00  -0.00  -0.00
 H     0.00   0.00  -0.00
 H     0.00   0.00   0.00
 H     0.00   0.00  -0.00
 H     0.00  -0.00  -0.01
 H    -0.01   0.01   0.00
 H     0.00   0.02  -0.00
 H     0.00   0.00  -0.01
 H     0.00   0.00  -0.00
 H    -0.01   0.00  -0.00
 H    -0.00   0.01   0.00
 H    -0.01   0.02   0.02
 H     0.02   0.03   0.01
     -311.6845
