# Supplementary material for: Enantiospecific Synthesis of Planar Chiral Rhodium and Iridium Cyclopentadienyl Complexes: Enabling Streamlined and Computer-Guided Access to Highly Selective Catalysts for Asymmetric C–H Functionalizations
Source: J Am Chem Soc. 2024 Dec 6;146(50):34786–95. doi: 10.1021/jacs.4c13279 (PMC11664503; doi:10.1021/jacs.4c13279)
Supplement: Supplementary file 2 — ja4c13279_si_002.zip [file ja4c13279_si_002.zip › Rh Cartesian Coordinates and Computed Data/rh1-hexene-3ds-1.xyz]

  98
scf done:    -2169.593129
Rh     1.046414     0.271768     0.050138
 N    -0.600063     1.205376     0.809011
 C    -0.587404     1.765788     2.038047
 O    -1.682684     1.549924     0.017092
 O    -1.496451     2.387022     2.573297
 C     0.726935     1.463873     2.677029
 C     0.858310     1.442528     4.061339
 C     1.820911     1.157376     1.837489
 C     3.034769     0.792868     2.438687
 C     3.153489     0.740502     3.825705
 C     2.071675     1.076419     4.642670
 H     3.904932     0.576452     1.811692
 H     4.108020     0.451858     4.273181
 H     2.176707     1.050970     5.729570
 H    -0.017092     1.703632     4.661305
 C     1.514848     2.021919    -0.937786
 C     2.131277     2.242734     0.364381
 C     0.448772     2.951469    -1.451560
 H     2.221548     1.724163    -1.723663
 H     1.743903     3.121587     0.892679
 H     3.223880     2.202266     0.385131
 C    -2.922520     1.169705     0.391156
 O    -3.871092     1.653126    -0.162783
 O    -2.918417     0.228221     1.314510
 C    -4.141865    -0.098689     2.038393
 C    -4.720169     1.169074     2.652525
 H    -5.528175     0.902792     3.349665
 H    -5.125633     1.834134     1.880075
 H    -3.930574     1.707712     3.196153
 C    -3.656469    -1.041028     3.128995
 H    -4.494416    -1.319259     3.783918
 H    -2.882080    -0.549036     3.735330
 H    -3.237222    -1.960882     2.696932
 C    -5.114429    -0.799121     1.100203
 H    -5.992313    -1.143425     1.667083
 H    -4.638460    -1.675422     0.634162
 H    -5.447319    -0.120290     0.305455
 C     1.047916     4.157890    -2.171198
 H    -0.218453     2.408020    -2.140716
 H    -0.194640     3.291467    -0.627850
 C    -0.004942     5.112679    -2.716689
 H     1.714890     4.704296    -1.478724
 H     1.696118     3.813329    -2.998378
 C     0.583883     6.318576    -3.430363
 H    -0.669883     4.559475    -3.403028
 H    -0.650954     5.447279    -1.886569
 H     1.224219     6.909359    -2.755396
 H     1.205678     6.012942    -4.287595
 H    -0.201652     6.988261    -3.812168
 C     1.699565    -1.890389     0.503448
 C     2.372361    -1.345233    -0.660749
 C     3.856809    -1.371207    -0.866199
 C     4.386885    -0.232023    -1.735483
 C     5.897366    -0.320210    -1.922451
 C     6.316829    -1.672138    -2.488397
 C     5.796406    -2.816505    -1.626213
 C     4.286487    -2.730976    -1.438770
 C     1.365651    -1.067133    -1.640768
 C     0.104604    -1.305733    -1.031204
 O    -1.104984    -1.114278    -1.628836
 C    -1.881103    -2.211244    -1.853016
 O    -1.477946    -3.331096    -1.689433
 C    -3.244788    -1.834590    -2.281247
 C    -4.169781    -2.865775    -2.490089
 C    -5.478807    -2.558952    -2.840113
 C    -5.867564    -1.224069    -2.979406
 C    -4.947109    -0.197492    -2.775028
 C    -3.633014    -0.499030    -2.430793
 C     0.311285    -1.855527     0.295997
 C    -0.702697    -2.269949     1.308965
 C    -0.042460    -3.029646     2.458777
 C     1.269022    -2.386286     2.897211
 C     2.299569    -2.399562     1.771084
 H     4.326050    -1.273202     0.129974
 H     4.111650     0.734940    -1.286782
 H     3.895733    -0.268714    -2.724483
 H     6.245240     0.496855    -2.574517
 H     6.390770    -0.167117    -0.945342
 H     5.913796    -1.777343    -3.511996
 H     7.413426    -1.726408    -2.580265
 H     6.287055    -2.778795    -0.636617
 H     6.067493    -3.788549    -2.068412
 H     3.780010    -2.874714    -2.410103
 H     3.928448    -3.540608    -0.782846
 H     1.509328    -0.698509    -2.654384
 H    -3.839429    -3.898586    -2.362164
 H    -6.203781    -3.360343    -2.999362
 H    -6.900448    -0.983992    -3.243742
 H    -5.251142     0.847404    -2.858995
 H    -2.914770     0.301197    -2.254121
 H    -1.215911    -1.367197     1.673265
 H    -1.470285    -2.894433     0.827024
 H    -0.742419    -3.085326     3.306699
 H     0.153442    -4.070566     2.146568
 H     1.675824    -2.905875     3.778150
 H     1.086121    -1.342156     3.202132
 H     2.660756    -3.429881     1.596564
 H     3.183386    -1.805680     2.047985


  NORMALMODES   288
Rh    -0.04  -0.04  -0.05
 N    -0.00   0.01  -0.01
 C     0.02   0.04  -0.04
 O    -0.01  -0.00  -0.00
 O     0.01   0.01   0.00
 C     0.06   0.11  -0.08
 C    -0.01  -0.06  -0.08
 C     0.17   0.44  -0.12
 C     0.06   0.16  -0.04
 C    -0.01  -0.04  -0.04
 C    -0.02  -0.06  -0.05
 H     0.11   0.28  -0.01
 H    -0.04  -0.13  -0.04
 H    -0.05  -0.12  -0.05
 H    -0.05  -0.17  -0.09
 C    -0.02  -0.06   0.21
 C    -0.02   0.02   0.36
 C     0.05  -0.01   0.08
 H     0.12   0.13   0.26
 H     0.08   0.30  -0.00
 H     0.00   0.26   0.11
 C    -0.01   0.00   0.00
 O    -0.01  -0.00   0.00
 O    -0.00   0.00   0.00
 C    -0.00  -0.00   0.00
 C    -0.00  -0.00   0.00
 H    -0.00  -0.00   0.00
 H    -0.00  -0.00   0.00
 H    -0.00  -0.00   0.00
 C    -0.00  -0.00   0.00
 H    -0.00  -0.00  -0.00
 H    -0.00  -0.00   0.00
 H     0.00   0.00   0.00
 C    -0.00  -0.00   0.00
 H    -0.00  -0.00   0.00
 H     0.00  -0.00   0.00
 H    -0.00  -0.00   0.00
 C     0.03  -0.02   0.04
 H     0.08  -0.05   0.07
 H    -0.02   0.03   0.02
 C     0.02  -0.03   0.02
 H     0.03   0.01   0.01
 H     0.02  -0.04   0.04
 C     0.00  -0.02   0.01
 H     0.03  -0.04   0.02
 H     0.01  -0.03   0.01
 H    -0.00  -0.01   0.00
 H     0.00  -0.02   0.01
 H    -0.01  -0.04   0.01
 C    -0.02  -0.04   0.01
 C    -0.01  -0.01  -0.00
 C    -0.00   0.00   0.01
 C    -0.00   0.00   0.00
 C    -0.00  -0.00   0.00
 C    -0.00   0.00   0.00
 C    -0.00   0.00   0.00
 C    -0.00   0.00   0.00
 C     0.01  -0.00   0.01
 C    -0.00   0.02   0.03
 O     0.00   0.00   0.01
 C     0.00   0.00   0.00
 O     0.00   0.00  -0.00
 C     0.00   0.00   0.00
 C     0.00   0.00   0.00
 C     0.00   0.00   0.00
 C     0.00  -0.00   0.00
 C     0.00   0.00   0.00
 C     0.00   0.00   0.00
 C     0.00  -0.07   0.00
 C    -0.01  -0.03   0.01
 C    -0.00  -0.01   0.02
 C    -0.00   0.00   0.01
 C    -0.00  -0.01   0.01
 H    -0.00   0.00   0.01
 H    -0.00  -0.00   0.00
 H    -0.00   0.00   0.01
 H    -0.00   0.00   0.00
 H    -0.00  -0.00   0.00
 H    -0.00   0.00   0.00
 H    -0.00   0.00   0.00
 H     0.00   0.00   0.00
 H    -0.00   0.00   0.00
 H    -0.00   0.00   0.00
 H    -0.00  -0.00   0.00
 H     0.01   0.01   0.01
 H     0.00   0.00   0.00
 H     0.00  -0.00   0.00
 H     0.00  -0.00   0.00
 H     0.00   0.00  -0.00
 H     0.00   0.00  -0.00
 H     0.00  -0.02  -0.01
 H    -0.01  -0.04   0.03
 H     0.00  -0.00   0.02
 H     0.01  -0.01   0.03
 H    -0.01   0.02   0.02
 H    -0.01   0.01  -0.02
 H     0.02  -0.01   0.04
 H    -0.01   0.01  -0.00
     -299.6582
