# Supplementary material for: Enantiospecific Synthesis of Planar Chiral Rhodium and Iridium Cyclopentadienyl Complexes: Enabling Streamlined and Computer-Guided Access to Highly Selective Catalysts for Asymmetric C–H Functionalizations
Source: J Am Chem Soc. 2024 Dec 6;146(50):34786–95. doi: 10.1021/jacs.4c13279 (PMC11664503; doi:10.1021/jacs.4c13279)
Supplement: Supplementary file 2 — ja4c13279_si_002.zip [file ja4c13279_si_002.zip › Rh Cartesian Coordinates and Computed Data/rh3-hexene-4ds-1.xyz]

 104
scf done:    -2248.150302
Rh     1.060815    -0.087754    -0.106869
 N    -0.252750    -1.160872     1.016557
 C    -0.690690    -2.350979     0.548999
 O    -0.955719    -0.674627     2.100060
 O    -1.679956    -2.970400     0.909186
 C     0.263352    -2.810774    -0.505660
 C    -0.067221    -3.898458    -1.307360
 C     1.471856    -2.102137    -0.695714
 C     2.324199    -2.533718    -1.722424
 C     1.989043    -3.620051    -2.528552
 C     0.792590    -4.309081    -2.323953
 H     3.285196    -2.036365    -1.875050
 H     2.678024    -3.937806    -3.315485
 H     0.535785    -5.164423    -2.952908
 H    -1.019307    -4.398405    -1.110747
 C     2.326115    -0.364629     1.485167
 C     2.590368    -1.607465     0.783385
 H     3.112201     0.396260     1.464905
 C     2.449371    -2.888432     1.589332
 H     3.521619    -1.582458     0.206001
 C    -2.152075    -0.143787     1.782653
 O    -2.528842     0.077961     0.664787
 O    -2.782296     0.120558     2.906837
 C    -4.120030     0.702818     2.867899
 C    -5.073198    -0.233291     2.135302
 H    -5.019649    -1.243426     2.567341
 H    -4.835545    -0.296004     1.065993
 H    -6.103085     0.137092     2.245758
 C    -4.481397     0.801663     4.341122
 H    -3.759106     1.437981     4.872894
 H    -4.471181    -0.194907     4.805276
 H    -5.485040     1.234838     4.457187
 C    -4.064910     2.084808     2.227972
 H    -3.821830     2.025564     1.159234
 H    -3.313840     2.709875     2.735288
 H    -5.043302     2.576049     2.334986
 H     1.791953    -0.439886     2.438119
 C     3.529492    -2.976821     2.662604
 H     1.455315    -2.909600     2.060513
 H     2.513686    -3.764380     0.925599
 C     3.446594    -4.262169     3.474989
 H     4.527323    -2.904190     2.192011
 H     3.451096    -2.108290     3.339341
 C     4.514027    -4.360623     4.552608
 H     2.444818    -4.332724     3.933335
 H     3.523362    -5.127499     2.793428
 H     4.436561    -3.526782     5.268807
 H     4.428718    -5.297589     5.123486
 H     5.526194    -4.326871     4.117906
 C     1.879146     1.436244    -1.499834
 C     1.202998     2.082465    -0.394866
 C     1.692671     3.138518     0.554940
 C     1.226950     4.522878     0.070439
 C     1.733349     5.637411     0.978050
 C     1.312208     5.412478     2.425493
 C     1.738347     4.033737     2.916838
 C     1.231553     2.926647     2.000236
 C    -0.153027     1.645221    -0.419074
 C    -0.348092     0.838401    -1.597083
 O    -1.480422     0.216113    -2.004179
 C    -2.671107     0.868151    -1.877578
 O    -2.743397     2.057014    -1.723645
 C    -3.817170    -0.060416    -1.981205
 C    -3.665846    -1.438873    -1.796392
 C    -4.787209    -2.261852    -1.817704
 C    -6.053329    -1.716534    -2.032644
 C    -6.203960    -0.341086    -2.217140
 C    -5.087701     0.487867    -2.182988
 C     0.876632     0.723595    -2.266970
 C     1.125402     0.043526    -3.568507
 C     2.364979     0.634961    -4.230611
 C     3.518365     0.713662    -3.240861
 C     3.282025     1.659704    -2.043296
 C     4.368112     1.370501    -1.005251
 C     3.412907     3.115499    -2.516341
 H     2.794927     3.133643     0.552606
 H     1.545865     4.692640    -0.969014
 H     0.122670     4.527766     0.054042
 H     2.836560     5.679535     0.920322
 H     1.368140     6.612030     0.616135
 H     1.727498     6.199647     3.075286
 H     0.212800     5.497156     2.497521
 H     1.380493     3.862972     3.944782
 H     2.841898     3.988272     2.962727
 H     0.127787     2.909472     2.028731
 H     1.558660     1.940592     2.357126
 H    -0.942667     1.937981     0.265154
 H    -2.678840    -1.852580    -1.590948
 H    -4.671352    -3.334247    -1.646953
 H    -6.931367    -2.367199    -2.047001
 H    -7.196661     0.085134    -2.379432
 H    -5.178082     1.569586    -2.301668
 H     1.260147    -1.038243    -3.406864
 H     0.231116     0.148003    -4.201914
 H     2.136092     1.639299    -4.625211
 H     2.655776     0.022151    -5.097632
 H     4.442252     1.033860    -3.749318
 H     3.716863    -0.299378    -2.855129
 H     5.364755     1.519660    -1.449837
 H     4.294632     2.029156    -0.128695
 H     4.304555     0.330702    -0.653728
 H     2.622245     3.383819    -3.232462
 H     3.349618     3.816443    -1.672818
 H     4.387134     3.270707    -3.006281


  NORMALMODES   306
Rh    -0.03   0.07   0.00
 N     0.00   0.02   0.01
 C     0.05   0.01   0.04
 O    -0.01   0.00   0.01
 O     0.03  -0.00  -0.01
 C     0.12  -0.00   0.11
 C     0.02   0.10   0.01
 C     0.30  -0.16   0.30
 C     0.11  -0.07   0.08
 C    -0.00   0.05  -0.03
 C    -0.01   0.07  -0.01
 H     0.16  -0.16   0.12
 H    -0.06   0.10  -0.09
 H    -0.06   0.11  -0.04
 H    -0.03   0.19  -0.03
 C    -0.09  -0.14  -0.16
 C    -0.18  -0.26  -0.27
 H     0.11  -0.34  -0.01
 C     0.01  -0.13   0.02
 H    -0.00  -0.22  -0.00
 C    -0.01   0.00   0.00
 O    -0.00  -0.00   0.00
 O    -0.01   0.00   0.00
 C    -0.00   0.00   0.00
 C    -0.00   0.00   0.00
 H    -0.00   0.00   0.00
 H    -0.00   0.00   0.00
 H    -0.00   0.00  -0.00
 C    -0.00   0.00   0.00
 H    -0.00   0.00   0.00
 H    -0.00   0.00   0.00
 H    -0.00   0.00   0.00
 C    -0.00   0.00  -0.00
 H    -0.00   0.00   0.00
 H    -0.00   0.00   0.00
 H    -0.00   0.00  -0.00
 H     0.01  -0.21  -0.11
 C     0.01  -0.00   0.00
 H     0.01  -0.11   0.03
 H     0.01  -0.22   0.13
 C     0.02   0.01   0.02
 H     0.00   0.00  -0.00
 H    -0.02   0.02  -0.03
 C     0.01   0.00   0.02
 H     0.02   0.01   0.02
 H     0.01   0.00   0.02
 H     0.02   0.00   0.02
 H     0.01   0.00   0.02
 H     0.01   0.00   0.02
 C    -0.00   0.00   0.00
 C     0.01  -0.01  -0.01
 C     0.00  -0.00  -0.00
 C    -0.00  -0.01  -0.00
 C    -0.00  -0.00  -0.00
 C    -0.00  -0.01  -0.00
 C     0.00  -0.01  -0.00
 C     0.01  -0.01  -0.00
 C    -0.00  -0.03  -0.01
 C    -0.02   0.04  -0.06
 O    -0.02   0.01  -0.02
 C    -0.01   0.00  -0.01
 O    -0.01   0.00   0.00
 C    -0.01   0.00  -0.00
 C    -0.00   0.00   0.00
 C    -0.00   0.00   0.00
 C    -0.00  -0.00  -0.00
 C    -0.01  -0.00  -0.00
 C    -0.01  -0.00  -0.00
 C    -0.03   0.02  -0.03
 C    -0.00  -0.01  -0.01
 C    -0.00  -0.00  -0.00
 C    -0.00  -0.01   0.00
 C    -0.00  -0.00   0.00
 C    -0.00  -0.00   0.00
 C    -0.00  -0.01  -0.00
 H     0.00  -0.00  -0.00
 H    -0.00  -0.00  -0.00
 H    -0.00  -0.00   0.00
 H    -0.00  -0.00  -0.00
 H    -0.00  -0.00  -0.00
 H    -0.00  -0.01  -0.00
 H    -0.00  -0.01  -0.00
 H     0.00  -0.01  -0.00
 H     0.00  -0.00  -0.00
 H     0.01  -0.02   0.00
 H     0.02  -0.01  -0.01
 H     0.00  -0.04  -0.00
 H    -0.00   0.01   0.00
 H    -0.00   0.00   0.00
 H    -0.00  -0.00  -0.00
 H    -0.01  -0.00  -0.00
 H    -0.01  -0.00   0.00
 H     0.02  -0.00   0.01
 H     0.01  -0.03  -0.02
 H    -0.00  -0.00   0.00
 H     0.00   0.00  -0.00
 H     0.00  -0.01   0.01
 H    -0.01  -0.01   0.01
 H    -0.00   0.00   0.00
 H    -0.01  -0.01   0.00
 H    -0.00  -0.00   0.00
 H    -0.00  -0.00  -0.00
 H     0.00  -0.01  -0.00
 H    -0.00  -0.01  -0.00
     -304.7306
