# Supplementary material for: Enantiospecific Synthesis of Planar Chiral Rhodium and Iridium Cyclopentadienyl Complexes: Enabling Streamlined and Computer-Guided Access to Highly Selective Catalysts for Asymmetric C–H Functionalizations
Source: J Am Chem Soc. 2024 Dec 6;146(50):34786–95. doi: 10.1021/jacs.4c13279 (PMC11664503; doi:10.1021/jacs.4c13279)
Supplement: Supplementary file 2 — ja4c13279_si_002.zip [file ja4c13279_si_002.zip › Rh Cartesian Coordinates and Computed Data/rh3-hexene-4ds-3.xyz]

 104
scf done:    -2248.152356
Rh    -0.846893    -0.007420     0.004891
 N     0.631210     0.852593    -1.072716
 C     0.404830     1.914992    -1.877236
 O     1.852468     0.235881    -1.264534
 O     1.183294     2.407088    -2.678687
 C    -0.979353     2.410712    -1.611846
 C    -1.576012     3.305395    -2.493579
 C    -1.669114     1.925819    -0.478373
 C    -2.986142     2.364822    -0.279960
 C    -3.587562     3.254667    -1.166812
 C    -2.884931     3.732393    -2.274560
 H    -3.547466     2.026972     0.595134
 H    -4.614572     3.582838    -0.987029
 H    -3.357212     4.437679    -2.962287
 H    -0.986748     3.644925    -3.349261
 C     0.018322     0.868892     1.645563
 C    -0.789844     1.998225     1.242119
 H    -0.292669     0.310807     2.532544
 C    -0.056827     3.314222     1.048648
 H    -1.711801     2.107300     1.824217
 C     2.895840     0.873245    -0.691488
 O     2.813418     1.790798     0.079131
 O     3.984795     0.266025    -1.120171
 C     5.302481     0.714202    -0.688704
 C     5.448342     0.487358     0.809689
 H     5.245968    -0.564914     1.058313
 H     6.476878     0.723159     1.120541
 H     4.757296     1.127894     1.372480
 C     6.240388    -0.191768    -1.469672
 H     6.053336    -1.243767    -1.214775
 H     7.285639     0.049316    -1.228857
 H     6.087909    -0.059899    -2.550549
 C     5.511387     2.170375    -1.082166
 H     4.846250     2.835573    -0.518624
 H     5.314646     2.305123    -2.156035
 H     6.554631     2.455990    -0.881982
 H     1.100103     0.975600     1.529522
 C     0.475763     3.834902     2.379901
 H     0.791770     3.155508     0.368083
 H    -0.725535     4.061147     0.593934
 C     1.238739     5.143453     2.224814
 H    -0.357504     3.973685     3.093692
 H     1.141398     3.077893     2.828685
 C     1.789598     5.676377     3.537393
 H     2.063156     4.987559     1.507864
 H     0.578027     5.898287     1.763098
 H     0.982414     5.869732     4.262635
 H     2.340083     6.618705     3.394130
 H     2.481097     4.954528     4.001221
 C    -2.261316    -1.532657    -1.062835
 C    -2.510978    -1.461222     0.369766
 C    -3.817816    -1.236441     1.076933
 C    -4.479902    -2.572329     1.451025
 C    -5.836038    -2.359039     2.113292
 C    -5.725386    -1.459275     3.338966
 C    -5.033859    -0.142958     3.001346
 C    -3.682882    -0.375485     2.335651
 C    -1.322082    -1.870792     1.052614
 C    -0.311169    -2.075525     0.072670
 O     0.962934    -2.550130     0.171261
 C     1.675659    -2.429902     1.312400
 O     1.206237    -2.049759     2.352626
 C     3.086384    -2.840087     1.117533
 C     3.608405    -3.143695    -0.144806
 C     4.938336    -3.536269    -0.263435
 C     5.749697    -3.616039     0.868657
 C     5.233442    -3.299121     2.126307
 C     3.903888    -2.912213     2.251480
 C    -0.894294    -1.861482    -1.229399
 C    -0.189582    -1.967252    -2.537670
 C    -1.031898    -1.302439    -3.615168
 C    -2.461427    -1.814636    -3.533460
 C    -3.213670    -1.407105    -2.245427
 C    -4.392194    -2.375605    -2.077929
 C    -3.762295     0.010041    -2.411614
 H    -4.491316    -0.703773     0.384211
 H    -4.578602    -3.212696     0.562548
 H    -3.806762    -3.108253     2.144019
 H    -6.525590    -1.898507     1.382291
 H    -6.280380    -3.329624     2.386646
 H    -5.142025    -1.982383     4.118145
 H    -6.721338    -1.271384     3.771325
 H    -5.676121     0.442557     2.318226
 H    -4.908563     0.469875     3.908475
 H    -3.006902    -0.877877     3.049893
 H    -3.200868     0.580142     2.082967
 H    -1.188529    -1.973052     2.124800
 H     2.970507    -3.059893    -1.024734
 H     5.346163    -3.777676    -1.247463
 H     6.793842    -3.922703     0.769671
 H     5.871281    -3.356117     3.011084
 H     3.472211    -2.659050     3.221778
 H    -0.044749    -3.038129    -2.771187
 H     0.811447    -1.519681    -2.459156
 H    -1.001542    -0.208541    -3.478236
 H    -0.607410    -1.506580    -4.609472
 H    -2.437553    -2.917540    -3.597493
 H    -3.054038    -1.468771    -4.395520
 H    -4.977439    -2.406938    -3.010574
 H    -5.073266    -2.063068    -1.274279
 H    -4.045292    -3.397798    -1.861838
 H    -4.484405     0.035235    -3.242923
 H    -4.279516     0.354184    -1.506638
 H    -2.963341     0.732385    -2.625132


  NORMALMODES   306
Rh     0.02  -0.07  -0.00
 N     0.01  -0.01   0.01
 C     0.02   0.01   0.06
 O     0.01  -0.00  -0.01
 O    -0.02   0.01   0.01
 C     0.04   0.05   0.14
 C    -0.00  -0.09   0.03
 C     0.14   0.29   0.35
 C     0.03   0.10   0.10
 C    -0.02  -0.05  -0.01
 C    -0.00  -0.06  -0.00
 H     0.05   0.21   0.16
 H    -0.05  -0.11  -0.07
 H    -0.00  -0.11  -0.05
 H    -0.02  -0.19  -0.02
 C    -0.12   0.08  -0.18
 C    -0.19   0.15  -0.34
 H    -0.10   0.33  -0.01
 C     0.00   0.12  -0.02
 H    -0.01   0.21  -0.06
 C     0.01  -0.00  -0.00
 O     0.00   0.00  -0.01
 O     0.01  -0.00  -0.00
 C     0.00  -0.00   0.00
 C     0.00   0.00   0.00
 H     0.00  -0.00   0.00
 H     0.00   0.00   0.00
 H    -0.00  -0.00  -0.00
 C     0.00   0.00   0.00
 H     0.00   0.00   0.00
 H     0.00  -0.00   0.00
 H     0.00   0.00   0.00
 C     0.00  -0.00   0.00
 H     0.00  -0.00   0.00
 H     0.00  -0.00   0.00
 H     0.00   0.00   0.00
 H    -0.12   0.17  -0.08
 C    -0.00   0.00   0.00
 H     0.01   0.11  -0.01
 H     0.10   0.22  -0.00
 C     0.01  -0.00   0.02
 H    -0.01  -0.00   0.00
 H    -0.02  -0.03  -0.02
 C     0.01   0.00   0.02
 H     0.01  -0.00   0.02
 H     0.01   0.00   0.02
 H     0.01   0.00   0.02
 H     0.01   0.00   0.02
 H     0.01   0.00   0.02
 C    -0.01  -0.04  -0.02
 C     0.00  -0.01  -0.00
 C     0.00   0.00  -0.00
 C     0.00   0.00  -0.00
 C     0.00   0.00  -0.00
 C     0.00   0.00  -0.00
 C     0.00   0.00  -0.00
 C     0.00   0.00  -0.00
 C    -0.01  -0.01   0.00
 C    -0.00   0.03  -0.00
 O    -0.01   0.01  -0.00
 C    -0.00   0.01  -0.00
 O    -0.00   0.00  -0.00
 C    -0.00   0.00  -0.00
 C    -0.00   0.00  -0.00
 C    -0.00   0.00  -0.00
 C    -0.00   0.00  -0.00
 C    -0.00   0.00  -0.00
 C    -0.00   0.00  -0.00
 C    -0.03  -0.04  -0.02
 C    -0.01  -0.01  -0.01
 C    -0.00  -0.00  -0.01
 C    -0.01  -0.00  -0.01
 C    -0.01  -0.01  -0.01
 C    -0.02  -0.00  -0.02
 C     0.01   0.00   0.02
 H     0.00   0.00  -0.01
 H     0.00   0.00  -0.00
 H     0.00   0.00  -0.00
 H     0.00   0.00  -0.00
 H     0.00   0.00  -0.00
 H     0.00   0.00  -0.00
 H     0.00   0.00  -0.00
 H     0.00   0.00  -0.00
 H     0.00   0.00  -0.00
 H     0.00   0.00  -0.00
 H     0.01   0.00   0.00
 H    -0.01   0.01   0.00
 H    -0.00   0.00  -0.00
 H    -0.00   0.00  -0.00
 H    -0.00   0.00  -0.00
 H    -0.00   0.00  -0.00
 H    -0.00   0.00  -0.00
 H     0.01  -0.01  -0.03
 H    -0.01  -0.00   0.01
 H     0.00  -0.01   0.00
 H    -0.01   0.00  -0.01
 H    -0.01   0.00  -0.02
 H    -0.00   0.01  -0.01
 H    -0.03   0.01  -0.01
 H    -0.01  -0.00  -0.01
 H    -0.02  -0.00  -0.02
 H     0.02   0.04   0.01
 H     0.01  -0.01   0.02
 H     0.03  -0.01   0.04
     -313.2404
