# Supplementary material for: Enantiospecific Synthesis of Planar Chiral Rhodium and Iridium Cyclopentadienyl Complexes: Enabling Streamlined and Computer-Guided Access to Highly Selective Catalysts for Asymmetric C–H Functionalizations
Source: J Am Chem Soc. 2024 Dec 6;146(50):34786–95. doi: 10.1021/jacs.4c13279 (PMC11664503; doi:10.1021/jacs.4c13279)
Supplement: Supplementary file 2 — ja4c13279_si_002.zip [file ja4c13279_si_002.zip › Rh Cartesian Coordinates and Computed Data/rh2-hexene-3us-4.xyz]

 104
scf done:    -2248.138085
Rh     0.823968    -0.079433    -0.329163
 N    -1.014058    -0.228505    -1.196680
 C    -1.220608    -1.122760    -2.198784
 O    -2.159163     0.035298    -0.475878
 O    -2.302631    -1.515193    -2.605690
 C     0.100819    -1.577215    -2.710468
 C     0.183170    -2.686209    -3.543676
 C     1.262147    -0.927807    -2.244466
 C     2.505781    -1.435121    -2.640060
 C     2.586475    -2.559136    -3.460733
 C     1.428047    -3.185953    -3.921844
 H     3.421016    -0.929978    -2.327863
 H     3.568899    -2.939183    -3.753324
 H     1.497440    -4.061488    -4.571234
 H    -0.753572    -3.152474    -3.858481
 C     0.842982     1.811771    -1.203672
 C     1.297227     0.968949    -2.290964
 H    -0.193340     2.153183    -1.300188
 C     1.791804     2.845167    -0.665942
 H     0.633969     0.935930    -3.159733
 H     2.351731     1.082327    -2.562518
 C    -2.859824     1.113603    -0.869280
 O    -2.530431     1.897848    -1.715904
 O    -3.938689     1.131662    -0.107425
 C    -4.962938     2.147142    -0.272432
 C    -4.379940     3.522796     0.023182
 H    -5.181814     4.275638     0.007870
 H    -3.623513     3.797487    -0.722745
 H    -3.917223     3.533215     1.021728
 C    -5.992966     1.754829     0.774817
 H    -6.846123     2.447820     0.749084
 H    -5.546083     1.779494     1.779422
 H    -6.353585     0.733401     0.587651
 C    -5.549851     2.055975    -1.674291
 H    -6.403218     2.744122    -1.764523
 H    -4.801764     2.318787    -2.432970
 H    -5.905212     1.033153    -1.868366
 C     1.851418     4.094593    -1.544004
 H     1.492484     3.148145     0.350281
 H     2.806941     2.418465    -0.580112
 C     2.781230     5.169091    -0.998252
 H     2.170760     3.810944    -2.562979
 H     0.832448     4.505747    -1.655136
 C     2.843072     6.413894    -1.868525
 H     2.455774     5.443729     0.021123
 H     3.795071     4.745524    -0.882069
 H     1.848882     6.877348    -1.972097
 H     3.199257     6.174056    -2.883275
 H     3.521598     7.171733    -1.448285
 C     2.055135     0.121706     1.579521
 C     2.428938    -1.078500     0.894406
 C     3.810228    -1.532029     0.514418
 C     4.740365    -0.437376    -0.069177
 C     6.004965    -0.214183     0.751851
 C     6.787337    -1.511902     0.943141
 C     5.881709    -2.684747     1.378080
 C     4.466039    -2.233255     1.716475
 C     1.281428    -1.941611     0.838275
 C     0.206285    -1.237237     1.433478
 O    -1.074946    -1.611753     1.645514
 C    -1.716397    -2.482683     0.802524
 O    -1.131793    -3.172799     0.017743
 C    -3.181688    -2.414658     0.978370
 C    -3.973780    -2.853903    -0.087473
 C    -5.358910    -2.773495     0.007505
 C    -5.953501    -2.271060     1.165289
 C    -5.162042    -1.831085     2.227020
 C    -3.775856    -1.890580     2.131110
 C     0.653434     0.062945     1.875076
 C    -0.078006     1.025268     2.788525
 C    -1.376351     1.544544     2.171035
 C    -0.396813     0.285548     4.097986
 C     0.843772     2.224825     3.080049
 C     2.289285     1.841777     3.355795
 C     2.937316     1.200073     2.131451
 H     3.671892    -2.305956    -0.257334
 H     4.188406     0.505742    -0.198240
 H     5.050826    -0.739735    -1.082578
 H     6.639319     0.541460     0.262051
 H     5.746180     0.209614     1.735891
 H     7.295387    -1.765946    -0.001642
 H     7.589458    -1.347732     1.679735
 H     5.818062    -3.430681     0.568267
 H     6.318666    -3.213715     2.238902
 H     4.477258    -1.553148     2.585139
 H     3.847205    -3.093517     2.014895
 H     1.228940    -2.923952     0.379337
 H    -3.483892    -3.202578    -0.997938
 H    -5.978787    -3.097180    -0.831499
 H    -7.042632    -2.214208     1.238666
 H    -5.628842    -1.431510     3.130175
 H    -3.148898    -1.531807     2.948456
 H    -1.857018     2.259029     2.858559
 H    -1.166483     2.063292     1.224071
 H    -2.084418     0.734165     1.958692
 H    -1.043286    -0.582729     3.909020
 H     0.515728    -0.078913     4.593324
 H    -0.920228     0.957621     4.796135
 H     0.422498     2.783182     3.931660
 H     0.812907     2.912534     2.218466
 H     2.867073     2.730168     3.654489
 H     2.335978     1.142864     4.208077
 H     3.914716     0.773606     2.397080
 H     3.138622     1.974459     1.377106


  NORMALMODES   306
Rh    -0.02   0.01   0.08
 N    -0.01   0.01   0.02
 C     0.01   0.07  -0.02
 O    -0.02  -0.00   0.00
 O     0.02   0.00  -0.01
 C     0.03   0.16  -0.06
 C     0.02   0.04   0.09
 C     0.04   0.40  -0.31
 C     0.02   0.13  -0.11
 C     0.01   0.01   0.06
 C     0.00   0.01   0.08
 H     0.03   0.18  -0.22
 H     0.01  -0.06   0.14
 H    -0.02  -0.03   0.14
 H     0.00  -0.01   0.20
 C     0.04  -0.21  -0.04
 C     0.05  -0.29  -0.17
 H     0.08  -0.12  -0.18
 C    -0.00  -0.10  -0.09
 H     0.12   0.27  -0.26
 H     0.03  -0.00  -0.16
 C    -0.01   0.00   0.00
 O    -0.01  -0.00  -0.00
 O    -0.01   0.00   0.00
 C    -0.00   0.00   0.00
 C    -0.00   0.00   0.00
 H    -0.00   0.00  -0.00
 H     0.00  -0.00   0.00
 H    -0.00   0.00   0.00
 C    -0.00   0.00   0.00
 H    -0.00   0.00   0.00
 H    -0.00   0.00   0.00
 H    -0.00   0.00   0.00
 C    -0.00   0.00   0.00
 H    -0.00   0.00  -0.00
 H    -0.00   0.00   0.00
 H    -0.00   0.00   0.00
 C    -0.01  -0.05  -0.04
 H    -0.04  -0.13  -0.09
 H     0.02  -0.05  -0.05
 C    -0.02  -0.04  -0.01
 H    -0.01   0.01  -0.05
 H    -0.02  -0.06  -0.02
 C    -0.01  -0.03   0.01
 H    -0.03  -0.06  -0.01
 H    -0.02  -0.04  -0.00
 H    -0.01  -0.02   0.01
 H    -0.00  -0.01   0.01
 H    -0.01  -0.03   0.03
 C     0.01  -0.01  -0.00
 C    -0.01  -0.02   0.01
 C    -0.01  -0.00  -0.00
 C    -0.01  -0.00  -0.00
 C    -0.00  -0.00  -0.00
 C    -0.00   0.00  -0.00
 C    -0.00   0.00  -0.00
 C    -0.00  -0.00  -0.00
 C     0.01  -0.05   0.05
 C     0.01  -0.04   0.00
 O     0.00  -0.01   0.00
 C    -0.00  -0.00  -0.00
 O    -0.00  -0.00  -0.00
 C    -0.00  -0.00  -0.00
 C    -0.00   0.00  -0.00
 C    -0.00   0.00  -0.00
 C    -0.00   0.00   0.00
 C     0.00  -0.00  -0.00
 C     0.00  -0.00  -0.00
 C     0.00  -0.00  -0.03
 C     0.00  -0.00  -0.02
 C    -0.00  -0.00  -0.01
 C     0.01  -0.01  -0.01
 C     0.00  -0.00  -0.01
 C     0.00  -0.00  -0.00
 C     0.00  -0.00  -0.00
 H    -0.00  -0.01  -0.00
 H    -0.01  -0.00   0.00
 H    -0.01   0.00  -0.00
 H    -0.01  -0.00  -0.00
 H    -0.00   0.00  -0.00
 H    -0.00   0.00  -0.00
 H    -0.00   0.00  -0.00
 H     0.00  -0.00   0.00
 H    -0.00   0.00   0.00
 H    -0.00   0.00  -0.01
 H    -0.00  -0.00  -0.00
 H     0.02  -0.06   0.07
 H    -0.00   0.00  -0.00
 H    -0.00   0.00   0.00
 H    -0.00   0.00   0.00
 H     0.00   0.00  -0.00
 H     0.00  -0.00  -0.00
 H     0.01  -0.00  -0.00
 H    -0.00  -0.00  -0.01
 H    -0.00  -0.00  -0.00
 H     0.00  -0.00  -0.01
 H     0.01  -0.01  -0.02
 H     0.01  -0.00  -0.01
 H    -0.00  -0.00  -0.01
 H     0.01  -0.00  -0.01
 H    -0.00  -0.00  -0.00
 H    -0.00  -0.00  -0.00
 H     0.01   0.01   0.00
 H    -0.00   0.00  -0.00
     -308.3593
