# Supplementary material for: Enantiospecific Synthesis of Planar Chiral Rhodium and Iridium Cyclopentadienyl Complexes: Enabling Streamlined and Computer-Guided Access to Highly Selective Catalysts for Asymmetric C–H Functionalizations
Source: J Am Chem Soc. 2024 Dec 6;146(50):34786–95. doi: 10.1021/jacs.4c13279 (PMC11664503; doi:10.1021/jacs.4c13279)
Supplement: Supplementary file 2 — ja4c13279_si_002.zip [file ja4c13279_si_002.zip › Rh Cartesian Coordinates and Computed Data/rh1-hexene-3ds-3.xyz]

  98
scf done:    -2169.589696
Rh     0.275557    -0.920274    -0.046050
 N     0.871290     0.588540     1.180668
 C     0.103203     1.014583     2.205573
 O     2.081230     1.243954     1.053110
 O     0.340663     1.949318     2.960260
 C    -1.136122     0.191869     2.244341
 C    -2.279756     0.678025     2.868272
 C    -1.146879    -1.042515     1.562425
 C    -2.361043    -1.743017     1.488366
 C    -3.510598    -1.242470     2.094562
 C    -3.472705    -0.038000     2.799251
 H    -2.405112    -2.706026     0.973732
 H    -4.446151    -1.801494     2.017344
 H    -4.376815     0.344583     3.277748
 H    -2.205272     1.638796     3.383535
 C     1.505793    -2.163598     1.049338
 C     0.265016    -2.209930     1.817823
 C     2.779028    -1.681256     1.691301
 H     1.668827    -3.042951     0.411465
 H     0.378405    -1.888299     2.859702
 H    -0.300782    -3.142936     1.737964
 C     2.062588     2.558224     0.727754
 O     3.086305     3.183567     0.754302
 O     0.870358     2.964874     0.342783
 C     0.528929     4.382777     0.318615
 C     0.883521     5.012426     1.658667
 H     1.970733     5.086008     1.789249
 H     0.474049     4.396421     2.472134
 H     0.452259     6.022893     1.711605
 C    -0.976683     4.360732     0.116612
 H    -1.460744     3.829639     0.947897
 H    -1.242794     3.837215    -0.812024
 H    -1.364847     5.388559     0.069343
 C     1.239958     5.054632    -0.847382
 H     0.955373     4.582705    -1.799992
 H     0.952880     6.115727    -0.893180
 H     2.329074     4.988942    -0.725790
 C     3.472649    -2.786607     2.484693
 H     3.466757    -1.307525     0.916449
 H     2.574406    -0.822927     2.347106
 C     4.776232    -2.333517     3.127365
 H     2.788721    -3.162533     3.268136
 H     3.669997    -3.650513     1.822790
 C     5.473014    -3.427795     3.919340
 H     5.451232    -1.953671     2.340288
 H     4.571981    -1.469087     3.782641
 H     5.720996    -4.290051     3.279044
 H     6.410550    -3.068790     4.370390
 H     4.833089    -3.799596     4.735969
 C     0.677759    -1.812248    -2.038566
 C     0.936343    -0.405683    -2.067129
 C     2.202321     0.247249    -2.560940
 C     3.426482    -0.029726    -1.680530
 C     4.686284     0.628803    -2.229211
 C     4.489679     2.128634    -2.412551
 C     3.294352     2.408949    -3.315385
 C     2.025238     1.749458    -2.789962
 C    -0.332541     0.268453    -1.819953
 C    -1.318518    -0.718593    -1.649878
 O    -2.654222    -0.624900    -1.439464
 C    -3.209796     0.482161    -0.877572
 O    -2.586819     1.477663    -0.633215
 C    -4.654082     0.293474    -0.613677
 C    -5.338269    -0.875591    -0.963499
 C    -6.688433    -1.005324    -0.653192
 C    -7.356277     0.026808     0.007319
 C    -6.675215     1.194745     0.353269
 C    -5.326923     1.329844     0.041743
 C    -0.696535    -2.016939    -1.708946
 C    -1.356454    -3.362272    -1.710354
 C    -0.523389    -4.353188    -2.520862
 C     0.943355    -4.304704    -2.107231
 C     1.581440    -2.947229    -2.404346
 H     2.403316    -0.209854    -3.551637
 H     3.579967    -1.114842    -1.577871
 H     3.219740     0.350041    -0.669324
 H     5.530928     0.431783    -1.549801
 H     4.952310     0.170693    -3.200224
 H     5.399995     2.589034    -2.829378
 H     4.319900     2.593643    -1.425978
 H     3.131869     3.494361    -3.415276
 H     3.506683     2.031162    -4.332660
 H     1.733004     2.223316    -1.840350
 H     1.190909     1.921988    -3.489739
 H    -0.483239     1.339667    -1.748053
 H    -4.803493    -1.679808    -1.469828
 H    -7.224560    -1.917258    -0.925537
 H    -8.415636    -0.079869     0.253160
 H    -7.199227     2.001818     0.870079
 H    -4.765739     2.227477     0.308032
 H    -2.376035    -3.269523    -2.116052
 H    -1.471945    -3.739182    -0.680705
 H    -0.608572    -4.112144    -3.595187
 H    -0.924486    -5.370528    -2.394603
 H     1.514348    -5.095734    -2.616535
 H     1.016435    -4.519800    -1.026426
 H     1.794701    -2.865430    -3.486162
 H     2.554991    -2.859225    -1.900910


  NORMALMODES   288
Rh     0.04   0.02  -0.06
 N     0.02   0.00  -0.01
 C     0.04  -0.04   0.02
 O     0.01   0.01   0.00
 O    -0.01  -0.01   0.00
 C     0.08  -0.11   0.06
 C     0.04  -0.01  -0.09
 C     0.18  -0.30   0.32
 C     0.06  -0.11   0.12
 C     0.02  -0.00  -0.06
 C     0.02   0.01  -0.07
 H     0.07  -0.17   0.24
 H    -0.00   0.05  -0.13
 H     0.02   0.05  -0.12
 H     0.03   0.04  -0.19
 C    -0.18   0.11   0.04
 C    -0.26   0.16   0.19
 C    -0.09  -0.01   0.02
 H    -0.23  -0.04   0.24
 H     0.08  -0.16   0.27
 H     0.00  -0.02   0.28
 C     0.00   0.01   0.00
 O     0.00   0.01  -0.00
 O     0.00   0.00   0.00
 C    -0.00   0.00   0.00
 C    -0.00   0.00  -0.00
 H    -0.00   0.00  -0.00
 H     0.00   0.00  -0.00
 H    -0.00   0.00   0.00
 C     0.00   0.00  -0.00
 H    -0.00   0.00   0.00
 H     0.00  -0.00   0.00
 H    -0.00   0.00  -0.00
 C    -0.00   0.00  -0.00
 H    -0.00  -0.00   0.00
 H    -0.00   0.00  -0.00
 H    -0.00   0.00  -0.00
 C    -0.05  -0.00  -0.00
 H    -0.12  -0.04  -0.03
 H     0.01   0.02   0.02
 C    -0.04  -0.00  -0.02
 H    -0.02  -0.02   0.02
 H    -0.06   0.00  -0.01
 C    -0.02   0.01  -0.02
 H    -0.04  -0.00  -0.03
 H    -0.03   0.00  -0.02
 H    -0.01   0.00  -0.01
 H    -0.02   0.02  -0.03
 H    -0.01   0.01  -0.01
 C    -0.01  -0.00   0.00
 C    -0.01   0.01   0.02
 C    -0.01   0.00   0.01
 C    -0.00  -0.00   0.00
 C    -0.00  -0.00  -0.00
 C    -0.00  -0.00  -0.00
 C    -0.00  -0.00   0.00
 C    -0.00   0.00   0.00
 C    -0.04   0.02  -0.07
 C    -0.01   0.03  -0.03
 O    -0.01   0.01  -0.00
 C    -0.00  -0.00  -0.00
 O    -0.00  -0.00   0.01
 C    -0.00   0.00   0.00
 C    -0.00   0.00  -0.00
 C    -0.00  -0.00   0.00
 C    -0.00  -0.00   0.00
 C    -0.00   0.00   0.00
 C    -0.00   0.00  -0.00
 C     0.01   0.01  -0.00
 C     0.00   0.01   0.01
 C    -0.00   0.00   0.01
 C    -0.00   0.00   0.00
 C    -0.00   0.00   0.01
 H    -0.02  -0.01   0.01
 H    -0.01   0.00   0.00
 H     0.00  -0.00   0.00
 H    -0.00  -0.00  -0.00
 H    -0.01  -0.00  -0.00
 H     0.00  -0.00  -0.00
 H     0.00  -0.00  -0.00
 H     0.00  -0.00  -0.00
 H    -0.00  -0.00   0.00
 H    -0.00   0.01  -0.00
 H     0.00   0.00   0.00
 H    -0.04   0.02  -0.08
 H    -0.00   0.00  -0.00
 H    -0.00   0.00   0.00
 H    -0.00  -0.00   0.00
 H    -0.00   0.00  -0.00
 H    -0.00   0.00  -0.00
 H     0.00   0.01   0.01
 H     0.01   0.01   0.01
 H    -0.00   0.00   0.01
 H    -0.00   0.00   0.01
 H    -0.00   0.00  -0.00
 H     0.00   0.00   0.00
 H     0.02   0.01   0.01
 H    -0.01   0.01   0.03
     -301.9628
