# Supplementary material for: Enantiospecific Synthesis of Planar Chiral Rhodium and Iridium Cyclopentadienyl Complexes: Enabling Streamlined and Computer-Guided Access to Highly Selective Catalysts for Asymmetric C–H Functionalizations
Source: J Am Chem Soc. 2024 Dec 6;146(50):34786–95. doi: 10.1021/jacs.4c13279 (PMC11664503; doi:10.1021/jacs.4c13279)
Supplement: Supplementary file 2 — ja4c13279_si_002.zip [file ja4c13279_si_002.zip › Rh Cartesian Coordinates and Computed Data/rh1-styrene-4us-2.xyz]

  96
scf done:    -2243.337409
 C    -2.138475    -1.187304    -1.917542
 C    -2.105660     0.551903    -1.187960
Rh    -0.630883    -0.652264    -0.157622
 N     0.395263     0.065985    -1.760892
 C    -0.029600     1.153010    -2.438163
 O     1.621121    -0.433304    -2.148927
 O     0.588253     1.780337    -3.288896
 C    -1.392189     1.509437    -1.944165
 C    -1.906872     2.783267    -2.159139
 C    -3.318133     0.941605    -0.602518
 C    -3.815597     2.229153    -0.791141
 C    -3.125844     3.146120    -1.586752
 H    -3.901969     0.219663    -0.027924
 H    -4.764540     2.510950    -0.328234
 H    -3.533835     4.146447    -1.748883
 H    -1.315672     3.476571    -2.762554
 C    -1.146258    -2.149843    -1.442498
 H    -0.328721    -2.375402    -2.132928
 H    -1.519234    -3.025742    -0.900384
 H    -1.865406    -0.788374    -2.898374
 C    -3.587097    -1.545253    -1.866759
 C     2.711793     0.347882    -1.951730
 O     3.744095     0.070516    -2.491333
 O     2.480261     1.322682    -1.089458
 C     3.355945     2.489938    -1.025956
 C     2.574289     3.444485    -0.136918
 H     3.115417     4.396043    -0.035967
 H     1.583748     3.643302    -0.571328
 H     2.443985     3.019134     0.869720
 C     3.528893     3.072250    -2.421602
 H     2.546536     3.197076    -2.898952
 H     4.030228     4.048530    -2.348632
 H     4.137787     2.411605    -3.051800
 C     4.680376     2.102930    -0.385924
 H     5.324223     2.991866    -0.308888
 H     5.195621     1.344363    -0.989117
 H     4.518935     1.706561     0.626856
 C    -4.136369    -2.309934    -0.834402
 C    -5.496469    -2.608864    -0.813596
 C    -6.328988    -2.151717    -1.834249
 C    -4.432159    -1.087681    -2.884142
 C    -5.790108    -1.392877    -2.872847
 H    -3.492248    -2.666919    -0.030925
 H    -5.907583    -3.205642     0.004299
 H    -7.395487    -2.388111    -1.821735
 H    -4.016424    -0.475005    -3.688664
 H    -6.433216    -1.032271    -3.679056
 C    -1.194307    -1.078187     1.949318
 C    -0.807303     0.322041     1.893240
 C    -1.656588     1.482659     2.303578
 C    -1.247329     2.790521     1.628313
 C    -2.144033     3.943312     2.058838
 C    -2.153487     4.107732     3.574578
 C    -2.535310     2.805873     4.270740
 C    -1.642803     1.650103     3.831609
 C     0.516738     0.384924     1.428215
 C     0.970975    -0.973310     1.219837
 O     2.204850    -1.385655     0.825069
 C     3.307617    -0.818395     1.390508
 O     3.242455    -0.019181     2.285466
 C     4.551608    -1.316757     0.768645
 C     5.765400    -0.956145     1.367030
 C     6.965290    -1.373739     0.805983
 C     6.956294    -2.145420    -0.358280
 C     5.749171    -2.503015    -0.956274
 C     4.543759    -2.095660    -0.393451
 C    -0.058568    -1.873684     1.603848
 C    -0.000187    -3.359202     1.758957
 C    -1.044041    -3.798801     2.784532
 C    -2.413898    -3.208811     2.464416
 C    -2.427944    -1.680245     2.549449
 H    -2.696314     1.259529     2.003158
 H    -0.203865     3.025214     1.904426
 H    -1.263541     2.668081     0.535519
 H    -1.819347     4.875616     1.569694
 H    -3.171505     3.750540     1.701971
 H    -2.840032     4.916794     3.872163
 H    -1.146759     4.414681     3.911421
 H    -2.487191     2.924327     5.365323
 H    -3.585987     2.560244     4.030982
 H    -1.956479     0.715399     4.323290
 H    -0.602470     1.835350     4.152884
 H     1.101908     1.272351     1.214141
 H     5.741683    -0.342391     2.269685
 H     7.913068    -1.093887     1.271185
 H     7.900587    -2.465044    -0.805933
 H     5.744342    -3.089980    -1.876734
 H     3.596176    -2.352729    -0.867113
 H     1.015833    -3.651029     2.067257
 H    -0.181347    -3.861652     0.795021
 H    -1.100437    -4.897575     2.814022
 H    -0.729248    -3.472515     3.791397
 H    -2.701370    -3.535590     1.450874
 H    -3.177834    -3.617921     3.143060
 H    -2.473662    -1.380753     3.611737
 H    -3.338923    -1.270686     2.084140


  NORMALMODES   282
 C    -0.10   0.37   0.02
 C    -0.21  -0.28  -0.36
Rh     0.06  -0.01   0.05
 N     0.02  -0.01   0.00
 C    -0.01  -0.05  -0.03
 O     0.01  -0.00  -0.01
 O    -0.02  -0.00  -0.00
 C    -0.05  -0.12  -0.07
 C     0.05  -0.06   0.07
 C    -0.07  -0.10  -0.12
 C     0.04  -0.03   0.06
 C     0.05  -0.03   0.06
 H    -0.15  -0.11  -0.22
 H     0.09  -0.00   0.13
 H     0.08  -0.01   0.10
 H     0.12  -0.04   0.16
 C    -0.05   0.22   0.04
 H    -0.22   0.08  -0.12
 H    -0.17   0.18  -0.09
 H    -0.15  -0.08  -0.19
 C    -0.06   0.05  -0.05
 C     0.01   0.00  -0.00
 O     0.01   0.01   0.00
 O     0.00   0.00  -0.00
 C     0.00  -0.00  -0.00
 C     0.00   0.00  -0.00
 H     0.00   0.00  -0.00
 H     0.00   0.00   0.00
 H     0.00   0.00  -0.00
 C     0.00   0.00   0.00
 H     0.00  -0.00  -0.00
 H    -0.00   0.00  -0.00
 H     0.00   0.00   0.00
 C     0.00   0.00   0.00
 H    -0.00   0.00   0.00
 H     0.00   0.00   0.00
 H    -0.00   0.00   0.00
 C     0.00   0.03  -0.04
 C     0.00  -0.00  -0.01
 C    -0.02  -0.02   0.01
 C    -0.07  -0.00  -0.04
 C    -0.06  -0.02  -0.02
 H     0.02   0.06  -0.04
 H     0.03  -0.01  -0.00
 H    -0.02  -0.04   0.03
 H    -0.10   0.00  -0.05
 H    -0.08  -0.05  -0.01
 C     0.01   0.00   0.01
 C     0.03   0.02   0.03
 C     0.01   0.01   0.01
 C    -0.00   0.00   0.01
 C    -0.00   0.00  -0.00
 C    -0.00   0.00   0.00
 C    -0.00   0.01   0.00
 C    -0.00   0.01   0.01
 C     0.03   0.04   0.09
 C    -0.01   0.03  -0.02
 O    -0.01   0.01  -0.00
 C    -0.00   0.00  -0.00
 O     0.00  -0.00   0.00
 C    -0.00  -0.00  -0.00
 C    -0.00  -0.00  -0.00
 C    -0.00  -0.00  -0.00
 C    -0.00   0.00  -0.00
 C    -0.00  -0.00  -0.00
 C    -0.00  -0.00  -0.00
 C    -0.01   0.01   0.00
 C    -0.00   0.01  -0.01
 C    -0.00   0.00  -0.01
 C    -0.00   0.01  -0.00
 C     0.00   0.01  -0.00
 H     0.01  -0.01   0.00
 H    -0.00   0.01   0.00
 H     0.00  -0.01   0.01
 H    -0.00   0.00  -0.00
 H    -0.00   0.00   0.00
 H     0.00   0.01  -0.00
 H    -0.00   0.00  -0.00
 H    -0.01   0.01   0.00
 H    -0.00   0.01   0.00
 H    -0.00   0.01   0.01
 H    -0.00   0.01   0.01
 H     0.04   0.03   0.12
 H    -0.00  -0.00  -0.00
 H    -0.00   0.00   0.00
 H    -0.00   0.00  -0.00
 H    -0.00  -0.00   0.00
 H    -0.00  -0.00  -0.00
 H    -0.00   0.01  -0.01
 H    -0.00   0.02  -0.01
 H    -0.00   0.00  -0.01
 H     0.00  -0.00  -0.01
 H    -0.00   0.01  -0.00
 H    -0.00   0.01  -0.00
 H    -0.00   0.01  -0.00
 H     0.01   0.01  -0.01
     -300.5058
