# Supplementary material for: Enantiospecific Synthesis of Planar Chiral Rhodium and Iridium Cyclopentadienyl Complexes: Enabling Streamlined and Computer-Guided Access to Highly Selective Catalysts for Asymmetric C–H Functionalizations
Source: J Am Chem Soc. 2024 Dec 6;146(50):34786–95. doi: 10.1021/jacs.4c13279 (PMC11664503; doi:10.1021/jacs.4c13279)
Supplement: Supplementary file 2 — ja4c13279_si_002.zip [file ja4c13279_si_002.zip › Rh Cartesian Coordinates and Computed Data/rh2-styrene-3ds-2.xyz]

 102
scf done:    -2321.903621
Rh     1.225743     0.254369    -0.728255
 N    -0.047815    -1.281238    -1.045695
 C     0.395946    -2.521910    -1.347753
 O    -1.411584    -1.183515    -0.883849
 O    -0.280637    -3.535540    -1.431952
 C     1.876399    -2.463969    -1.524805
 C     2.633462    -3.628234    -1.455645
 C     2.492820    -1.202434    -1.668269
 C     3.892704    -1.154279    -1.717336
 C     4.650439    -2.320867    -1.625109
 C     4.025220    -3.562921    -1.503550
 H     4.399578    -0.196532    -1.863634
 H     5.740988    -2.257455    -1.663713
 H     4.622694    -4.475259    -1.442927
 H     2.098150    -4.574009    -1.339292
 C     0.676117     0.904791    -2.659069
 C     1.798828     0.025564    -2.919465
 C    -0.691869     0.659083    -3.154898
 H     0.927320     1.966222    -2.636856
 H     1.593210    -0.803675    -3.602300
 H     2.732825     0.533144    -3.173312
 C    -1.100180    -0.545563    -3.747641
 C    -2.411730    -0.726297    -4.169895
 C    -3.350006     0.295751    -4.026243
 C    -1.643077     1.684546    -3.035398
 C    -2.955723     1.508361    -3.463436
 H    -0.397555    -1.373218    -3.856537
 H    -2.705940    -1.682714    -4.607946
 H    -4.380767     0.148351    -4.357273
 H    -1.345230     2.635257    -2.588960
 H    -3.674556     2.324522    -3.353475
 C    -1.886030    -1.781735     0.231487
 O    -1.222959    -2.123766     1.175285
 O    -3.191510    -1.856361     0.088618
 C    -4.015484    -2.531515     1.083521
 C    -3.951873    -1.785683     2.408760
 H    -4.647782    -2.250346     3.122852
 H    -4.249077    -0.736010     2.273709
 H    -2.940951    -1.818677     2.833957
 C    -3.567344    -3.981231     1.208642
 H    -2.562967    -4.049615     1.644681
 H    -4.272243    -4.529607     1.850723
 H    -3.549671    -4.459576     0.218392
 C    -5.407636    -2.441845     0.479707
 H    -5.698777    -1.389761     0.350136
 H    -5.431074    -2.935085    -0.502595
 H    -6.138042    -2.931683     1.139433
 C     2.613798     1.407681     0.617501
 C     2.218071     0.188897     1.291942
 C     3.137290    -0.910673     1.743440
 C     2.401270    -2.209254     2.104731
 C     1.709937    -2.181734     3.467154
 C     2.640682    -1.709131     4.577419
 C     3.267895    -0.364882     4.226968
 C     4.029387    -0.452853     2.910840
 C     0.808666     0.226732     1.387809
 C     0.341429     1.459891     0.809816
 O    -0.964934     1.843580     0.721364
 C    -1.743465     1.778636     1.838104
 O    -1.288538     1.724768     2.946921
 C    -3.178995     1.782586     1.481117
 C    -4.112014     2.049658     2.490131
 C    -5.471135     2.010703     2.201783
 C    -5.899932     1.690919     0.910879
 C    -4.970240     1.411509    -0.090306
 C    -3.607231     1.459332     0.188247
 C     1.467359     2.234167     0.400356
 C     1.525639     3.713800     0.080204
 C     0.674482     4.105438    -1.127627
 C     0.979575     4.447734     1.316571
 C     2.999264     4.133843    -0.139582
 C     3.886710     3.039050    -0.717317
 C     3.986172     1.884856     0.272060
 H     3.797036    -1.131795     0.888145
 H     3.149397    -3.020305     2.104713
 H     1.675539    -2.462719     1.317111
 H     0.828873    -1.520927     3.439887
 H     1.316552    -3.185986     3.690967
 H     3.445775    -2.452011     4.727450
 H     2.094750    -1.644988     5.532477
 H     2.474758     0.400617     4.145193
 H     3.942865    -0.029121     5.030972
 H     4.849864    -1.184295     3.017781
 H     4.506474     0.510774     2.672215
 H     0.160749    -0.570754     1.746351
 H    -3.748727     2.276826     3.494512
 H    -6.202266     2.223071     2.984976
 H    -6.969195     1.652098     0.688081
 H    -5.300910     1.140643    -1.095390
 H    -2.878469     1.216266    -0.586437
 H    -0.339255     3.689361    -1.046778
 H     0.593348     5.201819    -1.184199
 H     1.121116     3.760566    -2.070556
 H     1.117340     5.534223     1.198304
 H     1.503294     4.130488     2.230762
 H    -0.093506     4.253995     1.455726
 H     3.432060     4.439101     0.828713
 H     3.016948     5.031558    -0.777528
 H     3.472690     2.671631    -1.673506
 H     4.887076     3.441543    -0.937757
 H     4.598853     1.056559    -0.111981
 H     4.490804     2.237091     1.189876


  NORMALMODES   300
Rh     0.05  -0.04  -0.05
 N     0.01  -0.01  -0.01
 C     0.01  -0.03   0.05
 O     0.01   0.00  -0.00
 O    -0.01  -0.01   0.01
 C     0.02  -0.07   0.14
 C     0.02  -0.08  -0.05
 C     0.04  -0.09   0.48
 C     0.01  -0.03   0.17
 C     0.01  -0.04  -0.04
 C     0.02  -0.05  -0.05
 H    -0.01   0.00   0.29
 H     0.01  -0.05  -0.14
 H     0.03  -0.05  -0.13
 H     0.04  -0.11  -0.16
 C    -0.08   0.17  -0.10
 C    -0.13   0.34  -0.04
 C    -0.07   0.05  -0.01
 H    -0.21   0.19   0.15
 H     0.03   0.01   0.33
 H     0.01   0.18   0.19
 C    -0.02   0.03   0.00
 C    -0.01  -0.00   0.00
 C    -0.02  -0.01  -0.01
 C    -0.07   0.03  -0.00
 C    -0.06   0.00  -0.01
 H     0.01   0.05   0.01
 H     0.00  -0.01   0.01
 H    -0.02  -0.03  -0.01
 H    -0.08   0.03  -0.01
 H    -0.08  -0.02  -0.02
 C     0.00   0.00  -0.00
 O     0.00   0.00  -0.00
 O     0.00   0.00  -0.00
 C     0.00   0.00  -0.00
 C     0.00   0.00  -0.00
 H     0.00  -0.00  -0.00
 H     0.00   0.00  -0.00
 H     0.00   0.00  -0.00
 C     0.00   0.00  -0.00
 H     0.00   0.00  -0.00
 H     0.00   0.00  -0.00
 H     0.00   0.00  -0.00
 C     0.00   0.00  -0.00
 H     0.00   0.00  -0.00
 H     0.00   0.00  -0.00
 H     0.00   0.00  -0.00
 C     0.01   0.00  -0.01
 C     0.00   0.01  -0.04
 C    -0.01   0.00  -0.01
 C    -0.00   0.00  -0.00
 C    -0.00   0.00  -0.00
 C    -0.00   0.00  -0.00
 C    -0.00   0.00  -0.00
 C    -0.01   0.01  -0.01
 C    -0.02   0.01  -0.05
 C    -0.00   0.02   0.02
 O    -0.01   0.01   0.00
 C    -0.00   0.00   0.00
 O    -0.00  -0.00   0.00
 C    -0.00   0.00   0.00
 C    -0.00   0.00   0.00
 C    -0.00   0.00   0.00
 C    -0.00   0.00   0.00
 C    -0.00  -0.00   0.00
 C    -0.00   0.00   0.00
 C    -0.01  -0.00  -0.00
 C    -0.00   0.00  -0.00
 C     0.00   0.02   0.00
 C    -0.00  -0.00   0.00
 C    -0.00   0.00   0.00
 C     0.00   0.00   0.00
 C     0.01   0.01   0.01
 H     0.00  -0.00   0.00
 H    -0.00   0.01  -0.00
 H    -0.00  -0.00  -0.00
 H    -0.00   0.01  -0.00
 H    -0.01   0.01  -0.00
 H    -0.00   0.00  -0.01
 H     0.00  -0.00  -0.00
 H    -0.01   0.00   0.01
 H     0.00   0.00  -0.00
 H    -0.01   0.01  -0.01
 H    -0.01   0.01  -0.00
 H    -0.01   0.00  -0.04
 H    -0.00   0.00   0.00
 H    -0.00  -0.00  -0.00
 H    -0.00  -0.00  -0.00
 H    -0.00  -0.00   0.00
 H    -0.00  -0.00   0.00
 H     0.00   0.00  -0.02
 H    -0.02   0.02   0.03
 H     0.02   0.06  -0.00
 H     0.00  -0.00   0.01
 H    -0.00  -0.01   0.00
 H    -0.00   0.00   0.00
 H    -0.00   0.00   0.00
 H    -0.00   0.00   0.00
 H     0.00  -0.00   0.00
 H    -0.00   0.01  -0.00
 H     0.01   0.01   0.01
 H     0.00   0.02   0.00
     -305.1585
