# Supplementary material for: Enantiospecific Synthesis of Planar Chiral Rhodium and Iridium Cyclopentadienyl Complexes: Enabling Streamlined and Computer-Guided Access to Highly Selective Catalysts for Asymmetric C–H Functionalizations
Source: J Am Chem Soc. 2024 Dec 6;146(50):34786–95. doi: 10.1021/jacs.4c13279 (PMC11664503; doi:10.1021/jacs.4c13279)
Supplement: Supplementary file 2 — ja4c13279_si_002.zip [file ja4c13279_si_002.zip › Rh Cartesian Coordinates and Computed Data/rh3-styrene-4ur-1.xyz]

 102
scf done:    -2321.899199
 C    -0.465313    -2.414872    -0.308441
 C    -0.652915    -1.597473     1.367962
Rh     0.116132    -0.143757    -0.052400
 N     1.811312    -0.952721     0.744667
 C     1.789668    -1.675863     1.890291
 O     3.076554    -0.530080     0.393778
 O     2.757894    -2.066128     2.522104
 C     0.369076    -1.850438     2.307604
 C     0.071368    -2.108736     3.640511
 C    -1.974344    -1.545684     1.829788
 C    -2.267952    -1.764524     3.173471
 C    -1.251449    -2.071718     4.079169
 H    -2.783296    -1.346398     1.128308
 H    -3.306212    -1.709856     3.510153
 H    -1.489598    -2.266567     5.127505
 H     0.906558    -2.302513     4.318263
 C     0.253570    -1.697887    -1.365824
 H     1.283029    -2.024537    -1.529016
 H    -0.306455    -1.483292    -2.282717
 H     0.159589    -3.195285     0.135964
 C    -1.838189    -2.919459    -0.614399
 C     3.798278    -1.420746    -0.312022
 O     3.398425    -2.471817    -0.732743
 O     4.991107    -0.877352    -0.474618
 C     6.033083    -1.570190    -1.215923
 C     5.592610    -1.771241    -2.660134
 H     5.305262    -0.808148    -3.108684
 H     4.741375    -2.460875    -2.720131
 H     6.425722    -2.187585    -3.245346
 C     6.367902    -2.885165    -0.525441
 H     7.234658    -3.350126    -1.017941
 H     6.622923    -2.705594     0.529346
 H     5.520515    -3.580706    -0.568461
 C     7.202278    -0.601610    -1.136943
 H     6.934920     0.361725    -1.595231
 H     7.479027    -0.420753    -0.088426
 H     8.073494    -1.013634    -1.665934
 C    -2.225869    -4.171935    -0.126550
 C    -3.496574    -4.677491    -0.389219
 C    -4.406199    -3.931098    -1.137218
 C    -2.757750    -2.179032    -1.364291
 C    -4.031686    -2.678686    -1.623507
 H    -1.520771    -4.751959     0.474765
 H    -3.778647    -5.660357    -0.004332
 H    -5.404381    -4.324933    -1.342883
 H    -2.484138    -1.188078    -1.728120
 H    -4.738588    -2.081757    -2.204732
 C     0.486030     1.731204    -1.102798
 C     0.575629     1.988496     0.337260
 C     1.731966     2.570873     1.097515
 C     2.011653     1.894460     2.442341
 C     3.189650     2.550012     3.152441
 C     2.981114     4.047251     3.345183
 C     2.662763     4.735285     2.022772
 C     1.482815     4.073916     1.320823
 C    -0.687952     1.724668     0.918588
 C    -1.547495     1.283418    -0.132362
 O    -2.864576     0.937587     0.014198
 C    -3.786238     1.896636    -0.274155
 O    -3.481541     3.007120    -0.612502
 C    -5.171222     1.390609    -0.129342
 C    -6.217797     2.293163    -0.351502
 C    -7.536706     1.867287    -0.242043
 C    -7.814999     0.538783     0.084426
 C    -6.773816    -0.363361     0.303065
 C    -5.452064     0.059668     0.200059
 C    -0.870067     1.345394    -1.377470
 C    -1.457938     1.184836    -2.742678
 C    -0.600553     1.938680    -3.751112
 C     0.861646     1.571837    -3.561488
 C     1.473350     2.037022    -2.221121
 C     2.808268     1.307217    -2.070148
 C     1.722084     3.551993    -2.269351
 H     2.637306     2.462428     0.480688
 H     1.112579     1.963453     3.080724
 H     2.213261     0.828061     2.289366
 H     3.362446     2.054303     4.120718
 H     4.102330     2.378299     2.554049
 H     3.867662     4.505065     3.813245
 H     2.141362     4.209447     4.045321
 H     3.548219     4.687817     1.362853
 H     2.452720     5.805424     2.182286
 H     1.265914     4.576641     0.366194
 H     0.573487     4.185479     1.937812
 H    -0.957250     1.796914     1.969469
 H    -5.970565     3.324763    -0.610096
 H    -8.353491     2.571963    -0.413147
 H    -8.852012     0.204435     0.167849
 H    -6.989654    -1.404453     0.553284
 H    -4.635429    -0.643353     0.361280
 H    -1.504126     0.121411    -3.030780
 H    -2.493550     1.557110    -2.741891
 H    -0.926960     1.697991    -4.774306
 H    -0.745137     3.024304    -3.623137
 H     1.476613     1.987625    -4.375635
 H     0.960817     0.474234    -3.628258
 H     2.647642     0.221271    -2.096707
 H     3.329846     1.540516    -1.134091
 H     3.471244     1.578090    -2.907330
 H     2.266095     3.894027    -1.378452
 H     2.334423     3.806140    -3.148721
 H     0.782920     4.122277    -2.328043


  NORMALMODES   300
 C     0.08   0.01  -0.36
 C     0.04   0.44   0.23
Rh    -0.03  -0.07   0.02
 N    -0.01  -0.02   0.01
 C    -0.00   0.04   0.05
 O    -0.02  -0.00  -0.01
 O     0.02   0.01   0.00
 C     0.01   0.10   0.11
 C    -0.01  -0.08   0.07
 C     0.01   0.15   0.08
 C    -0.01  -0.07   0.04
 C    -0.02  -0.08   0.04
 H     0.04   0.29   0.08
 H    -0.02  -0.16   0.03
 H    -0.03  -0.14   0.03
 H    -0.03  -0.20   0.07
 C     0.06  -0.03  -0.22
 H     0.12   0.13  -0.13
 H     0.11   0.16  -0.20
 H     0.06   0.28   0.08
 C     0.03   0.06  -0.06
 C    -0.01  -0.00  -0.00
 O    -0.01  -0.00  -0.01
 O    -0.01  -0.00   0.00
 C    -0.00   0.00   0.00
 C    -0.00   0.00   0.00
 H    -0.00   0.00   0.00
 H     0.00  -0.00  -0.00
 H     0.00   0.00   0.00
 C    -0.00   0.00   0.00
 H    -0.00   0.00   0.00
 H    -0.00  -0.00   0.00
 H    -0.00  -0.00   0.00
 C    -0.00   0.00   0.00
 H    -0.00   0.00   0.00
 H    -0.00   0.00   0.00
 H    -0.00   0.00   0.00
 C     0.05   0.06  -0.00
 C     0.05   0.04   0.02
 C     0.02   0.00   0.02
 C    -0.02   0.03  -0.03
 C    -0.01   0.01   0.00
 H     0.07   0.08  -0.01
 H     0.07   0.04   0.04
 H     0.03  -0.02   0.04
 H    -0.04   0.03  -0.05
 H    -0.03  -0.01   0.01
 C    -0.00   0.02  -0.01
 C     0.02  -0.04  -0.03
 C     0.00  -0.01  -0.01
 C    -0.00  -0.01  -0.00
 C    -0.00  -0.00  -0.00
 C    -0.00  -0.00  -0.00
 C    -0.01  -0.01  -0.01
 C    -0.01  -0.01  -0.01
 C     0.01  -0.06  -0.02
 C    -0.01  -0.01  -0.01
 O    -0.01  -0.00  -0.01
 C    -0.00   0.00  -0.00
 O    -0.00   0.00   0.00
 C    -0.00   0.00  -0.00
 C    -0.00   0.00  -0.00
 C    -0.00   0.00  -0.00
 C    -0.00   0.00  -0.00
 C    -0.00   0.00   0.00
 C    -0.00   0.00   0.00
 C     0.01  -0.01  -0.00
 C     0.00   0.01  -0.00
 C     0.00   0.00  -0.00
 C     0.00   0.01  -0.01
 C     0.00   0.01  -0.01
 C     0.00   0.01  -0.00
 C     0.01   0.01  -0.01
 H     0.01  -0.00   0.00
 H    -0.00  -0.01  -0.00
 H     0.00  -0.01   0.00
 H    -0.00  -0.00  -0.00
 H    -0.00  -0.00  -0.00
 H    -0.00   0.00  -0.01
 H    -0.00  -0.00  -0.00
 H    -0.01  -0.00  -0.01
 H    -0.01  -0.01  -0.01
 H    -0.01  -0.01  -0.01
 H    -0.01  -0.02  -0.01
 H     0.03  -0.09  -0.01
 H    -0.00   0.00  -0.00
 H    -0.00  -0.00   0.00
 H    -0.00  -0.00   0.00
 H    -0.00   0.00   0.00
 H    -0.00   0.00   0.00
 H    -0.01   0.01  -0.01
 H     0.01   0.02   0.01
 H    -0.00   0.01  -0.00
 H     0.00   0.00  -0.00
 H    -0.00   0.01  -0.01
 H     0.01   0.01  -0.01
 H    -0.00   0.01  -0.01
 H    -0.00   0.00  -0.00
 H     0.01   0.00  -0.00
 H     0.00   0.01  -0.01
 H     0.02   0.01  -0.01
 H     0.01   0.01  -0.01
     -295.9440
