# Supplementary material for: Enantiospecific Synthesis of Planar Chiral Rhodium and Iridium Cyclopentadienyl Complexes: Enabling Streamlined and Computer-Guided Access to Highly Selective Catalysts for Asymmetric C–H Functionalizations
Source: J Am Chem Soc. 2024 Dec 6;146(50):34786–95. doi: 10.1021/jacs.4c13279 (PMC11664503; doi:10.1021/jacs.4c13279)
Supplement: Supplementary file 2 — ja4c13279_si_002.zip [file ja4c13279_si_002.zip › Rh Cartesian Coordinates and Computed Data/rh2-hexene-4dr-1.xyz]

 104
scf done:    -2248.155902
Rh    -0.176720    -0.170670     0.030877
 N     1.307583     0.541864     1.190425
 C     1.049624     1.338665     2.252701
 O     2.558414    -0.044062     1.169814
 O     1.817323     1.649837     3.147474
 C    -0.372351     1.797782     2.144885
 C    -0.980459     2.424115     3.227864
 C    -1.086868     1.547787     0.951467
 C    -2.435033     1.931552     0.899908
 C    -3.042769     2.558018     1.985138
 C    -2.317878     2.811119     3.151500
 H    -3.011434     1.776933    -0.015696
 H    -4.092753     2.853527     1.916394
 H    -2.796252     3.308756     3.998257
 H    -0.375520     2.589312     4.123210
 C     0.527348     1.094766    -1.421896
 C    -0.333508     2.041735    -0.746116
 H     0.184310     0.722764    -2.391354
 C     0.317839     3.343428    -0.312413
 H    -1.294789     2.175827    -1.251857
 C     3.517209     0.710334     0.598913
 O     3.376620     1.828932     0.186064
 O     4.606309    -0.037799     0.565063
 C     5.865681     0.502980     0.073758
 C     6.817985    -0.672348     0.225637
 H     6.865773    -0.993939     1.275825
 H     7.827712    -0.387579    -0.102768
 H     6.479021    -1.524190    -0.382145
 C     6.295251     1.670667     0.951048
 H     7.295265     2.012938     0.646742
 H     6.341567     1.358801     2.004867
 H     5.593654     2.509792     0.861981
 C     5.729048     0.902455    -1.390085
 H     5.356699     0.055608    -1.985559
 H     5.041952     1.749507    -1.506177
 H     6.714835     1.190042    -1.784364
 H     1.601765     1.281493    -1.344580
 C     0.716208     4.178038    -1.525591
 H    -0.367602     3.919611     0.328048
 H     1.219788     3.113757     0.273652
 C     1.387753     5.486971    -1.132976
 H     1.402708     3.594525    -2.162917
 H    -0.173524     4.388993    -2.147248
 C     1.802979     6.330840    -2.327067
 H     0.705795     6.066215    -0.485763
 H     2.269853     5.258575    -0.510241
 H     0.934368     6.599011    -2.950337
 H     2.288810     7.267458    -2.013567
 H     2.513110     5.787438    -2.971194
 C    -0.056204    -2.272066     0.782190
 C     0.366176    -2.163692    -0.600105
 C     1.702950    -2.621706    -1.099532
 C     1.658695    -4.118264    -1.443560
 C     3.020899    -4.636797    -1.889347
 C     3.573916    -3.822335    -3.053366
 C     3.614836    -2.336954    -2.713658
 C     2.250431    -1.817176    -2.276465
 C    -0.780774    -1.749553    -1.350549
 C    -1.843673    -1.546063    -0.422427
 O    -3.150586    -1.248153    -0.690060
 C    -3.482167    -0.340547    -1.633445
 O    -2.677395     0.198630    -2.347861
 C    -4.940627    -0.079032    -1.651489
 C    -5.416322     0.875279    -2.558417
 C    -6.773346     1.173664    -2.605375
 C    -7.660206     0.518203    -1.749903
 C    -7.189613    -0.435932    -0.847475
 C    -5.831974    -0.736570    -0.794876
 C    -1.419488    -1.910178     0.904764
 C    -2.225696    -2.095573     2.169649
 C    -3.165871    -0.930810     2.471097
 C    -3.054267    -3.379003     1.997718
 C    -1.238700    -2.226396     3.345636
 C    -0.093857    -3.195269     3.092738
 C     0.782860    -2.728274     1.935057
 H     2.413990    -2.486524    -0.265292
 H     0.918553    -4.269962    -2.250182
 H     1.290539    -4.691862    -0.577035
 H     3.724115    -4.577400    -1.039010
 H     2.951253    -5.702656    -2.160724
 H     2.931772    -3.974293    -3.940014
 H     4.577553    -4.182335    -3.332055
 H     4.333109    -2.172478    -1.890173
 H     3.985729    -1.753401    -3.571840
 H     2.315651    -0.757719    -1.991955
 H     1.544677    -1.873275    -3.125454
 H    -0.839422    -1.579548    -2.422000
 H    -4.700297     1.372296    -3.215939
 H    -7.143726     1.920134    -3.311438
 H    -8.726748     0.752957    -1.786892
 H    -7.885561    -0.947954    -0.179392
 H    -5.454631    -1.480124    -0.091919
 H    -2.600405    -0.011921     2.666186
 H    -3.860072    -0.733178     1.643567
 H    -3.760307    -1.161208     3.369236
 H    -3.756756    -3.274909     1.156608
 H    -3.639583    -3.582767     2.908625
 H    -2.420317    -4.254015     1.792019
 H    -1.805349    -2.524351     4.242857
 H    -0.821417    -1.225699     3.554377
 H    -0.493373    -4.200671     2.877004
 H     0.519521    -3.297568     4.000707
 H     1.439780    -1.904215     2.254036
 H     1.454262    -3.535653     1.603294


  NORMALMODES   306
Rh     0.02  -0.07  -0.01
 N     0.01  -0.02  -0.01
 C     0.02   0.03  -0.06
 O     0.01  -0.01   0.01
 O    -0.02   0.01  -0.01
 C     0.03   0.08  -0.13
 C     0.00  -0.08  -0.06
 C     0.10   0.36  -0.28
 C     0.01   0.13  -0.08
 C    -0.02  -0.05   0.00
 C     0.00  -0.07  -0.01
 H     0.02   0.24  -0.10
 H    -0.04  -0.12   0.05
 H     0.01  -0.12   0.03
 H    -0.00  -0.19  -0.03
 C    -0.11   0.03   0.21
 C    -0.17   0.06   0.37
 H    -0.11   0.30   0.10
 C     0.00   0.12   0.05
 H    -0.01   0.20   0.10
 C     0.01  -0.00   0.00
 O     0.00  -0.00   0.01
 O     0.01  -0.00  -0.00
 C     0.00   0.00  -0.00
 C     0.00   0.00  -0.00
 H     0.00   0.00  -0.00
 H     0.00  -0.00  -0.00
 H     0.00   0.00  -0.00
 C     0.00   0.00  -0.00
 H     0.00   0.00   0.00
 H     0.00  -0.00  -0.00
 H     0.00  -0.00  -0.00
 C     0.00   0.00  -0.00
 H     0.00  -0.00  -0.00
 H    -0.00  -0.00   0.00
 H     0.00   0.00  -0.00
 H    -0.12   0.13   0.14
 C    -0.00   0.01  -0.00
 H     0.08   0.23   0.04
 H     0.01   0.11   0.04
 C     0.01   0.01  -0.03
 H    -0.01  -0.03   0.02
 H    -0.00  -0.00  -0.00
 C     0.01   0.01  -0.02
 H     0.02   0.01  -0.02
 H     0.01   0.01  -0.03
 H     0.01   0.01  -0.02
 H     0.01   0.01  -0.02
 H     0.01   0.01  -0.02
 C    -0.02  -0.03   0.02
 C    -0.00   0.02   0.01
 C    -0.00   0.01   0.00
 C    -0.01   0.01   0.01
 C    -0.01   0.01   0.00
 C    -0.00   0.00   0.00
 C    -0.00   0.01   0.00
 C    -0.00   0.01   0.00
 C    -0.01  -0.01  -0.01
 C     0.01  -0.02   0.00
 O     0.01   0.01   0.01
 C     0.00   0.00   0.00
 O    -0.00   0.00  -0.00
 C     0.00  -0.00   0.00
 C     0.00  -0.00   0.00
 C     0.00  -0.00   0.00
 C     0.00  -0.00   0.00
 C     0.00  -0.00   0.00
 C     0.00  -0.00   0.00
 C    -0.01  -0.05   0.01
 C    -0.01  -0.02   0.01
 C     0.01   0.00  -0.01
 C    -0.02  -0.01   0.02
 C    -0.01  -0.01   0.01
 C    -0.00  -0.01   0.01
 C    -0.01  -0.02   0.01
 H    -0.00   0.01   0.00
 H    -0.01   0.01   0.01
 H    -0.00   0.01   0.01
 H    -0.01   0.00   0.00
 H    -0.01   0.01   0.00
 H    -0.00   0.00   0.00
 H    -0.00   0.00   0.01
 H    -0.00   0.01   0.00
 H    -0.00   0.00   0.00
 H    -0.02   0.01  -0.01
 H    -0.01  -0.00   0.00
 H    -0.01   0.00  -0.00
 H     0.00  -0.00   0.00
 H     0.00  -0.00  -0.00
 H     0.00  -0.00  -0.00
 H     0.00  -0.00  -0.00
 H     0.00  -0.00   0.00
 H     0.03   0.00  -0.06
 H    -0.01  -0.02  -0.01
 H     0.03   0.05   0.01
 H    -0.01  -0.01   0.01
 H    -0.03  -0.00   0.02
 H    -0.02  -0.01   0.03
 H    -0.00  -0.00   0.01
 H    -0.01  -0.00  -0.01
 H    -0.00  -0.01   0.02
 H    -0.00   0.00   0.01
 H    -0.00  -0.01  -0.01
 H    -0.01  -0.02   0.01
     -304.0822
