# Supplementary material for: Enantiospecific Synthesis of Planar Chiral Rhodium and Iridium Cyclopentadienyl Complexes: Enabling Streamlined and Computer-Guided Access to Highly Selective Catalysts for Asymmetric C–H Functionalizations
Source: J Am Chem Soc. 2024 Dec 6;146(50):34786–95. doi: 10.1021/jacs.4c13279 (PMC11664503; doi:10.1021/jacs.4c13279)
Supplement: Supplementary file 2 — ja4c13279_si_002.zip [file ja4c13279_si_002.zip › Rh Cartesian Coordinates and Computed Data/rh1-styrene-3dr-6.xyz]

  96
scf done:    -2243.332768
Rh    -0.230944    -0.453789    -0.698378
 N    -1.027865     1.410733    -0.800813
 C    -0.339145     2.439939    -1.337899
 O    -2.232085     1.746555    -0.219746
 O    -0.655100     3.622969    -1.320160
 C     0.925845     1.910196    -1.922608
 C     1.987882     2.767466    -2.191506
 C     1.051226     0.517730    -2.110774
 C     2.291933     0.014716    -2.528853
 C     3.358569     0.873110    -2.780975
 C     3.207933     2.253357    -2.627968
 H     2.419346    -1.059703    -2.686881
 H     4.315897     0.459148    -3.106902
 H     4.043342     2.923584    -2.844009
 H     1.828185     3.837185    -2.033468
 C    -1.464786    -1.010379    -2.294783
 C    -0.331179    -0.392199    -2.966870
 C    -2.854418    -0.527511    -2.388823
 H    -1.423131    -2.103906    -2.270185
 H    -0.582114     0.482608    -3.574365
 H     0.302868    -1.097028    -3.511045
 C    -3.212636     0.769913    -2.785846
 C    -4.546781     1.155103    -2.838989
 C    -5.559985     0.256224    -2.505280
 C    -3.888299    -1.427931    -2.080785
 C    -5.224421    -1.043168    -2.130321
 H    -2.442372     1.503844    -3.025363
 H    -4.796672     2.177277    -3.131694
 H    -6.606337     0.567900    -2.540642
 H    -3.634236    -2.454130    -1.800569
 H    -6.006575    -1.763352    -1.877944
 C    -2.207049     2.537386     0.876030
 O    -3.228491     2.988405     1.309451
 O    -0.988981     2.653906     1.382487
 C    -0.671583     3.711067     2.330750
 C    -1.090853     5.055356     1.751938
 H    -0.702385     5.151741     0.727744
 H    -2.183778     5.147608     1.718523
 H    -0.686796     5.866241     2.375580
 C     0.843081     3.623376     2.435295
 H     1.154152     2.643589     2.828497
 H     1.297455     3.762856     1.443814
 H     1.223078     4.399959     3.114272
 C    -1.339594     3.411222     3.665035
 H    -1.044875     4.166804     4.408397
 H    -2.431916     3.424174     3.559366
 H    -1.028774     2.423327     4.039622
 C    -0.494433    -2.289709     0.509290
 C    -0.769646    -1.114962     1.289912
 C    -1.949025    -0.632057     2.100110
 C    -1.844142    -1.092269     3.567224
 C    -2.444443    -2.469063     3.812763
 C    -3.907130    -2.496176     3.384657
 C    -4.048213    -2.152976     1.906384
 C    -3.362818    -0.838872     1.538012
 C     0.484098    -0.381701     1.384393
 C     1.464275    -1.076804     0.671640
 O     2.733213    -0.613815     0.503212
 C     3.773967    -1.342366     0.982053
 O     3.634036    -2.409384     1.516289
 C     5.062973    -0.652228     0.752395
 C     5.128551     0.626049     0.184984
 C     6.367630     1.229247    -0.008663
 C     7.536147     0.563253     0.361819
 C     7.470330    -0.709920     0.931029
 C     6.235633    -1.317572     1.128323
 C     0.868241    -2.232111     0.053884
 C     1.531078    -3.327815    -0.728170
 C     0.747774    -4.628555    -0.579411
 C    -0.735687    -4.406868    -0.838117
 C    -1.364963    -3.464963     0.188053
 H    -1.790359     0.453808     2.124879
 H    -2.389719    -0.359499     4.187620
 H    -0.792760    -1.054712     3.895802
 H    -2.346408    -2.735661     4.877496
 H    -1.875751    -3.232804     3.251774
 H    -4.468399    -1.762381     3.991283
 H    -4.357222    -3.480314     3.593318
 H    -5.112060    -2.087595     1.626466
 H    -3.638791    -2.986864     1.317707
 H    -3.975399    -0.012287     1.935152
 H    -3.353468    -0.689301     0.448250
 H     0.619582     0.568815     1.895176
 H     4.209504     1.135794    -0.105809
 H     6.420674     2.226241    -0.451886
 H     8.507054     1.040524     0.207638
 H     8.386757    -1.228114     1.221918
 H     6.153014    -2.311433     1.572953
 H     2.561517    -3.456838    -0.369100
 H     1.594640    -3.055345    -1.795150
 H     0.889542    -5.021714     0.442398
 H     1.150532    -5.387423    -1.267411
 H    -0.862444    -3.997047    -1.855553
 H    -1.279448    -5.363708    -0.827082
 H    -2.352334    -3.127352    -0.153130
 H    -1.541433    -4.017440     1.126997


  NORMALMODES   282
Rh     0.03   0.02  -0.07
 N     0.02   0.01  -0.01
 C     0.04   0.03   0.04
 O     0.01  -0.01  -0.01
 O    -0.01   0.01   0.01
 C     0.09   0.07   0.12
 C     0.03   0.07  -0.06
 C     0.21   0.07   0.44
 C     0.08   0.03   0.17
 C     0.02   0.04  -0.04
 C     0.02   0.04  -0.07
 H     0.09   0.01   0.30
 H    -0.01   0.04  -0.14
 H     0.01   0.04  -0.14
 H     0.02   0.09  -0.18
 C    -0.15  -0.14  -0.06
 C    -0.21  -0.26   0.06
 C    -0.09  -0.04   0.02
 H    -0.17  -0.13   0.16
 H     0.11  -0.04   0.27
 H     0.08  -0.14   0.26
 C    -0.02  -0.02   0.01
 C    -0.01   0.00   0.01
 C    -0.03   0.02  -0.00
 C    -0.09  -0.02   0.02
 C    -0.07   0.01   0.01
 H     0.00  -0.05   0.02
 H     0.00   0.01   0.00
 H    -0.02   0.04  -0.01
 H    -0.10  -0.02   0.03
 H    -0.09   0.03  -0.00
 C     0.00  -0.01  -0.00
 O     0.00  -0.01  -0.01
 O     0.00  -0.00   0.00
 C     0.00  -0.00  -0.00
 C    -0.00  -0.00  -0.00
 H     0.00  -0.00  -0.00
 H    -0.00  -0.00  -0.00
 H    -0.00  -0.00  -0.00
 C     0.00  -0.00  -0.00
 H     0.00   0.00   0.00
 H     0.00  -0.00  -0.00
 H     0.00   0.00  -0.00
 C    -0.00  -0.00  -0.00
 H    -0.00   0.00  -0.00
 H    -0.00  -0.00  -0.00
 H    -0.00   0.00   0.00
 C    -0.01   0.00   0.00
 C    -0.01  -0.02   0.01
 C    -0.01  -0.01   0.00
 C    -0.01   0.00   0.00
 C    -0.00  -0.00   0.00
 C    -0.00  -0.00   0.00
 C    -0.00  -0.00   0.00
 C    -0.01  -0.00   0.01
 C    -0.04   0.02  -0.07
 C    -0.01  -0.01  -0.03
 O    -0.01  -0.00   0.00
 C    -0.00  -0.00  -0.00
 O    -0.00  -0.00  -0.00
 C    -0.01   0.00  -0.00
 C    -0.00  -0.00  -0.00
 C    -0.00  -0.00  -0.00
 C    -0.00   0.00   0.00
 C    -0.00   0.00   0.00
 C    -0.00   0.00   0.00
 C     0.01  -0.01  -0.01
 C     0.00  -0.01   0.00
 C     0.00  -0.01   0.00
 C     0.00  -0.01   0.00
 C    -0.00  -0.01   0.00
 H     0.00  -0.01  -0.00
 H    -0.01  -0.00   0.00
 H    -0.01   0.00   0.00
 H    -0.00  -0.00   0.00
 H     0.00   0.00   0.00
 H    -0.00  -0.00   0.00
 H    -0.00  -0.00   0.00
 H    -0.00  -0.00   0.00
 H    -0.00  -0.00   0.00
 H    -0.01  -0.00   0.01
 H    -0.01   0.00   0.01
 H    -0.04   0.02  -0.08
 H    -0.00  -0.00  -0.02
 H    -0.00  -0.00  -0.01
 H    -0.00  -0.00   0.00
 H    -0.00  -0.00   0.00
 H    -0.00   0.00   0.00
 H     0.00  -0.01   0.00
 H     0.01  -0.02  -0.00
 H    -0.00  -0.01   0.00
 H    -0.00  -0.01   0.01
 H     0.01  -0.01  -0.00
 H     0.00  -0.01   0.00
 H    -0.01  -0.02   0.01
 H     0.01  -0.01   0.00
     -294.6389
