# Supplementary material for: Enantiospecific Synthesis of Planar Chiral Rhodium and Iridium Cyclopentadienyl Complexes: Enabling Streamlined and Computer-Guided Access to Highly Selective Catalysts for Asymmetric C–H Functionalizations
Source: J Am Chem Soc. 2024 Dec 6;146(50):34786–95. doi: 10.1021/jacs.4c13279 (PMC11664503; doi:10.1021/jacs.4c13279)
Supplement: Supplementary file 2 — ja4c13279_si_002.zip [file ja4c13279_si_002.zip › Rh Cartesian Coordinates and Computed Data/rh2-styrene-3ds-3.xyz]

 102
scf done:    -2321.896858
Rh    -0.349839     0.214360     0.381043
 N     1.070916    -1.227786     0.516334
 C     0.816975    -2.444083     1.050530
 O     2.414310    -0.930318     0.403916
 O     1.638417    -3.310170     1.314724
 C    -0.652148    -2.568288     1.252939
 C    -1.266818    -3.816102     1.267538
 C    -1.401532    -1.382004     1.387959
 C    -2.792760    -1.495083     1.518299
 C    -3.412150    -2.741632     1.494016
 C    -2.653286    -3.908065     1.376695
 H    -3.399107    -0.604973     1.692867
 H    -4.499637    -2.799735     1.586896
 H    -3.142961    -4.884469     1.374325
 H    -0.631488    -4.700077     1.172142
 C     0.209551     0.931614     2.283941
 C    -0.792741    -0.071657     2.591313
 C     1.586872     0.878161     2.806616
 H    -0.176160     1.956138     2.259023
 H    -0.459545    -0.853131     3.280557
 H    -1.768943     0.334095     2.865039
 C     2.284562     2.087973     2.951031
 C     3.578334     2.123536     3.462056
 C     4.208290     0.940892     3.844403
 C     2.228846    -0.301136     3.216900
 C     3.523229    -0.267979     3.721674
 H     1.792373     3.020067     2.658903
 H     4.096024     3.080694     3.564675
 H     5.226308     0.960746     4.240410
 H     1.736464    -1.269260     3.117124
 H     4.004704    -1.204192     4.013094
 C     3.081321    -1.661218    -0.514136
 O     2.585740    -2.362268    -1.352480
 O     4.360984    -1.389702    -0.330020
 C     5.375739    -1.990902    -1.177591
 C     5.170538    -1.550978    -2.622074
 H     6.013482    -1.897246    -3.238064
 H     4.241063    -1.966208    -3.031737
 H     5.130392    -0.452470    -2.682348
 C     6.665904    -1.414939    -0.615824
 H     6.776025    -1.689465     0.443000
 H     6.659846    -0.317519    -0.687447
 H     7.530788    -1.801429    -1.173790
 C     5.341579    -3.505355    -1.023956
 H     4.399464    -3.918674    -1.405036
 H     5.439183    -3.779928     0.036565
 H     6.179397    -3.952795    -1.578931
 C     0.085649     0.842797    -1.700351
 C     0.059254     1.988177    -0.833606
 C     1.122784     3.028667    -0.639617
 C     1.037040     4.080258    -1.771244
 C     2.337623     4.879061    -1.925663
 C     3.059784     5.008997    -0.591211
 C     3.504435     3.633061    -0.076198
 C     2.555632     2.507551    -0.510359
 C    -1.272184     2.074580    -0.303949
 C    -2.031771     1.005785    -0.870053
 O    -3.361799     0.750741    -0.758887
 C    -4.115852     1.239452     0.252312
 O    -3.681373     1.941266     1.128050
 C    -5.518700     0.775108     0.155806
 C    -6.406330     1.191220     1.155296
 C    -7.730893     0.770391     1.127202
 C    -8.173659    -0.066341     0.101545
 C    -7.291778    -0.481311    -0.896676
 C    -5.964901    -0.063119    -0.873350
 C    -1.206538     0.213729    -1.720778
 C    -1.570951    -0.937989    -2.628085
 C    -2.367025    -0.370205    -3.813768
 C    -2.410696    -2.004672    -1.925641
 C    -0.258962    -1.592883    -3.096964
 C     0.756883    -0.603229    -3.641890
 C     1.211412     0.391998    -2.577302
 H     0.883455     3.535968     0.311168
 H     0.792110     3.575973    -2.720758
 H     0.191089     4.755949    -1.563361
 H     2.123632     5.868110    -2.360084
 H     3.006508     4.371355    -2.641742
 H     3.925323     5.684222    -0.677538
 H     2.378828     5.485822     0.135674
 H     4.517364     3.404861    -0.445147
 H     3.584025     3.652403     1.021134
 H     2.885152     2.111354    -1.482065
 H     2.600053     1.664283     0.194448
 H    -1.654275     2.839499     0.364859
 H    -6.032203     1.843767     1.946606
 H    -8.422889     1.094111     1.907710
 H    -9.214568    -0.398050     0.080339
 H    -7.640311    -1.136358    -1.698027
 H    -5.268692    -0.385188    -1.648342
 H    -2.621617    -1.173803    -4.523094
 H    -1.803542     0.401669    -4.358446
 H    -3.305463     0.088827    -3.466603
 H    -3.352649    -1.600438    -1.533349
 H    -2.652231    -2.808680    -2.638241
 H    -1.859446    -2.449097    -1.087261
 H    -0.502189    -2.349823    -3.860188
 H     0.198266    -2.125968    -2.247044
 H     0.333471    -0.059655    -4.503336
 H     1.635981    -1.145531    -4.019835
 H     1.664164     1.277554    -3.048966
 H     1.995732    -0.054451    -1.956192


  NORMALMODES   300
Rh     0.04   0.04  -0.05
 N     0.01   0.01   0.00
 C     0.02   0.03   0.04
 O     0.01  -0.00  -0.01
 O    -0.01   0.00   0.01
 C     0.02   0.08   0.13
 C     0.01   0.08  -0.05
 C     0.05   0.10   0.48
 C     0.01   0.03   0.17
 C     0.00   0.04  -0.04
 C     0.01   0.05  -0.05
 H    -0.00   0.01   0.28
 H    -0.01   0.04  -0.14
 H     0.02   0.04  -0.12
 H     0.02   0.10  -0.17
 C    -0.06  -0.18  -0.09
 C    -0.10  -0.35  -0.02
 C    -0.07  -0.06  -0.01
 H    -0.17  -0.22   0.14
 H     0.03  -0.01   0.32
 H     0.04  -0.16   0.21
 C    -0.07  -0.04  -0.01
 C    -0.06  -0.01  -0.02
 C    -0.03   0.01  -0.01
 C    -0.01  -0.03   0.01
 C    -0.01  -0.00   0.00
 H    -0.09  -0.05  -0.01
 H    -0.09   0.00  -0.03
 H    -0.03   0.03  -0.02
 H     0.02  -0.05   0.03
 H     0.01   0.01   0.01
 C     0.00  -0.00  -0.00
 O     0.00  -0.00  -0.00
 O     0.00  -0.00  -0.00
 C     0.00  -0.00  -0.00
 C     0.00  -0.00  -0.00
 H     0.00  -0.00  -0.00
 H     0.00  -0.00  -0.00
 H     0.00  -0.00  -0.00
 C     0.00  -0.00  -0.00
 H     0.00  -0.00  -0.00
 H     0.00  -0.00  -0.00
 H     0.00   0.00  -0.00
 C     0.00  -0.00  -0.00
 H     0.00  -0.00  -0.00
 H     0.00  -0.00  -0.00
 H     0.00  -0.00  -0.00
 C    -0.01  -0.02   0.00
 C    -0.01  -0.00   0.02
 C    -0.00  -0.01   0.01
 C    -0.00  -0.01   0.00
 C    -0.00  -0.01   0.00
 C    -0.00  -0.00  -0.00
 C    -0.00  -0.00   0.00
 C    -0.00  -0.00   0.00
 C    -0.01   0.01  -0.01
 C     0.00   0.00  -0.02
 O     0.00  -0.01   0.00
 C     0.00  -0.00   0.00
 O    -0.00  -0.00   0.00
 C     0.00  -0.00   0.00
 C     0.00  -0.00  -0.00
 C     0.00  -0.00  -0.00
 C     0.00  -0.00  -0.00
 C     0.00  -0.00  -0.00
 C     0.00  -0.00  -0.00
 C    -0.02   0.01  -0.05
 C    -0.01   0.00  -0.02
 C    -0.01  -0.02  -0.03
 C     0.00   0.01   0.01
 C    -0.01  -0.00  -0.01
 C    -0.00  -0.00  -0.00
 C    -0.01  -0.01   0.00
 H     0.00  -0.01   0.01
 H    -0.01  -0.01   0.00
 H    -0.00  -0.01   0.00
 H    -0.01  -0.01   0.00
 H    -0.00  -0.01   0.00
 H    -0.00  -0.00  -0.00
 H    -0.00  -0.00  -0.00
 H    -0.00  -0.00   0.00
 H    -0.01  -0.00   0.00
 H    -0.00  -0.00   0.00
 H     0.00  -0.00   0.00
 H    -0.01   0.00  -0.01
 H     0.00  -0.00  -0.00
 H     0.00   0.00  -0.00
 H     0.00   0.00  -0.00
 H    -0.00   0.00  -0.00
 H    -0.00   0.00  -0.00
 H    -0.02  -0.02  -0.02
 H    -0.01  -0.03  -0.03
 H    -0.01  -0.01  -0.03
 H    -0.01   0.01  -0.01
 H     0.02  -0.03   0.04
 H     0.01   0.06   0.03
 H     0.00  -0.00  -0.01
 H    -0.01   0.00  -0.00
 H     0.00  -0.00  -0.00
 H    -0.00  -0.00   0.00
 H    -0.02   0.00   0.01
 H     0.00   0.00   0.00
     -303.5839
