# Supplementary material for: Enantiospecific Synthesis of Planar Chiral Rhodium and Iridium Cyclopentadienyl Complexes: Enabling Streamlined and Computer-Guided Access to Highly Selective Catalysts for Asymmetric C–H Functionalizations
Source: J Am Chem Soc. 2024 Dec 6;146(50):34786–95. doi: 10.1021/jacs.4c13279 (PMC11664503; doi:10.1021/jacs.4c13279)
Supplement: Supplementary file 2 — ja4c13279_si_002.zip [file ja4c13279_si_002.zip › Rh Cartesian Coordinates and Computed Data/rh1-styrene-4us-3.xyz]

  96
scf done:    -2243.336067
 C     0.174121    -1.629208    -1.023220
 C     0.739247    -1.376580     0.746417
Rh    -0.308700     0.410012     0.055316
 N    -1.794280    -0.701784     0.886839
 C    -1.539333    -1.743170     1.706202
 O    -3.125861    -0.348191     0.778048
 O    -2.356579    -2.420856     2.315404
 C    -0.060929    -1.931654     1.770246
 C     0.510897    -2.553758     2.874849
 C     2.130676    -1.423308     0.904676
 C     2.701702    -2.013039     2.030693
 C     1.897653    -2.597576     3.010332
 H     2.785724    -1.027032     0.128588
 H     3.790370    -2.035469     2.124967
 H     2.351311    -3.080127     3.879207
 H    -0.161510    -2.973310     3.627375
 C    -0.736522    -0.650628    -1.631285
 H    -1.782414    -0.959213    -1.681284
 H    -0.381452    -0.138160    -2.530596
 H    -0.358972    -2.538564    -0.728681
 C     1.438850    -1.941550    -1.754585
 C    -3.979521    -1.216503     0.186362
 O    -5.156371    -0.996636     0.207396
 O    -3.344333    -2.212397    -0.403449
 C    -4.037712    -3.438241    -0.772649
 C    -4.778895    -3.983823     0.439812
 H    -4.097659    -4.018813     1.302414
 H    -5.144440    -4.997836     0.220929
 H    -5.636183    -3.348896     0.697661
 C    -2.892855    -4.359638    -1.163604
 H    -2.224396    -4.512621    -0.303604
 H    -2.312006    -3.926122    -1.991628
 H    -3.282219    -5.336036    -1.485566
 C    -4.959651    -3.162927    -1.950921
 H    -4.389902    -2.753518    -2.798995
 H    -5.436735    -4.099106    -2.276926
 H    -5.741375    -2.446431    -1.667773
 C     2.167501    -0.955882    -2.427266
 C     3.366157    -1.268633    -3.063193
 C     3.846970    -2.577466    -3.048840
 C     1.928675    -3.251762    -1.745558
 C     3.119231    -3.570337    -2.393781
 H     1.811720     0.075387    -2.436652
 H     3.925547    -0.479162    -3.570084
 H     4.787286    -2.823786    -3.547527
 H     1.373286    -4.026602    -1.209973
 H     3.485331    -4.599701    -2.380005
 C    -0.810331     2.266746     1.109877
 C    -0.817756     2.474949    -0.327633
 C    -1.913015     3.022710    -1.197283
 C    -3.238342     2.264875    -1.108915
 C    -4.291002     2.865970    -2.031308
 C    -4.493587     4.352214    -1.759381
 C    -3.177001     5.114416    -1.860664
 C    -2.115938     4.523539    -0.938868
 C     0.526142     2.263589    -0.784154
 C     1.315857     1.918154     0.350965
 O     2.639558     1.638786     0.452078
 C     3.491026     1.671681    -0.601943
 O     3.185301     2.064601    -1.696224
 C     4.822909     1.143732    -0.228336
 C     5.802228     1.089403    -1.226707
 C     7.060074     0.572944    -0.938511
 C     7.344534     0.110593     0.347260
 C     6.371783     0.167927     1.345752
 C     5.110745     0.683478     1.062632
 C     0.507020     1.920975     1.527774
 C     0.896082     1.602151     2.932869
 C    -0.354465     1.329350     3.766056
 C    -1.415915     2.399214     3.533270
 C    -1.934603     2.396592     2.094007
 H    -1.555030     2.920065    -2.238331
 H    -3.063323     1.207219    -1.351300
 H    -3.612134     2.274889    -0.072929
 H    -5.238589     2.316348    -1.916980
 H    -3.976247     2.730332    -3.082404
 H    -4.910281     4.480963    -0.743897
 H    -5.236168     4.775243    -2.455068
 H    -3.326314     6.181287    -1.628106
 H    -2.812874     5.072508    -2.903376
 H    -2.423284     4.669324     0.111798
 H    -1.157193     5.054079    -1.058121
 H     0.889613     2.395675    -1.797811
 H     5.551891     1.457145    -2.223574
 H     7.823604     0.528302    -1.718162
 H     8.332704    -0.297413     0.573072
 H     6.597883    -0.192367     2.351828
 H     4.340209     0.726023     1.833062
 H     1.575655     0.735121     2.946850
 H     1.459082     2.452232     3.360026
 H    -0.763550     0.341958     3.495160
 H    -0.086662     1.279812     4.832293
 H    -0.985802     3.388830     3.770513
 H    -2.262736     2.254650     4.220755
 H    -2.647794     1.572289     1.944597
 H    -2.492488     3.322943     1.886463


  NORMALMODES   282
 C    -0.16   0.13  -0.33
 C     0.01   0.34   0.35
Rh     0.04  -0.08  -0.01
 N     0.02  -0.01   0.01
 C     0.01   0.02   0.06
 O     0.02  -0.00  -0.01
 O    -0.01   0.01   0.01
 C     0.01   0.06   0.14
 C     0.02  -0.10   0.04
 C     0.00   0.12   0.12
 C     0.02  -0.07   0.02
 C     0.02  -0.08   0.02
 H    -0.03   0.23   0.15
 H     0.02  -0.15  -0.03
 H     0.04  -0.14  -0.02
 H     0.04  -0.21   0.00
 C    -0.10   0.04  -0.20
 H    -0.15   0.18  -0.06
 H    -0.15   0.24  -0.11
 H    -0.05   0.23   0.16
 C    -0.04   0.07  -0.04
 C     0.01  -0.00  -0.00
 O     0.01   0.00   0.00
 O     0.01  -0.00  -0.00
 C     0.00  -0.00  -0.00
 C     0.00   0.00   0.00
 H     0.00   0.00   0.00
 H     0.00   0.00   0.00
 H     0.00   0.00  -0.00
 C     0.00  -0.00  -0.00
 H     0.00  -0.00  -0.00
 H     0.00  -0.00  -0.00
 H    -0.00  -0.00   0.00
 C     0.00  -0.00   0.00
 H    -0.00  -0.00  -0.00
 H    -0.00   0.00   0.00
 H     0.00   0.00   0.00
 C     0.01   0.04  -0.03
 C     0.01   0.01   0.00
 C    -0.02  -0.00   0.02
 C    -0.05   0.06   0.03
 C    -0.04   0.03   0.04
 H     0.03   0.05  -0.06
 H     0.04  -0.01   0.00
 H    -0.02  -0.03   0.04
 H    -0.07   0.08   0.03
 H    -0.06   0.02   0.07
 C    -0.02  -0.02  -0.03
 C    -0.00   0.02  -0.00
 C    -0.00   0.01  -0.00
 C    -0.00   0.01  -0.00
 C    -0.00   0.00  -0.00
 C    -0.00   0.00  -0.00
 C    -0.01   0.01  -0.00
 C    -0.01   0.01  -0.00
 C    -0.01  -0.01  -0.00
 C     0.01  -0.01  -0.01
 O     0.01   0.01  -0.00
 C     0.00   0.00  -0.00
 O    -0.00  -0.00  -0.00
 C     0.00   0.00  -0.00
 C     0.00   0.00  -0.00
 C     0.00  -0.00  -0.00
 C     0.00  -0.00  -0.00
 C     0.00  -0.00  -0.00
 C     0.00   0.00  -0.00
 C    -0.01  -0.05  -0.03
 C    -0.01  -0.02  -0.02
 C    -0.00  -0.00  -0.01
 C     0.00   0.00  -0.01
 C    -0.00  -0.01  -0.01
 H    -0.00   0.01  -0.00
 H    -0.00   0.01  -0.00
 H     0.00   0.00  -0.00
 H    -0.00   0.00  -0.00
 H    -0.00   0.00  -0.00
 H    -0.00   0.00  -0.00
 H    -0.01   0.00  -0.00
 H    -0.01   0.01  -0.01
 H    -0.01   0.01  -0.00
 H    -0.00   0.01  -0.00
 H    -0.01   0.01  -0.00
 H    -0.01  -0.01  -0.00
 H     0.00   0.00  -0.00
 H     0.00  -0.00  -0.00
 H     0.00  -0.00  -0.00
 H    -0.00  -0.00  -0.00
 H     0.00  -0.00  -0.00
 H    -0.00  -0.02  -0.01
 H    -0.01  -0.00  -0.06
 H    -0.01  -0.00   0.01
 H     0.01   0.01  -0.01
 H     0.01   0.00  -0.02
 H     0.00   0.01  -0.01
 H    -0.01  -0.01   0.00
 H    -0.01  -0.01  -0.02
     -293.5361
