# Supplementary material for: Enantiospecific Synthesis of Planar Chiral Rhodium and Iridium Cyclopentadienyl Complexes: Enabling Streamlined and Computer-Guided Access to Highly Selective Catalysts for Asymmetric C–H Functionalizations
Source: J Am Chem Soc. 2024 Dec 6;146(50):34786–95. doi: 10.1021/jacs.4c13279 (PMC11664503; doi:10.1021/jacs.4c13279)
Supplement: Supplementary file 2 — ja4c13279_si_002.zip [file ja4c13279_si_002.zip › Rh Cartesian Coordinates and Computed Data/rh1-hexene-3ds-2.xyz]

  98
scf done:    -2169.586735
Rh    -0.300540    -0.396178     0.019263
 N     1.612907    -0.176879    -0.662412
 C     2.095918    -1.005169    -1.621465
 O     2.585885     0.324424     0.183758
 O     3.269358    -1.222010    -1.875052
 C     0.942089    -1.685525    -2.278410
 C     1.178028    -2.810460    -3.063229
 C    -0.373964    -1.303222    -1.935327
 C    -1.432741    -2.127879    -2.350406
 C    -1.186495    -3.270597    -3.106546
 C     0.115825    -3.605729    -3.486186
 H    -2.456340    -1.854300    -2.086109
 H    -2.025915    -3.898887    -3.415221
 H     0.300112    -4.493089    -4.096289
 H     2.219320    -3.058474    -3.284840
 C    -0.768358     1.384902    -0.896915
 C    -0.858859     0.468235    -2.029456
 C     0.227432     2.508752    -0.875370
 H    -1.742180     1.671519    -0.471765
 H    -0.140785     0.684869    -2.828226
 H    -1.872231     0.300672    -2.402326
 C     3.393288     1.266953    -0.341269
 O     3.303829     1.749531    -1.434442
 O     4.260127     1.566633     0.614503
 C     5.284048     2.574714     0.395282
 C     6.036370     2.583039     1.716615
 H     5.360020     2.847331     2.542740
 H     6.855073     3.316040     1.683698
 H     6.460584     1.589594     1.921423
 C     4.630840     3.926724     0.136159
 H     4.078550     3.923122    -0.811767
 H     5.403602     4.708280     0.092176
 H     3.935851     4.177150     0.952214
 C     6.195083     2.145431    -0.746745
 H     6.606526     1.144852    -0.548200
 H     5.648832     2.116637    -1.697723
 H     7.032095     2.853457    -0.837320
 C    -0.318104     3.802605    -1.473397
 H     0.536846     2.706522     0.168365
 H     1.137908     2.207173    -1.409786
 C     0.698477     4.935949    -1.446838
 H    -0.633613     3.617585    -2.516509
 H    -1.233580     4.111542    -0.934747
 C     0.178417     6.233703    -2.042795
 H     1.018721     5.106349    -0.403138
 H     1.606445     4.611746    -1.984101
 H     0.936818     7.030706    -2.007925
 H    -0.113467     6.099621    -3.096930
 H    -0.710355     6.596061    -1.500839
 C     0.102789    -0.848955     2.124467
 C    -0.385904    -2.085763     1.551046
 C     0.323010    -3.412011     1.534125
 C     1.618982    -3.396289     0.714673
 C     2.332719    -4.740657     0.744207
 C     1.418316    -5.858166     0.257204
 C     0.119718    -5.889233     1.055130
 C    -0.584507    -4.537584     1.033330
 C    -1.688114    -1.810137     1.057293
 C    -2.012030    -0.444975     1.357570
 O    -3.189831     0.238035     1.227928
 C    -4.036082     0.011738     0.203192
 O    -3.863967    -0.850531    -0.619886
 C    -5.179137     0.953859     0.215337
 C    -5.305727     1.966180     1.174395
 C    -6.395942     2.829334     1.127792
 C    -7.359688     2.685551     0.129255
 C    -7.235361     1.676724    -0.827021
 C    -6.147650     0.811969    -0.785230
 C    -0.924346     0.146336     2.066025
 C    -0.846354     1.484960     2.729605
 C     0.271419     1.491019     3.771757
 C     1.552134     0.874133     3.220716
 C     1.377374    -0.601750     2.867349
 H     0.593651    -3.642909     2.584415
 H     1.353204    -3.154916    -0.325009
 H     2.291391    -2.594440     1.050403
 H     3.242082    -4.685685     0.125140
 H     2.667521    -4.962111     1.774451
 H     1.182747    -5.688558    -0.809000
 H     1.928844    -6.833211     0.315133
 H    -0.554759    -6.669536     0.666772
 H     0.342071    -6.165087     2.102149
 H    -1.506863    -4.577348     1.636037
 H    -0.889753    -4.304420    -0.002998
 H    -2.333593    -2.495728     0.517055
 H    -4.545733     2.070407     1.949581
 H    -6.495383     3.620360     1.874333
 H    -8.214329     3.365573     0.095809
 H    -7.990744     1.565903    -1.608055
 H    -6.024782     0.014833    -1.520996
 H    -0.668931     2.275184     1.981262
 H    -1.819702     1.716083     3.191999
 H    -0.054955     0.922702     4.661025
 H     0.455441     2.522165     4.110748
 H     2.371509     0.976989     3.948261
 H     1.872075     1.417536     2.317371
 H     1.340945    -1.213152     3.788185
 H     2.242470    -0.951475     2.289145


  NORMALMODES   288
Rh     0.01   0.01   0.07
 N     0.00   0.01   0.02
 C    -0.02   0.06  -0.02
 O     0.02  -0.00   0.01
 O    -0.02  -0.00  -0.02
 C    -0.05   0.13  -0.06
 C    -0.03   0.03   0.09
 C    -0.10   0.35  -0.32
 C    -0.04   0.13  -0.12
 C    -0.02   0.01   0.07
 C    -0.01   0.01   0.08
 H    -0.05   0.18  -0.23
 H    -0.01  -0.04   0.14
 H     0.01  -0.03   0.14
 H    -0.02  -0.02   0.20
 C     0.07  -0.19  -0.07
 C     0.12  -0.24  -0.22
 C    -0.02  -0.07  -0.06
 H    -0.00  -0.14  -0.27
 H    -0.00   0.17  -0.23
 H     0.08   0.13  -0.28
 C     0.01   0.00   0.00
 O     0.01  -0.00   0.00
 O     0.01   0.00   0.00
 C     0.00   0.00   0.00
 C     0.00   0.00   0.00
 H     0.00   0.00   0.00
 H     0.00   0.00   0.00
 H     0.00   0.00   0.00
 C     0.00   0.00   0.00
 H     0.00   0.00   0.00
 H     0.00   0.00  -0.00
 H     0.00   0.00   0.00
 C     0.00   0.00   0.00
 H     0.00   0.00   0.00
 H     0.00   0.00   0.00
 H     0.00   0.00  -0.00
 C    -0.02  -0.05  -0.02
 H    -0.06  -0.09  -0.04
 H     0.02  -0.01  -0.03
 C    -0.02  -0.04   0.00
 H    -0.03  -0.01  -0.03
 H    -0.02  -0.06  -0.01
 C    -0.01  -0.03   0.01
 H    -0.03  -0.05   0.01
 H    -0.02  -0.03   0.01
 H     0.00  -0.03   0.02
 H     0.00  -0.01   0.01
 H    -0.01  -0.02   0.01
 C     0.01  -0.02  -0.02
 C    -0.01  -0.04   0.05
 C    -0.00  -0.02   0.02
 C    -0.01  -0.00   0.01
 C    -0.00   0.00  -0.01
 C     0.00  -0.00  -0.00
 C     0.00  -0.01  -0.00
 C     0.00  -0.02   0.01
 C     0.01  -0.02   0.02
 C    -0.00  -0.01   0.00
 O    -0.01  -0.01   0.00
 C     0.00  -0.00  -0.00
 O     0.00  -0.00  -0.00
 C     0.00  -0.00  -0.00
 C     0.00  -0.00  -0.00
 C     0.00  -0.00  -0.00
 C     0.00  -0.00  -0.00
 C     0.00  -0.00  -0.00
 C     0.00  -0.00  -0.00
 C    -0.01  -0.00  -0.02
 C     0.00  -0.00  -0.01
 C    -0.00  -0.01  -0.01
 C    -0.00  -0.00  -0.01
 C     0.00  -0.00  -0.01
 H     0.02  -0.05   0.01
 H    -0.02   0.01   0.01
 H    -0.01  -0.00   0.00
 H    -0.00   0.00  -0.01
 H     0.01   0.00  -0.01
 H     0.00  -0.00  -0.00
 H     0.01  -0.00  -0.01
 H     0.01  -0.01  -0.01
 H     0.00  -0.02  -0.01
 H    -0.00  -0.02   0.00
 H     0.00  -0.00   0.01
 H     0.01  -0.02   0.01
 H     0.00  -0.00  -0.00
 H     0.00  -0.00  -0.00
 H     0.00  -0.00   0.00
 H     0.00  -0.00   0.00
 H     0.00  -0.00  -0.00
 H     0.01  -0.01  -0.02
 H    -0.00  -0.00  -0.02
 H    -0.01  -0.01  -0.01
 H    -0.01  -0.01  -0.01
 H    -0.00  -0.01  -0.00
 H     0.00   0.00  -0.00
 H    -0.01  -0.00  -0.01
 H     0.01  -0.01   0.00
     -291.7117
