# Supplementary material for: Enantiospecific Synthesis of Planar Chiral Rhodium and Iridium Cyclopentadienyl Complexes: Enabling Streamlined and Computer-Guided Access to Highly Selective Catalysts for Asymmetric C–H Functionalizations
Source: J Am Chem Soc. 2024 Dec 6;146(50):34786–95. doi: 10.1021/jacs.4c13279 (PMC11664503; doi:10.1021/jacs.4c13279)
Supplement: Supplementary file 2 — ja4c13279_si_002.zip [file ja4c13279_si_002.zip › Rh Cartesian Coordinates and Computed Data/rh2-hexene-3us-5.xyz]

 104
scf done:    -2248.137725
Rh     0.875964    -0.012665    -0.124511
 N    -0.888038    -0.327844    -1.087903
 C    -0.998332    -1.309124    -2.019411
 O    -2.090691    -0.018434    -0.491374
 O    -2.038156    -1.770871    -2.462875
 C     0.367578    -1.749540    -2.407161
 C     0.540368    -2.910817    -3.149968
 C     1.471826    -1.009920    -1.934963
 C     2.753395    -1.481530    -2.244154
 C     2.926403    -2.654805    -2.977683
 C     1.823177    -3.374121    -3.436611
 H     3.631401    -0.912315    -1.937963
 H     3.939336    -3.000606    -3.201091
 H     1.963983    -4.289029    -4.016365
 H    -0.358368    -3.441162    -3.473884
 C     0.887011     1.792277    -1.166115
 C     1.432483     0.880182    -2.148149
 H    -0.151761     2.086039    -1.351808
 C     1.770604     2.897348    -0.660297
 H     0.818966     0.740904    -3.042393
 H     2.494823     1.015071    -2.375702
 C    -2.805455     0.947964    -1.096220
 O    -2.437920     1.622831    -2.017852
 O    -3.948367     1.007438    -0.437069
 C    -5.009709     1.909132    -0.847340
 C    -6.112559     1.603065     0.153495
 H    -5.768598     1.809661     1.177524
 H    -6.998127     2.220683    -0.054045
 H    -6.392881     0.541700     0.095101
 C    -4.540504     3.352407    -0.719816
 H    -5.379887     4.033883    -0.922483
 H    -3.732270     3.566669    -1.430372
 H    -4.179123     3.546070     0.301617
 C    -5.449833     1.565637    -2.263802
 H    -4.649116     1.768936    -2.986131
 H    -6.331732     2.165028    -2.533790
 H    -5.718877     0.500864    -2.326739
 C     1.871530     4.061481    -1.645364
 H     1.387308     3.284160     0.297262
 H     2.783653     2.507167    -0.457608
 C     2.734613     5.206824    -1.135260
 H     2.274171     3.694217    -2.606481
 H     0.856029     4.432712    -1.870604
 C     2.838289     6.366979    -2.112001
 H     2.326148     5.565557    -0.173520
 H     3.744748     4.823457    -0.904190
 H     3.276485     6.044049    -3.070026
 H     3.467002     7.178652    -1.715502
 H     1.845945     6.791617    -2.333069
 C     1.917554     0.447397     1.865390
 C     2.416502    -0.798413     1.372192
 C     3.878125    -1.133058     1.253375
 C     4.143229    -2.569714     0.807190
 C     5.625578    -2.939981     0.938623
 C     6.561847    -1.754324     0.658649
 C     5.899839    -0.747393    -0.271087
 C     4.678281    -0.118632     0.400699
 C     1.317896    -1.718132     1.281311
 C     0.156443    -1.010401     1.685388
 O    -1.121264    -1.432073     1.817701
 C    -1.638961    -2.421612     1.023298
 O    -0.952054    -3.160459     0.377329
 C    -3.116059    -2.415181     1.057009
 C    -3.840876    -1.774621     2.067584
 C    -5.230918    -1.779302     2.029523
 C    -5.897076    -2.401705     0.972979
 C    -5.172895    -3.022903    -0.044823
 C    -3.782914    -3.037844    -0.003007
 C     0.499052     0.350522     2.027258
 C    -0.348843     1.362036     2.771784
 C    -1.609709     1.756682     2.003872
 C    -0.749101     0.738599     4.118818
 C     0.495647     2.628364     3.012718
 C     1.922029     2.350144     3.461678
 C     2.711571     1.603493     2.388680
 H     4.261936    -1.056042     2.290612
 H     3.536192    -3.266334     1.404152
 H     3.801709    -2.689226    -0.232312
 H     5.824850    -3.334397     1.948370
 H     5.846370    -3.766241     0.244030
 H     7.516265    -2.108944     0.239920
 H     6.817792    -1.242215     1.602717
 H     5.605850    -1.261281    -1.202800
 H     6.607821     0.041333    -0.570168
 H     4.011727     0.337145    -0.348231
 H     5.012329     0.711043     1.042439
 H     1.342386    -2.745725     0.936635
 H    -3.311556    -1.273912     2.879146
 H    -5.798999    -1.287081     2.822123
 H    -6.989632    -2.395545     0.939499
 H    -5.694631    -3.491463    -0.882154
 H    -3.193565    -3.481183    -0.806711
 H    -1.342689     2.193055     1.030318
 H    -2.174955     2.508884     2.577254
 H    -2.263246     0.896552     1.815058
 H    -1.343343    -0.173057     3.965504
 H     0.130941     0.465838     4.720420
 H    -1.355521     1.449715     4.701605
 H    -0.026531     3.252660     3.755750
 H     0.519839     3.218664     2.081591
 H     2.432972     3.294188     3.706603
 H     1.911473     1.756472     4.391296
 H     2.985655     2.295188     1.578474
 H     3.662044     1.230536     2.802866


  NORMALMODES   306
Rh    -0.02   0.02   0.08
 N    -0.01   0.01   0.02
 C     0.01   0.06  -0.02
 O    -0.01  -0.00   0.00
 O     0.02   0.00  -0.01
 C     0.03   0.15  -0.08
 C     0.01   0.05   0.09
 C     0.05   0.37  -0.34
 C     0.02   0.12  -0.12
 C     0.01   0.01   0.06
 C    -0.00   0.01   0.08
 H     0.04   0.16  -0.24
 H     0.00  -0.06   0.14
 H    -0.02  -0.03   0.14
 H    -0.00   0.00   0.20
 C     0.05  -0.21  -0.02
 C     0.08  -0.30  -0.14
 H     0.09  -0.13  -0.17
 C     0.01  -0.11  -0.08
 H     0.12   0.24  -0.27
 H     0.04  -0.02  -0.16
 C    -0.01   0.00   0.00
 O    -0.01  -0.00  -0.00
 O    -0.01   0.00   0.00
 C    -0.00   0.00   0.00
 C    -0.00   0.00  -0.00
 H    -0.00   0.00  -0.00
 H    -0.00   0.00   0.00
 H    -0.00   0.00  -0.00
 C    -0.00   0.00  -0.00
 H    -0.00   0.00  -0.00
 H     0.00  -0.00   0.00
 H    -0.00   0.00  -0.00
 C    -0.00   0.00  -0.00
 H    -0.00   0.00   0.00
 H    -0.00   0.00  -0.00
 H    -0.00   0.00   0.00
 C    -0.01  -0.05  -0.03
 H    -0.04  -0.14  -0.09
 H     0.02  -0.04  -0.05
 C    -0.02  -0.05  -0.01
 H    -0.01   0.00  -0.05
 H    -0.02  -0.06  -0.01
 C    -0.01  -0.03   0.01
 H    -0.03  -0.06  -0.00
 H    -0.02  -0.04  -0.00
 H    -0.00  -0.01   0.01
 H    -0.01  -0.03   0.03
 H    -0.01  -0.02   0.01
 C     0.01  -0.01   0.00
 C    -0.01  -0.02   0.02
 C    -0.01  -0.01  -0.00
 C    -0.00  -0.00  -0.01
 C    -0.00  -0.00  -0.00
 C    -0.00   0.00  -0.00
 C    -0.01   0.00   0.00
 C    -0.01  -0.00   0.00
 C     0.00  -0.05   0.06
 C     0.01  -0.03   0.01
 O     0.00  -0.01   0.00
 C    -0.00  -0.00  -0.00
 O    -0.00  -0.00  -0.00
 C    -0.00  -0.00  -0.00
 C     0.00  -0.00  -0.00
 C    -0.00   0.00  -0.00
 C    -0.00   0.00   0.00
 C    -0.00   0.00  -0.00
 C    -0.00   0.00  -0.00
 C     0.00  -0.00  -0.02
 C     0.00  -0.00  -0.01
 C     0.00  -0.00  -0.01
 C     0.01  -0.01  -0.01
 C     0.00  -0.00  -0.01
 C     0.00  -0.00  -0.00
 C     0.00  -0.00  -0.00
 H    -0.01  -0.01  -0.00
 H    -0.00  -0.01  -0.02
 H     0.01   0.01  -0.01
 H    -0.01   0.00  -0.00
 H     0.00  -0.00  -0.00
 H    -0.00   0.00  -0.00
 H    -0.00   0.00  -0.00
 H    -0.00  -0.00  -0.00
 H    -0.01   0.00  -0.00
 H    -0.01  -0.00   0.00
 H    -0.01  -0.00   0.00
 H     0.02  -0.05   0.08
 H     0.00  -0.00  -0.00
 H     0.00   0.00  -0.00
 H    -0.00   0.00   0.00
 H    -0.00   0.00  -0.00
 H    -0.00   0.00  -0.00
 H    -0.00  -0.00  -0.01
 H     0.01   0.00  -0.00
 H    -0.00   0.00  -0.00
 H     0.00  -0.00  -0.01
 H     0.01  -0.01  -0.01
 H     0.01  -0.00  -0.01
 H    -0.00  -0.00  -0.01
 H     0.01  -0.00  -0.01
 H    -0.00  -0.00  -0.00
 H    -0.00  -0.00  -0.00
 H    -0.00   0.00  -0.00
 H     0.01   0.01  -0.00
     -309.1848
