# Supplementary material for: Enantiospecific Synthesis of Planar Chiral Rhodium and Iridium Cyclopentadienyl Complexes: Enabling Streamlined and Computer-Guided Access to Highly Selective Catalysts for Asymmetric C–H Functionalizations
Source: J Am Chem Soc. 2024 Dec 6;146(50):34786–95. doi: 10.1021/jacs.4c13279 (PMC11664503; doi:10.1021/jacs.4c13279)
Supplement: Supplementary file 2 — ja4c13279_si_002.zip [file ja4c13279_si_002.zip › Rh Cartesian Coordinates and Computed Data/rh3-hexene-4ds-2.xyz]

 104
scf done:    -2248.150712
Rh     0.804246     0.083503    -0.102828
 N    -0.612928     1.025819     0.986765
 C    -0.307994     1.991402     1.882504
 O    -1.899356     0.534819     1.078158
 O    -1.059185     2.499296     2.699334
 C     1.129051     2.354331     1.696722
 C     1.781800     3.113877     2.661346
 C     1.807988     1.877677     0.553251
 C     3.172006     2.179359     0.432663
 C     3.829261     2.931955     1.403206
 C     3.137099     3.407366     2.518390
 H     3.729870     1.843616    -0.445102
 H     4.892678     3.154414     1.283284
 H     3.654326     4.005584     3.272061
 H     1.198101     3.453864     3.520642
 C     0.093445     1.164991    -1.692088
 C     1.011035     2.163667    -1.184368
 H     0.375187     0.652460    -2.617242
 C     0.425821     3.540411    -0.920306
 H     1.959665     2.204276    -1.731502
 C    -2.840237     1.330334     0.533135
 O    -2.633204     2.340699    -0.082734
 O    -4.002504     0.756134     0.784219
 C    -5.250864     1.421967     0.443219
 C    -6.300904     0.449162     0.955639
 H    -6.194516     0.309455     2.040821
 H    -7.309341     0.834045     0.746692
 H    -6.186813    -0.531290     0.471251
 C    -5.335765     2.752864     1.177788
 H    -4.569984     3.452755     0.820386
 H    -6.327722     3.200036     1.016946
 H    -5.193958     2.599755     2.257623
 C    -5.355561     1.593081    -1.066923
 H    -4.591276     2.286471    -1.438875
 H    -5.231904     0.623815    -1.572852
 H    -6.348979     1.988514    -1.325066
 H    -0.972492     1.390717    -1.598839
 C     0.012551     4.210937    -2.226642
 H    -0.461911     3.435485    -0.280211
 H     1.156824     4.170607    -0.391064
 C    -0.600346     5.586509    -2.001252
 H     0.885370     4.299748    -2.900036
 H    -0.716524     3.571036    -2.752846
 C    -1.029168     6.271153    -3.288751
 H    -1.466785     5.479827    -1.326129
 H     0.123104     6.223616    -1.462671
 H    -0.174782     6.417485    -3.969547
 H    -1.779437     5.670940    -3.828478
 H    -1.472202     7.259857    -3.094772
 C     1.977381    -1.655557     0.919012
 C     2.344363    -1.500410    -0.481341
 C     3.716286    -1.357547    -1.076903
 C     3.755702    -0.417333    -2.284614
 C     5.171678    -0.264890    -2.826541
 C     5.775138    -1.615125    -3.197873
 C     5.703965    -2.596243    -2.033091
 C     4.284558    -2.724436    -1.492542
 C     1.174601    -1.724911    -1.271151
 C     0.078148    -1.899511    -0.387892
 O    -1.215959    -2.145618    -0.758156
 C    -1.722651    -3.368840    -0.458138
 O    -1.059659    -4.250185     0.018435
 C    -3.160760    -3.467144    -0.800449
 C    -3.905894    -2.359687    -1.221065
 C    -5.252863    -2.517447    -1.535075
 C    -5.857376    -3.769765    -1.424500
 C    -5.116612    -4.871910    -0.995209
 C    -3.770441    -4.721350    -0.682691
 C     0.573989    -1.857674     0.964718
 C    -0.227387    -1.996953     2.211554
 C     0.585701    -1.492582     3.392871
 C     1.963266    -2.135906     3.368570
 C     2.845716    -1.716479     2.169986
 C     3.516406    -0.378899     2.483853
 C     3.932449    -2.787492     2.007373
 H     4.379125    -0.931947    -0.304597
 H     3.331762     0.560324    -2.013120
 H     3.105745    -0.820945    -3.081249
 H     5.801376     0.218758    -2.057509
 H     5.174091     0.410452    -3.697235
 H     6.816613    -1.491703    -3.535797
 H     5.218063    -2.033756    -4.055524
 H     6.368210    -2.248923    -1.220700
 H     6.082642    -3.584755    -2.338874
 H     3.625296    -3.149926    -2.270329
 H     4.252746    -3.426675    -0.647598
 H     1.116037    -1.741560    -2.357389
 H    -3.426409    -1.382415    -1.284874
 H    -5.838200    -1.657601    -1.868218
 H    -6.915116    -3.887097    -1.672604
 H    -5.592315    -5.850998    -0.905286
 H    -3.165240    -5.564454    -0.343482
 H    -0.467880    -3.067487     2.336250
 H    -1.182743    -1.462874     2.105198
 H     0.069838    -1.728697     4.335474
 H     0.665052    -0.393791     3.343741
 H     1.830281    -3.232256     3.344877
 H     2.520126    -1.911638     4.292459
 H     4.133315    -0.026042     1.647196
 H     2.777745     0.404829     2.697864
 H     4.171342    -0.487661     3.362652
 H     4.704160    -2.487419     1.284956
 H     4.434562    -2.950016     2.974202
 H     3.504144    -3.748065     1.682542


  NORMALMODES   306
Rh    -0.02  -0.07  -0.00
 N    -0.01  -0.01  -0.01
 C    -0.02   0.02  -0.05
 O    -0.01  -0.00   0.01
 O     0.02   0.01  -0.01
 C    -0.03   0.06  -0.13
 C    -0.01  -0.08  -0.04
 C    -0.10   0.32  -0.33
 C    -0.01   0.11  -0.09
 C     0.01  -0.05   0.01
 C    -0.01  -0.06  -0.00
 H    -0.02   0.23  -0.14
 H     0.03  -0.12   0.06
 H    -0.01  -0.11   0.04
 H    -0.00  -0.19   0.01
 C     0.13   0.06   0.19
 C     0.19   0.11   0.35
 H     0.13   0.32   0.04
 C     0.01   0.12   0.03
 H     0.04   0.21   0.08
 C    -0.01  -0.00   0.00
 O    -0.00   0.00   0.01
 O    -0.01  -0.00  -0.00
 C    -0.00   0.00  -0.00
 C    -0.00   0.00  -0.00
 H    -0.00   0.00  -0.00
 H    -0.00   0.00  -0.00
 H    -0.00   0.00  -0.00
 C    -0.00   0.00  -0.00
 H    -0.00  -0.00  -0.00
 H    -0.00   0.00   0.00
 H    -0.00  -0.00  -0.00
 C    -0.00   0.00  -0.00
 H     0.00  -0.00   0.00
 H    -0.00   0.00  -0.00
 H    -0.00   0.00  -0.00
 H     0.14   0.15   0.10
 C     0.00   0.00  -0.00
 H     0.00   0.11   0.02
 H    -0.07   0.24   0.01
 C    -0.01   0.00  -0.02
 H     0.01  -0.00  -0.00
 H     0.01  -0.03   0.02
 C    -0.01   0.00  -0.02
 H    -0.01   0.00  -0.02
 H    -0.01   0.01  -0.02
 H    -0.01   0.01  -0.02
 H    -0.01   0.01  -0.02
 H    -0.01   0.00  -0.02
 C     0.00  -0.04   0.02
 C    -0.01  -0.01   0.00
 C    -0.00   0.00   0.00
 C    -0.00  -0.00   0.00
 C    -0.00   0.00   0.00
 C    -0.00   0.00   0.00
 C    -0.00   0.00   0.00
 C    -0.00   0.00   0.00
 C     0.01  -0.01  -0.00
 C     0.00   0.02   0.01
 O     0.00   0.01   0.01
 C     0.00   0.00   0.00
 O     0.00   0.00  -0.00
 C     0.00   0.00   0.00
 C     0.00   0.00  -0.00
 C     0.00   0.00   0.00
 C     0.00   0.00   0.00
 C     0.00   0.00   0.00
 C     0.00   0.00   0.00
 C     0.02  -0.04   0.02
 C     0.00  -0.01   0.01
 C     0.00  -0.01   0.01
 C     0.01  -0.00   0.01
 C     0.01  -0.01   0.01
 C    -0.01   0.00  -0.02
 C     0.01  -0.00   0.02
 H    -0.00   0.00   0.00
 H    -0.01  -0.00  -0.00
 H    -0.00  -0.00   0.00
 H    -0.00   0.00   0.00
 H    -0.00   0.00   0.00
 H    -0.00   0.00   0.00
 H    -0.00   0.00   0.00
 H    -0.00   0.00   0.00
 H    -0.00   0.00   0.00
 H    -0.00   0.00   0.00
 H    -0.00   0.00   0.00
 H     0.01   0.00  -0.00
 H     0.00   0.00  -0.00
 H     0.00   0.00  -0.00
 H     0.00  -0.00   0.00
 H     0.00   0.00   0.00
 H     0.00   0.00   0.00
 H    -0.02  -0.01   0.03
 H     0.01  -0.00  -0.00
 H     0.01   0.00   0.01
 H    -0.00  -0.01  -0.00
 H     0.01  -0.00   0.02
 H     0.00   0.00   0.01
 H    -0.01  -0.01  -0.03
 H    -0.03  -0.00  -0.05
 H    -0.01   0.04  -0.01
 H     0.01  -0.01   0.01
 H     0.03   0.00   0.01
 H     0.02  -0.01   0.03
     -312.5989
