# Supplementary material for: Enantiospecific Synthesis of Planar Chiral Rhodium and Iridium Cyclopentadienyl Complexes: Enabling Streamlined and Computer-Guided Access to Highly Selective Catalysts for Asymmetric C–H Functionalizations
Source: J Am Chem Soc. 2024 Dec 6;146(50):34786–95. doi: 10.1021/jacs.4c13279 (PMC11664503; doi:10.1021/jacs.4c13279)
Supplement: Supplementary file 2 — ja4c13279_si_002.zip [file ja4c13279_si_002.zip › Rh Cartesian Coordinates and Computed Data/rh2-styrene-4us-1.xyz]

 102
scf done:    -2321.900358
 C     0.722503    -0.622857    -2.360566
 C     0.629660    -1.714639    -0.810615
Rh    -0.234759     0.240626    -0.374923
 N    -1.863614    -0.855730    -0.904171
 C    -1.773165    -2.166743    -1.225901
 O    -2.961851    -0.183175    -1.427047
 O    -2.634261    -2.864781    -1.744029
 C    -0.423779    -2.653281    -0.813711
 C    -0.208721    -3.975278    -0.442907
 C     1.894405    -2.133558    -0.381952
 C     2.101681    -3.451431     0.019926
 C     1.059037    -4.378428    -0.020880
 H     2.732267    -1.435032    -0.384525
 H     3.096104    -3.759103     0.353776
 H     1.235081    -5.415182     0.275311
 H    -1.051168    -4.669895    -0.486581
 C    -0.095918     0.584366    -2.383102
 H    -1.069259     0.505332    -2.874281
 H     0.424714     1.523557    -2.588197
 H     0.275555    -1.442818    -2.930177
 C     2.182169    -0.499210    -2.647724
 C    -4.202979    -0.527353    -1.013308
 O    -5.155815    -0.048804    -1.560900
 O    -4.185807    -1.342842     0.023658
 C    -5.363361    -2.132455     0.363375
 C    -6.404862    -1.222204     0.996915
 H    -5.986856    -0.715172     1.880215
 H    -6.740746    -0.465154     0.276286
 H    -7.273665    -1.814921     1.319912
 C    -4.819841    -3.142697     1.360801
 H    -4.026853    -3.740007     0.888576
 H    -4.400915    -2.637006     2.241937
 H    -5.623503    -3.815348     1.693164
 C    -5.884463    -2.845715    -0.877225
 H    -6.335730    -2.139222    -1.584866
 H    -6.645290    -3.582128    -0.579546
 H    -5.052440    -3.362475    -1.376505
 C     2.928811     0.611457    -2.245014
 C     4.296952     0.679454    -2.495339
 C     4.938899    -0.361912    -3.163524
 C     2.834752    -1.536654    -3.323307
 C     4.200301    -1.467380    -3.584920
 H     2.442329     1.431013    -1.716254
 H     4.860208     1.552756    -2.159635
 H     6.012949    -0.311698    -3.356651
 H     2.263353    -2.416325    -3.631910
 H     4.692553    -2.286125    -4.115028
 C    -1.108105     1.137990     1.445099
 C    -0.784638     2.150640     0.464517
 C    -1.763943     3.157271    -0.057036
 C    -1.454343     3.672069    -1.460983
 C    -2.475846     4.707784    -1.916938
 C    -2.591931     5.863870    -0.930518
 C    -2.904772     5.358762     0.473138
 C    -1.881697     4.327205     0.933420
 C     0.638849     2.127454     0.307708
 C     1.140801     1.093300     1.158126
 O     2.421902     0.668643     1.333212
 C     3.504976     1.375145     0.928903
 O     3.446766     2.476695     0.451439
 C     4.751701     0.604015     1.142715
 C     4.750953    -0.699054     1.655329
 C     5.953088    -1.384734     1.801290
 C     7.154570    -0.774474     1.441324
 C     7.157683     0.527179     0.937378
 C     5.959490     1.215563     0.788160
 C     0.074126     0.510340     1.919562
 C     0.133670    -0.432979     3.104269
 C     1.131721     0.116390     4.132611
 C     0.560096    -1.842208     2.694292
 C    -1.266165    -0.475869     3.753699
 C    -2.408243    -0.505353     2.749301
 C    -2.460392     0.801366     1.973558
 H    -2.746700     2.655124    -0.103425
 H    -0.445138     4.123366    -1.471443
 H    -1.435674     2.825361    -2.160543
 H    -2.211259     5.080453    -2.919425
 H    -3.459565     4.215917    -2.020235
 H    -3.362887     6.577570    -1.262889
 H    -1.638414     6.422650    -0.909970
 H    -3.909084     4.898081     0.478165
 H    -2.943762     6.196881     1.187673
 H    -0.888993     4.803351     1.029470
 H    -2.139578     3.946830     1.935247
 H     1.242378     2.788832    -0.304709
 H     3.807214    -1.170054     1.932197
 H     5.952742    -2.402099     2.198590
 H     8.096309    -1.316617     1.555877
 H     8.099848     1.004889     0.659799
 H     5.932645     2.234016     0.395592
 H     1.104963    -0.499503     5.045447
 H     2.160082     0.103891     3.744934
 H     0.882982     1.151399     4.413933
 H     0.609817    -2.495022     3.579872
 H     1.549515    -1.832864     2.220796
 H    -0.140298    -2.284519     1.972210
 H    -1.388327     0.413629     4.397568
 H    -1.308512    -1.350094     4.422771
 H    -2.285490    -1.334739     2.034894
 H    -3.366307    -0.671105     3.264826
 H    -2.787633     1.625801     2.633221
 H    -3.189996     0.748691     1.154908


  NORMALMODES   300
 C    -0.05   0.32  -0.19
 C    -0.14  -0.00   0.50
Rh     0.04  -0.05  -0.04
 N     0.01  -0.01   0.01
 C    -0.01  -0.03   0.05
 O     0.01  -0.00  -0.00
 O    -0.00   0.00   0.01
 C    -0.04  -0.05   0.14
 C     0.01  -0.09  -0.04
 C    -0.05   0.01   0.16
 C     0.01  -0.05  -0.04
 C     0.02  -0.06  -0.04
 H    -0.10   0.06   0.26
 H     0.04  -0.07  -0.14
 H     0.05  -0.07  -0.10
 H     0.06  -0.13  -0.15
 C    -0.03   0.17  -0.14
 H    -0.11   0.17   0.03
 H    -0.12   0.26   0.06
 H    -0.12   0.04   0.30
 C    -0.03   0.08  -0.00
 C     0.01   0.00  -0.00
 O     0.01   0.00  -0.00
 O     0.00   0.00  -0.00
 C     0.00   0.00  -0.00
 C     0.00   0.00  -0.00
 H     0.00   0.00  -0.00
 H     0.00   0.00  -0.00
 H     0.00   0.00  -0.00
 C     0.00   0.00  -0.00
 H     0.00   0.00  -0.00
 H    -0.00   0.00   0.00
 H     0.00   0.00  -0.00
 C     0.00   0.00  -0.00
 H     0.00   0.00  -0.00
 H     0.00   0.00  -0.00
 H     0.00   0.00   0.00
 C     0.02   0.05   0.00
 C     0.02   0.01   0.01
 C    -0.02  -0.02   0.00
 C    -0.05   0.03   0.03
 C    -0.05  -0.00   0.03
 H     0.04   0.07  -0.00
 H     0.04  -0.01   0.01
 H    -0.02  -0.05  -0.00
 H    -0.07   0.04   0.04
 H    -0.07  -0.03   0.04
 C    -0.01   0.00  -0.03
 C    -0.00   0.01   0.01
 C    -0.00   0.01   0.01
 C    -0.01   0.01   0.00
 C    -0.00   0.01   0.00
 C    -0.00   0.01   0.00
 C    -0.00   0.01   0.00
 C    -0.00   0.01   0.00
 C    -0.01  -0.01  -0.01
 C     0.01  -0.01  -0.01
 O     0.01   0.00   0.00
 C     0.00   0.00   0.00
 O    -0.00   0.00  -0.00
 C     0.00   0.00   0.00
 C     0.00   0.00   0.00
 C     0.00   0.00   0.00
 C     0.00  -0.00  -0.00
 C     0.00   0.00  -0.00
 C     0.00   0.00   0.00
 C     0.01  -0.02  -0.04
 C    -0.00  -0.00  -0.02
 C    -0.00   0.01  -0.02
 C    -0.00  -0.01   0.01
 C     0.00   0.01  -0.01
 C     0.00   0.00  -0.01
 C     0.00   0.00  -0.01
 H    -0.00   0.01   0.00
 H    -0.00   0.00  -0.00
 H    -0.02   0.01   0.00
 H    -0.00   0.01   0.00
 H    -0.00   0.01   0.00
 H    -0.00   0.01  -0.00
 H    -0.00   0.01   0.00
 H    -0.00   0.01  -0.00
 H    -0.01   0.01  -0.00
 H    -0.00   0.01   0.00
 H    -0.00   0.01   0.00
 H    -0.01  -0.01  -0.01
 H     0.00   0.00  -0.00
 H     0.00   0.00  -0.00
 H     0.00  -0.00  -0.00
 H     0.00  -0.00  -0.00
 H     0.00   0.00   0.00
 H    -0.02   0.01  -0.02
 H    -0.00  -0.00  -0.01
 H    -0.00   0.01  -0.03
 H    -0.01   0.01   0.03
 H    -0.00  -0.02   0.01
 H     0.01  -0.03   0.02
 H     0.00   0.01  -0.01
 H     0.00   0.01  -0.01
 H    -0.00  -0.00  -0.01
 H    -0.00   0.01  -0.01
 H     0.02   0.00  -0.01
 H    -0.01   0.00  -0.00
     -310.5264
