# Supplementary material for: Enantiospecific Synthesis of Planar Chiral Rhodium and Iridium Cyclopentadienyl Complexes: Enabling Streamlined and Computer-Guided Access to Highly Selective Catalysts for Asymmetric C–H Functionalizations
Source: J Am Chem Soc. 2024 Dec 6;146(50):34786–95. doi: 10.1021/jacs.4c13279 (PMC11664503; doi:10.1021/jacs.4c13279)
Supplement: Supplementary file 2 — ja4c13279_si_002.zip [file ja4c13279_si_002.zip › Rh Cartesian Coordinates and Computed Data/rh1-styrene-3ds-1.xyz]

  96
scf done:    -2243.347733
Rh     0.480094     0.279255     0.250732
 N    -1.345359     1.159038     0.504023
 C    -1.469414     2.492300     0.690580
 O    -2.526042     0.463132     0.675278
 O    -2.506853     3.111271     0.877817
 C    -0.112843     3.106658     0.604041
 C     0.038169     4.449641     0.276034
 C     1.010121     2.277456     0.806197
 C     2.286499     2.837234     0.645144
 C     2.434200     4.177323     0.293445
 C     1.312938     4.990500     0.115020
 H     3.173875     2.221690     0.821997
 H     3.437783     4.593292     0.172446
 H     1.435503     6.043533    -0.148070
 H    -0.867934     5.044416     0.135962
 C     0.535512    -0.239552     2.278353
 C     1.008740     1.134584     2.286317
 C    -0.682888    -0.696929     2.972035
 H     1.334836    -0.988358     2.323232
 H     0.391317     1.827444     2.865418
 H     2.070786     1.240894     2.518606
 C    -1.707658     0.158570     3.403288
 C    -2.830998    -0.345848     4.048163
 C    -2.958061    -1.713970     4.286752
 C    -0.818823    -2.070282     3.233150
 C    -1.941637    -2.576805     3.879122
 H    -1.652900     1.230303     3.206149
 H    -3.623127     0.340275     4.356131
 H    -3.845697    -2.105657     4.788958
 H    -0.025959    -2.751844     2.911418
 H    -2.023575    -3.650571     4.064929
 C    -3.439567     0.654644    -0.295868
 O    -3.236443     1.167227    -1.363460
 O    -4.564738     0.119559     0.142486
 C    -5.802534     0.270288    -0.607505
 C    -6.120303     1.751361    -0.763048
 H    -5.382278     2.249548    -1.404136
 H    -7.118525     1.870634    -1.209320
 H    -6.114037     2.244669     0.219856
 C    -6.821559    -0.414929     0.288849
 H    -7.820695    -0.369421    -0.167602
 H    -6.858326     0.077352     1.271083
 H    -6.551372    -1.470059     0.441657
 C    -5.698818    -0.441165    -1.950512
 H    -4.933625     0.023830    -2.584380
 H    -6.667310    -0.387001    -2.469244
 H    -5.449547    -1.503136    -1.806645
 C     0.435106    -0.059071    -1.975577
 C     0.008535    -1.231246    -1.216192
 C    -1.317308    -1.906866    -1.367149
 C    -1.328839    -2.825384    -2.597539
 C    -2.706202    -3.449621    -2.794480
 C    -3.170998    -4.196420    -1.547912
 C    -3.125283    -3.306225    -0.310625
 C    -1.753629    -2.672881    -0.121095
 C     1.127905    -1.671855    -0.454759
 C     2.175408    -0.719610    -0.650690
 O     3.412416    -0.785302    -0.057710
 C     4.447996    -1.224240    -0.821305
 O     4.312994    -1.570439    -1.962645
 C     5.727434    -1.206454    -0.073579
 C     6.877731    -1.634170    -0.746044
 C     8.104829    -1.633576    -0.092329
 C     8.186865    -1.206478     1.233823
 C     7.041586    -0.780181     1.906868
 C     5.811076    -0.778935     1.256863
 C     1.781153     0.217131    -1.669522
 C     2.575630     1.304692    -2.307589
 C     1.813124     1.922431    -3.481185
 C     0.332058     2.107075    -3.166920
 C    -0.360395     0.767163    -2.931039
 H    -2.054864    -1.109875    -1.558062
 H    -0.571522    -3.617920    -2.457754
 H    -1.028917    -2.261577    -3.495498
 H    -3.429168    -2.648144    -3.030421
 H    -2.695129    -4.123794    -3.666184
 H    -4.187216    -4.596015    -1.699281
 H    -2.515193    -5.071843    -1.388269
 H    -3.872852    -2.499364    -0.398898
 H    -3.400729    -3.877905     0.590015
 H    -1.762615    -1.998315     0.745887
 H    -1.014489    -3.466922     0.093259
 H     1.171234    -2.534163     0.207119
 H     6.783082    -1.962179    -1.783165
 H     9.002814    -1.967171    -0.617007
 H     9.151418    -1.206074     1.747299
 H     7.108932    -0.447387     2.944993
 H     4.908617    -0.449662     1.773594
 H     3.539264     0.888866    -2.642164
 H     2.807665     2.078297    -1.558160
 H     2.276003     2.884548    -3.748553
 H     1.913435     1.270013    -4.366314
 H     0.219127     2.733080    -2.264624
 H    -0.169556     2.643492    -3.986291
 H    -1.377285     0.920817    -2.539977
 H    -0.457812     0.215865    -3.884686


  NORMALMODES   282
Rh    -0.03  -0.06  -0.04
 N    -0.01  -0.01   0.01
 C     0.00  -0.03   0.06
 O    -0.01  -0.00  -0.00
 O     0.01   0.00   0.01
 C     0.03  -0.05   0.15
 C     0.01  -0.09  -0.04
 C     0.04  -0.01   0.49
 C     0.02  -0.00   0.18
 C     0.01  -0.06  -0.03
 C     0.00  -0.07  -0.05
 H     0.04   0.05   0.29
 H     0.00  -0.08  -0.13
 H    -0.02  -0.09  -0.12
 H    -0.00  -0.14  -0.15
 C    -0.03   0.17  -0.13
 C    -0.04   0.33  -0.07
 C     0.03   0.09  -0.02
 H     0.05   0.26   0.04
 H    -0.02   0.06   0.28
 H    -0.08   0.14   0.26
 C    -0.00   0.04   0.00
 C     0.01   0.01   0.00
 C     0.03   0.00  -0.01
 C     0.05   0.07  -0.02
 C     0.06   0.04  -0.03
 H    -0.04   0.04   0.01
 H    -0.00  -0.01   0.01
 H     0.04  -0.02  -0.02
 H     0.06   0.08  -0.03
 H     0.08   0.03  -0.04
 C    -0.01   0.00  -0.00
 O    -0.00   0.00  -0.00
 O    -0.00   0.00  -0.00
 C    -0.00  -0.00  -0.00
 C    -0.00   0.00  -0.00
 H    -0.00  -0.00  -0.00
 H    -0.00   0.00  -0.00
 H    -0.00  -0.00  -0.00
 C    -0.00  -0.00  -0.00
 H    -0.00  -0.00  -0.00
 H    -0.00  -0.00  -0.00
 H    -0.00   0.00  -0.00
 C    -0.00  -0.00  -0.00
 H    -0.00   0.00  -0.00
 H    -0.00  -0.00  -0.00
 H    -0.00   0.00  -0.00
 C     0.02  -0.02  -0.07
 C    -0.01   0.03   0.00
 C     0.00   0.01   0.00
 C     0.01   0.01   0.00
 C     0.01   0.00   0.00
 C     0.00   0.00   0.00
 C     0.00   0.00   0.00
 C     0.00   0.01   0.00
 C     0.01   0.01  -0.00
 C    -0.01  -0.00  -0.01
 O    -0.00   0.01  -0.01
 C    -0.00   0.00  -0.00
 O    -0.00  -0.00   0.00
 C    -0.00   0.00   0.00
 C    -0.00   0.00   0.00
 C    -0.00   0.00  -0.00
 C    -0.00   0.00  -0.00
 C    -0.00  -0.00   0.00
 C    -0.00   0.00   0.00
 C    -0.01  -0.00  -0.04
 C    -0.00   0.01  -0.01
 C     0.00   0.01  -0.00
 C    -0.00   0.00  -0.01
 C     0.00  -0.00  -0.04
 H    -0.01   0.00  -0.00
 H     0.01   0.01   0.00
 H     0.00   0.00   0.00
 H     0.00   0.00  -0.00
 H     0.01   0.00   0.00
 H     0.00   0.00  -0.00
 H     0.00   0.00   0.00
 H     0.00   0.00   0.00
 H     0.01   0.00   0.00
 H     0.00   0.00   0.00
 H     0.00   0.01  -0.00
 H     0.00   0.02   0.01
 H    -0.00   0.00   0.00
 H    -0.00  -0.00  -0.00
 H    -0.00  -0.00  -0.00
 H    -0.00  -0.00   0.00
 H    -0.00  -0.00   0.00
 H     0.00   0.02  -0.00
 H    -0.01   0.00   0.01
 H    -0.00   0.02  -0.00
 H     0.01   0.02  -0.00
 H    -0.01  -0.01   0.01
 H     0.00   0.02   0.00
 H     0.01  -0.01  -0.01
 H    -0.02   0.03  -0.05
     -291.1268
