# Supplementary material for: Enantiospecific Synthesis of Planar Chiral Rhodium and Iridium Cyclopentadienyl Complexes: Enabling Streamlined and Computer-Guided Access to Highly Selective Catalysts for Asymmetric C–H Functionalizations
Source: J Am Chem Soc. 2024 Dec 6;146(50):34786–95. doi: 10.1021/jacs.4c13279 (PMC11664503; doi:10.1021/jacs.4c13279)
Supplement: Supplementary file 2 — ja4c13279_si_002.zip [file ja4c13279_si_002.zip › Rh Cartesian Coordinates and Computed Data/rh3-styrene-3dr-2.xyz]

 102
scf done:    -2321.899112
Rh    -0.568608    -0.786503    -0.596268
 N    -0.083162     1.065792    -1.262171
 C     0.944304     1.268560    -2.113340
 O    -0.791332     2.190450    -0.905323
 O     1.369991     2.345129    -2.509777
 C     1.514552    -0.058071    -2.482312
 C     2.805917    -0.152999    -2.990279
 C     0.732804    -1.210741    -2.253994
 C     1.309019    -2.459796    -2.526861
 C     2.614107    -2.555769    -3.003805
 C     3.364765    -1.403208    -3.249303
 H     0.715381    -3.369132    -2.400182
 H     3.040200    -3.541257    -3.208728
 H     4.380062    -1.482983    -3.644966
 H     3.356085     0.776889    -3.154879
 C    -2.167738    -0.778093    -1.959484
 C    -1.052467    -1.215169    -2.783889
 C    -2.943323     0.452495    -2.195083
 H    -2.799154    -1.594764    -1.599168
 H    -0.832431    -0.564214    -3.635372
 H    -1.098044    -2.266722    -3.078408
 C    -2.540876     1.478878    -3.062043
 C    -3.318682     2.618774    -3.226274
 C    -4.521671     2.761880    -2.535766
 C    -4.166610     0.603189    -1.521370
 C    -4.946029     1.743591    -1.683808
 H    -1.590033     1.410477    -3.593390
 H    -2.971814     3.412521    -3.891553
 H    -5.124577     3.664085    -2.660701
 H    -4.506500    -0.191323    -0.851383
 H    -5.889903     1.838222    -1.141224
 C    -0.196681     3.127970    -0.132856
 O    -0.763012     4.164850     0.063540
 O     0.960645     2.725463     0.361833
 C     1.919725     3.707403     0.866003
 C     1.400468     4.304464     2.165715
 H     1.206441     3.509041     2.901707
 H     2.157389     4.982012     2.588319
 H     0.474983     4.867791     1.992933
 C     3.165631     2.874127     1.107880
 H     3.469805     2.364320     0.182362
 H     2.980284     2.121586     1.885567
 H     3.991683     3.517907     1.442209
 C     2.170685     4.756509    -0.208167
 H     3.020483     5.387859     0.089892
 H     1.291288     5.397022    -0.352400
 H     2.401259     4.259371    -1.161505
 C    -1.308582    -2.209386     0.988859
 C    -1.448171    -0.831862     1.408037
 C    -2.675514    -0.105336     1.880583
 C    -2.935037    -0.387189     3.367936
 C    -4.195824     0.314215     3.861287
 C    -4.147686     1.813797     3.590735
 C    -3.881214     2.098677     2.117726
 C    -2.619791     1.401371     1.627742
 C    -0.117660    -0.277000     1.439374
 C     0.808978    -1.292117     1.083590
 O     2.159661    -1.214816     0.946592
 C     2.900909    -0.564646     1.878470
 O     2.437903    -0.126789     2.897373
 C     4.316343    -0.465495     1.459149
 C     5.234829     0.064277     2.372264
 C     6.569386     0.205326     2.009676
 C     6.988086    -0.176464     0.733685
 C     6.072463    -0.702155    -0.178019
 C     4.736337    -0.851563     0.180842
 C     0.083097    -2.474231     0.782388
 C     0.669891    -3.805015     0.460230
 C    -0.363916    -4.836348    -0.032210
 C    -1.775208    -4.284234    -0.225816
 C    -2.269071    -3.381056     0.922577
 C    -3.730718    -3.012741     0.678085
 C    -2.184334    -4.135307     2.261135
 H    -3.535915    -0.488432     1.310965
 H    -2.060740    -0.039521     3.947033
 H    -3.006952    -1.472644     3.543437
 H    -4.340180     0.116870     4.935960
 H    -5.072933    -0.119324     3.346230
 H    -3.342001     2.264158     4.198417
 H    -5.085703     2.292062     3.916253
 H    -4.740002     1.753220     1.514148
 H    -3.793855     3.180980     1.935258
 H    -2.471572     1.593111     0.556769
 H    -1.750311     1.833420     2.154750
 H     0.146757     0.750509     1.675329
 H     4.877523     0.364559     3.359378
 H     7.287853     0.618301     2.721195
 H     8.036221    -0.059684     0.447412
 H     6.399362    -0.993506    -1.178788
 H     4.011524    -1.248711    -0.530837
 H     1.492982    -3.669714    -0.255037
 H     1.153849    -4.168891     1.383078
 H    -0.025292    -5.281539    -0.980581
 H    -0.405184    -5.673269     0.680773
 H    -1.829709    -3.699802    -1.159638
 H    -2.475913    -5.126644    -0.345410
 H    -4.156614    -2.449831     1.519627
 H    -3.864919    -2.417307    -0.234572
 H    -4.324756    -3.932667     0.565695
 H    -2.577722    -3.517105     3.080722
 H    -2.781283    -5.060315     2.217710
 H    -1.151721    -4.406235     2.523206


  NORMALMODES   300
Rh     0.03  -0.02  -0.07
 N     0.02  -0.01  -0.01
 C     0.06   0.00   0.03
 O     0.00  -0.02  -0.01
 O     0.00   0.02   0.01
 C     0.13   0.02   0.10
 C     0.06   0.02  -0.08
 C     0.30   0.02   0.40
 C     0.11   0.01   0.15
 C     0.03   0.01  -0.06
 C     0.03   0.01  -0.08
 H     0.12   0.02   0.27
 H    -0.01   0.01  -0.15
 H     0.00  -0.01  -0.15
 H     0.04   0.01  -0.20
 C    -0.21  -0.03  -0.02
 C    -0.32  -0.05   0.13
 C    -0.08   0.03   0.03
 H    -0.18   0.05   0.21
 H     0.13  -0.04   0.26
 H     0.02  -0.10   0.28
 C    -0.03   0.00   0.02
 C    -0.01   0.01   0.01
 C    -0.01   0.03  -0.00
 C    -0.07   0.05   0.03
 C    -0.04   0.06   0.01
 H    -0.03  -0.04   0.03
 H     0.01   0.00   0.00
 H     0.00   0.04  -0.02
 H    -0.08   0.05   0.03
 H    -0.05   0.08  -0.01
 C    -0.00  -0.01  -0.00
 O    -0.00  -0.01  -0.01
 O    -0.00  -0.00   0.00
 C    -0.00  -0.00  -0.00
 C    -0.00  -0.00  -0.00
 H    -0.00   0.00  -0.00
 H    -0.00   0.00  -0.00
 H    -0.00  -0.00  -0.00
 C    -0.00   0.00  -0.00
 H    -0.00  -0.00  -0.00
 H     0.00   0.00   0.00
 H    -0.00   0.00  -0.00
 C    -0.00  -0.00  -0.00
 H    -0.00  -0.00  -0.00
 H    -0.00  -0.00  -0.00
 H    -0.00  -0.00  -0.00
 C    -0.00   0.00  -0.00
 C    -0.00   0.00   0.01
 C    -0.01   0.00   0.01
 C    -0.01   0.00   0.01
 C    -0.01   0.00   0.00
 C    -0.00   0.00   0.00
 C    -0.00   0.00   0.00
 C    -0.00  -0.00   0.00
 C    -0.03   0.01  -0.00
 C    -0.02   0.01  -0.04
 O    -0.02   0.01  -0.01
 C    -0.01   0.00  -0.01
 O    -0.01  -0.00  -0.00
 C    -0.01  -0.00  -0.01
 C    -0.01  -0.00  -0.00
 C    -0.01  -0.00   0.00
 C    -0.01  -0.00   0.00
 C    -0.00  -0.00  -0.00
 C    -0.01   0.00  -0.01
 C    -0.01  -0.01  -0.02
 C    -0.00  -0.01   0.01
 C    -0.00  -0.00   0.00
 C    -0.00  -0.00   0.00
 C    -0.00   0.00  -0.00
 C    -0.01  -0.01   0.01
 C     0.00   0.01   0.00
 H    -0.01   0.00   0.01
 H    -0.01   0.00   0.00
 H    -0.01   0.00   0.01
 H    -0.01   0.01   0.00
 H    -0.01   0.00   0.00
 H    -0.00   0.00   0.00
 H    -0.00   0.00   0.00
 H    -0.00   0.00   0.00
 H    -0.00   0.00   0.00
 H    -0.00  -0.00   0.00
 H    -0.00  -0.00   0.00
 H    -0.02   0.00  -0.00
 H    -0.01  -0.00  -0.00
 H    -0.01  -0.00   0.00
 H    -0.01  -0.00   0.00
 H    -0.01   0.00  -0.00
 H    -0.00   0.00  -0.01
 H     0.01  -0.02   0.02
 H    -0.02  -0.01   0.02
 H    -0.00   0.01  -0.00
 H    -0.01  -0.01  -0.01
 H    -0.00  -0.01  -0.00
 H    -0.00  -0.00   0.00
 H    -0.00  -0.00   0.01
 H    -0.03  -0.02   0.01
 H    -0.00  -0.01   0.03
 H     0.00   0.00   0.00
 H     0.01   0.00   0.00
 H     0.01   0.01  -0.00
     -292.9939
