# Supplementary material for: Enantiospecific Synthesis of Planar Chiral Rhodium and Iridium Cyclopentadienyl Complexes: Enabling Streamlined and Computer-Guided Access to Highly Selective Catalysts for Asymmetric C–H Functionalizations
Source: J Am Chem Soc. 2024 Dec 6;146(50):34786–95. doi: 10.1021/jacs.4c13279 (PMC11664503; doi:10.1021/jacs.4c13279)
Supplement: Supplementary file 2 — ja4c13279_si_002.zip [file ja4c13279_si_002.zip › Rh Cartesian Coordinates and Computed Data/ComputedData.csv]

Species,PBE0-D3(BJ)/def2-SVP Electronic Energy,PBE0-D3(BJ)/def2-SVP Free Energy Correction,PBE0-D3(BJ)/def2-TZVP Single Point Energy,Total Free Energy,Relative Free Energy
Rh1-Hexene,,,,,
Rh1-Hexene-3DS-1,-2167.328723,0.752395,-2169.593129,-2168.840734,2.66
Rh1-Hexene-3DS-2,-2167.325386,0.750487,-2169.586735,-2168.836248,5.48
Rh1-Hexene-3DS-3,-2167.326962,0.753948,-2169.589696,-2168.835748,5.79
Rh1-Hexene-3US-1,-2167.323560,0.752234,-2169.590275,-2168.838041,4.35
Rh1-Hexene-3US-2,-2167.328543,0.751450,-2169.588153,-2168.836703,5.19
Rh1-Hexene-3DR-1,-2167.327834,0.750809,-2169.590308,-2168.839499,3.44
Rh1-Hexene-3DR-2,-2167.328169,0.752136,-2169.590919,-2168.838783,3.89
Rh1-Hexene-3DR-3,-2167.326717,0.751221,-2169.588297,-2168.837076,4.96
Rh1-Hexene-3DR-4,-2167.326359,0.750827,-2169.587798,-2168.836971,5.02
Rh1-Hexene-3DR-5,-2167.321389,0.750465,-2169.586039,-2168.835574,5.90
Rh1-Hexene-3DR-6,-2167.322456,0.750574,-2169.584196,-2168.833622,7.13
Rh1-Hexene-3UR-1,-2167.328662,0.752146,-2169.590562,-2168.838416,4.12
Rh1-Hexene-3UR-2,-2167.326385,0.752851,-2169.589131,-2168.836280,5.46
Rh1-Hexene-3UR-3,-2167.321047,0.751020,-2169.586433,-2168.835413,6.00
Rh1-Hexene-3UR-4,-2167.321033,0.753208,-2169.582548,-2168.829340,9.81
Rh1-Hexene-4DS-1,-2167.334251,0.751923,-2169.596900,-2168.844977,0.00
Rh1-Hexene-4DS-2,-2167.322643,0.748463,-2169.587945,-2168.839482,3.45
Rh1-Hexene-4US-1,-2167.332274,0.751679,-2169.594353,-2168.842674,1.44
Rh1-Hexene-4US-2,-2167.326185,0.752882,-2169.592319,-2168.839437,3.48
Rh1-Hexene-4US-3,-2167.324617,0.753056,-2169.588310,-2168.835254,6.10
Rh1-Hexene-4US-4,-2167.315393,0.750286,-2169.582506,-2168.832220,8.01
Rh1-Hexene-4US-5,-2167.320412,0.752985,-2169.582805,-2168.829820,9.51
Rh1-Hexene-4DR-1,-2167.334578,0.751484,-2169.596011,-2168.844527,0.28
Rh1-Hexene-4DR-2,-2167.321849,0.750741,-2169.587177,-2168.836436,5.36
Rh1-Hexene-4DR-3,-2167.321426,0.751982,-2169.583095,-2168.831113,8.70
Rh1-Hexene-4DR-4,-2167.318378,0.754030,-2169.583681,-2168.829651,9.62
Rh1-Hexene-4DR-5,-2167.312299,0.751763,-2169.578695,-2168.826932,11.32
Rh1-Hexene-4DR-6,-2167.320590,0.753451,-2169.579638,-2168.826187,11.79
Rh1-Hexene-4UR-1,-2167.329525,0.750891,-2169.593539,-2168.842648,1.46
,,,,,
Rh2-Hexene,,,,,
Rh2-Hexene-3DS-1,-2245.817472,0.809228,-2248.158778,-2247.349550,1.27
Rh2-Hexene-3DS-2,-2245.818996,0.807890,-2248.155701,-2247.347811,2.36
Rh2-Hexene-3DS-3,-2245.807985,0.805689,-2248.152757,-2247.347068,2.82
Rh2-Hexene-3DS-4,-2245.807236,0.804624,-2248.150477,-2247.345853,3.59
Rh2-Hexene-3US-1,-2245.801600,0.804159,-2248.145999,-2247.341840,6.10
Rh2-Hexene-3US-2,-2245.799364,0.805580,-2248.142064,-2247.336484,9.46
Rh2-Hexene-3US-3,-2245.797642,0.805314,-2248.141218,-2247.335904,9.83
Rh2-Hexene-3US-4,-2245.793621,0.805300,-2248.138085,-2247.332785,11.79
Rh2-Hexene-3US-5,-2245.793546,0.805641,-2248.137725,-2247.332084,12.23
Rh2-Hexene-3DR-1,-2245.808596,0.806392,-2248.154234,-2247.347842,2.34
Rh2-Hexene-3DR-2,-2245.805649,0.803334,-2248.150950,-2247.347616,2.48
Rh2-Hexene-3DR-3,-2245.806199,0.805945,-2248.152253,-2247.346308,3.30
Rh2-Hexene-3DR-4,-2245.801750,0.805045,-2248.148098,-2247.343053,5.34
Rh2-Hexene-3UR-1,-2245.812178,0.805986,-2248.155608,-2247.349622,1.22
Rh2-Hexene-3UR-2,-2245.810030,0.807382,-2248.152238,-2247.344856,4.21
Rh2-Hexene-4DS-1,-2245.813309,0.804147,-2248.155714,-2247.351567,0.00
Rh2-Hexene-4DS-2,-2245.812036,0.805656,-2248.156095,-2247.350439,0.71
Rh2-Hexene-4DS-3,-2245.815272,0.807184,-2248.157233,-2247.350049,0.95
Rh2-Hexene-4DS-4,-2245.810456,0.807726,-2248.153924,-2247.346198,3.37
Rh2-Hexene-4US-1,-2245.807982,0.805130,-2248.152465,-2247.347335,2.66
Rh2-Hexene-4US-2,-2245.799410,0.806059,-2248.147018,-2247.340959,6.66
Rh2-Hexene-4US-3,-2245.798005,0.805910,-2248.145400,-2247.339490,7.58
Rh2-Hexene-4US-4,-2245.794603,0.804510,-2248.138365,-2247.333855,11.11
Rh2-Hexene-4DR-1,-2245.812993,0.804739,-2248.155902,-2247.351163,0.25
Rh2-Hexene-4DR-2,-2245.813577,0.805178,-2248.155948,-2247.350770,0.50
Rh2-Hexene-4DR-3,-2245.804045,0.805212,-2248.151009,-2247.345797,3.62
Rh2-Hexene-4DR-4,-2245.808203,0.805697,-2248.151022,-2247.345325,3.92
Rh2-Hexene-4UR-1,-2245.809097,0.804352,-2248.152668,-2247.348316,2.04
Rh2-Hexene-4UR-2,-2245.806138,0.805315,-2248.151338,-2247.346023,3.48
Rh2-Hexene-4UR-3,-2245.808631,0.806867,-2248.149750,-2247.342883,5.45
,,,,,
Rh3-Hexene,,,,,
Rh3-Hexene-3DS-1,-2245.799614,0.804657,-2248.145623,-2247.340966,5.30
Rh3-Hexene-3DS-2,-2245.801005,0.807933,-2248.143401,-2247.335468,8.75
Rh3-Hexene-3US-1,-2245.798826,0.803176,-2248.145533,-2247.342357,4.43
Rh3-Hexene-3US-2,-2245.795042,0.804279,-2248.142845,-2247.338566,6.80
Rh3-Hexene-3US-3,-2245.796712,0.805948,-2248.141312,-2247.335364,8.81
Rh3-Hexene-3DR-1,-2245.805305,0.805415,-2248.148720,-2247.343305,3.83
Rh3-Hexene-3DR-2,-2245.797970,0.806607,-2248.143367,-2247.336760,7.94
Rh3-Hexene-3DR-3,-2245.793308,0.805014,-2248.141685,-2247.336671,7.99
Rh3-Hexene-3DR-4,-2245.795973,0.806284,-2248.137260,-2247.330976,11.57
Rh3-Hexene-3UR-1,-2245.796025,0.803840,-2248.141605,-2247.337765,7.31
Rh3-Hexene-3UR-2,-2245.798229,0.806583,-2248.142231,-2247.335648,8.64
Rh3-Hexene-3UR-3,-2245.792175,0.805916,-2248.137144,-2247.331228,11.41
Rh3-Hexene-4DS-1,-2245.805624,0.804828,-2248.150302,-2247.345474,2.47
Rh3-Hexene-4DS-2,-2245.804083,0.805601,-2248.150712,-2247.345111,2.70
Rh3-Hexene-4DS-3,-2245.809361,0.807248,-2248.152356,-2247.345108,2.70
Rh3-Hexene-4DS-4,-2245.804117,0.806811,-2248.149140,-2247.342329,4.44
Rh3-Hexene-4US-1,-2245.800173,0.805843,-2248.144741,-2247.338898,6.60
Rh3-Hexene-4US-2,-2245.796521,0.806640,-2248.143236,-2247.336596,8.04
Rh3-Hexene-4US-3,-2245.784174,0.802753,-2248.133790,-2247.331037,11.53
Rh3-Hexene-4US-4,-2245.792244,0.806606,-2248.135465,-2247.328859,12.90
Rh3-Hexene-4US-5,-2245.792114,0.806983,-2248.135264,-2247.328281,13.26
Rh3-Hexene-4US-6,-2245.784039,0.806136,-2248.132402,-2247.326266,14.52
Rh3-Hexene-4DR-1,-2245.808870,0.804298,-2248.153707,-2247.349409,0.00
Rh3-Hexene-4DR-2,-2245.806411,0.804852,-2248.150397,-2247.345545,2.42
Rh3-Hexene-4DR-3,-2245.806146,0.807240,-2248.149232,-2247.341992,4.65
Rh3-Hexene-4DR-4,-2245.798627,0.803813,-2248.144849,-2247.341036,5.25
Rh3-Hexene-4DR-5,-2245.798861,0.808986,-2248.142647,-2247.333661,9.88
Rh3-Hexene-4UR-1,-2245.796830,0.805668,-2248.144071,-2247.338403,6.91
Rh3-Hexene-4UR-2,-2245.806851,0.807367,-2248.145574,-2247.338207,7.03
Rh3-Hexene-4UR-3,-2245.796951,0.804288,-2248.140946,-2247.336658,8.00
Rh3-Hexene-4UR-4,-2245.798746,0.806107,-2248.138514,-2247.332407,10.67
,,,,,
Rh1-Styrene,,,,,
Rh1-Styrene-3DR-1,-2241.000316,0.719411,-2243.345856,-2242.626445,2.79
Rh1-Styrene-3DR-2,-2241.004780,0.723008,-2243.348265,-2242.625257,3.54
Rh1-Styrene-3DR-3,-2241.003565,0.722862,-2243.345057,-2242.622195,5.46
Rh1-Styrene-3DR-4,-2240.998874,0.723203,-2243.340203,-2242.617000,8.72
Rh1-Styrene-3DR-5,-2240.983203,0.720656,-2243.333727,-2242.613071,11.19
Rh1-Styrene-3DR-6,-2240.988651,0.721836,-2243.332768,-2242.610932,12.53
Rh1-Styrene-3UR-1,-2241.010909,0.721552,-2243.352449,-2242.630897,0.00
Rh1-Styrene-3DS-1,-2241.003923,0.720508,-2243.347733,-2242.627225,2.30
Rh1-Styrene-3DS-2,-2241.004558,0.722058,-2243.348285,-2242.626227,2.93
Rh1-Styrene-3US-1,-2241.009201,0.723774,-2243.344183,-2242.620409,6.58
Rh1-Styrene-3US-2,-2241.007320,0.722982,-2243.343208,-2242.620226,6.70
Rh1-Styrene-3US-3,-2240.998673,0.720322,-2243.340301,-2242.619979,6.85
Rh1-Styrene-4DS-1,-2240.999648,0.722457,-2243.338528,-2242.616071,9.30
Rh1-Styrene-4DS-2,-2240.990837,0.720099,-2243.334528,-2242.614429,10.33
Rh1-Styrene-4DS-3,-2240.986176,0.718152,-2243.329975,-2242.611823,11.97
Rh1-Styrene-4DS-4,-2240.991078,0.720812,-2243.332017,-2242.611205,12.36
Rh1-Styrene-4US-1,-2241.001119,0.722616,-2243.339336,-2242.616720,8.90
Rh1-Styrene-4US-2,-2240.996562,0.723049,-2243.337409,-2242.614360,10.38
Rh1-Styrene-4US-3,-2240.999821,0.722084,-2243.336067,-2242.613983,10.61
Rh1-Styrene-4US-4,-2240.989108,0.720625,-2243.332330,-2242.611705,12.04
Rh1-Styrene-4DR-1,-2240.999622,0.721604,-2243.338774,-2242.617170,8.61
Rh1-Styrene-4DR-2,-2240.999269,0.723111,-2243.337551,-2242.614440,10.33
Rh1-Styrene-4DR-3,-2240.994001,0.722469,-2243.335408,-2242.612939,11.27
Rh1-Styrene-4DR-4,-2240.992024,0.720497,-2243.329551,-2242.609054,13.71
Rh1-Styrene-4UR-1,-2240.997454,0.719587,-2243.339039,-2242.619452,7.18
Rh1-Styrene-4UR-2,-2240.994082,0.719479,-2243.335915,-2242.616436,9.07
Rh1-Styrene-4UR-3,-2241.001157,0.722591,-2243.337319,-2242.614728,10.15
Rh1-Styrene-4UR-4,-2240.994333,0.721858,-2243.335201,-2242.613343,11.02
,,,,,
Rh2-Styrene,,,,,
Rh2-Styrene-3DR-1,-2319.484875,0.775766,-2321.904729,-2321.128963,4.04
Rh2-Styrene-3DR-2,-2319.478202,0.775044,-2321.903829,-2321.128785,4.15
Rh2-Styrene-3UR-1,-2319.487742,0.775078,-2321.910472,-2321.135394,0.00
Rh2-Styrene-3UR-2,-2319.481190,0.775670,-2321.902521,-2321.126851,5.36
Rh2-Styrene-3DS-1,-2319.480813,0.775269,-2321.905601,-2321.130332,3.18
Rh2-Styrene-3DS-2,-2319.479403,0.775144,-2321.903621,-2321.128477,4.34
Rh2-Styrene-3DS-3,-2319.473388,0.773384,-2321.896858,-2321.123474,7.48
Rh2-Styrene-3DS-4,-2319.471472,0.774501,-2321.897366,-2321.122865,7.86
Rh2-Styrene-3DS-5,-2319.471858,0.773872,-2321.896231,-2321.122359,8.18
Rh2-Styrene-3DS-6,-2319.465309,0.773215,-2321.894665,-2321.121450,8.75
Rh2-Styrene-3US-1,-2319.489999,0.775882,-2321.910230,-2321.134348,0.66
Rh2-Styrene-3US-2,-2319.488038,0.778697,-2321.906053,-2321.127356,5.04
Rh2-Styrene-3US-3,-2319.471118,0.773967,-2321.890643,-2321.116676,11.75
Rh2-Styrene-4DS-1,-2319.479732,0.773646,-2321.900536,-2321.126890,5.34
Rh2-Styrene-4DS-2,-2319.483788,0.776385,-2321.902687,-2321.126302,5.71
Rh2-Styrene-4DS-3,-2319.478949,0.775917,-2321.897689,-2321.121772,8.55
Rh2-Styrene-4US-1,-2319.481145,0.775156,-2321.900358,-2321.125202,6.40
Rh2-Styrene-4US-2,-2319.476595,0.774520,-2321.896489,-2321.121969,8.42
Rh2-Styrene-4US-3,-2319.473474,0.776782,-2321.895273,-2321.118491,10.61
Rh2-Styrene-4DR-1,-2319.483377,0.774375,-2321.901751,-2321.127376,5.03
Rh2-Styrene-4DR-2,-2319.477582,0.774518,-2321.899466,-2321.124948,6.55
Rh2-Styrene-4DR-3,-2319.479448,0.776057,-2321.898952,-2321.122895,7.84
Rh2-Styrene-4UR-1,-2319.477027,0.772801,-2321.899699,-2321.126898,5.33
Rh2-Styrene-4UR-2,-2319.480430,0.774751,-2321.900911,-2321.126160,5.79
Rh2-Styrene-4UR-3,-2319.478288,0.777787,-2321.897057,-2321.119270,10.12
Rh2-Styrene-4UR-4,-2319.462457,0.773957,-2321.885320,-2321.111363,15.08
,,,,,
Rh3-Styrene,,,,,
Rh3-Styrene-3DR-1,-2319.478718,0.776420,-2321.901928,-2321.125508,6.30
Rh3-Styrene-3DR-2,-2319.474718,0.775747,-2321.899112,-2321.123365,7.64
Rh3-Styrene-3DR-3,-2319.466666,0.774091,-2321.895692,-2321.121601,8.75
Rh3-Styrene-3UR-1,-2319.488822,0.775050,-2321.910594,-2321.135544,0.00
Rh3-Styrene-3UR-2,-2319.477114,0.775572,-2321.900760,-2321.125188,6.50
Rh3-Styrene-3UR-3,-2319.468220,0.776598,-2321.888285,-2321.111687,14.97
Rh3-Styrene-3DS-1,-2319.479665,0.777421,-2321.905704,-2321.128283,4.56
Rh3-Styrene-3DS-2,-2319.469077,0.774808,-2321.896123,-2321.121315,8.93
Rh3-Styrene-3US-1,-2319.478722,0.774694,-2321.900991,-2321.126297,5.80
Rh3-Styrene-3US-2,-2319.472365,0.775481,-2321.898122,-2321.122641,8.10
Rh3-Styrene-3US-3,-2319.471273,0.775118,-2321.895470,-2321.120352,9.53
Rh3-Stryene-4DS-1,-2319.470972,0.775922,-2321.894471,-2321.118549,10.66
Rh3-Styrene-4DS-2,-2319.470292,0.775353,-2321.887432,-2321.112079,14.72
Rh3-Styrene-4DS-3,-2319.461853,0.774323,-2321.885521,-2321.111198,15.28
Rh3-Styrene-4DS-4,-2319.462599,0.776173,-2321.882914,-2321.106741,18.07
Rh3-Styrene-4US-1,-2319.479599,0.776053,-2321.900392,-2321.124339,7.03
Rh3-Stryene-4DR-1,-2319.476150,0.773522,-2321.894982,-2321.121460,8.84
Rh3-Styrene-4DR-2,-2319.477071,0.776064,-2321.896258,-2321.120194,9.63
Rh3-Styrene-4DR-3,-2319.470844,0.775868,-2321.892980,-2321.117112,11.57
Rh3-Styrene-4UR-1,-2319.473590,0.773812,-2321.899199,-2321.125387,6.37
