# Supplementary material for: Enantiospecific Synthesis of Planar Chiral Rhodium and Iridium Cyclopentadienyl Complexes: Enabling Streamlined and Computer-Guided Access to Highly Selective Catalysts for Asymmetric C–H Functionalizations
Source: J Am Chem Soc. 2024 Dec 6;146(50):34786–95. doi: 10.1021/jacs.4c13279 (PMC11664503; doi:10.1021/jacs.4c13279)
Supplement: Supplementary file 2 — ja4c13279_si_002.zip [file ja4c13279_si_002.zip › Rh Cartesian Coordinates and Computed Data/rh1-styrene-4ur-4.xyz]

  96
scf done:    -2243.335201
 C    -0.059458     2.154004     0.592657
 C    -1.185792     1.151412    -0.560477
Rh     0.070422    -0.214192     0.539039
 N     1.210658     0.264223    -1.088322
 C     0.662759     0.825138    -2.193746
 O     2.547821    -0.046967    -1.233660
 O     1.228632     1.071848    -3.246139
 C    -0.772086     1.113134    -1.908009
 C    -1.684445     1.272010    -2.945287
 C    -2.556046     1.286770    -0.291082
 C    -3.472345     1.411004    -1.331198
 C    -3.038923     1.425158    -2.659272
 H    -2.907553     1.339005     0.740907
 H    -4.536017     1.509543    -1.102539
 H    -3.764412     1.539250    -3.467989
 H    -1.303405     1.243035    -3.968824
 C     0.891341     1.425767     1.428598
 H     1.940002     1.563275     1.155901
 H     0.711953     1.414481     2.509558
 H     0.457693     2.613193    -0.255108
 C    -1.035238     3.092693     1.221747
 C     3.378049     1.013877    -1.181872
 O     3.062269     2.139834    -0.909485
 O     4.587080     0.545598    -1.437599
 C     5.747096     1.423670    -1.433490
 C     5.582657     2.497261    -2.500235
 H     6.507250     3.088718    -2.573098
 H     4.749300     3.169002    -2.259836
 H     5.388659     2.033218    -3.478359
 C     5.938777     2.012515    -0.041981
 H     6.882816     2.575854    -0.006106
 H     5.990894     1.207688     0.707275
 H     5.115167     2.689664     0.217052
 C     6.887093     0.480345    -1.783185
 H     6.975152    -0.316720    -1.030502
 H     6.709927     0.012794    -2.762323
 H     7.836682     1.032901    -1.823112
 C    -1.440887     4.221401     0.499559
 C    -2.352523     5.122480     1.040234
 C    -2.885105     4.903224     2.310912
 C    -1.566811     2.888240     2.497450
 C    -2.488951     3.781866     3.037817
 H    -1.040861     4.381539    -0.505248
 H    -2.653165     6.000739     0.464072
 H    -3.604803     5.607516     2.734736
 H    -1.261661     2.014380     3.073455
 H    -2.896508     3.602752     4.035844
 C     0.141756    -1.639012     2.245284
 C     0.765079    -2.196007     1.084300
 C     2.167333    -2.739873     1.002907
 C     3.228153    -1.736922     1.476181
 C     4.641193    -2.299936     1.380301
 C     4.948646    -2.796310    -0.026759
 C     3.919905    -3.829817    -0.467629
 C     2.503171    -3.273418    -0.392479
 C    -0.273567    -2.363744     0.072762
 C    -1.472671    -1.878182     0.614868
 O    -2.729302    -1.836290     0.110828
 C    -2.964050    -1.890942    -1.228583
 O    -2.099121    -2.053677    -2.043039
 C    -4.404040    -1.727891    -1.533047
 C    -5.371124    -1.563944    -0.535524
 C    -6.704469    -1.381021    -0.889557
 C    -7.074274    -1.360473    -2.234936
 C    -6.110308    -1.528157    -3.230257
 C    -4.777338    -1.713197    -2.880950
 C    -1.223805    -1.354856     1.935270
 C    -2.237488    -0.924174     2.946841
 C    -1.577774    -0.548558     4.273636
 C    -0.460081    -1.513412     4.650158
 C     0.681297    -1.469610     3.634690
 H     2.195887    -3.603379     1.700537
 H     3.021179    -1.416243     2.507054
 H     3.145117    -0.840795     0.846439
 H     4.757713    -3.133770     2.097426
 H     5.366523    -1.527394     1.685287
 H     5.965286    -3.220303    -0.072261
 H     4.924047    -1.940618    -0.722492
 H     3.999596    -4.723812     0.178589
 H     4.129546    -4.169632    -1.494419
 H     2.395028    -2.451580    -1.118564
 H     1.780296    -4.055161    -0.675501
 H    -0.138898    -2.750635    -0.930784
 H    -5.068622    -1.571732     0.512189
 H    -7.461090    -1.251283    -0.112427
 H    -8.121665    -1.213271    -2.509506
 H    -6.401286    -1.512256    -4.282955
 H    -3.999362    -1.837074    -3.636662
 H    -2.932257    -1.768398     3.107686
 H    -2.854601    -0.096745     2.564444
 H    -1.153814     0.467479     4.209389
 H    -2.341248    -0.511041     5.065591
 H    -0.864362    -2.539812     4.703516
 H    -0.072997    -1.277034     5.653155
 H     1.230677    -0.518862     3.730783
 H     1.411335    -2.267208     3.842247


  NORMALMODES   282
 C    -0.27  -0.06  -0.28
 C     0.12   0.46   0.14
Rh     0.03  -0.07   0.02
 N     0.02  -0.00   0.01
 C     0.03   0.04   0.04
 O     0.01  -0.00  -0.01
 O    -0.01   0.01   0.01
 C     0.05   0.11   0.08
 C     0.03  -0.07   0.07
 C     0.05   0.16   0.05
 C     0.03  -0.06   0.05
 C     0.03  -0.07   0.04
 H     0.03   0.30   0.04
 H     0.02  -0.15   0.04
 H     0.03  -0.13   0.04
 H     0.04  -0.19   0.07
 C    -0.16  -0.05  -0.16
 H    -0.17   0.21  -0.08
 H    -0.18   0.09  -0.16
 H    -0.03   0.21  -0.00
 C    -0.04   0.06  -0.05
 C     0.01  -0.00  -0.00
 O     0.00  -0.00  -0.01
 O     0.01   0.00   0.00
 C     0.00   0.00   0.00
 C     0.00   0.00  -0.00
 H     0.00   0.00  -0.00
 H     0.00  -0.00   0.00
 H     0.00   0.00   0.00
 C     0.00   0.00   0.00
 H     0.00   0.00   0.00
 H     0.00   0.00  -0.00
 H     0.00  -0.00   0.00
 C     0.00   0.00  -0.00
 H     0.00   0.00  -0.00
 H     0.00   0.00   0.00
 H     0.00   0.00  -0.00
 C    -0.04   0.08  -0.00
 C    -0.03   0.06   0.03
 C    -0.02   0.02   0.03
 C     0.00   0.03  -0.04
 C     0.01   0.01  -0.00
 H    -0.05   0.10  -0.01
 H    -0.04   0.07   0.05
 H    -0.02   0.00   0.05
 H     0.01   0.01  -0.07
 H     0.02  -0.01   0.00
 C    -0.01   0.00  -0.00
 C    -0.01   0.01  -0.03
 C    -0.01   0.01  -0.01
 C    -0.01   0.00  -0.00
 C    -0.01  -0.00   0.00
 C    -0.00   0.00   0.00
 C     0.00  -0.00   0.00
 C     0.00  -0.00  -0.01
 C    -0.04  -0.10   0.00
 C    -0.00  -0.05  -0.01
 O    -0.01  -0.01  -0.01
 C    -0.00  -0.01  -0.00
 O    -0.00   0.00  -0.00
 C    -0.00  -0.00  -0.00
 C    -0.00  -0.00  -0.00
 C    -0.00   0.00  -0.00
 C    -0.00   0.00  -0.00
 C    -0.00   0.00  -0.00
 C    -0.00  -0.00  -0.00
 C     0.01  -0.01  -0.00
 C     0.00   0.00  -0.01
 C    -0.00   0.00  -0.01
 C     0.00   0.01  -0.00
 C    -0.00   0.01  -0.01
 H    -0.03   0.01  -0.01
 H    -0.01  -0.00  -0.00
 H    -0.00   0.01   0.00
 H    -0.01  -0.00  -0.00
 H    -0.01  -0.00   0.00
 H    -0.00   0.00   0.00
 H    -0.00   0.00   0.00
 H    -0.00   0.00   0.00
 H     0.00  -0.00   0.00
 H     0.00  -0.00  -0.01
 H     0.00  -0.00  -0.01
 H    -0.04  -0.12   0.01
 H    -0.00  -0.01  -0.00
 H    -0.00   0.00  -0.00
 H    -0.00   0.00  -0.00
 H    -0.00  -0.00  -0.00
 H    -0.00  -0.01  -0.00
 H     0.00   0.00  -0.01
 H     0.01   0.00  -0.01
 H    -0.00   0.00  -0.01
 H    -0.00  -0.00  -0.01
 H     0.00   0.00  -0.00
 H     0.00   0.01  -0.01
 H    -0.00   0.01  -0.02
 H    -0.00   0.01  -0.01
     -299.6719
