# Supplementary material for: Enantiospecific Synthesis of Planar Chiral Rhodium and Iridium Cyclopentadienyl Complexes: Enabling Streamlined and Computer-Guided Access to Highly Selective Catalysts for Asymmetric C–H Functionalizations
Source: J Am Chem Soc. 2024 Dec 6;146(50):34786–95. doi: 10.1021/jacs.4c13279 (PMC11664503; doi:10.1021/jacs.4c13279)
Supplement: Supplementary file 2 — ja4c13279_si_002.zip [file ja4c13279_si_002.zip › Rh Cartesian Coordinates and Computed Data/rh2-hexene-3ur-2.xyz]

 104
scf done:    -2248.152238
Rh    -1.020411    -0.212032    -0.355442
 N     0.583962    -1.131626    -1.178541
 C     0.429940    -2.148628    -2.056893
 O     1.849476    -1.007604    -0.644718
 O     1.300194    -2.897036    -2.471612
 C    -1.018423    -2.233434    -2.417856
 C    -1.525777    -3.378296    -3.020319
 C    -1.871957    -1.167694    -2.050162
 C    -3.247013    -1.306987    -2.282941
 C    -3.753018    -2.467075    -2.869032
 C    -2.896759    -3.501378    -3.249282
 H    -3.925376    -0.487724    -2.027077
 H    -4.828770    -2.555798    -3.042039
 H    -3.298445    -4.401909    -3.719120
 H    -0.818317    -4.169933    -3.280625
 C    -0.418920     1.335423    -1.592539
 C    -1.332650     0.588222    -2.443057
 H     0.633125     1.182465    -1.848064
 C    -0.721701     2.753709    -1.195886
 H    -0.884711     0.209499    -3.367333
 H    -2.310570     1.051495    -2.612911
 C     2.754110    -0.424295    -1.464151
 O     2.503054     0.120225    -2.503045
 O     3.923149    -0.548905    -0.867478
 C     5.124635     0.016309    -1.465295
 C     5.368556    -0.610785    -2.831062
 H     4.586036    -0.326806    -3.545147
 H     5.385915    -1.707401    -2.746601
 H     6.342912    -0.277335    -3.217764
 C     4.990419     1.531702    -1.534915
 H     4.194848     1.825385    -2.231464
 H     4.761796     1.936097    -0.537399
 H     5.938521     1.971522    -1.877844
 C     6.211804    -0.385977    -0.482966
 H     6.000173     0.026267     0.512913
 H     6.265429    -1.481099    -0.399889
 H     7.187106    -0.010030    -0.823999
 C    -0.389432     3.738542    -2.316473
 H    -1.779690     2.867701    -0.921903
 H    -0.125648     3.011434    -0.307201
 C    -0.646989     5.187910    -1.928288
 H     0.668800     3.614546    -2.607473
 H    -0.978727     3.488126    -3.217497
 C    -0.320141     6.178110    -3.034243
 H    -1.704812     5.299436    -1.628751
 H    -0.056937     5.427266    -1.025985
 H    -0.515063     7.215940    -2.723548
 H     0.739901     6.111700    -3.327502
 H    -0.921533     5.982224    -3.936683
 C    -2.459991    -1.117489     1.226958
 C    -2.628588     0.319099     1.095402
 C    -4.003390     0.915684     0.931693
 C    -4.689966     1.026059     2.307963
 C    -4.173192     2.205879     3.121642
 C    -4.341870     3.515948     2.359332
 C    -3.658340     3.460104     0.996983
 C    -4.116692     2.249294     0.189350
 C    -1.387798     0.924122     1.474128
 C    -0.453929    -0.132192     1.702985
 O     0.834783    -0.084138     2.145282
 C     1.643336     0.966822     1.884637
 O     1.261211     1.991105     1.383033
 C     3.032539     0.710118     2.330109
 C     3.903532     1.803434     2.395260
 C     5.211297     1.625625     2.833273
 C     5.655299     0.353283     3.197445
 C     4.794604    -0.741259     3.112398
 C     3.483855    -0.566797     2.679843
 C    -1.145076    -1.409658     1.617251
 C    -0.647001    -2.780658     2.029502
 C     0.482236    -3.300418     1.136217
 C    -0.146793    -2.690027     3.479243
 C    -1.839133    -3.762670     1.988643
 C    -2.789382    -3.528911     0.824026
 C    -3.476682    -2.178929     0.975551
 H    -4.571253     0.176045     0.345169
 H    -4.565382     0.084460     2.866224
 H    -5.774680     1.151615     2.141629
 H    -4.700059     2.253435     4.088184
 H    -3.106508     2.050494     3.361768
 H    -3.950350     4.360341     2.948895
 H    -5.420442     3.711029     2.216342
 H    -3.862595     4.381118     0.426900
 H    -2.565888     3.436453     1.136437
 H    -5.181879     2.389703    -0.065271
 H    -3.581362     2.187696    -0.770181
 H    -1.150307     1.979954     1.526370
 H     3.528857     2.786832     2.104113
 H     5.888506     2.480585     2.892452
 H     6.682946     0.212493     3.541197
 H     5.149450    -1.738981     3.379211
 H     2.808304    -1.418240     2.596545
 H     0.894964    -4.223939     1.571496
 H     1.295929    -2.571957     1.027259
 H     0.124838    -3.537033     0.125399
 H     0.750310    -2.061928     3.560920
 H     0.102269    -3.697479     3.848099
 H    -0.919885    -2.268031     4.140460
 H    -1.438769    -4.788698     1.969679
 H    -2.412907    -3.670717     2.928217
 H    -3.540299    -4.331852     0.774456
 H    -2.241606    -3.549787    -0.133212
 H    -4.189689    -2.205291     1.820158
 H    -4.066008    -1.938772     0.078123


  NORMALMODES   306
Rh    -0.03  -0.02  -0.07
 N    -0.01  -0.01  -0.02
 C    -0.01  -0.06   0.03
 O    -0.01   0.01  -0.00
 O     0.02  -0.01   0.01
 C    -0.02  -0.15   0.09
 C    -0.01  -0.06  -0.08
 C    -0.05  -0.33   0.38
 C    -0.01  -0.11   0.13
 C    -0.00  -0.02  -0.06
 C    -0.01  -0.02  -0.07
 H    -0.00  -0.14   0.25
 H     0.01   0.03  -0.15
 H    -0.02   0.02  -0.14
 H    -0.01  -0.03  -0.20
 C     0.10   0.17   0.00
 C     0.14   0.27   0.13
 H     0.12   0.10   0.12
 C     0.05   0.11   0.08
 H     0.03  -0.27   0.31
 H     0.05   0.07   0.13
 C    -0.01   0.00  -0.00
 O    -0.00   0.01  -0.00
 O    -0.01  -0.00  -0.00
 C    -0.00  -0.00   0.00
 C    -0.00  -0.00   0.00
 H    -0.00  -0.00  -0.00
 H    -0.00  -0.00  -0.00
 H    -0.00  -0.00   0.00
 C    -0.00  -0.00   0.00
 H     0.00   0.00  -0.00
 H    -0.00  -0.00   0.00
 H    -0.00  -0.00   0.00
 C    -0.00  -0.00   0.00
 H    -0.00  -0.00   0.00
 H    -0.00  -0.00   0.00
 H    -0.00  -0.00   0.00
 C     0.01   0.05   0.03
 H     0.04   0.05   0.06
 H     0.03   0.15   0.08
 C    -0.00   0.05   0.00
 H     0.00   0.06   0.01
 H    -0.01   0.00   0.06
 C    -0.00   0.03  -0.01
 H    -0.00   0.05  -0.00
 H    -0.00   0.07  -0.00
 H    -0.00   0.03  -0.04
 H     0.00   0.02  -0.01
 H     0.00   0.01  -0.01
 C     0.00   0.03  -0.04
 C    -0.00   0.00  -0.01
 C    -0.00   0.00   0.00
 C    -0.00   0.00   0.00
 C    -0.00   0.00   0.00
 C    -0.00   0.00   0.00
 C    -0.00   0.00   0.00
 C     0.00   0.00   0.00
 C     0.02   0.00   0.00
 C    -0.00   0.02   0.04
 O     0.00   0.01   0.01
 C     0.00   0.00   0.00
 O     0.00   0.00   0.00
 C     0.00   0.00   0.00
 C     0.00   0.00   0.00
 C     0.00   0.00   0.00
 C     0.00  -0.00   0.00
 C     0.00  -0.00   0.00
 C     0.00   0.00   0.00
 C     0.03   0.03  -0.05
 C     0.01   0.02  -0.02
 C     0.01  -0.00  -0.01
 C    -0.00   0.02  -0.01
 C     0.00   0.02  -0.01
 C    -0.00   0.01  -0.00
 C     0.00   0.01  -0.00
 H    -0.00   0.01   0.00
 H    -0.00   0.00  -0.00
 H    -0.00   0.00   0.00
 H     0.00   0.00   0.00
 H    -0.00   0.00   0.00
 H    -0.00   0.00   0.00
 H    -0.00   0.00   0.00
 H     0.00   0.00   0.00
 H    -0.00   0.00   0.01
 H     0.00   0.01  -0.00
 H     0.00   0.00   0.00
 H     0.01   0.00   0.00
 H     0.00   0.00   0.00
 H     0.00  -0.00   0.00
 H     0.00  -0.00   0.00
 H     0.00  -0.00   0.00
 H     0.00   0.00   0.00
 H    -0.00  -0.00   0.01
 H     0.01  -0.01  -0.01
 H     0.01  -0.01  -0.00
 H     0.00   0.01  -0.01
 H    -0.02   0.02  -0.01
 H    -0.00   0.03  -0.02
 H     0.01   0.02  -0.01
 H     0.01   0.02  -0.00
 H    -0.01   0.01   0.01
 H    -0.01   0.00  -0.01
 H     0.03   0.02   0.02
 H    -0.02   0.00   0.01
     -303.1446
