# Supplementary material for: Enantiospecific Synthesis of Planar Chiral Rhodium and Iridium Cyclopentadienyl Complexes: Enabling Streamlined and Computer-Guided Access to Highly Selective Catalysts for Asymmetric C–H Functionalizations
Source: J Am Chem Soc. 2024 Dec 6;146(50):34786–95. doi: 10.1021/jacs.4c13279 (PMC11664503; doi:10.1021/jacs.4c13279)
Supplement: Supplementary file 2 — ja4c13279_si_002.zip [file ja4c13279_si_002.zip › Rh Cartesian Coordinates and Computed Data/rh3-hexene-4dr-5.xyz]

 104
scf done:    -2248.142647
Rh     0.947003     0.119012     0.338441
 N    -0.436207     0.715171    -0.997465
 C    -0.131091     1.533358    -2.029009
 O    -1.655722     0.084186    -1.105007
 O    -0.847373     1.813415    -2.976822
 C     1.245796     2.061391    -1.809588
 C     1.915238     2.688731    -2.854953
 C     1.859784     1.862245    -0.552254
 C     3.183293     2.304608    -0.404393
 C     3.862764     2.913219    -1.457772
 C     3.230743     3.115758    -2.685856
 H     3.681194     2.210727     0.560901
 H     4.892934     3.247492    -1.310110
 H     3.762610     3.605386    -3.504819
 H     1.376605     2.812545    -3.797887
 C     0.020443     1.396503     1.645144
 C     0.904180     2.370002     1.041224
 H     0.253413     1.059119     2.658922
 C     0.238778     3.621755     0.494096
 H     1.797581     2.586080     1.638668
 C    -2.711519     0.874988    -0.805886
 O    -2.645787     1.979745    -0.341716
 O    -3.788184     0.175400    -1.101792
 C    -5.116212     0.753008    -0.954462
 C    -5.238564     1.985997    -1.839297
 H    -6.277463     2.347215    -1.823492
 H    -4.577858     2.790451    -1.493038
 H    -4.972772     1.736396    -2.877055
 C    -6.023283    -0.362222    -1.447991
 H    -5.793285    -0.605883    -2.495158
 H    -7.075826    -0.051367    -1.381124
 H    -5.881762    -1.268517    -0.843261
 C    -5.381154     1.063916     0.512364
 H    -4.717648     1.860344     0.871678
 H    -6.424952     1.387624     0.637881
 H    -5.219950     0.164695     1.124088
 H    -1.046753     1.495086     1.434622
 C    -0.339478     4.464619     1.626210
 H     0.959977     4.217175    -0.086722
 H    -0.579262     3.324906    -0.178233
 C    -1.038672     5.717105     1.115425
 H    -1.057900     3.857608     2.203311
 H     0.461194     4.749423     2.334045
 C    -1.632157     6.568628     2.225837
 H    -0.324676     6.318124     0.525085
 H    -1.831645     5.414805     0.409947
 H    -0.855078     6.909945     2.929131
 H    -2.375564     6.001127     2.808639
 H    -2.135130     7.462854     1.827204
 C     2.423465    -1.333542     1.331397
 C     2.515752    -1.508085    -0.117411
 C     3.754328    -1.409193    -0.972219
 C     3.597253    -0.655450    -2.304281
 C     2.919602    -1.431817    -3.428301
 C     3.542244    -2.808345    -3.626418
 C     3.603219    -3.584099    -2.315807
 C     4.353230    -2.806756    -1.240631
 C     1.230837    -1.865762    -0.569963
 C     0.333985    -1.914782     0.558151
 O    -0.917403    -2.440928     0.409431
 C    -2.020106    -1.933742     1.005039
 O    -2.005141    -1.027376     1.794381
 C    -3.239272    -2.670192     0.595107
 C    -4.364278    -2.574371     1.420744
 C    -5.531791    -3.252404     1.087107
 C    -5.584146    -4.011993    -0.082693
 C    -4.467661    -4.095307    -0.915081
 C    -3.291726    -3.433193    -0.575098
 C     1.075925    -1.625723     1.739008
 C     0.613929    -1.662061     3.158383
 C     1.633031    -1.001412     4.071900
 C     3.021256    -1.524040     3.761701
 C     3.547626    -1.157251     2.356014
 C     4.083039     0.275228     2.368541
 C     4.716053    -2.113914     2.082221
 H     4.485467    -0.835271    -0.385245
 H     3.079718     0.295600    -2.135850
 H     4.616924    -0.395387    -2.638542
 H     2.988350    -0.842782    -4.356827
 H     1.839402    -1.529883    -3.234083
 H     2.988219    -3.378439    -4.389585
 H     4.569941    -2.686951    -4.015250
 H     2.580445    -3.809240    -1.965770
 H     4.090705    -4.560523    -2.469356
 H     5.398764    -2.666713    -1.569138
 H     4.394308    -3.391733    -0.310887
 H     0.913155    -2.050110    -1.591401
 H    -4.298838    -1.966211     2.325219
 H    -6.406957    -3.185498     1.737285
 H    -6.503377    -4.538910    -0.349816
 H    -4.514778    -4.680503    -1.836083
 H    -2.412742    -3.488075    -1.218021
 H    -0.377677    -1.198314     3.237506
 H     0.486422    -2.721197     3.449354
 H     1.601421     0.093695     3.943635
 H     1.375394    -1.196434     5.123959
 H     3.753993    -1.165034     4.502333
 H     3.004019    -2.624665     3.853951
 H     3.289623     0.997946     2.608828
 H     4.884497     0.378187     3.117148
 H     4.498832     0.545019     1.388586
 H     5.286618    -1.845617     1.184442
 H     5.413342    -2.085464     2.934350
 H     4.363945    -3.150545     1.973141


  NORMALMODES   306
Rh    -0.02  -0.07   0.01
 N    -0.01  -0.01   0.01
 C    -0.02   0.03   0.05
 O    -0.01  -0.00  -0.01
 O     0.02   0.01   0.01
 C    -0.05   0.08   0.12
 C    -0.00  -0.07   0.05
 C    -0.15   0.36   0.26
 C    -0.03   0.13   0.07
 C     0.02  -0.05   0.01
 C    -0.00  -0.06   0.02
 H    -0.04   0.24   0.09
 H     0.05  -0.13  -0.03
 H    -0.00  -0.11  -0.01
 H     0.01  -0.18   0.03
 C     0.14   0.03  -0.19
 C     0.21   0.06  -0.36
 H     0.10   0.32  -0.08
 C     0.00   0.11  -0.05
 H     0.02   0.19  -0.11
 C    -0.01  -0.00  -0.00
 O    -0.00   0.00  -0.01
 O    -0.01  -0.00   0.00
 C    -0.00   0.00   0.00
 C    -0.00   0.00   0.00
 H    -0.00   0.00  -0.00
 H    -0.00  -0.00   0.00
 H    -0.00  -0.00   0.00
 C    -0.00   0.00   0.00
 H    -0.00   0.00   0.00
 H    -0.00  -0.00   0.00
 H    -0.00   0.00   0.00
 C    -0.00   0.00   0.00
 H     0.00  -0.00   0.00
 H    -0.00   0.00   0.00
 H    -0.00   0.00  -0.00
 H     0.13   0.14  -0.12
 C     0.00   0.00   0.00
 H    -0.09   0.22  -0.06
 H    -0.00   0.11  -0.04
 C    -0.01   0.00   0.02
 H     0.02  -0.03  -0.02
 H     0.00  -0.00   0.00
 C    -0.01   0.01   0.02
 H    -0.02   0.01   0.02
 H    -0.01   0.00   0.02
 H    -0.01   0.01   0.01
 H    -0.01   0.01   0.02
 H    -0.01   0.01   0.01
 C    -0.01  -0.01  -0.00
 C     0.00  -0.05  -0.02
 C     0.01  -0.01  -0.00
 C    -0.01   0.00   0.01
 C    -0.00   0.00   0.00
 C     0.00   0.00  -0.00
 C     0.01  -0.00  -0.01
 C     0.02  -0.01  -0.01
 C     0.03  -0.08  -0.02
 C     0.00   0.03  -0.02
 O     0.01   0.01  -0.01
 C     0.00   0.00  -0.00
 O    -0.00   0.00   0.00
 C     0.00   0.00  -0.00
 C     0.00  -0.00  -0.00
 C     0.00   0.00  -0.00
 C     0.00   0.00  -0.00
 C     0.00   0.00   0.00
 C     0.00   0.00  -0.00
 C     0.01  -0.00   0.00
 C     0.00   0.01  -0.00
 C    -0.00   0.00  -0.00
 C    -0.00   0.00  -0.00
 C    -0.00   0.00  -0.00
 C    -0.01   0.00  -0.01
 C    -0.00   0.00  -0.00
 H    -0.00  -0.01   0.01
 H    -0.03  -0.01   0.03
 H    -0.01   0.03   0.01
 H    -0.00   0.01   0.00
 H    -0.00   0.00   0.00
 H    -0.00   0.01  -0.00
 H    -0.00   0.01  -0.00
 H     0.01  -0.00   0.00
 H     0.01  -0.00  -0.01
 H     0.01  -0.00  -0.02
 H     0.02  -0.01  -0.01
 H     0.03  -0.09  -0.01
 H     0.00   0.00  -0.00
 H     0.00   0.00   0.00
 H     0.00   0.00   0.00
 H     0.00   0.00   0.00
 H     0.00   0.00  -0.00
 H     0.01   0.02  -0.01
 H    -0.01   0.01  -0.00
 H    -0.01   0.00  -0.01
 H     0.00   0.01  -0.00
 H     0.00   0.01  -0.00
 H     0.00   0.00  -0.00
 H    -0.01   0.00  -0.00
 H    -0.00   0.01  -0.02
 H    -0.01   0.01  -0.01
 H     0.00  -0.00  -0.00
 H    -0.00   0.00  -0.00
 H    -0.00   0.00  -0.00
     -313.0580
