# Supplementary material for: Enantiospecific Synthesis of Planar Chiral Rhodium and Iridium Cyclopentadienyl Complexes: Enabling Streamlined and Computer-Guided Access to Highly Selective Catalysts for Asymmetric C–H Functionalizations
Source: J Am Chem Soc. 2024 Dec 6;146(50):34786–95. doi: 10.1021/jacs.4c13279 (PMC11664503; doi:10.1021/jacs.4c13279)
Supplement: Supplementary file 2 — ja4c13279_si_002.zip [file ja4c13279_si_002.zip › Rh Cartesian Coordinates and Computed Data/rh1-hexene-3dr-5.xyz]

  98
scf done:    -2169.586039
Rh    -0.359686     0.013002     0.093634
 N     1.180518    -1.340313     0.132223
 C     0.878598    -2.659933     0.239326
 O     2.329294    -1.108452    -0.602431
 O     1.586676    -3.596348    -0.092288
 C    -0.506297    -2.796568     0.777356
 C    -1.138753    -4.035837     0.725111
 C    -1.207269    -1.640035     1.180528
 C    -2.572337    -1.768667     1.476989
 C    -3.207126    -3.005730     1.403236
 C    -2.489599    -4.149402     1.045224
 H    -3.144214    -0.890060     1.782354
 H    -4.272254    -3.075379     1.638412
 H    -2.987766    -5.120515     1.001433
 H    -0.541663    -4.889895     0.395029
 C     0.313519     0.777278     1.890434
 C    -0.418310    -0.407300     2.327524
 C     1.785881     0.908013     2.163972
 H    -0.232947     1.719078     2.042623
 H     0.218071    -1.169938     2.790997
 H    -1.325442    -0.206416     2.902722
 C     3.490984    -1.296224     0.050333
 O     3.613844    -1.614388     1.199677
 O     4.443292    -1.017338    -0.826542
 C     5.842968    -1.047943    -0.435841
 C     6.560922    -0.669072    -1.721523
 H     6.248037     0.330043    -2.058639
 H     7.648492    -0.661126    -1.561263
 H     6.327021    -1.390769    -2.517252
 C     6.228648    -2.452671     0.007335
 H     7.311913    -2.496121     0.193719
 H     5.983213    -3.179741    -0.780752
 H     5.698076    -2.736726     0.924472
 C     6.093824    -0.009157     0.650381
 H     5.570158    -0.272904     1.577804
 H     5.749550     0.982020     0.317161
 H     7.171674     0.054790     0.859989
 C     2.084620     1.441536     3.563085
 H     2.274269    -0.066649     2.032764
 H     2.239021     1.591592     1.425579
 C     3.577752     1.576227     3.830338
 H     1.591942     2.421225     3.707741
 H     1.637613     0.766682     4.315924
 C     3.902817     2.102599     5.218492
 H     4.055114     0.592574     3.679302
 H     4.020242     2.240611     3.066210
 H     3.464036     3.100406     5.381983
 H     3.503538     1.437105     6.000855
 H     4.988626     2.187047     5.378107
 C    -0.472106     0.221501    -2.107175
 C    -0.114281     1.497400    -1.493172
 C     1.042455     2.403122    -1.840031
 C     2.425990     1.769329    -1.667438
 C     3.552482     2.724462    -2.037682
 C     3.471960     4.020120    -1.242766
 C     2.107795     4.673264    -1.423380
 C     0.973449     3.721369    -1.062870
 C    -1.228603     1.864888    -0.674949
 C    -2.201911     0.835593    -0.762194
 O    -3.388509     0.870017    -0.079557
 C    -4.537584     0.979084    -0.795672
 O    -4.556754     1.072358    -1.992037
 C    -5.733111     0.958088     0.080704
 C    -6.987989     0.975007    -0.538364
 C    -8.144170     0.949486     0.233516
 C    -8.051535     0.911507     1.625504
 C    -6.802056     0.900951     2.245944
 C    -5.642255     0.923764     1.477146
 C    -1.772043    -0.167608    -1.691998
 C    -2.463769    -1.416074    -2.135891
 C    -1.765780    -2.009412    -3.358503
 C    -0.249822    -2.012462    -3.205518
 C     0.314804    -0.599128    -3.079299
 H     0.922930     2.648854    -2.914888
 H     2.513619     0.845421    -2.250416
 H     2.531952     1.461371    -0.616109
 H     3.502098     2.955671    -3.117482
 H     4.520971     2.224767    -1.874248
 H     4.274583     4.713945    -1.540865
 H     3.631056     3.798824    -0.171299
 H     2.031395     5.590849    -0.817949
 H     1.994441     4.987607    -2.476758
 H     0.005294     4.215811    -1.241874
 H     1.017389     3.491072     0.017544
 H    -1.339950     2.768957    -0.081988
 H    -7.029905     1.005862    -1.628944
 H    -9.123331     0.959338    -0.250312
 H    -8.960363     0.891683     2.231820
 H    -6.732011     0.875912     3.335639
 H    -4.660936     0.924005     1.953048
 H    -3.514290    -1.185836    -2.367889
 H    -2.474786    -2.145486    -1.308030
 H    -2.038258    -1.421748    -4.252963
 H    -2.135850    -3.031515    -3.530478
 H     0.219737    -2.513631    -4.065461
 H     0.038371    -2.598444    -2.316645
 H     0.283737    -0.083219    -4.057008
 H     1.368692    -0.644874    -2.776651


  NORMALMODES   288
Rh     0.02   0.05  -0.06
 N     0.01   0.02  -0.01
 C     0.02   0.03   0.05
 O     0.01  -0.00  -0.01
 O    -0.03   0.01   0.02
 C     0.04   0.07   0.13
 C     0.01   0.09  -0.04
 C     0.11   0.06   0.45
 C     0.04   0.01   0.16
 C    -0.00   0.05  -0.04
 C     0.00   0.06  -0.05
 H     0.05  -0.02   0.29
 H    -0.02   0.06  -0.12
 H     0.00   0.06  -0.12
 H     0.00   0.13  -0.15
 C    -0.08  -0.19  -0.07
 C    -0.08  -0.35  -0.01
 C    -0.08  -0.07   0.02
 H    -0.13  -0.25   0.14
 H     0.10  -0.07   0.22
 H     0.13  -0.16   0.28
 C     0.01  -0.00  -0.00
 O     0.00  -0.01  -0.00
 O     0.01  -0.00  -0.00
 C     0.00   0.00  -0.00
 C     0.00   0.00  -0.00
 H     0.00  -0.00   0.00
 H     0.00   0.00  -0.00
 H     0.00   0.00   0.00
 C     0.00  -0.00   0.00
 H     0.00  -0.00   0.00
 H     0.00   0.00  -0.00
 H     0.00   0.00  -0.00
 C     0.00   0.00   0.00
 H     0.00   0.00  -0.00
 H     0.00  -0.00  -0.00
 H     0.00   0.00   0.00
 C    -0.05  -0.03  -0.00
 H     0.00  -0.03   0.01
 H    -0.13  -0.05   0.00
 C    -0.04  -0.01  -0.02
 H    -0.05  -0.02  -0.02
 H    -0.03  -0.01   0.03
 C    -0.02  -0.00  -0.02
 H    -0.03  -0.01  -0.02
 H    -0.05  -0.01  -0.02
 H    -0.01  -0.00  -0.01
 H    -0.00  -0.00  -0.01
 H    -0.01  -0.00  -0.04
 C    -0.03  -0.01  -0.03
 C     0.00  -0.02   0.01
 C    -0.00  -0.01   0.01
 C     0.00  -0.00   0.00
 C    -0.00  -0.00  -0.00
 C    -0.00  -0.00  -0.00
 C    -0.00  -0.00   0.00
 C    -0.00  -0.01   0.00
 C    -0.01   0.00  -0.01
 C     0.00  -0.00  -0.01
 O     0.01  -0.01  -0.00
 C     0.00  -0.00   0.00
 O    -0.00   0.00   0.00
 C     0.00  -0.00   0.00
 C     0.00  -0.00   0.00
 C     0.00   0.00  -0.00
 C     0.00   0.00   0.00
 C     0.00  -0.00   0.00
 C     0.00  -0.00   0.00
 C    -0.01   0.00  -0.04
 C    -0.01  -0.01  -0.01
 C    -0.00  -0.01  -0.00
 C    -0.00  -0.01  -0.00
 C    -0.01  -0.00  -0.01
 H    -0.01  -0.02   0.01
 H     0.00  -0.00   0.00
 H     0.00  -0.00   0.00
 H    -0.00  -0.00  -0.00
 H    -0.00  -0.00  -0.00
 H    -0.00  -0.00  -0.00
 H    -0.00  -0.00  -0.00
 H    -0.00  -0.00  -0.00
 H    -0.00  -0.01   0.00
 H    -0.00  -0.01   0.00
 H    -0.00  -0.00   0.00
 H    -0.01  -0.00   0.00
 H     0.00  -0.00   0.00
 H     0.00   0.00  -0.00
 H     0.00   0.00  -0.00
 H     0.00   0.00   0.00
 H     0.00   0.00  -0.00
 H    -0.01  -0.03  -0.02
 H    -0.00   0.00  -0.00
 H    -0.00  -0.01  -0.01
 H     0.00  -0.01  -0.01
 H    -0.00  -0.01   0.00
 H     0.00   0.00   0.00
 H     0.01  -0.01  -0.02
 H    -0.01   0.00   0.01
     -298.2251
