# Supplementary material for: Enantiospecific Synthesis of Planar Chiral Rhodium and Iridium Cyclopentadienyl Complexes: Enabling Streamlined and Computer-Guided Access to Highly Selective Catalysts for Asymmetric C–H Functionalizations
Source: J Am Chem Soc. 2024 Dec 6;146(50):34786–95. doi: 10.1021/jacs.4c13279 (PMC11664503; doi:10.1021/jacs.4c13279)
Supplement: Supplementary file 2 — ja4c13279_si_002.zip [file ja4c13279_si_002.zip › Rh Cartesian Coordinates and Computed Data/rh1-hexene-3dr-4.xyz]

  98
scf done:    -2169.587798
Rh     0.344510    -0.109861     0.085190
 N    -1.289726    -1.326456    -0.027159
 C    -1.095986    -2.663834     0.087220
 O    -2.493477    -0.879448     0.488683
 O    -1.911322    -3.494836     0.451320
 C     0.330030    -2.967441    -0.251093
 C     0.838852    -4.230310     0.036461
 C     1.178922    -1.927782    -0.697357
 C     2.552875    -2.198055    -0.793469
 C     3.059223    -3.460078    -0.489309
 C     2.203046    -4.487346    -0.089054
 H     3.238120    -1.421866    -1.143801
 H     4.133348    -3.641245    -0.579515
 H     2.600789    -5.479282     0.136869
 H     0.132550    -4.985673     0.391095
 C    -0.067264     0.457417    -1.851305
 C     0.679960    -0.780037    -2.059076
 C    -1.494693     0.575559    -2.311255
 H     0.528726     1.364377    -2.016703
 H     0.101584    -1.564512    -2.561496
 H     1.675926    -0.645190    -2.487717
 C    -3.583009    -1.135867    -0.264854
 O    -3.590977    -1.681704    -1.330833
 O    -4.607321    -0.632160     0.405630
 C    -5.955281    -0.713211    -0.133316
 C    -6.361667    -2.172067    -0.291737
 H    -6.245486    -2.704462     0.663796
 H    -5.746255    -2.672898    -1.049383
 H    -7.417508    -2.230182    -0.594892
 C    -6.788646    -0.030643     0.939715
 H    -6.457312     1.008544     1.080960
 H    -7.849533    -0.025675     0.651422
 H    -6.686273    -0.559571     1.898183
 C    -6.031737     0.053767    -1.447543
 H    -5.671914     1.084696    -1.308754
 H    -7.076174     0.097930    -1.789692
 H    -5.426496    -0.430862    -2.223637
 C    -1.615503     1.172620    -3.710305
 H    -1.976140    -0.410972    -2.284949
 H    -2.064672     1.208007    -1.608172
 C    -3.060611     1.289286    -4.175736
 H    -1.135750     2.168747    -3.736924
 H    -1.048272     0.549234    -4.425638
 C    -3.205870     1.879283    -5.568777
 H    -3.528793     0.290345    -4.139298
 H    -3.622158     1.904112    -3.449511
 H    -2.775446     2.892582    -5.621634
 H    -2.684726     1.263153    -6.319290
 H    -4.261301     1.950160    -5.873329
 C     0.227333     0.261624     2.276521
 C    -0.119229     1.454987     1.504194
 C    -1.445269     2.167362     1.575681
 C    -1.706845     2.753617     2.974312
 C    -0.880151     4.001538     3.252863
 C    -1.160555     5.077007     2.210341
 C    -0.875472     4.559426     0.805544
 C    -1.617305     3.256147     0.508273
 C     1.056997     1.831140     0.782003
 C     2.055911     0.847092     1.047420
 O     3.363013     0.800795     0.653949
 C     3.741111     1.226257    -0.570719
 O     3.000735     1.786943    -1.336133
 C     5.156273     0.889435    -0.852091
 C     5.701333     1.331004    -2.063366
 C     7.017610     1.021275    -2.386168
 C     7.792032     0.267651    -1.502822
 C     7.250259    -0.176264    -0.296139
 C     5.934145     0.132899     0.033223
 C     1.570751    -0.083198     2.030485
 C     2.273981    -1.249154     2.642466
 C     1.450436    -1.827588     3.793772
 C    -0.032492    -1.920934     3.447127
 C    -0.639766    -0.542581     3.192433
 H    -2.209680     1.394568     1.392824
 H    -1.530964     1.989568     3.745810
 H    -2.778782     3.011024     3.038247
 H     0.194973     3.744328     3.238005
 H    -1.094344     4.378643     4.265912
 H    -0.565539     5.982443     2.411818
 H    -2.221435     5.378894     2.283191
 H     0.212556     4.416267     0.701016
 H    -1.151669     5.315653     0.052854
 H    -2.695657     3.478889     0.434173
 H    -1.319632     2.861506    -0.475544
 H     1.170730     2.668707     0.102478
 H     5.071090     1.914927    -2.737070
 H     7.443608     1.366728    -3.330662
 H     8.826039     0.022956    -1.757667
 H     7.858141    -0.767990     0.391838
 H     5.497825    -0.211919     0.971391
 H     3.272491    -0.938031     2.991585
 H     2.448772    -2.017088     1.869780
 H     1.570915    -1.189317     4.687260
 H     1.843734    -2.819538     4.063141
 H    -0.582562    -2.416901     4.260956
 H    -0.169925    -2.554242     2.555719
 H    -0.736306     0.002692     4.148735
 H    -1.653670    -0.630063     2.774492


  NORMALMODES   288
Rh     0.03  -0.05  -0.05
 N     0.01  -0.02  -0.01
 C     0.01  -0.03   0.06
 O     0.01   0.00  -0.01
 O    -0.03  -0.00   0.02
 C     0.01  -0.06   0.15
 C     0.00  -0.10  -0.03
 C     0.04  -0.01   0.47
 C     0.01   0.01   0.17
 C    -0.01  -0.05  -0.03
 C     0.00  -0.07  -0.05
 H     0.01   0.06   0.29
 H    -0.01  -0.07  -0.12
 H     0.02  -0.08  -0.12
 H     0.01  -0.16  -0.13
 C    -0.05   0.19  -0.10
 C    -0.05   0.36  -0.06
 C    -0.07   0.07   0.00
 H    -0.13   0.27   0.11
 H     0.07   0.08   0.25
 H     0.09   0.20   0.24
 C     0.01   0.00  -0.00
 O     0.00   0.00  -0.00
 O     0.01  -0.00  -0.00
 C     0.01  -0.00   0.00
 C     0.00   0.00   0.00
 H     0.00  -0.00   0.00
 H     0.00  -0.00   0.00
 H     0.00   0.00   0.00
 C     0.00  -0.00   0.00
 H     0.00   0.00   0.00
 H     0.00  -0.00   0.00
 H     0.00  -0.00   0.00
 C     0.00  -0.00   0.00
 H     0.00   0.00   0.00
 H     0.00  -0.00   0.00
 H     0.00  -0.00  -0.00
 C    -0.05   0.03  -0.01
 H     0.01   0.04   0.02
 H    -0.10   0.06  -0.02
 C    -0.04   0.01  -0.02
 H    -0.05   0.03  -0.04
 H    -0.03   0.01   0.02
 C    -0.02   0.00  -0.02
 H    -0.03   0.01  -0.02
 H    -0.05   0.01  -0.03
 H    -0.02   0.00  -0.02
 H    -0.01   0.00  -0.01
 H    -0.01   0.00  -0.04
 C    -0.02  -0.01  -0.05
 C    -0.00   0.02   0.01
 C    -0.01   0.01   0.00
 C    -0.01   0.01   0.00
 C    -0.00   0.00   0.00
 C     0.00   0.00   0.00
 C    -0.00   0.00   0.00
 C    -0.00   0.01   0.00
 C    -0.01  -0.00  -0.00
 C     0.01  -0.00  -0.01
 O     0.01   0.02   0.00
 C     0.00   0.00   0.00
 O    -0.00  -0.00   0.00
 C     0.00   0.00  -0.00
 C     0.00   0.00  -0.00
 C     0.00  -0.00  -0.00
 C     0.00  -0.00  -0.00
 C     0.00   0.00  -0.00
 C     0.00   0.00  -0.00
 C    -0.00  -0.01  -0.04
 C    -0.01   0.01  -0.01
 C    -0.00   0.01  -0.00
 C    -0.00   0.00  -0.01
 C    -0.00   0.00  -0.02
 H    -0.00   0.01   0.00
 H    -0.01   0.00   0.00
 H    -0.01   0.01   0.00
 H    -0.00  -0.00  -0.00
 H     0.00   0.00   0.00
 H     0.00   0.00   0.00
 H     0.00   0.01   0.00
 H    -0.00   0.00  -0.00
 H     0.00   0.01   0.00
 H    -0.00   0.01   0.00
 H    -0.01   0.01   0.00
 H    -0.01   0.00   0.00
 H     0.00   0.00  -0.00
 H     0.00  -0.00  -0.00
 H     0.00  -0.00  -0.00
 H    -0.00  -0.00  -0.00
 H     0.00   0.00  -0.00
 H    -0.01   0.03  -0.02
 H     0.01  -0.00   0.00
 H    -0.00   0.01  -0.01
 H     0.00   0.02  -0.00
 H    -0.00   0.02   0.00
 H     0.00  -0.01   0.00
 H     0.02   0.02  -0.03
 H    -0.01  -0.00   0.00
     -292.6195
