# Supplementary material for: Enantiospecific Synthesis of Planar Chiral Rhodium and Iridium Cyclopentadienyl Complexes: Enabling Streamlined and Computer-Guided Access to Highly Selective Catalysts for Asymmetric C–H Functionalizations
Source: J Am Chem Soc. 2024 Dec 6;146(50):34786–95. doi: 10.1021/jacs.4c13279 (PMC11664503; doi:10.1021/jacs.4c13279)
Supplement: Supplementary file 2 — ja4c13279_si_002.zip [file ja4c13279_si_002.zip › Rh Cartesian Coordinates and Computed Data/rh3-hexene-4dr-4.xyz]

 104
scf done:    -2248.144849
Rh    -0.232000    -0.377887     0.409552
 N     1.721105    -0.125007    -0.044710
 C     2.686474    -0.774267     0.641010
 O     2.131011     0.403721    -1.252277
 O     3.864048    -0.875745     0.334359
 C     2.066540    -1.355867     1.868904
 C     2.755477    -2.307807     2.612903
 C     0.759411    -0.954121     2.223914
 C     0.175172    -1.552363     3.349769
 C     0.861089    -2.512713     4.089725
 C     2.154934    -2.892651     3.726404
 H    -0.819591    -1.237371     3.675794
 H     0.382851    -2.962706     4.963469
 H     2.692389    -3.640703     4.313626
 H     3.762855    -2.576134     2.284559
 C    -0.130188     1.553080     1.073529
 C     0.319153     0.907169     2.292256
 H    -1.147061     1.958560     1.062867
 C     1.626000     1.415973     2.877438
 H    -0.474894     0.803858     3.041361
 C     2.850490     1.539991    -1.142013
 O     3.005660     2.173435    -0.132998
 O     3.298744     1.815542    -2.351567
 C     4.176591     2.954108    -2.577883
 C     5.448549     2.790761    -1.756903
 H     5.913798     1.816795    -1.968263
 H     5.236755     2.850288    -0.682114
 H     6.163227     3.583441    -2.023001
 C     4.475067     2.858380    -4.065516
 H     4.962428     1.900487    -4.297002
 H     3.545577     2.923519    -4.649614
 H     5.141913     3.676805    -4.372306
 C     3.441348     4.248043    -2.253816
 H     4.067946     5.107848    -2.533321
 H     2.503160     4.307270    -2.826092
 H     3.211713     4.312209    -1.182891
 H     0.613292     2.150490     0.537764
 C     1.475665     2.848593     3.378793
 H     1.955661     0.763217     3.700403
 H     2.397088     1.394670     2.093805
 C     2.777020     3.403014     3.942391
 H     1.136604     3.493098     2.549572
 H     0.685245     2.899950     4.150631
 C     2.654572     4.833915     4.440172
 H     3.125685     2.751072     4.762636
 H     3.553203     3.342589     3.160261
 H     2.342048     5.512250     3.629810
 H     3.610330     5.209059     4.836688
 H     1.905545     4.916689     5.244546
 C    -1.571334    -2.252817     0.009974
 C    -0.849034    -1.917243    -1.161665
 C    -0.001931    -2.822433    -2.019245
 C     1.498269    -2.813992    -1.702737
 C     2.240689    -3.841811    -2.546887
 C     2.010971    -3.608216    -4.035731
 C     0.523259    -3.574126    -4.369012
 C    -0.219654    -2.554655    -3.512506
 C    -1.180968    -0.541624    -1.502476
 C    -2.147622    -0.094152    -0.568481
 O    -2.748758     1.135727    -0.596154
 C    -4.060372     1.174717    -0.951776
 O    -4.695786     0.189468    -1.209795
 C    -4.581212     2.561948    -0.967494
 C    -3.770553     3.668962    -0.689732
 C    -4.316563     4.948707    -0.719626
 C    -5.666167     5.126140    -1.025192
 C    -6.474837     4.023259    -1.304023
 C    -5.934137     2.742747    -1.276578
 C    -2.332511    -1.091003     0.429455
 C    -3.301988    -1.081034     1.571661
 C    -3.717466    -2.507980     1.915478
 C    -2.511208    -3.432304     2.000642
 C    -1.744954    -3.607267     0.672350
 C    -2.587073    -4.483545    -0.272331
 C    -0.415596    -4.303720     0.973947
 H    -0.357988    -3.848471    -1.829340
 H     1.906905    -1.812725    -1.903608
 H     1.658674    -3.005167    -0.631961
 H     3.315741    -3.802747    -2.310936
 H     1.897638    -4.858766    -2.278861
 H     2.466434    -2.642739    -4.320157
 H     2.520044    -4.381443    -4.633859
 H     0.087399    -4.575402    -4.197158
 H     0.371177    -3.351158    -5.437600
 H    -1.297262    -2.561911    -3.746050
 H     0.151951    -1.543515    -3.754965
 H    -0.840082     0.010433    -2.374817
 H    -2.715668     3.518972    -0.456078
 H    -3.685589     5.813847    -0.504303
 H    -6.091202     6.132591    -1.047350
 H    -7.530860     4.164848    -1.544353
 H    -6.541632     1.861390    -1.491818
 H    -2.846878    -0.600227     2.453614
 H    -4.182251    -0.476752     1.306909
 H    -4.267030    -2.515684     2.869498
 H    -4.422995    -2.873745     1.151276
 H    -2.822066    -4.432384     2.344004
 H    -1.812813    -3.049683     2.760519
 H    -2.761887    -5.469725     0.186444
 H    -2.081868    -4.646019    -1.234734
 H    -3.563463    -4.026206    -0.488423
 H    -0.602064    -5.221987     1.552943
 H     0.117798    -4.594421     0.059441
 H     0.246773    -3.656460     1.564575


  NORMALMODES   306
Rh    -0.03  -0.01  -0.06
 N    -0.01   0.01  -0.02
 C    -0.01   0.06   0.01
 O     0.01   0.00  -0.01
 O    -0.01  -0.00   0.02
 C    -0.03   0.15   0.06
 C    -0.08   0.02  -0.06
 C     0.06   0.39   0.25
 C     0.02   0.10   0.10
 C    -0.04  -0.03  -0.03
 C    -0.04  -0.01  -0.05
 H     0.06   0.16   0.18
 H    -0.06  -0.10  -0.09
 H    -0.04  -0.05  -0.10
 H    -0.12  -0.04  -0.15
 C     0.09  -0.20   0.09
 C     0.19  -0.34   0.13
 H     0.15  -0.02   0.32
 C     0.09   0.01   0.09
 H     0.16  -0.02   0.16
 C     0.00   0.00  -0.01
 O     0.01  -0.00  -0.00
 O     0.00   0.00  -0.00
 C     0.00   0.00  -0.00
 C     0.00   0.00  -0.00
 H     0.00   0.00  -0.00
 H     0.00   0.00  -0.00
 H     0.00   0.00   0.00
 C     0.00   0.00  -0.00
 H     0.00   0.00  -0.00
 H     0.00   0.00  -0.00
 H     0.00   0.00  -0.00
 C     0.00   0.00  -0.00
 H     0.00   0.00   0.00
 H     0.00   0.00  -0.00
 H    -0.00  -0.00  -0.00
 H     0.08  -0.11   0.17
 C     0.00   0.01   0.01
 H     0.19   0.10   0.13
 H     0.09   0.02   0.08
 C    -0.01   0.03   0.00
 H    -0.01  -0.03  -0.02
 H    -0.00   0.00   0.00
 C    -0.00   0.02   0.00
 H    -0.00   0.03   0.00
 H    -0.01   0.03   0.00
 H    -0.01   0.03   0.01
 H    -0.00   0.02   0.00
 H    -0.00   0.02   0.01
 C    -0.01  -0.03  -0.03
 C    -0.03  -0.05  -0.02
 C    -0.01  -0.02  -0.01
 C    -0.01  -0.00  -0.00
 C     0.00   0.00  -0.00
 C     0.00  -0.00  -0.00
 C     0.00  -0.00  -0.01
 C    -0.00  -0.01  -0.01
 C     0.03  -0.01   0.02
 C    -0.01  -0.01   0.01
 O     0.00  -0.00   0.00
 C     0.00  -0.00   0.00
 O    -0.00   0.00   0.00
 C     0.00  -0.00  -0.00
 C     0.00  -0.00   0.00
 C     0.00  -0.00   0.00
 C     0.00  -0.00  -0.00
 C     0.00  -0.00  -0.00
 C     0.00  -0.00  -0.00
 C     0.00  -0.00  -0.01
 C     0.01  -0.00  -0.00
 C     0.00   0.00  -0.00
 C     0.00   0.00  -0.00
 C    -0.01  -0.01  -0.01
 C    -0.01  -0.02   0.01
 C    -0.00   0.00  -0.00
 H     0.01  -0.03  -0.03
 H    -0.02  -0.00  -0.00
 H    -0.01  -0.00  -0.00
 H     0.00   0.01   0.00
 H     0.01  -0.00  -0.00
 H     0.00   0.00  -0.00
 H     0.01   0.00  -0.00
 H     0.01  -0.01  -0.01
 H     0.01  -0.00  -0.01
 H     0.00  -0.01  -0.02
 H    -0.00  -0.01  -0.00
 H     0.03  -0.01   0.02
 H     0.00  -0.00   0.00
 H     0.00  -0.00   0.00
 H     0.00  -0.00  -0.00
 H     0.00  -0.00  -0.00
 H     0.00  -0.00  -0.00
 H     0.02  -0.00  -0.00
 H     0.01   0.01   0.00
 H     0.00   0.00  -0.00
 H     0.00   0.00  -0.00
 H     0.01   0.01   0.01
 H     0.01   0.01  -0.01
 H    -0.01  -0.02   0.01
 H    -0.01  -0.02   0.01
 H    -0.01  -0.02   0.00
 H     0.02   0.01   0.02
 H     0.00  -0.00   0.00
 H    -0.01   0.02  -0.01
     -307.3090
