# Supplementary material for: Enantiospecific Synthesis of Planar Chiral Rhodium and Iridium Cyclopentadienyl Complexes: Enabling Streamlined and Computer-Guided Access to Highly Selective Catalysts for Asymmetric C–H Functionalizations
Source: J Am Chem Soc. 2024 Dec 6;146(50):34786–95. doi: 10.1021/jacs.4c13279 (PMC11664503; doi:10.1021/jacs.4c13279)
Supplement: Supplementary file 2 — ja4c13279_si_002.zip [file ja4c13279_si_002.zip › Rh Cartesian Coordinates and Computed Data/rh3-styrene-3dr-3.xyz]

 102
scf done:    -2321.895692
Rh    -0.293634    -0.768171     0.598562
 N     1.720323    -0.506588     0.829443
 C     2.304009    -0.591178     2.049117
 O     2.626161    -0.517441    -0.209805
 O     3.501139    -0.537227     2.287585
 C     1.234060    -0.720756     3.076706
 C     1.443832    -0.309608     4.388731
 C    -0.018729    -1.210855     2.663720
 C    -1.072557    -1.234849     3.589590
 C    -0.865874    -0.790968     4.893330
 C     0.392470    -0.340787     5.302486
 H    -2.054118    -1.611980     3.289498
 H    -1.696858    -0.810763     5.603084
 H     0.547799    -0.010293     6.332005
 H     2.439714     0.050190     4.658987
 C     0.105021    -2.784842     0.178313
 C    -0.042190    -2.778157     1.622569
 C     1.332977    -3.207977    -0.518759
 H    -0.799155    -3.082207    -0.363786
 H     0.810485    -3.174908     2.180350
 H    -0.992691    -3.176338     1.986363
 C     1.254600    -3.490791    -1.891755
 C     2.377564    -3.874361    -2.617524
 C     3.610561    -3.995557    -1.978818
 C     2.576801    -3.357760     0.111991
 C     3.700016    -3.741697    -0.610630
 H     0.287430    -3.412074    -2.395875
 H     2.288566    -4.083054    -3.686530
 H     4.497772    -4.290746    -2.543825
 H     2.691194    -3.137724     1.174597
 H     4.660424    -3.829351    -0.097829
 C     3.310075     0.630039    -0.377107
 O     3.080935     1.675542     0.166797
 O     4.229493     0.374066    -1.290082
 C     5.211436     1.377307    -1.662675
 C     4.521783     2.570684    -2.311643
 H     5.279197     3.269444    -2.696567
 H     3.899541     2.239060    -3.156391
 H     3.889192     3.100630    -1.588678
 C     6.024285     1.776580    -0.438441
 H     6.845530     2.443070    -0.740704
 H     5.399272     2.294711     0.299616
 H     6.455902     0.883555     0.036785
 C     6.076176     0.639269    -2.672453
 H     6.877604     1.295702    -3.040607
 H     5.468881     0.308058    -3.527377
 H     6.529774    -0.248252    -2.208628
 C    -1.025557     0.474110    -1.090833
 C    -0.921430     1.325897     0.100220
 C    -0.153457     2.600060     0.302189
 C    -1.083817     3.811640     0.117767
 C    -0.318323     5.122126     0.259806
 C     0.402802     5.203532     1.600667
 C     1.293688     3.987488     1.825801
 C     0.526805     2.681347     1.671656
 C    -1.799262     0.808644     1.074493
 C    -2.438765    -0.348989     0.527285
 O    -3.391258    -1.073358     1.183410
 C    -4.686314    -1.182678     0.752479
 O    -5.349172    -2.071773     1.199058
 C    -5.200885    -0.206968    -0.255365
 C    -6.205355    -0.681593    -1.109810
 C    -6.744160     0.145066    -2.089088
 C    -6.303436     1.463641    -2.207583
 C    -5.332174     1.953306    -1.335883
 C    -4.778439     1.123680    -0.363879
 C    -2.013497    -0.529348    -0.819649
 C    -2.535229    -1.510928    -1.820026
 C    -2.309188    -0.978579    -3.228438
 C    -0.874993    -0.501204    -3.381223
 C    -0.504785     0.710205    -2.501215
 C    -1.180998     1.974886    -3.053835
 C     1.011912     0.870944    -2.582229
 H     0.642600     2.654919    -0.454452
 H    -1.875743     3.760883     0.887537
 H    -1.597773     3.766135    -0.854942
 H     0.421271     5.195138    -0.558121
 H    -1.004733     5.975607     0.134877
 H    -0.349822     5.259338     2.408548
 H     0.991719     6.133179     1.662025
 H     2.124472     3.987323     1.099958
 H     1.758799     4.029655     2.823570
 H    -0.235131     2.604776     2.468336
 H     1.209583     1.830956     1.780517
 H    -1.937282     1.175167     2.089459
 H    -6.547843    -1.711483    -0.990747
 H    -7.515689    -0.238480    -2.760321
 H    -6.726642     2.115116    -2.975825
 H    -4.999716     2.991220    -1.409234
 H    -4.024112     1.527677     0.310785
 H    -3.602544    -1.701823    -1.640102
 H    -2.030901    -2.484322    -1.706559
 H    -2.531408    -1.766589    -3.964108
 H    -3.015401    -0.155735    -3.429979
 H    -0.192152    -1.329836    -3.129491
 H    -0.664362    -0.234313    -4.429173
 H    -2.276544     1.936027    -2.954723
 H    -0.827456     2.871960    -2.527727
 H    -0.935216     2.097615    -4.120339
 H     1.304649     1.045607    -3.629586
 H     1.377246     1.719765    -1.990374
 H     1.518806    -0.036969    -2.231721


  NORMALMODES   300
Rh     0.01  -0.04   0.07
 N    -0.00   0.00   0.01
 C    -0.00   0.05   0.02
 O    -0.01  -0.01   0.01
 O     0.01   0.01  -0.00
 C     0.00   0.15   0.04
 C     0.04  -0.03   0.09
 C    -0.07   0.49  -0.01
 C    -0.03   0.18  -0.00
 C     0.03  -0.02   0.06
 C     0.03  -0.04   0.07
 H    -0.05   0.29  -0.05
 H     0.05  -0.11   0.09
 H     0.04  -0.11   0.09
 H     0.07  -0.14   0.14
 C    -0.03  -0.15  -0.15
 C    -0.11  -0.12  -0.31
 C     0.02  -0.03  -0.08
 H    -0.01   0.06  -0.28
 H    -0.09   0.32  -0.06
 H    -0.16   0.16  -0.13
 C     0.03  -0.01  -0.07
 C     0.05  -0.01  -0.04
 C     0.03  -0.00  -0.01
 C    -0.01  -0.00  -0.03
 C     0.01   0.00  -0.01
 H     0.04  -0.02  -0.08
 H     0.07  -0.02  -0.04
 H     0.04  -0.00   0.01
 H    -0.04  -0.00  -0.03
 H    -0.00   0.01   0.01
 C    -0.01  -0.00   0.00
 O    -0.00  -0.00  -0.00
 O    -0.00  -0.00   0.00
 C    -0.00  -0.00   0.00
 C    -0.00  -0.00   0.00
 H    -0.00  -0.00   0.00
 H    -0.00  -0.00   0.00
 H    -0.00  -0.00   0.00
 C    -0.00  -0.00   0.00
 H    -0.00  -0.00  -0.00
 H    -0.00  -0.00   0.00
 H    -0.00  -0.00   0.00
 C    -0.00  -0.00   0.00
 H    -0.00  -0.00   0.00
 H    -0.00  -0.00   0.00
 H    -0.00  -0.00   0.00
 C    -0.02   0.01  -0.02
 C     0.03  -0.04  -0.01
 C     0.01  -0.02  -0.00
 C    -0.00  -0.02  -0.00
 C    -0.00  -0.01  -0.00
 C    -0.00  -0.01  -0.00
 C    -0.00  -0.00  -0.00
 C     0.00  -0.01   0.00
 C     0.01  -0.04  -0.00
 C    -0.00  -0.01   0.00
 O    -0.00  -0.01  -0.00
 C    -0.00  -0.00  -0.00
 O    -0.01  -0.00  -0.00
 C    -0.00   0.00   0.00
 C    -0.00   0.00  -0.00
 C    -0.00   0.00  -0.00
 C     0.00   0.00  -0.00
 C    -0.00   0.00  -0.00
 C    -0.00   0.00  -0.00
 C     0.01   0.00  -0.01
 C    -0.01   0.01  -0.01
 C    -0.00   0.00  -0.01
 C    -0.00   0.00  -0.01
 C    -0.01   0.01  -0.01
 C     0.00   0.01  -0.02
 C    -0.00   0.00  -0.00
 H     0.01  -0.00   0.00
 H    -0.00  -0.02   0.00
 H    -0.00  -0.02  -0.00
 H    -0.01  -0.01  -0.00
 H    -0.01  -0.02  -0.00
 H    -0.00  -0.00  -0.00
 H    -0.01  -0.00  -0.01
 H    -0.00  -0.00   0.00
 H    -0.00  -0.00  -0.00
 H     0.00  -0.01  -0.00
 H     0.01  -0.00   0.01
 H     0.02  -0.03  -0.00
 H    -0.00   0.00   0.00
 H    -0.00   0.00  -0.00
 H     0.00   0.00  -0.00
 H    -0.00   0.00   0.00
 H    -0.00   0.00   0.00
 H    -0.01   0.03  -0.01
 H    -0.04  -0.01  -0.02
 H    -0.00   0.00  -0.01
 H     0.00   0.00  -0.01
 H    -0.00   0.00  -0.00
 H    -0.00  -0.00  -0.01
 H     0.00   0.01  -0.02
 H    -0.00   0.00  -0.01
 H     0.01   0.01  -0.01
 H     0.00  -0.00  -0.00
 H    -0.00  -0.00  -0.00
 H    -0.01  -0.00   0.00
     -303.3246
