# Supplementary material for: Enantiospecific Synthesis of Planar Chiral Rhodium and Iridium Cyclopentadienyl Complexes: Enabling Streamlined and Computer-Guided Access to Highly Selective Catalysts for Asymmetric C–H Functionalizations
Source: J Am Chem Soc. 2024 Dec 6;146(50):34786–95. doi: 10.1021/jacs.4c13279 (PMC11664503; doi:10.1021/jacs.4c13279)
Supplement: Supplementary file 2 — ja4c13279_si_002.zip [file ja4c13279_si_002.zip › Rh Cartesian Coordinates and Computed Data/rh3-hexene-3us-1.xyz]

 104
scf done:    -2248.145533
Rh     0.102766    -0.222626    -0.340713
 N    -1.747243    -0.448721    -1.156509
 C    -1.918447    -1.047174    -2.358996
 O    -2.916070    -0.256620    -0.446715
 O    -2.977482    -1.372011    -2.871494
 C    -0.570546    -1.268962    -2.962550
 C    -0.406223    -2.167241    -4.010482
 C     0.538840    -0.604905    -2.394851
 C     1.814568    -0.887291    -2.903974
 C     1.976169    -1.802529    -3.943413
 C     0.868886    -2.440672    -4.505056
 H     2.687259    -0.366237    -2.498541
 H     2.979338    -2.007928    -4.326172
 H     1.001515    -3.148294    -5.326510
 H    -1.301632    -2.652670    -4.407232
 C    -0.100999     1.785454    -0.799440
 C     0.382275     1.232144    -2.052319
 H    -1.162579     2.053001    -0.812204
 C     0.779873     2.751879    -0.047162
 H    -0.319000     1.328117    -2.886574
 H     1.406370     1.512650    -2.319079
 C    -3.648115     0.800312    -0.853388
 O    -3.303559     1.623128    -1.656382
 O    -4.773480     0.757978    -0.161821
 C    -5.808876     1.762482    -0.356337
 C    -6.895762     1.316558     0.608915
 H    -7.757447     1.996662     0.549539
 H    -6.519688     1.316457     1.642526
 H    -7.231726     0.299134     0.362890
 C    -6.304424     1.713052    -1.794888
 H    -6.624122     0.692375    -2.051241
 H    -5.517201     2.019820    -2.494762
 H    -7.165909     2.387016    -1.911231
 C    -5.275262     3.137299     0.025181
 H    -4.481639     3.456298    -0.661942
 H    -6.092432     3.872539    -0.014619
 H    -4.877597     3.122868     1.051294
 C     0.851336     4.123001    -0.718332
 H     0.395103     2.886141     0.977814
 H     1.799451     2.341572     0.051794
 C     1.731956     5.111421     0.033632
 H     1.228849     4.006819    -1.750345
 H    -0.168941     4.533852    -0.819408
 C     1.816257     6.475117    -0.632420
 H     1.350746     5.223306     1.064235
 H     2.745564     4.683843     0.138308
 H     0.820954     6.940141    -0.716455
 H     2.459439     7.165805    -0.066243
 H     2.227385     6.397101    -1.651858
 C     0.236090    -2.075049     0.977686
 C    -0.221971    -0.873971     1.694388
 C    -1.512349    -0.651715     2.430092
 C    -1.870412     0.826682     2.580411
 C    -3.311834     0.977999     3.078681
 C    -3.704342    -0.137687     4.059580
 C    -2.480954    -0.667288     4.795740
 C    -1.499937    -1.328368     3.819759
 C     0.853324     0.058930     1.681343
 C     1.885363    -0.482151     0.866594
 O     3.073975     0.146762     0.586596
 C     4.169097    -0.232685     1.293734
 O     4.141429    -1.100418     2.122893
 C     5.366416     0.550631     0.905759
 C     6.574533     0.250611     1.544602
 C     7.725936     0.959928     1.221197
 C     7.674005     1.971032     0.260610
 C     6.470544     2.272917    -0.377432
 C     5.315719     1.565021    -0.058075
 C     1.545827    -1.833364     0.512202
 C     2.400859    -2.788872    -0.243882
 C     1.727375    -4.148009    -0.447456
 C     0.209495    -4.050501    -0.489688
 C    -0.412057    -3.431943     0.779316
 C    -0.085768    -4.298833     2.007094
 C    -1.929467    -3.387549     0.595302
 H    -2.312643    -1.096475     1.823292
 H    -1.742433     1.342538     1.617037
 H    -1.171417     1.303748     3.289317
 H    -3.994775     0.963111     2.216318
 H    -3.427033     1.964027     3.558018
 H    -4.464522     0.223432     4.769634
 H    -4.175598    -0.970544     3.509564
 H    -2.769606    -1.384970     5.579558
 H    -1.987441     0.169564     5.319007
 H    -1.758392    -2.392543     3.701531
 H    -0.478947    -1.304648     4.234984
 H     0.865790     1.039432     2.148085
 H     6.584350    -0.544196     2.293203
 H     8.669247     0.725651     1.719449
 H     8.578909     2.528742     0.007350
 H     6.432659     3.065373    -1.128168
 H     4.369044     1.793369    -0.549751
 H     2.651504    -2.337903    -1.216788
 H     3.353865    -2.900035     0.298119
 H     2.027947    -4.836125     0.358159
 H     2.093549    -4.599020    -1.382009
 H    -0.221926    -5.054255    -0.634216
 H    -0.102162    -3.446135    -1.358212
 H    -0.559444    -3.893629     2.911825
 H     0.994844    -4.353379     2.201259
 H    -0.463141    -5.323191     1.857352
 H    -2.289036    -4.397338     0.344426
 H    -2.230578    -2.709159    -0.213003
 H    -2.448952    -3.081453     1.513661


  NORMALMODES   306
Rh    -0.02  -0.00   0.08
 N    -0.00   0.01   0.02
 C     0.00   0.07  -0.00
 O    -0.01  -0.00   0.00
 O     0.02   0.01  -0.01
 C     0.01   0.17  -0.03
 C     0.02   0.02   0.10
 C    -0.00   0.45  -0.22
 C     0.01   0.15  -0.08
 C     0.01  -0.01   0.06
 C     0.01  -0.01   0.08
 H     0.01   0.22  -0.18
 H     0.02  -0.09   0.12
 H    -0.01  -0.07   0.13
 H     0.01  -0.05   0.20
 C     0.05  -0.18  -0.10
 C     0.08  -0.23  -0.24
 H     0.08  -0.06  -0.22
 C    -0.00  -0.08  -0.12
 H     0.08   0.31  -0.20
 H     0.02   0.06  -0.17
 C    -0.01  -0.00   0.00
 O    -0.01  -0.00  -0.00
 O    -0.01   0.00   0.00
 C    -0.00   0.00   0.00
 C    -0.00   0.00   0.00
 H    -0.00   0.00   0.00
 H    -0.00   0.00   0.00
 H    -0.00   0.00   0.00
 C    -0.00   0.00   0.00
 H    -0.00   0.00   0.00
 H    -0.00   0.00   0.00
 H    -0.00   0.00  -0.00
 C    -0.00   0.00   0.00
 H     0.00  -0.00   0.00
 H     0.00   0.00  -0.00
 H    -0.00   0.00   0.00
 C    -0.01  -0.04  -0.05
 H    -0.05  -0.11  -0.13
 H     0.01  -0.03  -0.06
 C    -0.02  -0.04  -0.02
 H    -0.01   0.02  -0.06
 H    -0.02  -0.04  -0.04
 C    -0.01  -0.03   0.01
 H    -0.03  -0.06  -0.02
 H    -0.02  -0.04  -0.01
 H    -0.01  -0.02   0.00
 H    -0.01  -0.04   0.02
 H    -0.00  -0.01   0.01
 C     0.03  -0.05   0.04
 C    -0.01  -0.01  -0.03
 C    -0.00  -0.00  -0.01
 C     0.00  -0.00  -0.01
 C     0.00  -0.00  -0.00
 C     0.00  -0.00  -0.00
 C     0.01  -0.00  -0.01
 C     0.01  -0.00  -0.01
 C     0.01  -0.01  -0.00
 C    -0.00  -0.01   0.01
 O    -0.00  -0.01  -0.01
 C    -0.00  -0.00  -0.00
 O    -0.00   0.00   0.00
 C    -0.00  -0.00  -0.00
 C    -0.00  -0.00  -0.00
 C    -0.00  -0.00  -0.00
 C    -0.00  -0.00  -0.00
 C    -0.00   0.00   0.00
 C    -0.00   0.00  -0.00
 C    -0.01  -0.04   0.02
 C    -0.00  -0.01  -0.01
 C     0.00  -0.01  -0.01
 C     0.00  -0.01   0.00
 C     0.01  -0.03   0.01
 C    -0.01  -0.04   0.01
 C     0.01  -0.00   0.00
 H    -0.01  -0.00  -0.00
 H     0.00   0.00  -0.01
 H     0.00  -0.00  -0.01
 H     0.00   0.00  -0.00
 H     0.01  -0.00  -0.00
 H     0.01  -0.00   0.00
 H     0.00  -0.00  -0.00
 H     0.01  -0.00  -0.01
 H     0.01  -0.00  -0.01
 H     0.01  -0.00  -0.01
 H     0.01   0.00  -0.01
 H     0.01  -0.00  -0.01
 H    -0.00  -0.00  -0.00
 H    -0.00  -0.00   0.00
 H    -0.00  -0.00   0.00
 H    -0.00   0.00   0.00
 H    -0.00   0.00   0.00
 H    -0.03   0.01  -0.01
 H     0.01  -0.01  -0.03
 H     0.00  -0.00  -0.00
 H    -0.00  -0.02  -0.00
 H     0.00  -0.01  -0.01
 H    -0.00   0.01   0.01
 H     0.00  -0.03   0.01
 H    -0.01  -0.05   0.00
 H    -0.02  -0.03   0.01
 H    -0.01   0.00  -0.00
 H     0.02   0.00   0.01
 H     0.01  -0.00   0.00
     -295.0915
