# Supplementary material for: Enantiospecific Synthesis of Planar Chiral Rhodium and Iridium Cyclopentadienyl Complexes: Enabling Streamlined and Computer-Guided Access to Highly Selective Catalysts for Asymmetric C–H Functionalizations
Source: J Am Chem Soc. 2024 Dec 6;146(50):34786–95. doi: 10.1021/jacs.4c13279 (PMC11664503; doi:10.1021/jacs.4c13279)
Supplement: Supplementary file 2 — ja4c13279_si_002.zip [file ja4c13279_si_002.zip › Rh Cartesian Coordinates and Computed Data/rh1-hexene-4us-1.xyz]

  98
scf done:    -2169.594353
Rh    -0.030497    -0.363107     0.171758
 N     1.500910     0.351106     1.298185
 C     1.323182     0.756485     2.577251
 O     2.819381     0.239041     0.904047
 O     2.186000     1.087289     3.373514
 C    -0.141402     0.682523     2.879606
 C    -0.572623     0.592324     4.196925
 C    -1.052600     0.576515     1.802186
 C    -2.395994     0.305091     2.103317
 C    -2.821323     0.189140     3.427129
 C    -1.918547     0.352389     4.477853
 H    -3.124854     0.190005     1.298560
 H    -3.873705    -0.021255     3.635109
 H    -2.260520     0.277861     5.512746
 H     0.179073     0.686612     4.984970
 C    -0.024631     1.453912    -0.751473
 C    -0.831661     1.826170     0.405677
 H     0.973635     1.894228    -0.799852
 H    -0.271363     2.487394     1.077029
 C    -2.227351     2.336119     0.109088
 C     3.398671     1.401916     0.542682
 O     2.852717     2.469038     0.490242
 O     4.650104     1.109439     0.232508
 C     5.587033     2.157119    -0.146432
 C     5.744303     3.140377     1.005283
 H     4.808468     3.681764     1.192607
 H     6.532571     3.868503     0.763764
 H     6.032672     2.607758     1.923444
 C     5.119608     2.837558    -1.426566
 H     4.960266     2.091779    -2.219548
 H     4.185783     3.388966    -1.261661
 H     5.890786     3.542952    -1.769636
 C     6.876356     1.386978    -0.383620
 H     6.745772     0.654282    -1.193496
 H     7.173300     0.847600     0.527158
 H     7.684277     2.077869    -0.663819
 H    -0.550493     1.369375    -1.708845
 C    -2.205916     3.613358    -0.723226
 H    -2.797716     1.570256    -0.438499
 H    -2.767308     2.525771     1.049228
 C    -3.604259     4.156832    -0.985247
 H    -1.599119     4.380207    -0.209142
 H    -1.701150     3.422396    -1.685174
 C    -3.610891     5.413588    -1.839919
 H    -4.208548     3.370199    -1.471731
 H    -4.102565     4.359082    -0.020688
 H    -3.152082     5.228703    -2.824554
 H    -3.040662     6.225405    -1.360535
 H    -4.633249     5.782916    -2.012646
 C     0.497181    -2.528104     0.320159
 C     0.879365    -1.942887    -0.961843
 C     2.276355    -1.907599    -1.498443
 C     2.658333    -3.249857    -2.138115
 C     4.105419    -3.241296    -2.618572
 C     4.373597    -2.080365    -3.570280
 C     3.975799    -0.747225    -2.946022
 C     2.527067    -0.759170    -2.473910
 C    -0.325020    -1.561315    -1.628018
 C    -1.403738    -1.809347    -0.723147
 O    -2.753099    -1.657302    -0.888332
 C    -3.257278    -0.731075    -1.731660
 O    -2.591375    -0.125484    -2.530663
 C    -4.708856    -0.526240    -1.516261
 C    -5.423014    -1.207911    -0.523339
 C    -6.777596    -0.944196    -0.343336
 C    -7.419890    -0.002923    -1.148172
 C    -6.709120     0.677496    -2.138179
 C    -5.356255     0.416606    -2.323583
 C    -0.901504    -2.482149     0.448714
 C    -1.656724    -3.005701     1.624041
 C    -0.733896    -3.810689     2.540878
 C     0.623709    -3.136159     2.717797
 C     1.385774    -3.059745     1.396536
 H     2.942619    -1.745380    -0.633552
 H     2.495555    -4.069704    -1.419628
 H     1.980775    -3.442554    -2.989775
 H     4.350967    -4.201111    -3.101338
 H     4.772648    -3.152978    -1.742404
 H     3.794191    -2.232817    -4.499170
 H     5.435128    -2.065657    -3.866359
 H     4.625151    -0.535692    -2.078368
 H     4.133584     0.074732    -3.663284
 H     1.858214    -0.864680    -3.347531
 H     2.264873     0.194639    -1.991673
 H    -0.415617    -1.104498    -2.607949
 H    -4.908589    -1.938055     0.102783
 H    -7.336475    -1.474377     0.430947
 H    -8.482906     0.203253    -1.001870
 H    -7.213617     1.415071    -2.766155
 H    -4.773859     0.936292    -3.087069
 H    -2.102100    -2.161797     2.176692
 H    -2.501024    -3.622831     1.274448
 H    -1.221773    -3.953046     3.517084
 H    -0.581256    -4.819148     2.117038
 H     1.225451    -3.676385     3.464007
 H     0.477864    -2.114132     3.107737
 H     2.277391    -2.422046     1.495671
 H     1.745740    -4.063077     1.103470


  NORMALMODES   288
Rh     0.04  -0.05  -0.04
 N     0.01  -0.00  -0.01
 C    -0.00   0.05  -0.04
 O     0.01  -0.00   0.01
 O    -0.02   0.01  -0.00
 C    -0.02   0.12  -0.08
 C     0.02  -0.06  -0.08
 C    -0.08   0.46  -0.12
 C    -0.02   0.16  -0.04
 C     0.02  -0.05  -0.05
 C     0.02  -0.06  -0.05
 H    -0.06   0.27  -0.02
 H     0.04  -0.15  -0.05
 H     0.05  -0.12  -0.05
 H     0.05  -0.17  -0.10
 C    -0.08  -0.07   0.21
 C    -0.13  -0.07   0.35
 H    -0.17   0.14   0.16
 H    -0.11   0.26   0.03
 C    -0.06   0.05   0.07
 C     0.01   0.00   0.00
 O     0.01  -0.00   0.01
 O     0.00   0.00  -0.00
 C     0.00   0.00  -0.00
 C     0.00   0.00  -0.00
 H     0.00  -0.00  -0.00
 H     0.00   0.00   0.00
 H     0.00   0.00  -0.00
 C     0.00   0.00  -0.00
 H     0.00   0.00  -0.00
 H    -0.00  -0.00  -0.00
 H    -0.00   0.00  -0.00
 C     0.00   0.00  -0.00
 H     0.00   0.00  -0.00
 H     0.00   0.00  -0.00
 H     0.00   0.00  -0.00
 H    -0.15   0.09   0.23
 C     0.01  -0.00   0.01
 H    -0.02   0.02   0.06
 H    -0.18   0.12  -0.01
 C     0.02   0.00  -0.01
 H     0.01   0.00   0.00
 H     0.02  -0.04   0.03
 C     0.01   0.00  -0.01
 H     0.02  -0.00  -0.01
 H     0.01   0.00  -0.01
 H     0.01   0.01  -0.01
 H     0.00   0.00  -0.01
 H     0.01  -0.00  -0.01
 C    -0.01  -0.07  -0.00
 C    -0.00   0.01   0.02
 C    -0.00   0.01   0.01
 C    -0.01   0.00   0.01
 C    -0.01   0.00   0.00
 C    -0.00   0.00   0.00
 C    -0.00   0.00   0.00
 C    -0.00   0.00   0.01
 C    -0.01  -0.00   0.00
 C     0.01  -0.01  -0.00
 O     0.01   0.01   0.01
 C     0.00   0.00   0.00
 O    -0.00  -0.01  -0.00
 C     0.00   0.00   0.00
 C     0.00  -0.00   0.00
 C     0.00  -0.00   0.00
 C     0.00  -0.00  -0.00
 C     0.00  -0.00   0.00
 C     0.00  -0.00   0.00
 C     0.01  -0.04   0.00
 C    -0.00  -0.01   0.01
 C    -0.00  -0.00   0.01
 C     0.00  -0.01   0.01
 C     0.00  -0.03   0.01
 H     0.00   0.00   0.01
 H    -0.01   0.00   0.01
 H    -0.01   0.01   0.01
 H    -0.01   0.00   0.00
 H    -0.01   0.00   0.00
 H    -0.00   0.00   0.00
 H    -0.00  -0.00   0.00
 H    -0.00   0.00   0.00
 H    -0.01   0.00   0.00
 H    -0.00  -0.00   0.01
 H    -0.01   0.01   0.00
 H    -0.01   0.01   0.01
 H     0.00  -0.00   0.00
 H    -0.00  -0.00  -0.00
 H     0.00  -0.00  -0.00
 H     0.00  -0.00  -0.00
 H     0.00  -0.00   0.00
 H     0.01  -0.00  -0.00
 H    -0.01  -0.01   0.02
 H     0.00  -0.00   0.02
 H    -0.00  -0.01   0.02
 H    -0.00   0.00   0.02
 H     0.00   0.00  -0.01
 H    -0.01  -0.01  -0.01
 H     0.03  -0.03   0.04
     -294.7953
