# Supplementary material for: Enantiospecific Synthesis of Planar Chiral Rhodium and Iridium Cyclopentadienyl Complexes: Enabling Streamlined and Computer-Guided Access to Highly Selective Catalysts for Asymmetric C–H Functionalizations
Source: J Am Chem Soc. 2024 Dec 6;146(50):34786–95. doi: 10.1021/jacs.4c13279 (PMC11664503; doi:10.1021/jacs.4c13279)
Supplement: Supplementary file 2 — ja4c13279_si_002.zip [file ja4c13279_si_002.zip › Rh Cartesian Coordinates and Computed Data/rh1-hexene-4us-3.xyz]

  98
scf done:    -2169.588310
Rh     0.571627    -0.176801     0.249108
 N    -0.705149     0.184709    -1.285022
 C    -0.318165     0.816652    -2.412410
 O    -1.986891    -0.330756    -1.293705
 O    -0.997648     1.047092    -3.403972
 C     1.119892     1.193987    -2.258151
 C     1.908430     1.426085    -3.378307
 C     1.671763     1.215729    -0.955172
 C     3.055529     1.407947    -0.833439
 C     3.851449     1.606432    -1.961118
 C     3.280268     1.637546    -3.233856
 H     3.520267     1.418865     0.154684
 H     4.928164     1.751183    -1.840624
 H     3.906330     1.811620    -4.111956
 H     1.422393     1.408462    -4.357057
 C    -0.294411     1.436244     1.134890
 C     0.659934     2.171998     0.318883
 H    -1.350241     1.518698     0.876775
 H     0.156117     2.716681    -0.487201
 C     1.649879     3.039563     1.066096
 C    -3.023573     0.537385    -1.285725
 O    -4.141820     0.129846    -1.423283
 O    -2.631199     1.781207    -1.077384
 C    -3.504156     2.905128    -1.373644
 C    -2.579479     4.099321    -1.194328
 H    -2.176104     4.125030    -0.170691
 H    -3.125659     5.035628    -1.377902
 H    -1.740959     4.035036    -1.903138
 C    -3.980334     2.804127    -2.816134
 H    -4.686996     1.973670    -2.940824
 H    -4.479797     3.740009    -3.106895
 H    -3.117630     2.629913    -3.475823
 C    -4.651290     2.937373    -0.374299
 H    -4.263038     2.981530     0.654682
 H    -5.277044     2.042065    -0.479566
 H    -5.271756     3.829138    -0.548230
 H    -0.097067     1.394400     2.212668
 C     0.944872     4.168744     1.811138
 H     2.219335     2.425041     1.784210
 H     2.381946     3.470961     0.366627
 C     1.912417     5.106721     2.519741
 H     0.329501     4.745554     1.097071
 H     0.235930     3.747977     2.544680
 C     1.217036     6.233956     3.265452
 H     2.532038     4.521515     3.222612
 H     2.617053     5.527582     1.780989
 H     0.532280     5.841522     4.034340
 H     0.618623     6.855554     2.580269
 H     1.939110     6.894524     3.768640
 C     1.914912    -1.265425     1.633786
 C     2.118850    -1.847982     0.319969
 C     3.423146    -1.919185    -0.407465
 C     3.266261    -1.976889    -1.926041
 C     4.620335    -2.026176    -2.621700
 C     5.465311    -3.193538    -2.123622
 C     5.615320    -3.162548    -0.606380
 C     4.260434    -3.107589     0.090741
 C     0.877251    -2.339923    -0.113610
 C    -0.097389    -2.095420     0.932515
 O    -1.353893    -2.607138     0.839132
 C    -2.448657    -1.871523     1.179399
 O    -2.375747    -0.808479     1.734177
 C    -3.703044    -2.549556     0.792038
 C    -4.903943    -1.875860     1.038702
 C    -6.113158    -2.460631     0.683980
 C    -6.127539    -3.719508     0.082937
 C    -4.931393    -4.392809    -0.166293
 C    -3.718059    -3.809791     0.183989
 C     0.564155    -1.504307     2.047617
 C     0.060835    -1.210381     3.425036
 C     1.223618    -0.963872     4.386093
 C     2.285120    -0.051952     3.778347
 C     2.943692    -0.703758     2.564785
 H     3.985442    -0.999114    -0.167334
 H     2.690484    -2.880727    -2.194876
 H     2.680349    -1.112734    -2.273686
 H     5.153360    -1.077418    -2.431936
 H     4.481069    -2.086240    -3.712841
 H     4.981797    -4.142514    -2.418716
 H     6.455903    -3.187818    -2.606499
 H     6.204522    -2.273049    -0.317698
 H     6.185296    -4.038215    -0.255851
 H     4.391111    -3.050056     1.183517
 H     3.699565    -4.038649    -0.106398
 H     0.639154    -2.791599    -1.074081
 H    -4.863394    -0.886500     1.496625
 H    -7.049785    -1.929686     0.866889
 H    -7.078667    -4.177460    -0.199676
 H    -4.945318    -5.375476    -0.642988
 H    -2.775987    -4.321516    -0.014985
 H    -0.556715    -2.055817     3.768263
 H    -0.623507    -0.349459     3.395369
 H     0.839071    -0.535011     5.323932
 H     1.694352    -1.926227     4.654530
 H     3.052320     0.197148     4.527379
 H     1.819234     0.902534     3.478027
 H     3.599148     0.008761     2.039151
 H     3.602111    -1.524292     2.904482


  NORMALMODES   288
Rh    -0.03  -0.07   0.02
 N    -0.01   0.00   0.01
 C    -0.03   0.04   0.04
 O    -0.01  -0.00  -0.01
 O     0.01   0.01   0.00
 C    -0.04   0.11   0.08
 C    -0.02  -0.07   0.06
 C    -0.12   0.45   0.15
 C    -0.04   0.15   0.05
 C    -0.01  -0.06   0.04
 C    -0.02  -0.06   0.04
 H    -0.04   0.27   0.05
 H    -0.00  -0.15   0.03
 H    -0.01  -0.12   0.03
 H    -0.02  -0.18   0.06
 C     0.16  -0.02  -0.17
 C     0.24   0.01  -0.29
 H     0.16   0.21  -0.08
 H     0.01   0.29   0.03
 C     0.06   0.07  -0.05
 C    -0.01  -0.00  -0.00
 O    -0.01   0.00   0.00
 O    -0.00  -0.00  -0.00
 C    -0.00  -0.00  -0.00
 C    -0.00  -0.00  -0.00
 H     0.00  -0.00  -0.00
 H    -0.00  -0.00   0.00
 H    -0.00   0.00  -0.00
 C    -0.00   0.00  -0.00
 H    -0.00   0.00  -0.00
 H    -0.00   0.00  -0.00
 H    -0.00   0.00  -0.00
 C    -0.00   0.00   0.00
 H     0.00  -0.00  -0.00
 H    -0.00   0.00  -0.00
 H     0.00   0.00   0.00
 H     0.18   0.15  -0.16
 C    -0.00  -0.01  -0.01
 H     0.02   0.02  -0.06
 H     0.11   0.16   0.07
 C    -0.02  -0.01   0.01
 H    -0.01   0.00  -0.00
 H     0.00  -0.04  -0.03
 C    -0.01  -0.00   0.00
 H    -0.02  -0.01   0.01
 H    -0.01  -0.00   0.01
 H    -0.01   0.00   0.00
 H    -0.01   0.00   0.00
 H    -0.01  -0.01   0.00
 C    -0.01  -0.01  -0.00
 C     0.00  -0.04  -0.01
 C     0.00  -0.01  -0.00
 C     0.00  -0.00   0.00
 C     0.00   0.00  -0.00
 C     0.00   0.00  -0.00
 C     0.01  -0.00  -0.00
 C     0.01  -0.01  -0.00
 C     0.04  -0.09   0.00
 C     0.01   0.02  -0.03
 O     0.01   0.01  -0.01
 C     0.00   0.00  -0.00
 O    -0.00   0.00   0.00
 C     0.00   0.00  -0.00
 C     0.00  -0.00   0.00
 C     0.00  -0.00   0.00
 C     0.00  -0.00   0.00
 C     0.00   0.00   0.00
 C     0.00   0.00  -0.00
 C     0.01   0.01  -0.00
 C     0.00   0.01  -0.01
 C    -0.00   0.00  -0.00
 C     0.00  -0.00  -0.01
 C    -0.00   0.00  -0.01
 H    -0.01  -0.01   0.01
 H     0.00   0.00  -0.00
 H    -0.00  -0.00   0.01
 H     0.01  -0.00  -0.00
 H     0.00   0.00  -0.00
 H     0.00   0.00  -0.00
 H     0.00  -0.00  -0.01
 H     0.01  -0.00  -0.00
 H     0.01  -0.00  -0.01
 H     0.01  -0.00  -0.00
 H     0.01  -0.01  -0.00
 H     0.04  -0.10   0.01
 H     0.00  -0.00   0.00
 H     0.00   0.00   0.00
 H     0.00  -0.00   0.00
 H     0.00  -0.00   0.00
 H     0.00   0.00  -0.00
 H    -0.01   0.02  -0.01
 H     0.01   0.02  -0.02
 H     0.00   0.00  -0.01
 H    -0.01   0.00  -0.01
 H     0.00  -0.00  -0.01
 H     0.00  -0.00  -0.00
 H    -0.01   0.00  -0.01
 H     0.00   0.00  -0.02
     -305.7032
