# Supplementary material for: Enantiospecific Synthesis of Planar Chiral Rhodium and Iridium Cyclopentadienyl Complexes: Enabling Streamlined and Computer-Guided Access to Highly Selective Catalysts for Asymmetric C–H Functionalizations
Source: J Am Chem Soc. 2024 Dec 6;146(50):34786–95. doi: 10.1021/jacs.4c13279 (PMC11664503; doi:10.1021/jacs.4c13279)
Supplement: Supplementary file 2 — ja4c13279_si_002.zip [file ja4c13279_si_002.zip › Rh Cartesian Coordinates and Computed Data/rh3-hexene-3us-3.xyz]

 104
scf done:    -2248.141312
Rh    -0.026998     0.047702     0.119531
 N     0.844883    -1.770718    -0.176286
 C     0.177138    -2.907211     0.146285
 O     2.067867    -1.997144    -0.774572
 O     0.533919    -4.052706    -0.077489
 C    -1.076117    -2.530241     0.862513
 C    -2.116287    -3.440612     1.021091
 C    -1.174256    -1.221174     1.375575
 C    -2.355935    -0.847828     2.034594
 C    -3.398376    -1.759758     2.180194
 C    -3.283313    -3.058630     1.679446
 H    -2.452215     0.156996     2.454313
 H    -4.311661    -1.452399     2.695440
 H    -4.104883    -3.767323     1.805005
 H    -1.979664    -4.445056     0.612164
 C     1.316500     0.346076     1.676152
 C     0.329336    -0.527061     2.281564
 H     2.262847    -0.145274     1.428551
 C     1.465841     1.734616     2.236709
 H     0.698117    -1.533369     2.500810
 H    -0.245116    -0.076485     3.096523
 C     3.029496    -2.429170     0.069521
 O     2.932347    -2.489113     1.264691
 O     4.077030    -2.713583    -0.680361
 C     5.299740    -3.232256    -0.085862
 C     6.200981    -3.434299    -1.293413
 H     5.742874    -4.142932    -1.998122
 H     6.361398    -2.480800    -1.817381
 H     7.176199    -3.831356    -0.977325
 C     5.010993    -4.557312     0.606133
 H     4.348231    -4.416841     1.469114
 H     4.530043    -5.254683    -0.095342
 H     5.954085    -5.006022     0.951440
 C     5.890527    -2.199533     0.865275
 H     6.874124    -2.543251     1.217885
 H     5.238757    -2.045967     1.734442
 H     6.028910    -1.238872     0.346262
 C     2.232896     1.755802     3.558459
 H     1.999672     2.376741     1.522197
 H     0.470119     2.189300     2.384340
 C     2.435379     3.161166     4.107753
 H     1.701594     1.139035     4.305416
 H     3.214247     1.269225     3.414882
 C     3.201960     3.194278     5.419870
 H     2.963975     3.770079     3.352212
 H     1.449956     3.642721     4.239819
 H     2.677846     2.622736     6.202640
 H     3.332092     4.222615     5.789887
 H     4.204508     2.751232     5.307318
 C     0.158250     0.967987    -1.859335
 C    -0.032041     2.032235    -0.905172
 C     0.634342     3.355355    -0.610052
 C     2.135564     3.535028    -0.808400
 C     2.588240     4.892969    -0.282077
 C     1.848552     6.028257    -0.980346
 C     0.338195     5.855268    -0.871146
 C    -0.114806     4.480280    -1.350289
 C    -1.291292     1.800838    -0.249870
 C    -1.954649     0.732133    -0.936529
 O    -3.180005     0.190837    -0.755895
 C    -4.130444     0.758491     0.026723
 O    -3.990332     1.810302     0.591908
 C    -5.349895    -0.079925     0.076826
 C    -5.422641    -1.333330    -0.541995
 C    -6.585128    -2.089520    -0.432358
 C    -7.673027    -1.600464     0.291653
 C    -7.601577    -0.350558     0.908800
 C    -6.441876     0.409162     0.802222
 C    -1.075229     0.175920    -1.870913
 C    -1.349062    -0.996869    -2.751995
 C    -0.483954    -0.923407    -4.000834
 C     0.957247    -0.636710    -3.617280
 C     1.202941     0.737354    -2.948782
 C     2.650411     0.708499    -2.452329
 C     1.032703     1.849890    -3.995407
 H     0.443646     3.527173     0.463911
 H     2.692345     2.722057    -0.320583
 H     2.376258     3.483258    -1.881693
 H     3.676226     5.003704    -0.415722
 H     2.402181     4.943561     0.806593
 H     2.154883     7.002759    -0.567168
 H     2.135919     6.039476    -2.047416
 H     0.034135     5.982360     0.183642
 H    -0.182816     6.642592    -1.439450
 H    -1.200080     4.365406    -1.204681
 H     0.064853     4.379906    -2.435080
 H    -1.743296     2.450765     0.492613
 H    -4.559105    -1.715315    -1.086848
 H    -6.641240    -3.070360    -0.909594
 H    -8.583374    -2.198884     0.377154
 H    -8.454045     0.030521     1.475486
 H    -6.355045     1.387710     1.278594
 H    -2.422787    -1.023203    -2.994047
 H    -1.128531    -1.927475    -2.201320
 H    -0.868098    -0.143725    -4.680502
 H    -0.542847    -1.873421    -4.553399
 H     1.604826    -0.684079    -4.507653
 H     1.311865    -1.424096    -2.933144
 H     2.765219    -0.019918    -1.641327
 H     3.305078     0.392664    -3.279579
 H     3.004106     1.683462    -2.109370
 H     1.258732     2.837752    -3.569941
 H     0.006468     1.888465    -4.390331
 H     1.718632     1.682097    -4.840646


  NORMALMODES   306
Rh     0.03   0.05  -0.06
 N     0.02   0.02   0.01
 C     0.04   0.03   0.05
 O     0.01  -0.01  -0.01
 O    -0.01   0.01   0.01
 C     0.10   0.05   0.13
 C     0.03   0.09  -0.04
 C     0.25  -0.01   0.43
 C     0.07  -0.00   0.15
 C     0.00   0.05  -0.04
 C     0.01   0.06  -0.06
 H     0.09  -0.05   0.27
 H    -0.04   0.07  -0.12
 H    -0.01   0.07  -0.13
 H     0.01   0.14  -0.16
 C    -0.19  -0.10  -0.04
 C    -0.29  -0.19   0.03
 H    -0.17  -0.16   0.16
 C    -0.08  -0.11   0.01
 H     0.06  -0.02   0.29
 H     0.01  -0.09   0.20
 C     0.01  -0.00  -0.00
 O     0.00  -0.01  -0.00
 O     0.01  -0.00  -0.00
 C     0.00  -0.00   0.00
 C     0.01  -0.00   0.00
 H     0.00  -0.00   0.00
 H     0.00  -0.00   0.00
 H     0.01  -0.00  -0.00
 C     0.00  -0.00   0.00
 H     0.00  -0.00  -0.00
 H     0.00  -0.00  -0.00
 H     0.00  -0.00   0.00
 C     0.00  -0.00   0.00
 H     0.00   0.00   0.00
 H     0.00  -0.00  -0.00
 H     0.00  -0.00   0.00
 C    -0.03  -0.06  -0.01
 H    -0.06  -0.16  -0.02
 H    -0.05  -0.03   0.02
 C    -0.02  -0.04  -0.03
 H     0.00  -0.04   0.03
 H    -0.03  -0.05  -0.02
 C    -0.01  -0.01  -0.03
 H    -0.02  -0.05  -0.04
 H    -0.01  -0.03  -0.03
 H    -0.01  -0.00  -0.02
 H    -0.01  -0.01  -0.05
 H    -0.01  -0.01  -0.02
 C    -0.01  -0.03   0.01
 C    -0.02  -0.00   0.01
 C    -0.00  -0.00   0.01
 C    -0.00  -0.00   0.01
 C    -0.00  -0.00   0.00
 C     0.00  -0.00   0.00
 C     0.00  -0.00  -0.00
 C    -0.00  -0.00   0.00
 C     0.00  -0.01  -0.01
 C    -0.01  -0.01  -0.03
 O    -0.01  -0.02   0.01
 C    -0.00  -0.00  -0.00
 O    -0.00  -0.00   0.00
 C    -0.00  -0.00   0.00
 C    -0.01   0.00  -0.00
 C    -0.00  -0.00  -0.00
 C    -0.00  -0.00   0.00
 C    -0.00  -0.00   0.00
 C    -0.00  -0.00   0.00
 C    -0.05   0.02  -0.06
 C    -0.02  -0.00  -0.03
 C     0.00  -0.01  -0.02
 C    -0.00  -0.01   0.00
 C    -0.01  -0.01   0.01
 C    -0.00  -0.00   0.01
 C    -0.01  -0.00   0.02
 H    -0.00  -0.00   0.01
 H    -0.00  -0.00   0.01
 H    -0.00  -0.01   0.01
 H    -0.00  -0.01   0.00
 H    -0.00  -0.00   0.00
 H     0.00  -0.00  -0.00
 H     0.00  -0.00   0.00
 H     0.00  -0.00  -0.00
 H     0.00  -0.00  -0.00
 H    -0.00   0.00   0.00
 H    -0.00  -0.00   0.00
 H     0.00  -0.03   0.01
 H    -0.01   0.01  -0.01
 H    -0.01   0.00  -0.00
 H    -0.00  -0.00   0.00
 H    -0.00  -0.00   0.00
 H    -0.00  -0.00   0.00
 H    -0.01  -0.03  -0.05
 H     0.00   0.01  -0.01
 H     0.01  -0.01  -0.02
 H     0.01  -0.01  -0.02
 H     0.01  -0.00   0.01
 H    -0.01  -0.01  -0.00
 H     0.00  -0.00   0.01
 H    -0.01  -0.00   0.00
 H    -0.01  -0.00   0.00
 H    -0.01  -0.01   0.02
 H    -0.01  -0.00   0.02
 H    -0.01  -0.01   0.01
     -296.5137
