# Supplementary material for: Enantiospecific Synthesis of Planar Chiral Rhodium and Iridium Cyclopentadienyl Complexes: Enabling Streamlined and Computer-Guided Access to Highly Selective Catalysts for Asymmetric C–H Functionalizations
Source: J Am Chem Soc. 2024 Dec 6;146(50):34786–95. doi: 10.1021/jacs.4c13279 (PMC11664503; doi:10.1021/jacs.4c13279)
Supplement: Supplementary file 2 — ja4c13279_si_002.zip [file ja4c13279_si_002.zip › Rh Cartesian Coordinates and Computed Data/rh2-hexene-4ds-4.xyz]

 104
scf done:    -2248.153924
Rh     0.180624     0.550579     0.630216
 N     1.155259     1.047102    -1.084995
 C     0.487676     1.216049    -2.244641
 O     2.530112     1.117542    -1.194941
 O     0.976794     1.367426    -3.357316
 C    -0.971048     1.158777    -1.964099
 C    -1.867031     0.948545    -3.006525
 C    -1.408063     1.259232    -0.626969
 C    -2.782874     1.122466    -0.381892
 C    -3.679083     0.894959    -1.424253
 C    -3.227553     0.814200    -2.742039
 H    -3.168501     1.221813     0.631596
 H    -4.743267     0.784785    -1.201324
 H    -3.935856     0.642151    -3.555672
 H    -1.458196     0.878056    -4.017440
 C     0.515099     2.493526     1.174128
 C    -0.737318     2.691980     0.466279
 H     0.488343     2.553510     2.267680
 C    -0.758460     3.785695    -0.589014
 H    -1.605445     2.745848     1.133488
 C     3.147727     0.172903    -1.944000
 O     4.306203     0.301758    -2.225371
 O     2.355849    -0.849304    -2.211417
 C     2.672173    -1.795693    -3.272136
 C     2.951107    -1.038839    -4.563099
 H     3.014070    -1.751810    -5.398273
 H     2.139665    -0.321647    -4.751604
 H     3.896466    -0.484837    -4.500696
 C     1.392064    -2.607109    -3.389345
 H     0.541752    -1.946958    -3.609620
 H     1.488482    -3.351457    -4.192795
 H     1.174013    -3.137999    -2.451119
 C     3.844459    -2.665284    -2.840576
 H     4.046536    -3.424995    -3.610222
 H     4.746749    -2.056322    -2.699102
 H     3.612619    -3.187347    -1.899304
 H     1.416381     2.917709     0.719304
 C    -0.621505     5.162545     0.052887
 H     0.068429     3.625555    -1.297556
 H    -1.693579     3.736012    -1.167659
 C    -0.672678     6.292309    -0.966996
 H    -1.424225     5.305640     0.799668
 H     0.327150     5.216965     0.614702
 C    -0.530268     7.670929    -0.342923
 H     0.124027     6.136411    -1.714941
 H    -1.622326     6.232193    -1.527094
 H    -1.334746     7.866491     0.384559
 H     0.427759     7.769836     0.192421
 H    -0.569205     8.465781    -1.103019
 C     0.809616    -0.474035     2.516000
 C     1.444271    -1.049761     1.374725
 C     2.907560    -1.263170     1.121168
 C     3.382319    -2.558063     1.799643
 C     4.829587    -2.868270     1.431739
 C     5.755960    -1.699432     1.749740
 C     5.271965    -0.408792     1.097486
 C     3.830411    -0.097270     1.485071
 C     0.408107    -1.648566     0.548915
 C    -0.825955    -1.392908     1.171470
 O    -2.079697    -1.765839     0.808864
 C    -2.385176    -2.088605    -0.478897
 O    -1.569802    -2.157631    -1.355272
 C    -3.835531    -2.339636    -0.646041
 C    -4.737887    -2.315661     0.422692
 C    -6.093726    -2.527000     0.188801
 C    -6.550921    -2.761892    -1.108096
 C    -5.650405    -2.793102    -2.174255
 C    -4.295389    -2.585065    -1.944498
 C    -0.612791    -0.605919     2.366742
 C    -1.592382    -0.335731     3.491702
 C    -2.867149     0.371517     3.039846
 C    -1.972018    -1.694749     4.102865
 C    -0.901304     0.554979     4.540210
 C     0.488538     0.081197     4.928569
 C     1.443161     0.120996     3.740097
 H     3.002555    -1.430587     0.036925
 H     2.722642    -3.393711     1.513415
 H     3.289629    -2.449290     2.895895
 H     4.882570    -3.086453     0.350076
 H     5.164487    -3.781494     1.950177
 H     6.784502    -1.931446     1.429274
 H     5.796708    -1.560582     2.846130
 H     5.341117    -0.489677    -0.000636
 H     5.924619     0.432039     1.381570
 H     3.789871     0.087353     2.570397
 H     3.482471     0.818739     0.986629
 H     0.568348    -2.153197    -0.397127
 H    -4.373514    -2.130274     1.433704
 H    -6.798756    -2.508319     1.022852
 H    -7.616283    -2.924044    -1.289000
 H    -6.009340    -2.978731    -3.189041
 H    -3.568807    -2.593146    -2.759027
 H    -3.543429     0.505823     3.898490
 H    -3.399085    -0.199807     2.268473
 H    -2.635538     1.368333     2.637958
 H    -1.087600    -2.249606     4.448108
 H    -2.648227    -1.555618     4.961316
 H    -2.485456    -2.322562     3.359754
 H    -1.552466     0.614318     5.427603
 H    -0.832774     1.581153     4.136833
 H     0.888389     0.704063     5.743258
 H     0.434751    -0.945279     5.327590
 H     1.754662     1.159098     3.541631
 H     2.364560    -0.429393     3.976819


  NORMALMODES   306
Rh     0.05  -0.05   0.03
 N     0.02  -0.00   0.01
 C     0.01   0.05   0.03
 O     0.01  -0.00  -0.01
 O    -0.02   0.01   0.01
 C     0.01   0.13   0.07
 C     0.04  -0.04   0.07
 C    -0.02   0.44   0.08
 C    -0.02   0.15   0.02
 C     0.02  -0.04   0.04
 C     0.04  -0.04   0.04
 H    -0.07   0.27  -0.01
 H     0.03  -0.12   0.03
 H     0.06  -0.10   0.03
 H     0.08  -0.13   0.10
 C    -0.15  -0.10  -0.16
 C    -0.22  -0.16  -0.30
 H    -0.24   0.21  -0.17
 C    -0.06   0.08  -0.09
 H    -0.12   0.09  -0.17
 C     0.01  -0.00  -0.00
 O     0.01  -0.01  -0.01
 O     0.00   0.00  -0.00
 C     0.00   0.00  -0.00
 C     0.00  -0.00  -0.00
 H    -0.00  -0.00  -0.00
 H     0.00   0.00  -0.00
 H     0.00  -0.00  -0.00
 C     0.00  -0.00  -0.00
 H     0.00  -0.00  -0.00
 H     0.00  -0.00   0.00
 H     0.00   0.00   0.00
 C    -0.00  -0.00  -0.00
 H    -0.00  -0.00  -0.00
 H    -0.00  -0.00  -0.00
 H    -0.00   0.00   0.00
 H    -0.18   0.02  -0.13
 C    -0.00   0.01   0.00
 H    -0.04   0.08  -0.07
 H    -0.03   0.20  -0.15
 C     0.01   0.02   0.02
 H    -0.00   0.00   0.00
 H    -0.00  -0.03  -0.00
 C     0.01   0.02   0.01
 H     0.01   0.02   0.02
 H     0.01   0.02   0.01
 H     0.00   0.02   0.01
 H     0.00   0.02   0.01
 H     0.01   0.02   0.01
 C    -0.01   0.00  -0.00
 C    -0.01   0.00  -0.03
 C    -0.01   0.00  -0.01
 C    -0.01   0.00  -0.00
 C    -0.01   0.00   0.00
 C    -0.00   0.00  -0.00
 C    -0.00   0.00  -0.00
 C    -0.01   0.00  -0.00
 C    -0.01  -0.09   0.02
 C     0.01  -0.04  -0.00
 O    -0.00  -0.01  -0.00
 C    -0.00  -0.00   0.00
 O    -0.00   0.01  -0.00
 C    -0.00  -0.00  -0.00
 C    -0.00  -0.00  -0.00
 C    -0.00   0.00  -0.00
 C    -0.00   0.00  -0.00
 C    -0.00  -0.00  -0.00
 C    -0.00  -0.00  -0.00
 C     0.01  -0.01  -0.00
 C     0.00  -0.00  -0.01
 C     0.00   0.00  -0.01
 C    -0.00   0.00  -0.00
 C    -0.00   0.00  -0.00
 C     0.00   0.00  -0.00
 C    -0.00   0.01  -0.01
 H     0.00  -0.00  -0.01
 H    -0.01   0.00  -0.00
 H    -0.01   0.01  -0.00
 H    -0.00   0.00   0.00
 H    -0.01   0.00   0.00
 H    -0.00  -0.00  -0.00
 H    -0.00   0.00  -0.00
 H    -0.00   0.00  -0.00
 H    -0.01   0.00   0.00
 H    -0.01  -0.00  -0.00
 H    -0.00   0.00   0.00
 H    -0.00  -0.10   0.03
 H     0.00  -0.00  -0.00
 H    -0.00   0.00  -0.00
 H    -0.00   0.00   0.00
 H    -0.00  -0.00  -0.00
 H    -0.00  -0.01   0.00
 H    -0.00  -0.01  -0.01
 H     0.01   0.01  -0.02
 H     0.01   0.00   0.00
 H    -0.00   0.00   0.00
 H    -0.00   0.00  -0.01
 H    -0.00  -0.00  -0.00
 H    -0.00  -0.00  -0.00
 H     0.00  -0.00  -0.01
 H     0.00   0.00  -0.01
 H     0.00   0.00  -0.00
 H    -0.01   0.00  -0.02
 H    -0.00   0.00  -0.01
     -312.2715
