# Supplementary material for: Enantiospecific Synthesis of Planar Chiral Rhodium and Iridium Cyclopentadienyl Complexes: Enabling Streamlined and Computer-Guided Access to Highly Selective Catalysts for Asymmetric C–H Functionalizations
Source: J Am Chem Soc. 2024 Dec 6;146(50):34786–95. doi: 10.1021/jacs.4c13279 (PMC11664503; doi:10.1021/jacs.4c13279)
Supplement: Supplementary file 2 — ja4c13279_si_002.zip [file ja4c13279_si_002.zip › Rh Cartesian Coordinates and Computed Data/rh2-styrene-4us-2.xyz]

 102
scf done:    -2321.896489
 C    -0.270643    -1.414198     1.908270
 C    -1.024041    -1.651475     0.183890
Rh     0.257437     0.104315     0.168729
 N     1.524879    -1.390135    -0.406935
 C     1.090428    -2.656057    -0.610727
 O     2.892148    -1.323614    -0.176775
 O     1.785798    -3.648108    -0.778534
 C    -0.398930    -2.648939    -0.592795
 C    -1.144859    -3.560744    -1.330250
 C    -2.421274    -1.571804     0.163222
 C    -3.167416    -2.448360    -0.621019
 C    -2.535516    -3.454635    -1.354554
 H    -2.938308    -0.851603     0.798898
 H    -4.256173    -2.355907    -0.636434
 H    -3.129107    -4.155951    -1.945611
 H    -0.612316    -4.327118    -1.898508
 C     0.804672    -0.437019     2.060964
 H     1.817709    -0.846318     2.095784
 H     0.636452     0.378979     2.770837
 H     0.109852    -2.438971     1.871985
 C    -1.463187    -1.317576     2.801265
 C     3.668342    -1.430190    -1.284881
 O     3.280203    -1.334426    -2.410826
 O     4.947303    -1.566878    -0.975917
 C     5.489156    -2.072907     0.279840
 C     5.237114    -1.097396     1.423499
 H     5.857998    -1.380547     2.286325
 H     4.186536    -1.096419     1.734617
 H     5.515697    -0.076504     1.121791
 C     6.979743    -2.146037    -0.019700
 H     7.159526    -2.787319    -0.893882
 H     7.379686    -1.144797    -0.237296
 H     7.520826    -2.562046     0.842259
 C     4.924119    -3.458351     0.555718
 H     5.200396    -4.149136    -0.254070
 H     3.828099    -3.446856     0.620292
 H     5.338622    -3.845226     1.498608
 C    -2.066247    -2.497834     3.251301
 C    -3.189091    -2.454703     4.072624
 C    -3.736898    -1.226875     4.443491
 C    -2.012869    -0.092475     3.188157
 C    -3.145527    -0.046017     3.996681
 H    -1.653938    -3.461526     2.939922
 H    -3.644088    -3.385853     4.418451
 H    -4.624777    -1.191146     5.079232
 H    -1.571593     0.836791     2.829127
 H    -3.569791     0.922542     4.270428
 C     0.992162     1.723834    -1.121967
 C     0.789315     2.212380     0.212070
 C     1.773249     2.868569     1.136969
 C     3.122513     2.156441     1.255651
 C     4.031493     2.860691     2.255102
 C     4.230539     4.327686     1.889519
 C     2.894799     5.050727     1.754349
 C     1.969596     4.346771     0.767511
 C    -0.610368     2.086258     0.493888
 C    -1.244064     1.580551    -0.689006
 O    -2.559742     1.348941    -0.924200
 C    -3.524840     1.513648     0.014076
 O    -3.327974     1.982636     1.103310
 C    -4.836065     1.019896    -0.466296
 C    -5.891621     1.004689     0.453136
 C    -7.138156     0.521583     0.071903
 C    -7.336797     0.058090    -1.229588
 C    -6.287903     0.077169    -2.149385
 C    -5.036728     0.554084    -1.771030
 C    -0.275405     1.321610    -1.689160
 C    -0.473636     0.887897    -3.123013
 C    -1.309217    -0.388277    -3.226548
 C    -1.183976     2.027330    -3.870226
 C     0.910790     0.607277    -3.734864
 C     1.944103     1.679645    -3.431045
 C     2.248361     1.747831    -1.937046
 H     1.311585     2.848582     2.141696
 H     3.620399     2.133347     0.273362
 H     2.960504     1.106448     1.536280
 H     3.586099     2.793177     3.264463
 H     5.001892     2.341524     2.311340
 H     4.774853     4.389546     0.929602
 H     4.864145     4.830454     2.637866
 H     3.050593     6.097005     1.445610
 H     2.402517     5.089639     2.743063
 H     2.396449     4.408993    -0.249456
 H     0.991440     4.852381     0.724190
 H    -1.120595     2.424834     1.388366
 H    -5.706317     1.368427     1.465579
 H    -7.959669     0.503751     0.791377
 H    -8.316630    -0.321683    -1.529099
 H    -6.444903    -0.285303    -3.167575
 H    -4.210302     0.563383    -2.481929
 H    -0.808826    -1.220341    -2.715455
 H    -1.437737    -0.664822    -4.284631
 H    -2.303023    -0.271076    -2.776131
 H    -0.605236     2.962517    -3.837123
 H    -2.171099     2.230768    -3.428002
 H    -1.332325     1.754434    -4.927085
 H     0.789120     0.487527    -4.823611
 H     1.290876    -0.350880    -3.345470
 H     2.875646     1.460728    -3.973107
 H     1.596027     2.664572    -3.787587
 H     2.815746     2.659586    -1.698118
 H     2.885418     0.899020    -1.661857


  NORMALMODES   300
 C    -0.21  -0.19  -0.27
 C     0.02  -0.20   0.46
Rh     0.04   0.06  -0.03
 N     0.02   0.00   0.01
 C     0.02   0.00   0.05
 O     0.02  -0.00  -0.01
 O     0.00  -0.01   0.01
 C     0.02  -0.01   0.14
 C     0.03   0.10  -0.01
 C     0.01  -0.07   0.16
 C     0.03   0.07  -0.01
 C     0.03   0.08  -0.01
 H    -0.03  -0.15   0.23
 H     0.04   0.14  -0.09
 H     0.04   0.11  -0.07
 H     0.05   0.18  -0.10
 C    -0.13  -0.09  -0.17
 H    -0.16  -0.17   0.03
 H    -0.18  -0.23  -0.01
 H    -0.04  -0.16   0.24
 C    -0.05  -0.07  -0.01
 C     0.01  -0.00  -0.01
 O     0.00  -0.00  -0.00
 O     0.01  -0.00  -0.01
 C     0.00   0.00  -0.00
 C    -0.00   0.00  -0.00
 H    -0.00  -0.00  -0.00
 H    -0.00   0.00  -0.01
 H     0.00   0.00  -0.00
 C     0.00  -0.00   0.00
 H     0.00  -0.00   0.00
 H     0.00  -0.00   0.00
 H     0.00   0.00   0.00
 C     0.00   0.00  -0.00
 H    -0.00   0.00  -0.00
 H     0.00   0.00   0.01
 H     0.00   0.00  -0.00
 C    -0.05  -0.04   0.04
 C    -0.04  -0.01   0.05
 C    -0.01   0.01   0.02
 C     0.00  -0.05  -0.02
 C     0.01  -0.01   0.00
 H    -0.07  -0.05   0.05
 H    -0.05   0.01   0.08
 H    -0.01   0.04   0.02
 H     0.01  -0.06  -0.05
 H     0.04   0.00  -0.00
 C    -0.02  -0.02  -0.02
 C    -0.01  -0.01   0.01
 C    -0.01  -0.01   0.00
 C    -0.01  -0.01   0.00
 C    -0.00  -0.00  -0.00
 C    -0.00  -0.00  -0.00
 C    -0.00  -0.01  -0.00
 C    -0.00  -0.01  -0.00
 C    -0.00   0.01  -0.00
 C     0.00   0.01  -0.03
 O     0.00  -0.01  -0.00
 C     0.00  -0.00   0.00
 O    -0.00   0.00  -0.00
 C     0.00  -0.00   0.00
 C     0.00  -0.00   0.00
 C     0.00  -0.00   0.00
 C     0.00   0.00   0.00
 C    -0.00   0.00  -0.00
 C     0.00  -0.00  -0.00
 C    -0.02   0.05  -0.04
 C    -0.01   0.02  -0.02
 C     0.00   0.01   0.00
 C    -0.01   0.00  -0.04
 C    -0.00   0.00  -0.01
 C     0.00  -0.00  -0.00
 C    -0.01  -0.01  -0.00
 H    -0.00  -0.01   0.00
 H    -0.01  -0.02   0.00
 H    -0.02  -0.01   0.01
 H    -0.00  -0.00  -0.00
 H    -0.00  -0.00  -0.00
 H    -0.00  -0.00  -0.00
 H    -0.00  -0.00  -0.00
 H    -0.01  -0.01  -0.01
 H    -0.00  -0.00  -0.00
 H    -0.00  -0.01  -0.00
 H    -0.00  -0.01  -0.00
 H    -0.01  -0.00  -0.00
 H     0.00  -0.00   0.00
 H     0.00   0.00   0.00
 H    -0.00   0.00  -0.00
 H    -0.00   0.00  -0.00
 H    -0.00   0.00  -0.00
 H     0.01   0.03   0.03
 H     0.01  -0.03   0.01
 H    -0.00   0.01  -0.01
 H    -0.01   0.00  -0.04
 H    -0.01   0.01  -0.03
 H    -0.02  -0.00  -0.04
 H     0.01   0.00  -0.01
 H    -0.01   0.00  -0.00
 H     0.00  -0.00  -0.00
 H     0.00   0.00  -0.00
 H    -0.02   0.00   0.01
 H    -0.00   0.00   0.00
     -305.5812
