# Supplementary material for: Enantiospecific Synthesis of Planar Chiral Rhodium and Iridium Cyclopentadienyl Complexes: Enabling Streamlined and Computer-Guided Access to Highly Selective Catalysts for Asymmetric C–H Functionalizations
Source: J Am Chem Soc. 2024 Dec 6;146(50):34786–95. doi: 10.1021/jacs.4c13279 (PMC11664503; doi:10.1021/jacs.4c13279)
Supplement: Supplementary file 2 — ja4c13279_si_002.zip [file ja4c13279_si_002.zip › Rh Cartesian Coordinates and Computed Data/rh1-styrene-3ds-2.xyz]

  96
scf done:    -2243.348284
Rh    -0.998633     0.412943     0.701728
 N    -0.092207    -1.389107     0.894515
 C    -0.784467    -2.513067     1.187661
 O     1.236539    -1.589367     0.599406
 O    -0.358380    -3.656453     1.197701
 C    -2.201960    -2.129027     1.461698
 C    -3.206157    -3.088307     1.394997
 C    -2.510333    -0.767147     1.670353
 C    -3.860496    -0.401937     1.765014
 C    -4.866444    -1.361507     1.667310
 C    -4.544134    -2.709373     1.498489
 H    -4.128918     0.642781     1.947199
 H    -5.912623    -1.053279     1.739632
 H    -5.335919    -3.459300     1.437179
 H    -2.904349    -4.125657     1.229520
 C    -0.247831     0.860567     2.599189
 C    -1.504650     0.198665     2.911342
 C     1.081179     0.348525     2.984915
 H    -0.292715     1.955120     2.624771
 H    -1.416370    -0.685566     3.549367
 H    -2.294744     0.867442     3.262465
 C     1.301105    -0.933812     3.510043
 C     2.584872    -1.367351     3.819442
 C     3.682670    -0.529259     3.623838
 C     2.194363     1.185526     2.810866
 C     3.480318     0.755275     3.121981
 H     0.466596    -1.621976     3.652729
 H     2.729262    -2.377540     4.209134
 H     4.690243    -0.875283     3.866535
 H     2.048086     2.192732     2.411521
 H     4.328519     1.426312     2.966028
 C     1.460988    -2.065173    -0.643086
 O     0.630650    -2.206316    -1.499734
 O     2.756377    -2.302346    -0.722876
 C     3.341129    -2.838815    -1.943998
 C     2.719642    -4.192629    -2.259707
 H     2.809131    -4.862638    -1.391920
 H     3.249386    -4.650505    -3.108049
 H     1.657968    -4.091945    -2.516298
 C     4.809187    -2.990729    -1.579356
 H     5.245394    -2.013929    -1.327329
 H     5.366149    -3.415922    -2.426488
 H     4.920396    -3.658483    -0.712948
 C     3.168790    -1.840773    -3.081669
 H     3.590002    -0.864363    -2.800425
 H     2.109565    -1.714672    -3.338292
 H     3.704702    -2.202616    -3.971505
 C    -1.965311     2.140387    -0.327784
 C    -2.175814     0.971141    -1.157092
 C    -3.506036     0.431623    -1.574071
 C    -4.063906     1.216434    -2.771266
 C    -5.444601     0.707686    -3.171143
 C    -5.432096    -0.791459    -3.450850
 C    -4.862067    -1.571782    -2.271358
 C    -3.480287    -1.064826    -1.879796
 C    -0.905573     0.460317    -1.490468
 C     0.090703     1.317655    -0.885653
 O     1.436000     1.097317    -0.961466
 C     2.234509     1.997886    -1.585056
 O     1.806686     2.920930    -2.224838
 C     3.663254     1.692330    -1.344443
 C     4.620585     2.408137    -2.073225
 C     5.973324     2.170972    -1.858486
 C     6.371693     1.231424    -0.904738
 C     5.417877     0.525945    -0.171312
 C     4.060856     0.746112    -0.391565
 C    -0.563531     2.402829    -0.233272
 C     0.011946     3.623363     0.411580
 C    -1.081608     4.643130     0.739600
 C    -2.353654     3.993619     1.277047
 C    -2.984361     3.083103     0.227433
 H    -4.201254     0.583393    -0.728435
 H    -3.363796     1.107815    -3.618719
 H    -4.102328     2.292856    -2.537245
 H    -6.156286     0.918188    -2.351971
 H    -5.811434     1.262469    -4.049912
 H    -4.813695    -0.985871    -4.345876
 H    -6.447780    -1.143606    -3.693727
 H    -5.537805    -1.474447    -1.402658
 H    -4.815465    -2.647288    -2.504976
 H    -2.775252    -1.253687    -2.708672
 H    -3.094547    -1.616415    -1.009987
 H    -0.674077    -0.460824    -2.021851
 H     4.279376     3.146185    -2.802150
 H     6.722501     2.722493    -2.430885
 H     7.435520     1.050536    -0.731502
 H     5.725715    -0.203948     0.580701
 H     3.313834     0.189073     0.174995
 H     0.568517     3.348896     1.321573
 H     0.750506     4.062536    -0.276155
 H    -0.691264     5.381246     1.456411
 H    -1.336874     5.205836    -0.175038
 H    -3.074406     4.766863     1.583725
 H    -2.120188     3.405464     2.182659
 H    -3.842418     2.529680     0.638626
 H    -3.387967     3.698970    -0.597053


  NORMALMODES   282
Rh     0.05   0.03  -0.06
 N     0.01   0.01  -0.01
 C     0.03   0.03   0.05
 O     0.01  -0.01  -0.00
 O    -0.01   0.01   0.01
 C     0.04   0.06   0.14
 C     0.04   0.07  -0.05
 C     0.08   0.05   0.49
 C     0.03   0.02   0.18
 C     0.03   0.04  -0.04
 C     0.03   0.05  -0.05
 H     0.01  -0.01   0.30
 H     0.02   0.05  -0.14
 H     0.04   0.05  -0.12
 H     0.06   0.10  -0.16
 C    -0.12  -0.15  -0.10
 C    -0.20  -0.28  -0.02
 C    -0.08  -0.04  -0.01
 H    -0.21  -0.15   0.12
 H     0.02  -0.02   0.34
 H    -0.01  -0.16   0.20
 C    -0.02  -0.02   0.00
 C    -0.01   0.00   0.00
 C    -0.02   0.01  -0.00
 C    -0.08  -0.01   0.00
 C    -0.06   0.01  -0.00
 H     0.00  -0.05   0.00
 H     0.01   0.00   0.01
 H    -0.01   0.04  -0.01
 H    -0.09  -0.02  -0.00
 H    -0.08   0.03  -0.01
 C     0.00  -0.00  -0.00
 O     0.00  -0.00  -0.00
 O     0.00  -0.00  -0.00
 C     0.00  -0.00  -0.00
 C     0.00  -0.00  -0.00
 H     0.00  -0.00  -0.00
 H     0.00  -0.00  -0.00
 H     0.00  -0.00  -0.00
 C     0.00  -0.00  -0.00
 H     0.00  -0.00  -0.00
 H     0.00  -0.00  -0.00
 H     0.00  -0.00  -0.00
 C     0.00  -0.00  -0.00
 H     0.00  -0.00  -0.00
 H     0.00  -0.00  -0.00
 H     0.00   0.00  -0.00
 C     0.01   0.00  -0.01
 C     0.00  -0.00  -0.04
 C    -0.00   0.00  -0.01
 C    -0.01  -0.00  -0.01
 C    -0.01  -0.00  -0.00
 C    -0.00  -0.00  -0.00
 C    -0.00  -0.00   0.00
 C    -0.01   0.00   0.00
 C    -0.02   0.02  -0.07
 C    -0.01  -0.03   0.01
 O    -0.01  -0.01  -0.00
 C    -0.01  -0.00   0.00
 O    -0.00  -0.00   0.00
 C    -0.00  -0.00   0.00
 C    -0.00  -0.00   0.00
 C    -0.00  -0.00   0.00
 C    -0.00  -0.00  -0.00
 C    -0.00   0.00   0.00
 C    -0.00  -0.00   0.00
 C    -0.01   0.00  -0.00
 C    -0.00  -0.01   0.01
 C    -0.00  -0.00   0.00
 C    -0.00  -0.00  -0.00
 C     0.00  -0.01   0.00
 H     0.01   0.01  -0.00
 H    -0.01  -0.00  -0.01
 H    -0.01  -0.00  -0.01
 H    -0.01  -0.00  -0.00
 H    -0.01  -0.01  -0.00
 H    -0.00  -0.00   0.00
 H    -0.00  -0.01  -0.00
 H    -0.01  -0.00  -0.00
 H    -0.00  -0.00   0.00
 H    -0.00  -0.01   0.00
 H    -0.00   0.01   0.01
 H    -0.01   0.02  -0.08
 H    -0.00  -0.00   0.00
 H    -0.00   0.00  -0.00
 H    -0.00   0.00  -0.00
 H    -0.00   0.00   0.00
 H    -0.00   0.00   0.01
 H    -0.02  -0.03   0.02
 H     0.01  -0.01   0.02
 H    -0.00  -0.00   0.00
 H     0.00  -0.00  -0.00
 H    -0.00  -0.01  -0.01
 H     0.00  -0.00   0.00
 H     0.01  -0.02   0.00
 H    -0.01  -0.02   0.00
     -303.9363
