# Supplementary material for: Enantiospecific Synthesis of Planar Chiral Rhodium and Iridium Cyclopentadienyl Complexes: Enabling Streamlined and Computer-Guided Access to Highly Selective Catalysts for Asymmetric C–H Functionalizations
Source: J Am Chem Soc. 2024 Dec 6;146(50):34786–95. doi: 10.1021/jacs.4c13279 (PMC11664503; doi:10.1021/jacs.4c13279)
Supplement: Supplementary file 2 — ja4c13279_si_002.zip [file ja4c13279_si_002.zip › Rh Cartesian Coordinates and Computed Data/rh3-styrene-3dr-1.xyz]

 102
scf done:    -2321.901928
Rh     0.978383    -0.049016     0.341278
 N    -0.564539    -1.362024     0.573340
 C    -0.441860    -2.494532     1.302141
 O    -1.874660    -1.008993     0.301229
 O    -1.348091    -3.242830     1.643192
 C     0.997862    -2.697514     1.620226
 C     1.502339    -3.964602     1.891266
 C     1.827956    -1.558997     1.634159
 C     3.187314    -1.739005     1.924806
 C     3.698016    -3.010232     2.174934
 C     2.860339    -4.127155     2.161594
 H     3.855812    -0.876098     1.976385
 H     4.762847    -3.128087     2.391491
 H     3.265682    -5.119801     2.370197
 H     0.807505    -4.807874     1.879427
 C     0.362617     0.995923     2.063811
 C     1.167118    -0.073204     2.615163
 C    -1.068948     1.193022     2.360528
 H     0.888812     1.951415     1.971251
 H     0.635218    -0.745524     3.293491
 H     2.129661     0.237387     3.026711
 C    -1.610441     2.473051     2.158393
 C    -2.948237     2.742796     2.429269
 C    -3.777073     1.733213     2.912146
 C    -1.912867     0.191887     2.867037
 C    -3.249809     0.460260     3.133404
 H    -0.967786     3.268826     1.772523
 H    -3.347454     3.742744     2.243764
 H    -4.831671     1.935942     3.113001
 H    -1.543309    -0.822167     3.027291
 H    -3.890119    -0.342241     3.506702
 C    -2.553139    -1.902208    -0.452067
 O    -2.070324    -2.774013    -1.118173
 O    -3.831495    -1.569871    -0.353230
 C    -4.852755    -2.423831    -0.942836
 C    -4.711697    -2.436978    -2.459315
 H    -5.563521    -2.972387    -2.904284
 H    -3.782778    -2.934389    -2.763778
 H    -4.711979    -1.408006    -2.850487
 C    -4.756997    -3.817403    -0.336028
 H    -3.813760    -4.305319    -0.610688
 H    -4.806801    -3.756894     0.760912
 H    -5.595287    -4.433585    -0.692969
 C    -6.148856    -1.745849    -0.528351
 H    -6.193783    -1.643597     0.565289
 H    -7.010603    -2.339799    -0.864331
 H    -6.224813    -0.744821    -0.977109
 C     2.203246    -0.201733    -1.639533
 C     2.651431     0.896503    -0.800456
 C     4.046754     1.213764    -0.341736
 C     4.099438     1.826172     1.060701
 C     5.533922     2.094388     1.499430
 C     6.259889     2.999504     0.510366
 C     6.182930     2.447067    -0.908323
 C     4.743409     2.169154    -1.325074
 C     1.565601     1.818653    -0.649705
 C     0.425534     1.254182    -1.283862
 O    -0.846166     1.710013    -1.431039
 C    -1.210006     2.956373    -1.047341
 O    -0.417065     3.826368    -0.793582
 C    -2.680261     3.090757    -0.972777
 C    -3.513587     1.971991    -0.863784
 C    -4.881680     2.152645    -0.688767
 C    -5.420293     3.437858    -0.639105
 C    -4.588097     4.553674    -0.751499
 C    -3.217555     4.381235    -0.907824
 C     0.821253     0.010212    -1.887899
 C    -0.040146    -0.875625    -2.712896
 C     0.617268    -2.235560    -2.859970
 C     2.056079    -2.052185    -3.313491
 C     2.972226    -1.350709    -2.283585
 C     4.190577    -0.818681    -3.049225
 C     3.450279    -2.376999    -1.256569
 H     4.618766     0.270545    -0.314903
 H     3.536827     2.776295     1.063302
 H     3.589585     1.167737     1.778584
 H     6.072419     1.132290     1.579234
 H     5.544489     2.538743     2.507602
 H     7.309731     3.138408     0.814510
 H     5.794768     4.001525     0.532311
 H     6.653368     3.145032    -1.619307
 H     6.762758     1.507843    -0.967928
 H     4.171811     3.114170    -1.349010
 H     4.707568     1.763054    -2.345636
 H     1.594382     2.778032    -0.143984
 H    -3.086337     0.969465    -0.860567
 H    -5.524300     1.279064    -0.568245
 H    -6.495969     3.573131    -0.501293
 H    -5.010923     5.559991    -0.708191
 H    -2.540722     5.235663    -0.972167
 H    -0.162623    -0.394819    -3.701228
 H    -1.042509    -0.952952    -2.278357
 H     0.058788    -2.847909    -3.582942
 H     0.557653    -2.764573    -1.895722
 H     2.053286    -1.459126    -4.246064
 H     2.516344    -3.020524    -3.567149
 H     3.909572    -0.011266    -3.742661
 H     4.632286    -1.634196    -3.643233
 H     4.973737    -0.443552    -2.376042
 H     4.020952    -3.171837    -1.762042
 H     2.609404    -2.839113    -0.721676
 H     4.105395    -1.920024    -0.504194


  NORMALMODES   300
Rh    -0.03   0.04  -0.06
 N    -0.01   0.01   0.00
 C    -0.02   0.04   0.04
 O    -0.01  -0.00  -0.01
 O    -0.00   0.00   0.01
 C    -0.03   0.09   0.12
 C    -0.00   0.06  -0.07
 C    -0.09   0.18   0.46
 C    -0.03   0.06   0.17
 C     0.00   0.03  -0.05
 C    -0.00   0.04  -0.06
 H    -0.03   0.06   0.30
 H     0.02   0.01  -0.14
 H    -0.00   0.02  -0.14
 H     0.01   0.06  -0.19
 C     0.06  -0.20  -0.07
 C     0.08  -0.33   0.03
 C     0.06  -0.07   0.01
 H     0.12  -0.21   0.15
 H    -0.05   0.02   0.30
 H    -0.08  -0.08   0.25
 C     0.07  -0.06   0.01
 C     0.07  -0.03  -0.01
 C     0.03   0.00  -0.01
 C     0.01  -0.03   0.01
 C     0.01  -0.00   0.00
 H     0.08  -0.06   0.01
 H     0.10  -0.02  -0.02
 H     0.03   0.02  -0.02
 H    -0.02  -0.04   0.03
 H    -0.00   0.01   0.01
 C    -0.00  -0.00  -0.00
 O    -0.00  -0.01   0.00
 O    -0.00  -0.00  -0.00
 C    -0.00  -0.00  -0.00
 C    -0.00  -0.00  -0.00
 H    -0.00  -0.00  -0.00
 H    -0.00  -0.00  -0.00
 H    -0.00  -0.00  -0.00
 C    -0.00  -0.00  -0.00
 H    -0.00  -0.00  -0.00
 H    -0.00  -0.00  -0.00
 H    -0.00  -0.00   0.00
 C    -0.00  -0.00  -0.00
 H    -0.00  -0.00  -0.00
 H    -0.00   0.00  -0.00
 H    -0.00  -0.00  -0.00
 C     0.01   0.00  -0.04
 C    -0.00   0.00  -0.02
 C    -0.01  -0.00   0.00
 C    -0.01  -0.00  -0.00
 C    -0.00  -0.00  -0.00
 C    -0.00  -0.00   0.00
 C    -0.00  -0.00   0.00
 C    -0.00  -0.00   0.00
 C     0.01   0.01  -0.01
 C     0.00  -0.01   0.02
 O     0.01  -0.01   0.00
 C     0.00  -0.00   0.00
 O     0.00  -0.00  -0.00
 C     0.00  -0.00   0.00
 C     0.00  -0.00   0.00
 C     0.00  -0.00   0.00
 C     0.00  -0.00  -0.00
 C     0.00  -0.00  -0.00
 C     0.00  -0.00  -0.00
 C     0.02  -0.00  -0.03
 C     0.00  -0.00  -0.01
 C     0.00  -0.00  -0.01
 C     0.01  -0.01  -0.01
 C     0.01  -0.00  -0.01
 C     0.01  -0.02  -0.01
 C    -0.01   0.02   0.02
 H    -0.01  -0.00   0.00
 H    -0.00   0.00  -0.01
 H    -0.01   0.01   0.00
 H    -0.00  -0.00  -0.00
 H    -0.00  -0.00  -0.00
 H    -0.00  -0.00   0.00
 H    -0.00  -0.00   0.00
 H    -0.00  -0.00   0.00
 H    -0.00  -0.00   0.00
 H    -0.00  -0.01   0.00
 H    -0.00  -0.00   0.00
 H     0.01   0.00   0.00
 H     0.00  -0.00   0.00
 H     0.00  -0.00   0.00
 H     0.00  -0.00  -0.00
 H     0.00  -0.00  -0.00
 H     0.00  -0.00   0.00
 H    -0.01  -0.01  -0.02
 H     0.01   0.00   0.00
 H     0.01  -0.01  -0.01
 H    -0.00   0.00  -0.01
 H     0.01  -0.01  -0.01
 H     0.00  -0.01  -0.00
 H     0.01  -0.02  -0.02
 H     0.02  -0.02   0.00
 H     0.01  -0.00  -0.01
 H    -0.02  -0.01   0.05
 H    -0.03   0.05   0.02
 H    -0.02   0.03   0.01
     -303.5663
