# Supplementary material for: Enantiospecific Synthesis of Planar Chiral Rhodium and Iridium Cyclopentadienyl Complexes: Enabling Streamlined and Computer-Guided Access to Highly Selective Catalysts for Asymmetric C–H Functionalizations
Source: J Am Chem Soc. 2024 Dec 6;146(50):34786–95. doi: 10.1021/jacs.4c13279 (PMC11664503; doi:10.1021/jacs.4c13279)
Supplement: Supplementary file 2 — ja4c13279_si_002.zip [file ja4c13279_si_002.zip › Rh Cartesian Coordinates and Computed Data/rh2-hexene-3ur-1.xyz]

 104
scf done:    -2248.155608
Rh     0.921234    -0.147402     0.322646
 N    -0.683505    -0.860405     1.330922
 C    -0.530570    -1.688828     2.389200
 O    -1.956120    -0.816091     0.801325
 O    -1.404687    -2.325632     2.954556
 C     0.922868    -1.729315     2.738544
 C     1.423642    -2.746786     3.541563
 C     1.786242    -0.771021     2.158785
 C     3.163631    -0.891956     2.388749
 C     3.662300    -1.927554     3.178748
 C     2.796878    -2.851029     3.766768
 H     3.850228    -0.153097     1.965129
 H     4.739894    -2.003978     3.346094
 H     3.193144    -3.652136     4.394673
 H     0.708865    -3.459630     3.960983
 C     0.364086     1.620137     1.246480
 C     1.283667     1.034969     2.211314
 H    -0.684092     1.534408     1.545192
 C     0.669011     2.934551     0.582161
 H     0.847407     0.853153     3.198841
 H     2.270798     1.505586     2.273473
 C    -2.834497    -0.060181     1.498577
 O    -2.557171     0.666172     2.412045
 O    -4.013336    -0.263167     0.943858
 C    -5.190758     0.446172     1.424231
 C    -5.441003     0.105727     2.886937
 H    -6.400033     0.540877     3.204779
 H    -4.642433     0.496879     3.528951
 H    -5.494997    -0.985098     3.018096
 C    -5.008664     1.940989     1.196554
 H    -5.939622     2.469619     1.449148
 H    -4.198467     2.338983     1.820709
 H    -4.775788     2.135696     0.138872
 C    -6.299287    -0.104392     0.542878
 H    -7.259069     0.362474     0.806903
 H    -6.084311     0.098364    -0.515025
 H    -6.388041    -1.192322     0.675583
 C     0.368091     4.113243     1.508064
 H     1.719502     2.984477     0.264767
 H     0.050186     3.025373    -0.323273
 C     0.614800     5.464554     0.851887
 H    -0.682010     4.051196     1.844889
 H     0.980992     4.031734     2.424398
 C     0.312200     6.643600     1.762334
 H     1.665383     5.515807     0.513302
 H     0.003671     5.534257    -0.065299
 H     0.934154     6.616369     2.671676
 H    -0.740820     6.636020     2.086682
 H     0.498927     7.605319     1.260450
 C     2.316580    -1.379630    -1.075433
 C     2.519575     0.048189    -1.214833
 C     3.887835     0.666251    -1.201270
 C     3.961747     2.095138    -0.673504
 C     5.384928     2.640216    -0.711716
 C     5.985157     2.554175    -2.109944
 C     5.922189     1.129134    -2.647070
 C     4.500154     0.582570    -2.609338
 C     1.294768     0.612624    -1.691173
 C     0.329593    -0.440951    -1.710765
 O    -0.963288    -0.443321    -2.144614
 C    -1.745755     0.655886    -2.073841
 O    -1.335862     1.745176    -1.770992
 C    -3.145676     0.354499    -2.453727
 C    -3.629842    -0.953789    -2.555913
 C    -4.949443    -1.173811    -2.937964
 C    -5.786255    -0.093684    -3.219143
 C    -5.309241     1.212987    -3.102333
 C    -3.992634     1.437364    -2.715039
 C     0.988233    -1.699903    -1.390884
 C     0.449885    -3.110216    -1.530229
 C    -0.071468    -3.283113    -2.964940
 C    -0.676590    -3.421179    -0.541730
 C     1.618444    -4.099006    -1.317696
 C     2.593543    -3.677855    -0.228490
 C     3.311982    -2.400194    -0.640014
 H     4.513813     0.042234    -0.537911
 H     3.305306     2.744462    -1.279363
 H     3.569701     2.126946     0.353977
 H     6.012397     2.058974    -0.011576
 H     5.399113     3.680076    -0.347801
 H     5.423090     3.222218    -2.787477
 H     7.024609     2.919666    -2.105947
 H     6.575743     0.480658    -2.035716
 H     6.316910     1.084525    -3.674894
 H     4.474468    -0.460366    -2.964336
 H     3.859754     1.159769    -3.300412
 H     1.099275     1.650405    -1.940942
 H    -2.972698    -1.791094    -2.320664
 H    -5.329858    -2.194840    -3.011089
 H    -6.820939    -0.270953    -3.522530
 H    -5.967652     2.058218    -3.314817
 H    -3.592503     2.448379    -2.615153
 H    -0.352699    -4.334838    -3.131873
 H     0.701382    -3.017282    -3.703155
 H    -0.953045    -2.656589    -3.155159
 H    -1.473524    -2.667148    -0.568973
 H    -0.309967    -3.464475     0.492340
 H    -1.114203    -4.401938    -0.785252
 H     2.179174    -4.200795    -2.264100
 H     1.192965    -5.091864    -1.101858
 H     2.061458    -3.502763     0.721851
 H     3.324014    -4.478455    -0.037378
 H     4.009156    -2.604839    -1.473572
 H     3.921904    -2.009299     0.188099


  NORMALMODES   306
Rh    -0.03   0.00  -0.07
 N    -0.01   0.00  -0.02
 C    -0.01   0.06   0.02
 O    -0.01  -0.01  -0.00
 O     0.02   0.01   0.01
 C    -0.01   0.16   0.06
 C    -0.01   0.04  -0.09
 C    -0.04   0.40   0.31
 C    -0.01   0.13   0.11
 C    -0.00   0.01  -0.06
 C    -0.01   0.01  -0.08
 H     0.00   0.19   0.22
 H     0.01  -0.06  -0.14
 H    -0.02  -0.04  -0.13
 H    -0.02  -0.01  -0.20
 C     0.10  -0.17   0.04
 C     0.14  -0.24   0.17
 H     0.12  -0.08   0.13
 C     0.05  -0.09   0.10
 H     0.04   0.33   0.25
 H     0.05  -0.04   0.14
 C    -0.01  -0.00  -0.00
 O    -0.00  -0.01   0.00
 O    -0.01   0.00  -0.00
 C    -0.00   0.00   0.00
 C    -0.00   0.00   0.00
 H    -0.00   0.00   0.00
 H    -0.00   0.00  -0.00
 H    -0.00   0.00  -0.00
 C    -0.00   0.00   0.00
 H    -0.00   0.00   0.00
 H     0.00  -0.00  -0.00
 H    -0.00   0.00   0.00
 C    -0.00   0.00   0.00
 H    -0.00   0.00  -0.00
 H    -0.00   0.00   0.00
 H    -0.00   0.00   0.00
 C     0.01  -0.05   0.04
 H     0.04  -0.04   0.07
 H     0.03  -0.13   0.11
 C    -0.00  -0.05   0.01
 H     0.00  -0.05   0.03
 H    -0.01   0.01   0.06
 C    -0.00  -0.03  -0.01
 H    -0.00  -0.05   0.01
 H    -0.00  -0.07   0.01
 H     0.00  -0.01  -0.01
 H     0.00  -0.02  -0.01
 H    -0.00  -0.04  -0.03
 C    -0.00  -0.03  -0.03
 C    -0.00  -0.01  -0.01
 C    -0.00  -0.01   0.00
 C    -0.00  -0.00   0.00
 C    -0.00  -0.00   0.00
 C    -0.00  -0.00   0.00
 C    -0.00  -0.00   0.00
 C    -0.00  -0.00   0.00
 C     0.02  -0.00   0.00
 C    -0.00  -0.01   0.04
 O     0.00  -0.01   0.01
 C     0.00  -0.00   0.00
 O     0.00  -0.00   0.00
 C     0.00  -0.00   0.00
 C     0.00  -0.00   0.00
 C     0.00   0.00   0.00
 C     0.00   0.00   0.00
 C     0.00  -0.00   0.00
 C     0.00  -0.00   0.00
 C     0.03  -0.03  -0.04
 C     0.01  -0.02  -0.02
 C    -0.00  -0.02  -0.01
 C     0.01   0.00  -0.01
 C     0.00  -0.02  -0.00
 C    -0.00  -0.01  -0.00
 C     0.00  -0.01  -0.00
 H    -0.00  -0.01   0.00
 H    -0.00  -0.01   0.00
 H    -0.00  -0.00   0.00
 H     0.00  -0.00  -0.00
 H    -0.00  -0.00   0.00
 H    -0.00  -0.00   0.00
 H    -0.00  -0.00  -0.00
 H     0.00  -0.00   0.00
 H    -0.00  -0.00   0.00
 H    -0.00  -0.00  -0.00
 H    -0.00  -0.00   0.00
 H     0.01  -0.00   0.00
 H     0.00  -0.00   0.00
 H     0.00   0.00   0.00
 H     0.00   0.00   0.00
 H     0.00   0.00   0.00
 H     0.00  -0.00   0.00
 H    -0.02  -0.02  -0.01
 H    -0.00  -0.03  -0.01
 H     0.00  -0.01  -0.01
 H     0.01   0.01  -0.01
 H     0.01   0.01  -0.01
 H    -0.00   0.00   0.00
 H     0.01  -0.02  -0.00
 H     0.01  -0.02  -0.00
 H    -0.01  -0.00  -0.01
 H    -0.01  -0.01   0.01
 H     0.03  -0.02   0.02
 H    -0.02   0.00   0.01
     -302.7939
