# Supplementary material for: Enantiospecific Synthesis of Planar Chiral Rhodium and Iridium Cyclopentadienyl Complexes: Enabling Streamlined and Computer-Guided Access to Highly Selective Catalysts for Asymmetric C–H Functionalizations
Source: J Am Chem Soc. 2024 Dec 6;146(50):34786–95. doi: 10.1021/jacs.4c13279 (PMC11664503; doi:10.1021/jacs.4c13279)
Supplement: Supplementary file 2 — ja4c13279_si_002.zip [file ja4c13279_si_002.zip › Rh Cartesian Coordinates and Computed Data/rh1-hexene-3dr-6.xyz]

  98
scf done:    -2169.584196
Rh     0.449022    -0.113265    -0.104571
 N    -1.295197    -0.143821    -1.150268
 C    -1.342979    -0.590962    -2.425921
 O    -2.453645     0.497867    -0.747046
 O    -2.327241    -0.624594    -3.149958
 C     0.015778    -1.079016    -2.804361
 C     0.171589    -2.023531    -3.812810
 C     1.128489    -0.604303    -2.074326
 C     2.391800    -1.138397    -2.373187
 C     2.540022    -2.099528    -3.371572
 C     1.434497    -2.539428    -4.101720
 H     3.273509    -0.776541    -1.835615
 H     3.534538    -2.497710    -3.589280
 H     1.558615    -3.283697    -4.891509
 H    -0.724735    -2.349761    -4.346425
 C     0.629027     1.883525    -0.627179
 C     1.296470     1.210377    -1.733456
 C    -0.553395     2.771631    -0.907030
 H     1.314358     2.294814     0.123806
 H     0.874794     1.448414    -2.717341
 H     2.388418     1.270728    -1.729529
 C    -3.507456    -0.317068    -0.546380
 O    -3.459526    -1.509214    -0.405908
 O    -4.572635     0.461994    -0.478565
 C    -5.911468    -0.109613    -0.464833
 C    -6.802211     1.120960    -0.523388
 H    -6.613358     1.774366     0.340968
 H    -7.860675     0.823805    -0.514459
 H    -6.603536     1.693768    -1.440368
 C    -6.139809    -0.883014     0.826456
 H    -7.175152    -1.253601     0.854876
 H    -5.457565    -1.739492     0.895687
 H    -5.987872    -0.229577     1.698276
 C    -6.102110    -0.978105    -1.701285
 H    -7.155756    -1.284375    -1.777631
 H    -5.832620    -0.412863    -2.605339
 H    -5.472928    -1.875757    -1.657869
 C    -0.113876     4.183801    -1.288537
 H    -1.175862     2.346645    -1.707786
 H    -1.207693     2.827518    -0.022553
 C    -1.282267     5.119297    -1.566405
 H     0.513999     4.605971    -0.482657
 H     0.538552     4.137177    -2.180107
 C    -0.852450     6.525728    -1.950669
 H    -1.906827     4.686792    -2.367420
 H    -1.931492     5.157565    -0.673857
 H    -0.231786     6.518948    -2.861359
 H    -1.718102     7.177396    -2.144360
 H    -0.255499     6.994213    -1.151348
 C     0.087360    -1.885880     1.252122
 C    -0.208234    -0.604474     1.886533
 C    -1.529554    -0.250735     2.488680
 C    -1.810584     1.245392     2.561924
 C    -3.283985     1.489580     2.908904
 C    -3.842739     0.402555     3.840542
 C    -2.746953    -0.171592     4.729920
 C    -1.673310    -0.881056     3.892477
 C     1.016879     0.121321     1.988096
 C     2.014708    -0.656416     1.317784
 O     3.365489    -0.465685     1.207119
 C     3.911816     0.767823     1.203953
 O     3.276396     1.776919     1.367823
 C     5.372888     0.717454     0.959905
 C     6.055021    -0.485540     0.739620
 C     7.426441    -0.468672     0.504510
 C     8.118456     0.742665     0.488951
 C     7.439974     1.942371     0.708548
 C     6.069809     1.931251     0.943669
 C     1.455385    -1.931358     0.946687
 C     2.141199    -3.104367     0.334047
 C     1.217674    -4.323349     0.318213
 C    -0.205935    -3.948997    -0.083756
 C    -0.847468    -3.003909     0.929498
 H    -2.294761    -0.701642     1.836654
 H    -1.154283     1.698167     3.325505
 H    -1.556758     1.720632     1.604789
 H    -3.389270     2.481180     3.377872
 H    -3.875100     1.522396     1.979399
 H    -4.275956    -0.418047     3.243933
 H    -4.669920     0.803701     4.446813
 H    -2.289948     0.650061     5.307389
 H    -3.166496    -0.867056     5.473498
 H    -0.702031    -0.837919     4.412698
 H    -1.916833    -1.950330     3.782065
 H     1.161435     1.103878     2.426725
 H     5.503759    -1.426567     0.754425
 H     7.960111    -1.405965     0.332300
 H     9.195346     0.751820     0.304002
 H     7.983647     2.889565     0.695820
 H     5.513156     2.854285     1.117390
 H     3.069865    -3.315043     0.890160
 H     2.450709    -2.850950    -0.693217
 H     1.198067    -4.784585     1.321593
 H     1.626594    -5.082062    -0.366470
 H    -0.193191    -3.458380    -1.072700
 H    -0.824216    -4.853020    -0.189965
 H    -1.793562    -2.603444     0.535417
 H    -1.087007    -3.548574     1.861648


  NORMALMODES   288
Rh    -0.03   0.00   0.07
 N    -0.00   0.01   0.01
 C     0.01   0.06  -0.00
 O    -0.01  -0.00   0.00
 O     0.01   0.01  -0.01
 C     0.04   0.15  -0.02
 C     0.00   0.01   0.10
 C     0.11   0.41  -0.22
 C     0.05   0.14  -0.09
 C     0.00  -0.01   0.06
 C    -0.01  -0.01   0.08
 H     0.08   0.21  -0.18
 H    -0.02  -0.09   0.12
 H    -0.04  -0.07   0.12
 H    -0.03  -0.06   0.19
 C    -0.01  -0.19  -0.11
 C    -0.02  -0.24  -0.28
 C     0.04  -0.06  -0.05
 H     0.13  -0.07  -0.29
 H     0.04   0.24  -0.20
 H    -0.03   0.08  -0.26
 C    -0.01  -0.00  -0.00
 O    -0.00  -0.00  -0.00
 O    -0.01  -0.00   0.00
 C    -0.00  -0.00   0.00
 C    -0.00  -0.00   0.00
 H    -0.00  -0.00   0.00
 H    -0.00   0.00   0.00
 H    -0.00  -0.00   0.00
 C    -0.00  -0.00   0.00
 H    -0.00  -0.00   0.00
 H    -0.00  -0.00   0.00
 H    -0.00  -0.00   0.00
 C    -0.00  -0.00   0.00
 H    -0.00  -0.00  -0.00
 H    -0.00  -0.00   0.00
 H    -0.00  -0.00   0.00
 C     0.03  -0.04  -0.01
 H    -0.03   0.00  -0.02
 H     0.09  -0.07  -0.01
 C     0.02  -0.03   0.01
 H     0.03  -0.05  -0.00
 H     0.03  -0.00  -0.02
 C     0.01  -0.02   0.01
 H     0.02  -0.03   0.01
 H     0.03  -0.04   0.01
 H    -0.00  -0.01   0.00
 H    -0.00  -0.03   0.02
 H     0.01  -0.02   0.01
 C     0.01  -0.05   0.05
 C    -0.00  -0.01  -0.03
 C     0.00  -0.00  -0.01
 C     0.00  -0.00  -0.01
 C     0.00  -0.00  -0.00
 C     0.00  -0.00  -0.00
 C     0.01  -0.00  -0.01
 C     0.01  -0.00  -0.01
 C     0.01  -0.00  -0.00
 C    -0.01  -0.00   0.01
 O    -0.01  -0.00  -0.01
 C    -0.00  -0.00  -0.00
 O     0.00  -0.00   0.00
 C    -0.00  -0.00  -0.00
 C    -0.00  -0.00  -0.00
 C    -0.00  -0.00  -0.00
 C    -0.00  -0.00   0.00
 C    -0.00  -0.00   0.00
 C    -0.00  -0.00  -0.00
 C    -0.01  -0.03   0.02
 C    -0.00  -0.01  -0.01
 C     0.00  -0.01  -0.01
 C    -0.00  -0.01   0.00
 C    -0.00  -0.03   0.02
 H    -0.00  -0.00  -0.00
 H     0.00  -0.01  -0.00
 H     0.00   0.00  -0.00
 H     0.00  -0.00  -0.00
 H     0.00  -0.00  -0.00
 H     0.00  -0.00  -0.00
 H     0.01  -0.00   0.00
 H     0.01  -0.00  -0.00
 H     0.01  -0.00  -0.01
 H     0.01   0.00  -0.01
 H     0.01  -0.00  -0.01
 H     0.01   0.00  -0.01
 H    -0.00  -0.00  -0.00
 H     0.00  -0.00   0.00
 H    -0.00   0.00   0.00
 H    -0.00  -0.00   0.00
 H    -0.00  -0.00  -0.00
 H     0.00  -0.02  -0.02
 H    -0.01   0.01  -0.01
 H     0.01  -0.01  -0.01
 H    -0.00  -0.01  -0.01
 H    -0.00   0.01   0.01
 H     0.00  -0.01  -0.01
 H     0.01  -0.00   0.01
 H    -0.03  -0.05  -0.00
     -295.5893
