# Supplementary material for: Enantiospecific Synthesis of Planar Chiral Rhodium and Iridium Cyclopentadienyl Complexes: Enabling Streamlined and Computer-Guided Access to Highly Selective Catalysts for Asymmetric C–H Functionalizations
Source: J Am Chem Soc. 2024 Dec 6;146(50):34786–95. doi: 10.1021/jacs.4c13279 (PMC11664503; doi:10.1021/jacs.4c13279)
Supplement: Supplementary file 2 — ja4c13279_si_002.zip [file ja4c13279_si_002.zip › Rh Cartesian Coordinates and Computed Data/rh2-styrene-4us-3.xyz]

 102
scf done:    -2321.895273
 C     2.394622    -1.135281    -1.821008
 C     2.340160    -1.479362     0.049871
Rh     0.911498     0.081534    -0.411239
 N    -0.154371    -1.631982    -0.709203
 C     0.229519    -2.798721    -0.138373
 O    -1.426230    -1.668771    -1.240228
 O    -0.434046    -3.821894    -0.052709
 C     1.602112    -2.625850     0.418515
 C     2.099095    -3.532310     1.348269
 C     3.563816    -1.246675     0.691055
 C     4.044871    -2.138783     1.647426
 C     3.328392    -3.294409     1.962366
 H     4.171179    -0.383403     0.411151
 H     5.001769    -1.937201     2.135285
 H     3.722756    -4.001127     2.696174
 H     1.483378    -4.402497     1.588818
 C     1.447558    -0.177971    -2.374599
 H     0.616197    -0.596089    -2.948403
 H     1.872042     0.729007    -2.809780
 H     2.083610    -2.165431    -2.012659
 C     3.853483    -0.952037    -2.076770
 C    -2.395445    -1.818152    -0.303513
 O    -2.262961    -1.596758     0.869594
 O    -3.485700    -2.199774    -0.937981
 C    -4.589052    -2.812971    -0.204147
 C    -4.058031    -4.021831     0.554580
 H    -3.381173    -3.717288     1.363017
 H    -4.898763    -4.583021     0.988225
 H    -3.499346    -4.682524    -0.123692
 C    -5.533836    -3.236356    -1.316877
 H    -5.857543    -2.359072    -1.895776
 H    -6.423175    -3.723954    -0.892480
 H    -5.034684    -3.940595    -1.997643
 C    -5.258664    -1.803770     0.717060
 H    -4.558092    -1.441101     1.478942
 H    -5.640935    -0.947765     0.144802
 H    -6.109921    -2.285644     1.220836
 C     4.454002     0.307718    -2.153369
 C     5.822559     0.432588    -2.379897
 C     6.612442    -0.704729    -2.542208
 C     4.656395    -2.087286    -2.236675
 C     6.022438    -1.966500    -2.473849
 H     3.845748     1.202923    -2.023406
 H     6.273998     1.426301    -2.432597
 H     7.685458    -0.608138    -2.723326
 H     4.200262    -3.078081    -2.161099
 H     6.631716    -2.864322    -2.601658
 C     1.485022     2.044822     0.474776
 C     1.105220     1.176137     1.579568
 C     1.989825     0.856577     2.747585
 C     2.058268     2.063333     3.704567
 C     0.797365     2.213998     4.545598
 C     0.542398     0.953142     5.362529
 C     0.413654    -0.265305     4.456545
 C     1.605986    -0.416828     3.512267
 C    -0.216962     0.759599     1.354177
 C    -0.670012     1.394267     0.137468
 O    -1.916694     1.289384    -0.402857
 C    -2.978839     1.651388     0.364775
 O    -2.865300     2.093459     1.474461
 C    -4.252755     1.462686    -0.365818
 C    -5.429328     1.891602     0.258645
 C    -6.652440     1.731646    -0.382158
 C    -6.702863     1.142797    -1.647468
 C    -5.530703     0.714456    -2.270601
 C    -4.302887     0.872940    -1.634051
 C     0.341022     2.264305    -0.356023
 C     0.195281     3.381651    -1.371593
 C     0.052862     2.873161    -2.807835
 C    -1.058786     4.196664    -1.017473
 C     1.425050     4.304033    -1.234990
 C     2.734499     3.553167    -1.047346
 C     2.753540     2.815711     0.288114
 H     3.000425     0.703029     2.336413
 H     2.259544     2.986912     3.139367
 H     2.923072     1.915806     4.375521
 H    -0.068354     2.408827     3.887072
 H     0.890592     3.091811     5.205306
 H    -0.363185     1.066775     5.979757
 H     1.382954     0.804554     6.065412
 H    -0.525279    -0.183555     3.887030
 H     0.314851    -1.183490     5.057537
 H     1.429886    -1.236807     2.800490
 H     2.485162    -0.716365     4.107923
 H    -0.810036     0.045119     1.916633
 H    -5.357988     2.341228     1.250946
 H    -7.572065     2.063151     0.105002
 H    -7.664756     1.013665    -2.149709
 H    -5.572617     0.245616    -3.256081
 H    -3.383865     0.520659    -2.103252
 H    -0.253439     3.700004    -3.467460
 H     0.997154     2.469094    -3.194632
 H    -0.704750     2.078799    -2.870966
 H    -1.090247     4.443463     0.054500
 H    -1.059142     5.138335    -1.588382
 H    -1.978396     3.653238    -1.273773
 H     1.472194     4.956451    -2.121632
 H     1.274666     4.969962    -0.366908
 H     2.862413     2.837861    -1.876364
 H     3.586947     4.247111    -1.103888
 H     3.631080     2.154536     0.368319
 H     2.854204     3.553348     1.104341


  NORMALMODES   300
 C    -0.08   0.18  -0.34
 C    -0.21   0.15   0.44
Rh     0.06  -0.05  -0.01
 N     0.01  -0.01   0.00
 C    -0.01  -0.00   0.06
 O     0.01   0.01   0.00
 O    -0.02  -0.00   0.01
 C    -0.05   0.00   0.14
 C     0.04  -0.09   0.01
 C    -0.07   0.05   0.15
 C     0.04  -0.06  -0.01
 C     0.04  -0.07  -0.01
 H    -0.15   0.13   0.21
 H     0.09  -0.11  -0.08
 H     0.08  -0.09  -0.05
 H     0.11  -0.16  -0.06
 C    -0.04   0.08  -0.21
 H    -0.22   0.15  -0.00
 H    -0.15   0.17  -0.12
 H    -0.14   0.11   0.17
 C    -0.05   0.06  -0.02
 C     0.00   0.00  -0.00
 O     0.00   0.00  -0.00
 O     0.01   0.00  -0.00
 C     0.00   0.00  -0.00
 C     0.00   0.00  -0.00
 H     0.00  -0.00  -0.00
 H     0.00   0.00  -0.00
 H     0.00   0.00  -0.00
 C     0.00   0.00  -0.00
 H     0.00   0.00  -0.00
 H     0.00   0.00   0.00
 H     0.00   0.00  -0.00
 C     0.00   0.00  -0.00
 H     0.00   0.00  -0.00
 H     0.00   0.00  -0.00
 H     0.00  -0.00  -0.00
 C     0.00   0.04  -0.01
 C     0.00   0.01   0.01
 C    -0.02  -0.01   0.01
 C    -0.07   0.03   0.02
 C    -0.06   0.00   0.03
 H     0.02   0.06  -0.03
 H     0.03  -0.00   0.01
 H    -0.02  -0.04   0.01
 H    -0.09   0.04   0.02
 H    -0.08  -0.01   0.04
 C     0.01  -0.00  -0.00
 C     0.03  -0.01  -0.03
 C     0.00  -0.00  -0.01
 C    -0.00   0.00  -0.01
 C    -0.00  -0.00  -0.01
 C    -0.00   0.00  -0.00
 C    -0.00   0.00  -0.01
 C    -0.00   0.00  -0.00
 C     0.03  -0.05  -0.08
 C    -0.01   0.03  -0.01
 O    -0.01   0.01  -0.01
 C    -0.00   0.00  -0.00
 O     0.00  -0.00   0.00
 C    -0.00   0.00   0.00
 C    -0.00   0.00   0.00
 C    -0.00   0.00  -0.00
 C    -0.00   0.00  -0.00
 C    -0.00   0.00   0.00
 C    -0.00   0.00   0.00
 C    -0.01   0.00  -0.01
 C    -0.00   0.01  -0.00
 C    -0.01   0.02  -0.01
 C    -0.00   0.01  -0.00
 C    -0.00   0.01   0.00
 C    -0.00   0.01  -0.00
 C     0.00   0.01  -0.00
 H     0.01  -0.00   0.01
 H    -0.00   0.00  -0.01
 H    -0.00  -0.00  -0.01
 H    -0.00  -0.00  -0.00
 H    -0.00   0.00  -0.01
 H    -0.00   0.00  -0.00
 H     0.00  -0.00  -0.01
 H    -0.00   0.01  -0.01
 H    -0.01   0.00  -0.01
 H     0.01  -0.01   0.00
 H    -0.00   0.01  -0.00
 H     0.04  -0.07  -0.09
 H    -0.00  -0.00   0.00
 H    -0.00  -0.00  -0.00
 H    -0.00   0.00  -0.00
 H    -0.00  -0.00   0.00
 H    -0.00  -0.00   0.00
 H    -0.04   0.02   0.01
 H    -0.00   0.06  -0.03
 H     0.01   0.00  -0.01
 H    -0.00   0.00   0.00
 H    -0.01   0.01   0.00
 H    -0.00   0.01   0.00
 H    -0.00   0.01   0.00
 H    -0.00   0.00   0.00
 H    -0.00   0.01  -0.00
 H    -0.00   0.01  -0.01
 H     0.01   0.01  -0.00
 H    -0.00   0.01  -0.01
     -305.2075
