# Supplementary material for: Enantiospecific Synthesis of Planar Chiral Rhodium and Iridium Cyclopentadienyl Complexes: Enabling Streamlined and Computer-Guided Access to Highly Selective Catalysts for Asymmetric C–H Functionalizations
Source: J Am Chem Soc. 2024 Dec 6;146(50):34786–95. doi: 10.1021/jacs.4c13279 (PMC11664503; doi:10.1021/jacs.4c13279)
Supplement: Supplementary file 2 — ja4c13279_si_002.zip [file ja4c13279_si_002.zip › Rh Cartesian Coordinates and Computed Data/rh3-hexene-3us-2.xyz]

 104
scf done:    -2248.142845
Rh    -0.083818     0.294037    -0.328268
 N    -0.142922    -1.732272    -0.448125
 C     0.669884    -2.406952    -1.299085
 O    -0.800404    -2.523056     0.469814
 O     0.842570    -3.612753    -1.344871
 C     1.332894    -1.409144    -2.190183
 C     2.458541    -1.751552    -2.928790
 C     0.813969    -0.096328    -2.220681
 C     1.500320     0.872162    -2.968103
 C     2.648788     0.532594    -3.680670
 C     3.121966    -0.781230    -3.680372
 H     1.113625     1.894002    -3.019129
 H     3.168754     1.300860    -4.258512
 H     4.009187    -1.044154    -4.261306
 H     2.803986    -2.787411    -2.877672
 C    -1.943541     0.189506    -1.264550
 C    -1.027762     0.100773    -2.393398
 H    -2.401059    -0.767891    -1.001442
 C    -2.917072     1.337225    -1.212367
 H    -1.082970    -0.845687    -2.940229
 H    -1.027167     0.973892    -3.054482
 C    -1.869787    -3.188057    -0.017467
 O    -2.306057    -3.093336    -1.130861
 O    -2.337872    -3.905504     0.987659
 C    -3.520341    -4.737593     0.822354
 C    -3.257069    -5.801870    -0.233801
 H    -3.116308    -5.350094    -1.223658
 H    -4.109413    -6.495800    -0.277851
 H    -2.354932    -6.376472     0.022610
 C    -4.719034    -3.863046     0.477182
 H    -4.602917    -3.407109    -0.514135
 H    -5.633974    -4.473532     0.479377
 H    -4.836656    -3.065616     1.226775
 C    -3.685504    -5.364120     2.197532
 H    -3.827537    -4.585172     2.960770
 H    -2.792252    -5.948032     2.461700
 H    -4.559095    -6.031404     2.208260
 C    -4.206354     1.028494    -1.971433
 H    -3.181581     1.583770    -0.171765
 H    -2.465712     2.246719    -1.634146
 C    -5.213695     2.168903    -1.926522
 H    -3.964284     0.788091    -3.022356
 H    -4.662389     0.112383    -1.555245
 C    -6.501117     1.869711    -2.677210
 H    -5.443949     2.404585    -0.871936
 H    -4.745747     3.081188    -2.338585
 H    -7.208290     2.711486    -2.625578
 H    -6.303833     1.665252    -3.741774
 H    -7.007262     0.983246    -2.262479
 C    -0.254225     1.108435     1.731681
 C    -0.083563     2.216431     0.807905
 C    -0.911187     3.452675     0.595169
 C    -0.744200     4.051951    -0.806041
 C    -1.692943     5.224815    -1.016696
 C    -1.452949     6.315039     0.022865
 C    -1.493948     5.758169     1.441803
 C    -0.569688     4.556771     1.610838
 C     1.182893     2.043026     0.165914
 C     1.816060     0.893535     0.696573
 O     3.028675     0.417092     0.290051
 C     4.055286     0.444037     1.178710
 O     3.944055     0.886360     2.290469
 C     5.289425    -0.132121     0.598637
 C     5.325215    -0.645720    -0.702875
 C     6.511035    -1.179450    -1.198303
 C     7.656358    -1.200941    -0.402225
 C     7.620203    -0.688245     0.895843
 C     6.438425    -0.154592     1.397298
 C     0.938823     0.290690     1.630551
 C     1.236880    -0.911457     2.460465
 C     0.052850    -1.317369     3.327922
 C    -0.654522    -0.088504     3.873295
 C    -1.316185     0.792068     2.789854
 C    -1.834367     2.050166     3.489245
 C    -2.513734     0.041341     2.196746
 H    -1.974080     3.188082     0.723829
 H    -0.883894     3.280594    -1.577598
 H     0.292746     4.414089    -0.919126
 H    -2.735537     4.864562    -0.946145
 H    -1.574503     5.632905    -2.033383
 H    -0.460072     6.765379    -0.156788
 H    -2.187096     7.128479    -0.093250
 H    -2.527098     5.448941     1.684319
 H    -1.229607     6.543031     2.168605
 H    -0.623960     4.175960     2.637842
 H     0.480030     4.860755     1.449750
 H     1.618477     2.695985    -0.585987
 H     4.424161    -0.627289    -1.317296
 H     6.539744    -1.583976    -2.212659
 H     8.585062    -1.622292    -0.795035
 H     8.517985    -0.707457     1.517732
 H     6.379018     0.251332     2.409204
 H     2.094983    -0.628873     3.094712
 H     1.576142    -1.740175     1.820520
 H    -0.641314    -1.937525     2.744058
 H     0.409523    -1.945970     4.157774
 H    -1.436052    -0.383239     4.592430
 H     0.069549     0.529928     4.434319
 H    -2.529992     1.757709     4.290942
 H    -1.015709     2.620058     3.952494
 H    -2.382577     2.712804     2.805540
 H    -3.053718     0.668067     1.475883
 H    -2.199734    -0.872336     1.677565
 H    -3.218369    -0.234148     2.997734


  NORMALMODES   306
Rh     0.01  -0.01  -0.08
 N     0.02  -0.00  -0.02
 C     0.07  -0.01   0.02
 O     0.00   0.02  -0.01
 O     0.00  -0.02   0.01
 C     0.15  -0.02   0.08
 C     0.04  -0.05  -0.08
 C     0.38   0.03   0.33
 C     0.13   0.01   0.12
 C     0.01  -0.03  -0.06
 C     0.01  -0.03  -0.08
 H     0.18   0.03   0.24
 H    -0.05  -0.05  -0.13
 H    -0.03  -0.04  -0.14
 H    -0.01  -0.08  -0.19
 C    -0.20   0.00   0.04
 C    -0.28   0.05   0.17
 H    -0.13   0.01   0.19
 C    -0.10   0.05   0.09
 H     0.24  -0.04   0.29
 H     0.01   0.03   0.16
 C     0.00   0.01  -0.00
 O    -0.00   0.01  -0.00
 O     0.01   0.01  -0.00
 C     0.00   0.00  -0.00
 C     0.00   0.00  -0.00
 H     0.00   0.00  -0.00
 H     0.00   0.00   0.00
 H     0.00   0.00  -0.00
 C     0.00   0.00  -0.00
 H    -0.00  -0.00  -0.00
 H     0.00   0.00   0.00
 H     0.00   0.00  -0.00
 C     0.00   0.00  -0.00
 H     0.00   0.00  -0.00
 H     0.00   0.00  -0.00
 H     0.00   0.00  -0.00
 C    -0.05   0.04   0.02
 H    -0.13   0.06   0.07
 H    -0.05   0.02   0.08
 C    -0.05   0.03  -0.00
 H     0.01   0.04   0.04
 H    -0.06   0.03  -0.00
 C    -0.03   0.01  -0.01
 H    -0.06   0.04  -0.01
 H    -0.04   0.03  -0.01
 H    -0.04   0.00  -0.03
 H    -0.01  -0.00  -0.01
 H    -0.02   0.01  -0.01
 C     0.00   0.01   0.02
 C    -0.01  -0.01   0.00
 C    -0.00  -0.00   0.00
 C    -0.00  -0.00  -0.00
 C    -0.00  -0.00   0.00
 C     0.00  -0.00   0.00
 C     0.00  -0.00   0.00
 C     0.00  -0.00   0.00
 C    -0.01   0.01  -0.00
 C    -0.03  -0.01  -0.03
 O    -0.02  -0.00  -0.00
 C    -0.02  -0.00  -0.00
 O    -0.01   0.00  -0.01
 C    -0.01   0.00  -0.00
 C    -0.01   0.00  -0.00
 C    -0.01   0.00  -0.00
 C    -0.01   0.00   0.00
 C    -0.01   0.00   0.00
 C    -0.01   0.00  -0.00
 C    -0.03   0.00   0.01
 C    -0.01   0.00  -0.00
 C    -0.00   0.00   0.01
 C    -0.00  -0.00   0.01
 C    -0.00   0.00   0.01
 C    -0.01   0.00   0.01
 C     0.00   0.00   0.01
 H    -0.00   0.00   0.01
 H    -0.00  -0.00  -0.00
 H    -0.00  -0.01  -0.00
 H    -0.00   0.00   0.00
 H    -0.00  -0.00   0.00
 H     0.00  -0.00  -0.00
 H     0.00  -0.00   0.00
 H     0.00  -0.00   0.00
 H     0.00  -0.00   0.00
 H     0.00  -0.00   0.00
 H     0.00  -0.01  -0.00
 H     0.01   0.03   0.02
 H    -0.00  -0.00  -0.01
 H    -0.00   0.00  -0.00
 H    -0.01   0.00   0.00
 H    -0.01   0.00   0.00
 H    -0.01   0.00  -0.00
 H    -0.00   0.00  -0.01
 H    -0.01   0.01  -0.01
 H    -0.00  -0.00   0.01
 H     0.00   0.00   0.00
 H    -0.00  -0.00   0.01
 H    -0.00  -0.00   0.01
 H    -0.01   0.00   0.01
 H    -0.01   0.00   0.01
 H    -0.00   0.00   0.01
 H    -0.00  -0.00   0.01
 H     0.00  -0.00   0.01
 H    -0.00  -0.00   0.00
     -292.4618
