# Supplementary material for: Enantiospecific Synthesis of Planar Chiral Rhodium and Iridium Cyclopentadienyl Complexes: Enabling Streamlined and Computer-Guided Access to Highly Selective Catalysts for Asymmetric C–H Functionalizations
Source: J Am Chem Soc. 2024 Dec 6;146(50):34786–95. doi: 10.1021/jacs.4c13279 (PMC11664503; doi:10.1021/jacs.4c13279)
Supplement: Supplementary file 2 — ja4c13279_si_002.zip [file ja4c13279_si_002.zip › Rh Cartesian Coordinates and Computed Data/rh1-hexene-4us-2.xyz]

  98
scf done:    -2169.592319
Rh     0.869478    -0.421870    -0.103130
 N    -0.265037    -0.486554     1.579783
 C     0.130685     0.128001     2.718928
 O    -1.565539    -0.942138     1.610317
 O    -0.548179     0.332121     3.713938
 C     1.544734     0.574453     2.542246
 C     2.073420     1.547607     3.381315
 C     2.278966     0.079165     1.438634
 C     3.529621     0.654757     1.174490
 C     4.047073     1.651347     2.001757
 C     3.334043     2.084822     3.119746
 H     4.117398     0.316548     0.318816
 H     5.023382     2.086120     1.772483
 H     3.751503     2.855063     3.772199
 H     1.454759     1.888463     4.215265
 C     1.222410    -2.376189     0.341656
 C     2.247988    -1.799193     1.203539
 H     0.362901    -2.846284     0.827202
 H     1.998654    -1.917313     2.264102
 C     3.676308    -2.200471     0.902194
 C    -2.486177     0.050460     1.575947
 O    -2.269427     1.184401     1.244473
 O    -3.637361    -0.484938     1.930409
 C    -4.760617     0.365038     2.311341
 C    -5.280207     1.142665     1.110842
 H    -5.595829     0.458695     0.311248
 H    -6.153600     1.738065     1.416201
 H    -4.512212     1.821036     0.719428
 C    -4.322495     1.280718     3.446759
 H    -3.590041     2.020688     3.100077
 H    -3.859408     0.692778     4.252495
 H    -5.197381     1.810547     3.851249
 C    -5.793768    -0.641737     2.790228
 H    -6.706820    -0.121458     3.113402
 H    -5.399817    -1.223828     3.635572
 H    -6.054154    -1.335354     1.977685
 H     1.576012    -2.903902    -0.552979
 C     3.899440    -3.695880     1.104025
 H     3.927701    -1.928835    -0.137280
 H     4.369605    -1.643905     1.550578
 C     5.344636    -4.113848     0.869125
 H     3.597924    -3.973853     2.129939
 H     3.237574    -4.268916     0.432267
 C     5.578095    -5.603207     1.063180
 H     5.643105    -3.820044    -0.153186
 H     6.002688    -3.542206     1.547026
 H     5.321113    -5.917085     2.087543
 H     4.958500    -6.198189     0.373058
 H     6.629304    -5.876026     0.885819
 C     1.649648     0.215300    -2.078441
 C     1.178537     1.417860    -1.412950
 C     2.004888     2.629471    -1.123466
 C     1.493858     3.433988     0.070014
 C     2.375157     4.646444     0.339138
 C     2.497668     5.534771    -0.894125
 C     2.986792     4.742834    -2.102129
 C     2.109233     3.524530    -2.368236
 C    -0.184245     1.236834    -1.121181
 C    -0.572020    -0.062364    -1.628773
 O    -1.816047    -0.618233    -1.582216
 C    -2.856916     0.078665    -2.112502
 O    -2.717443     1.107452    -2.713315
 C    -4.144393    -0.608395    -1.859478
 C    -4.237072    -1.733425    -1.032458
 C    -5.478629    -2.322773    -0.810707
 C    -6.621835    -1.795331    -1.411138
 C    -6.528890    -0.672591    -2.236406
 C    -5.292177    -0.078503    -2.459836
 C     0.538962    -0.658758    -2.285576
 C     0.597267    -1.914661    -3.095401
 C     1.872912    -1.943151    -3.938662
 C     3.098415    -1.511016    -3.137551
 C     2.988577    -0.054578    -2.689142
 H     3.025987     2.284440    -0.880226
 H     1.435434     2.787655     0.958081
 H     0.464283     3.774243    -0.139209
 H     1.976353     5.219649     1.191227
 H     3.378521     4.299144     0.644712
 H     1.508902     5.970587    -1.125581
 H     3.171623     6.383724    -0.694645
 H     4.023969     4.406492    -1.919986
 H     3.022490     5.385086    -2.997061
 H     1.092353     3.848321    -2.652563
 H     2.500181     2.947132    -3.221822
 H    -0.841552     1.893645    -0.556838
 H    -3.341577    -2.123644    -0.547910
 H    -5.554294    -3.194406    -0.157045
 H    -7.594622    -2.259695    -1.231507
 H    -7.426031    -0.259018    -2.702309
 H    -5.188870     0.806432    -3.090906
 H     0.552091    -2.798177    -2.438735
 H    -0.297974    -1.972321    -3.734901
 H     2.020404    -2.951948    -4.353377
 H     1.755702    -1.265412    -4.802449
 H     4.012436    -1.646522    -3.735756
 H     3.204395    -2.162931    -2.252956
 H     3.799817     0.207665    -1.992102
 H     3.118460     0.607795    -3.564544


  NORMALMODES   288
Rh     0.06  -0.01   0.05
 N     0.01   0.01   0.01
 C    -0.01   0.06  -0.00
 O     0.01   0.00  -0.01
 O    -0.02   0.01   0.00
 C    -0.04   0.14  -0.01
 C     0.04   0.01   0.08
 C    -0.18   0.41  -0.17
 C    -0.06   0.14  -0.06
 C     0.04  -0.00   0.06
 C     0.04  -0.00   0.06
 H    -0.13   0.21  -0.14
 H     0.08  -0.07   0.11
 H     0.07  -0.04   0.09
 H     0.10  -0.05   0.16
 C    -0.09  -0.20  -0.09
 C    -0.15  -0.29  -0.19
 H    -0.23  -0.01  -0.15
 H    -0.18   0.20  -0.16
 C    -0.07  -0.02  -0.07
 C     0.00  -0.00  -0.00
 O     0.00   0.00  -0.00
 O     0.01  -0.00  -0.00
 C     0.00  -0.00  -0.00
 C     0.00  -0.00  -0.00
 H     0.00  -0.00  -0.00
 H     0.00  -0.00   0.00
 H     0.00  -0.00  -0.00
 C     0.00  -0.00  -0.00
 H     0.00  -0.00   0.00
 H     0.00  -0.00   0.00
 H     0.00  -0.00  -0.00
 C     0.00  -0.00  -0.00
 H     0.00  -0.00  -0.00
 H     0.00  -0.00  -0.00
 H     0.00  -0.00  -0.00
 H    -0.21  -0.10  -0.18
 C     0.01  -0.01  -0.01
 H    -0.02  -0.04  -0.05
 H    -0.20   0.07  -0.02
 C     0.01   0.01   0.00
 H     0.01   0.00  -0.01
 H     0.03  -0.05   0.00
 C     0.01   0.01   0.00
 H     0.02   0.01   0.00
 H     0.01   0.01   0.01
 H     0.00   0.00   0.00
 H     0.01   0.01  -0.00
 H     0.01   0.00   0.01
 C     0.01  -0.00   0.00
 C     0.03  -0.03   0.01
 C     0.00  -0.01   0.01
 C    -0.00  -0.00   0.00
 C    -0.00  -0.00  -0.00
 C    -0.00  -0.00  -0.00
 C    -0.01  -0.01  -0.00
 C    -0.01  -0.01   0.00
 C     0.02  -0.06   0.05
 C    -0.01  -0.01  -0.03
 O    -0.01  -0.01  -0.01
 C    -0.00  -0.00  -0.00
 O     0.00   0.00   0.00
 C    -0.00   0.00  -0.00
 C    -0.00   0.00  -0.00
 C    -0.00   0.00  -0.00
 C    -0.00  -0.00  -0.00
 C    -0.00  -0.00  -0.00
 C    -0.00   0.00  -0.00
 C    -0.01  -0.01  -0.00
 C    -0.00   0.00  -0.01
 C     0.00   0.00  -0.01
 C     0.00  -0.00  -0.00
 C     0.00  -0.00  -0.01
 H     0.01   0.01   0.01
 H    -0.00   0.01   0.01
 H    -0.00  -0.00  -0.00
 H    -0.00  -0.00  -0.00
 H    -0.00  -0.01   0.00
 H    -0.00  -0.00  -0.00
 H     0.00  -0.01  -0.00
 H    -0.01  -0.01  -0.00
 H    -0.01  -0.01  -0.00
 H    -0.01  -0.01   0.00
 H    -0.00  -0.01   0.00
 H     0.02  -0.07   0.07
 H    -0.00   0.00   0.00
 H    -0.00   0.00   0.00
 H    -0.00  -0.00  -0.00
 H    -0.00  -0.00   0.00
 H    -0.00   0.00  -0.00
 H    -0.01  -0.01  -0.03
 H    -0.00   0.01  -0.02
 H    -0.00   0.00  -0.01
 H     0.01   0.00  -0.01
 H     0.00  -0.01  -0.00
 H    -0.00  -0.00  -0.00
 H     0.01  -0.00  -0.01
 H     0.00  -0.01  -0.01
     -309.1235
