# Supplementary material for: Enantiospecific Synthesis of Planar Chiral Rhodium and Iridium Cyclopentadienyl Complexes: Enabling Streamlined and Computer-Guided Access to Highly Selective Catalysts for Asymmetric C–H Functionalizations
Source: J Am Chem Soc. 2024 Dec 6;146(50):34786–95. doi: 10.1021/jacs.4c13279 (PMC11664503; doi:10.1021/jacs.4c13279)
Supplement: Supplementary file 2 — ja4c13279_si_002.zip [file ja4c13279_si_002.zip › Rh Cartesian Coordinates and Computed Data/rh2-hexene-4ds-1.xyz]

 104
scf done:    -2248.155714
Rh    -0.403206    -0.348890     0.087041
 N    -0.945854     1.599974     0.091970
 C    -1.725764     2.133851     1.061723
 O    -0.672666     2.447347    -0.963082
 O    -2.159495     3.273085     1.110240
 C    -1.999231     1.065594     2.069362
 C    -3.083895     1.176322     2.931792
 C    -1.198306    -0.097350     2.049178
 C    -1.566545    -1.169755     2.876517
 C    -2.678259    -1.071960     3.710464
 C    -3.428696     0.106100     3.756246
 H    -0.953651    -2.075460     2.887934
 H    -2.950661    -1.918205     4.346440
 H    -4.286490     0.183189     4.428365
 H    -3.661039     2.104234     2.909551
 C     1.386936     0.292477     0.853198
 C     0.679765     0.104804     2.109015
 H     2.158623    -0.439387     0.595341
 C     0.748298     1.273899     3.080677
 H     0.899843    -0.861424     2.577640
 C     0.274666     3.373886    -0.719934
 O     0.914344     3.478933     0.290739
 O     0.373766     4.092785    -1.824106
 C     1.337158     5.178205    -1.924223
 C     1.025959     6.241706    -0.880300
 H     1.685480     7.109241    -1.030039
 H    -0.016736     6.577534    -0.979336
 H     1.174925     5.853826     0.135070
 C     1.100556     5.708909    -3.329082
 H     1.775212     6.552080    -3.535224
 H     0.062142     6.053098    -3.438101
 H     1.283547     4.920708    -4.073930
 C     2.749949     4.625632    -1.784762
 H     3.479949     5.421976    -1.991588
 H     2.913890     3.812773    -2.508684
 H     2.925846     4.241729    -0.772099
 H     1.636923     1.324368     0.594208
 C     2.168337     1.452619     3.606767
 H     0.438425     2.193161     2.561080
 H     0.054781     1.112991     3.920618
 C     2.284265     2.609099     4.590440
 H     2.508899     0.518980     4.091462
 H     2.854252     1.624243     2.759385
 C     3.695966     2.809435     5.117220
 H     1.934306     3.532014     4.096566
 H     1.591845     2.440136     5.433893
 H     4.401868     3.015918     4.296564
 H     4.058626     1.911461     5.643496
 H     3.750685     3.652701     5.822477
 C    -1.455781    -0.965015    -1.775974
 C    -1.912022    -1.831988    -0.745631
 C    -3.306097    -2.105578    -0.262391
 C    -4.167803    -0.862625    -0.032433
 C    -5.526456    -1.240713     0.543292
 C    -6.254681    -2.235696    -0.354066
 C    -5.402323    -3.472323    -0.620078
 C    -4.030708    -3.104616    -1.176440
 C    -0.751286    -2.496832    -0.218861
 C     0.384116    -2.085831    -0.970860
 O     1.663501    -2.555640    -0.912914
 C     2.188254    -3.036177     0.238959
 O     1.567968    -3.121422     1.266765
 C     3.608327    -3.422913     0.070115
 C     4.277522    -3.313237    -1.155055
 C     5.615016    -3.685753    -1.247449
 C     6.286558    -4.166179    -0.122999
 C     5.620884    -4.276968     1.098644
 C     4.284308    -3.907538     1.196003
 C    -0.015524    -1.095350    -1.923766
 C     0.786793    -0.495207    -3.056900
 C     1.110290    -1.624498    -4.048210
 C     2.089408     0.139908    -2.567590
 C    -0.061819     0.594541    -3.740857
 C    -1.508995     0.190502    -3.980043
 C    -2.244382    -0.050874    -2.664718
 H    -3.193344    -2.592962     0.723418
 H    -3.641081    -0.169622     0.636993
 H    -4.317073    -0.327555    -0.984209
 H    -5.381288    -1.683507     1.545348
 H    -6.136783    -0.335772     0.692811
 H    -6.491806    -1.746489    -1.316511
 H    -7.220163    -2.525865     0.091348
 H    -5.266676    -4.027842     0.325732
 H    -5.920232    -4.158459    -1.309897
 H    -3.412050    -4.007086    -1.310042
 H    -4.144305    -2.654997    -2.179635
 H    -0.745992    -3.223269     0.588187
 H     3.745264    -2.936497    -2.029274
 H     6.137813    -3.600340    -2.202544
 H     7.337227    -4.456428    -0.199263
 H     6.148345    -4.653011     1.977999
 H     3.739120    -3.983420     2.138793
 H     1.705122    -2.413041    -3.563331
 H     1.688421    -1.232493    -4.899913
 H     0.196789    -2.093874    -4.442496
 H     2.742175    -0.592553    -2.072348
 H     1.877043     0.944986    -1.850731
 H     2.640662     0.569511    -3.419072
 H    -0.049409     1.499826    -3.113764
 H     0.425452     0.859992    -4.693435
 H    -1.554788    -0.718866    -4.603899
 H    -2.027237     0.978846    -4.546829
 H    -2.407807     0.907957    -2.148220
 H    -3.237510    -0.484626    -2.850045


  NORMALMODES   306
Rh    -0.00   0.01   0.07
 N    -0.01  -0.00   0.02
 C    -0.06  -0.01  -0.01
 O     0.01  -0.01   0.01
 O    -0.01   0.01  -0.01
 C    -0.14  -0.01  -0.05
 C    -0.03   0.04   0.08
 C    -0.36  -0.11  -0.27
 C    -0.11  -0.04  -0.10
 C     0.00   0.03   0.06
 C    -0.00   0.03   0.07
 H    -0.17  -0.07  -0.20
 H     0.06   0.06   0.12
 H     0.04   0.04   0.12
 H     0.03   0.08   0.18
 C     0.21   0.01  -0.09
 C     0.37  -0.02  -0.15
 H     0.05  -0.05  -0.36
 C     0.01  -0.06  -0.12
 H     0.07  -0.09  -0.18
 C     0.00  -0.01   0.00
 O     0.01  -0.01   0.00
 O    -0.00  -0.00   0.00
 C    -0.00  -0.00   0.00
 C    -0.00  -0.00   0.00
 H    -0.00  -0.00  -0.00
 H    -0.00  -0.00   0.00
 H    -0.00  -0.00   0.00
 C    -0.00  -0.00   0.00
 H    -0.00  -0.00   0.00
 H    -0.00  -0.00   0.00
 H    -0.00  -0.00   0.00
 C    -0.00  -0.00   0.00
 H    -0.00  -0.00  -0.00
 H    -0.00  -0.00   0.00
 H     0.00   0.00   0.00
 H     0.15   0.01  -0.16
 C    -0.01  -0.00  -0.01
 H     0.00  -0.06  -0.11
 H    -0.04  -0.16  -0.18
 C    -0.03  -0.01  -0.00
 H    -0.01   0.00  -0.01
 H     0.02   0.01   0.02
 C    -0.03  -0.01  -0.01
 H    -0.03  -0.00  -0.00
 H    -0.03  -0.01  -0.00
 H    -0.03  -0.00  -0.01
 H    -0.02  -0.01  -0.01
 H    -0.03  -0.01  -0.00
 C     0.03   0.03   0.01
 C     0.03   0.02   0.03
 C     0.01   0.02   0.01
 C    -0.00   0.01  -0.00
 C     0.00  -0.00  -0.00
 C     0.01  -0.00  -0.00
 C     0.02   0.00  -0.00
 C     0.02   0.01   0.00
 C     0.01  -0.01   0.01
 C     0.00   0.01   0.00
 O    -0.00   0.01  -0.00
 C     0.00  -0.00  -0.00
 O     0.00   0.00   0.00
 C     0.00  -0.00  -0.00
 C    -0.00  -0.00  -0.00
 C     0.00   0.00  -0.00
 C    -0.00   0.00  -0.00
 C     0.00  -0.00  -0.00
 C    -0.00  -0.00  -0.00
 C     0.00  -0.01  -0.02
 C     0.01  -0.01  -0.01
 C     0.01  -0.00  -0.01
 C     0.00  -0.00  -0.01
 C     0.00  -0.00  -0.01
 C     0.00   0.00   0.00
 C     0.01   0.00   0.01
 H     0.00   0.02   0.01
 H    -0.02   0.02  -0.00
 H    -0.00  -0.00  -0.01
 H     0.00   0.00  -0.00
 H    -0.00  -0.00  -0.00
 H     0.00  -0.00  -0.00
 H     0.01  -0.01  -0.00
 H     0.02   0.00  -0.00
 H     0.03   0.00  -0.01
 H     0.02   0.01   0.01
 H     0.02   0.01   0.00
 H     0.00  -0.03  -0.01
 H    -0.00  -0.00  -0.00
 H     0.00   0.00  -0.00
 H     0.00   0.00  -0.00
 H     0.00   0.00  -0.00
 H    -0.00  -0.00  -0.00
 H     0.00  -0.00  -0.01
 H     0.01  -0.00  -0.01
 H     0.01   0.00  -0.01
 H     0.00   0.01  -0.01
 H    -0.00   0.01  -0.03
 H     0.01  -0.01  -0.01
 H     0.01  -0.00  -0.00
 H    -0.00  -0.00  -0.01
 H    -0.00  -0.00   0.01
 H    -0.00  -0.00   0.01
 H    -0.00   0.00   0.00
 H     0.02  -0.02   0.02
     -295.6509
