# Supplementary material for: Enantiospecific Synthesis of Planar Chiral Rhodium and Iridium Cyclopentadienyl Complexes: Enabling Streamlined and Computer-Guided Access to Highly Selective Catalysts for Asymmetric C–H Functionalizations
Source: J Am Chem Soc. 2024 Dec 6;146(50):34786–95. doi: 10.1021/jacs.4c13279 (PMC11664503; doi:10.1021/jacs.4c13279)
Supplement: Supplementary file 2 — ja4c13279_si_002.zip [file ja4c13279_si_002.zip › Rh Cartesian Coordinates and Computed Data/rh3-styrene-4us-1.xyz]

 102
scf done:    -2321.900392
 C     0.066183     2.064735    -0.608487
 C    -0.281223     1.526602     1.172505
Rh     0.211381    -0.208922    -0.009095
 N     2.031500     0.428932     0.657237
 C     2.148257     1.283600     1.693881
 O     3.211766    -0.156363     0.237643
 O     3.180609     1.642423     2.245573
 C     0.776558     1.723092     2.088307
 C     0.535765     2.224535     3.362393
 C    -1.587801     1.802249     1.595074
 C    -1.829861     2.270351     2.885210
 C    -0.771064     2.500382     3.765539
 H    -2.420289     1.673146     0.900169
 H    -2.856910     2.473871     3.198460
 H    -0.966616     2.887520     4.768220
 H     1.392144     2.364197     4.026933
 C     0.586339     1.072792    -1.547323
 H     1.653351     1.151606    -1.765236
 H    -0.026213     0.842548    -2.424046
 H     0.863412     2.721929    -0.249723
 C    -1.146886     2.842994    -1.000407
 C     4.148711     0.629086    -0.341143
 O     5.230505     0.177411    -0.587924
 O     3.685030     1.834956    -0.614718
 C     4.584502     2.947018    -0.886463
 C     5.602936     3.058412     0.239329
 H     6.317546     2.225921     0.209819
 H     5.083403     3.038894     1.208473
 H     6.157836     4.002911     0.140642
 C     3.642739     4.140981    -0.881163
 H     2.859156     4.019933    -1.644280
 H     4.197599     5.065517    -1.095578
 H     3.164896     4.236864     0.104905
 C     5.232216     2.752551    -2.249076
 H     5.855866     1.849384    -2.252291
 H     4.463727     2.658832    -3.031482
 H     5.863291     3.621175    -2.488981
 C    -2.158332     2.308554    -1.804656
 C    -3.251943     3.088242    -2.178580
 C    -3.353293     4.410651    -1.749106
 C    -1.261821     4.170090    -0.569038
 C    -2.352458     4.949965    -0.941055
 H    -2.101267     1.268846    -2.132283
 H    -4.030552     2.656880    -2.812510
 H    -4.208351     5.021826    -2.047597
 H    -0.482853     4.590139     0.073204
 H    -2.420964     5.985526    -0.599720
 C     0.050001    -2.273802     0.985348
 C     0.490170    -2.302700    -0.422390
 C     1.743397    -2.903671    -0.990785
 C     2.310059    -2.119048    -2.177423
 C     3.624945    -2.722636    -2.653707
 C     3.464543    -4.192603    -3.025925
 C     2.830860    -4.993196    -1.893153
 C     1.525392    -4.363735    -1.419174
 C    -0.592539    -1.812719    -1.217197
 C    -1.599971    -1.356534    -0.328751
 O    -2.812987    -0.819081    -0.678196
 C    -3.887997    -1.651428    -0.580374
 O    -3.777381    -2.825531    -0.358599
 C    -5.166752    -0.929782    -0.772457
 C    -6.336747    -1.690485    -0.878398
 C    -7.562914    -1.056293    -1.044548
 C    -7.625787     0.337456    -1.096702
 C    -6.461694     1.097418    -0.981628
 C    -5.231568     0.466970    -0.820466
 C    -1.231811    -1.695249     1.019919
 C    -2.041368    -1.471961     2.246465
 C    -1.137544    -1.530990     3.467226
 C    -0.282172    -2.786913     3.402139
 C     0.733844    -2.813904     2.236140
 C     1.971918    -2.003234     2.631907
 C     1.146720    -4.276382     2.027555
 H     2.509179    -2.882522    -0.198244
 H     2.449205    -1.069877    -1.889804
 H     1.578690    -2.131544    -3.006437
 H     4.374373    -2.611806    -1.850514
 H     4.013191    -2.149822    -3.511085
 H     2.820859    -4.269720    -3.921357
 H     4.437241    -4.628406    -3.305708
 H     2.655696    -6.034753    -2.208021
 H     3.533768    -5.040630    -1.041626
 H     1.088401    -4.951228    -0.599411
 H     0.783249    -4.378013    -2.237904
 H    -0.624258    -1.749109    -2.302907
 H    -6.259312    -2.778429    -0.827396
 H    -8.476062    -1.649144    -1.132170
 H    -8.590636     0.834241    -1.224783
 H    -6.509323     2.188337    -1.015502
 H    -4.318009     1.054377    -0.729566
 H    -2.810765    -2.263539     2.295276
 H    -2.578746    -0.514541     2.180142
 H    -0.505506    -0.627591     3.497651
 H    -1.740375    -1.526089     4.387866
 H    -0.954541    -3.658462     3.308628
 H     0.278952    -2.927466     4.339668
 H     2.480951    -2.504353     3.469888
 H     2.689912    -1.898910     1.808173
 H     1.702131    -0.990157     2.956653
 H     0.311685    -4.880993     1.641533
 H     1.456922    -4.706048     2.992839
 H     1.996918    -4.371580     1.339210


  NORMALMODES   300
 C    -0.08   0.07   0.37
 C     0.04   0.40  -0.30
Rh     0.02  -0.08  -0.01
 N     0.01  -0.01  -0.01
 C     0.01   0.03  -0.05
 O     0.01  -0.01   0.00
 O    -0.01   0.01  -0.00
 C     0.00   0.09  -0.13
 C    -0.01  -0.09  -0.06
 C     0.02   0.14  -0.11
 C    -0.00  -0.07  -0.04
 C    -0.00  -0.08  -0.03
 H     0.01   0.26  -0.12
 H    -0.01  -0.17  -0.00
 H     0.00  -0.14  -0.01
 H    -0.01  -0.21  -0.04
 C    -0.06   0.02   0.22
 H    -0.10   0.20   0.10
 H    -0.08   0.19   0.19
 H    -0.00   0.25  -0.10
 C    -0.02   0.07   0.06
 C     0.01  -0.00  -0.00
 O     0.01   0.00  -0.00
 O     0.00  -0.00   0.00
 C     0.00  -0.00   0.00
 C     0.00   0.00  -0.00
 H     0.00   0.00   0.00
 H     0.00   0.00   0.00
 H     0.00   0.00  -0.00
 C    -0.00  -0.00  -0.00
 H     0.00  -0.00  -0.00
 H    -0.00  -0.00   0.00
 H    -0.00  -0.00  -0.00
 C     0.00  -0.00  -0.00
 H     0.00   0.00  -0.00
 H    -0.00  -0.00   0.00
 H    -0.00   0.00  -0.00
 C     0.03   0.03   0.04
 C     0.01   0.01   0.00
 C    -0.02   0.01  -0.02
 C    -0.03   0.08  -0.00
 C    -0.04   0.05  -0.02
 H     0.04   0.02   0.06
 H     0.03  -0.02  -0.01
 H    -0.03  -0.01  -0.04
 H    -0.05   0.10   0.01
 H    -0.06   0.06  -0.05
 C    -0.03  -0.05   0.02
 C     0.01   0.02   0.02
 C     0.00   0.01   0.01
 C    -0.00   0.01   0.00
 C    -0.00   0.00   0.00
 C    -0.00   0.00   0.00
 C    -0.01   0.01   0.00
 C    -0.01   0.01   0.01
 C    -0.01   0.00   0.00
 C     0.01  -0.01   0.00
 O     0.01  -0.00   0.01
 C     0.00   0.00   0.00
 O     0.00  -0.00  -0.00
 C     0.00   0.00   0.00
 C     0.00   0.00   0.00
 C     0.00   0.00   0.00
 C     0.00   0.00   0.00
 C     0.00   0.00  -0.00
 C     0.00   0.00  -0.00
 C     0.00  -0.04   0.02
 C    -0.00  -0.01   0.01
 C     0.00  -0.01   0.01
 C    -0.00  -0.01   0.02
 C    -0.01  -0.02   0.02
 C    -0.01  -0.01  -0.00
 C     0.00  -0.02   0.02
 H     0.01   0.01   0.00
 H    -0.01   0.01  -0.01
 H    -0.01  -0.00   0.00
 H    -0.00   0.00   0.00
 H    -0.00   0.00   0.00
 H    -0.00   0.00   0.00
 H    -0.00   0.00   0.01
 H    -0.01   0.01   0.00
 H    -0.01   0.00   0.00
 H    -0.00   0.01   0.01
 H    -0.01   0.01   0.01
 H    -0.01   0.01   0.00
 H     0.00   0.00   0.00
 H     0.00  -0.00   0.00
 H     0.00  -0.00  -0.00
 H     0.00   0.00  -0.00
 H     0.00   0.00  -0.01
 H    -0.02   0.01   0.03
 H     0.01  -0.00  -0.00
 H     0.01  -0.01   0.00
 H     0.01   0.00   0.01
 H    -0.01  -0.01   0.02
 H    -0.00  -0.01   0.02
 H     0.00   0.00  -0.00
 H    -0.01  -0.01  -0.01
 H    -0.01  -0.01  -0.01
 H     0.01  -0.02   0.02
 H     0.02  -0.02   0.01
 H    -0.00  -0.01   0.01
     -300.4749
