# Supplementary material for: Enantiospecific Synthesis of Planar Chiral Rhodium and Iridium Cyclopentadienyl Complexes: Enabling Streamlined and Computer-Guided Access to Highly Selective Catalysts for Asymmetric C–H Functionalizations
Source: J Am Chem Soc. 2024 Dec 6;146(50):34786–95. doi: 10.1021/jacs.4c13279 (PMC11664503; doi:10.1021/jacs.4c13279)
Supplement: Supplementary file 2 — ja4c13279_si_002.zip [file ja4c13279_si_002.zip › Rh Cartesian Coordinates and Computed Data/rh1-styrene-4ur-2.xyz]

  96
scf done:    -2243.335915
 C    -0.157295    -2.353742     0.338364
 C    -0.300273    -1.162483     1.777451
Rh     0.283908    -0.059710     0.014641
 N     2.073536    -0.539167     0.850768
 C     2.177346    -0.956528     2.134678
 O     3.261454    -0.129953     0.279773
 O     3.199859    -1.121016     2.777195
 C     0.789245    -1.112488     2.675978
 C     0.578025    -1.036835     4.047812
 C    -1.597504    -1.059934     2.297831
 C    -1.802636    -0.940065     3.670707
 C    -0.719987    -0.954664     4.551647
 H    -2.454044    -1.091119     1.622074
 H    -2.821634    -0.852120     4.055678
 H    -0.888197    -0.885615     5.628944
 H     1.458041    -1.005171     4.695409
 C     0.460456    -1.873536    -0.899428
 H     1.499865    -2.173958    -1.046412
 H    -0.154995    -1.915334    -1.804295
 H     0.536041    -2.971641     0.917274
 C    -1.505910    -2.991141     0.241708
 C     3.968217    -1.097824    -0.336024
 O     3.651876    -2.251925    -0.422681
 O     5.035059    -0.503490    -0.840812
 C     6.016275    -1.255952    -1.607702
 C     7.042698    -0.195848    -1.973438
 H     6.575483     0.604175    -2.566047
 H     7.470923     0.251855    -1.065234
 H     7.855640    -0.642180    -2.563742
 C     5.359722    -1.828872    -2.857199
 H     4.614300    -2.591020    -2.597503
 H     6.125240    -2.289134    -3.498993
 H     4.867954    -1.027860    -3.430222
 C     6.637788    -2.336646    -0.733900
 H     7.455488    -2.827968    -1.281551
 H     5.894882    -3.093505    -0.453051
 H     7.053323    -1.892017     0.182383
 C    -1.811274    -4.061944     1.089558
 C    -3.047587    -4.697925     1.019255
 C    -4.005015    -4.265228     0.102325
 C    -2.473966    -2.562793    -0.672411
 C    -3.713570    -3.194998    -0.742685
 H    -1.066583    -4.393757     1.818091
 H    -3.264524    -5.536672     1.684963
 H    -4.975814    -4.763215     0.043836
 H    -2.266280    -1.713077    -1.324967
 H    -4.458029    -2.845324    -1.461737
 C     0.724783     1.658355    -1.201631
 C     0.523925     2.141298     0.165897
 C     1.608505     2.778509     0.987168
 C     1.398390     2.678817     2.503618
 C     0.398307     3.681600     3.076929
 C     0.679131     5.105168     2.609901
 C     0.757467     5.177185     1.089217
 C     1.833833     4.239719     0.558205
 C    -0.804568     1.844816     0.518569
 C    -1.417362     1.163809    -0.592665
 O    -2.724261     0.749454    -0.591847
 C    -3.615762     1.448452    -1.343300
 O    -3.297811     2.369325    -2.045193
 C    -4.991472     0.920040    -1.189606
 C    -6.001002     1.498218    -1.967978
 C    -7.308113     1.036377    -1.863502
 C    -7.611357    -0.002053    -0.981001
 C    -6.607702    -0.576954    -0.201270
 C    -5.297794    -0.117612    -0.301630
 C    -0.508152     1.120558    -1.686876
 C    -0.713669     0.640446    -3.088674
 C     0.487436     0.993913    -3.971315
 C     1.824236     0.821561    -3.254529
 C     1.937761     1.773160    -2.066500
 H     2.524162     2.215481     0.747921
 H     1.112122     1.649738     2.770566
 H     2.377721     2.852761     2.980443
 H     0.420433     3.625611     4.177226
 H    -0.631345     3.413390     2.788041
 H     1.640381     5.447378     3.035055
 H    -0.092035     5.793044     2.992837
 H    -0.220954     4.901877     0.654927
 H     0.961807     6.208911     0.760432
 H     2.815410     4.560139     0.948890
 H     1.901474     4.305497    -0.539379
 H    -1.284287     2.001503     1.480772
 H    -5.734590     2.309005    -2.649028
 H    -8.096029     1.485995    -2.471777
 H    -8.638926    -0.364955    -0.900058
 H    -6.844395    -1.389956     0.488722
 H    -4.506554    -0.564428     0.300152
 H    -0.887842    -0.448149    -3.095124
 H    -1.629710     1.103441    -3.486630
 H     0.457501     0.385742    -4.888080
 H     0.397479     2.045569    -4.294880
 H     2.654031     1.001441    -3.955267
 H     1.929155    -0.217332    -2.896298
 H     2.845118     1.566165    -1.479904
 H     2.023335     2.813159    -2.431477


  NORMALMODES   282
 C     0.05  -0.07  -0.36
 C     0.03   0.48   0.12
Rh    -0.02  -0.06   0.04
 N    -0.01  -0.01   0.01
 C    -0.00   0.05   0.04
 O    -0.02  -0.01  -0.00
 O     0.02   0.02   0.00
 C     0.01   0.13   0.08
 C     0.00  -0.06   0.09
 C     0.00   0.17   0.05
 C    -0.01  -0.05   0.06
 C    -0.01  -0.07   0.07
 H     0.03   0.30   0.01
 H    -0.01  -0.15   0.08
 H    -0.02  -0.13   0.07
 H    -0.01  -0.18   0.12
 C     0.04  -0.08  -0.20
 H     0.10   0.10  -0.16
 H     0.08   0.12  -0.23
 H     0.04   0.29   0.02
 C     0.02   0.04  -0.08
 C    -0.01  -0.00  -0.00
 O    -0.00  -0.00  -0.01
 O    -0.00  -0.00   0.00
 C    -0.00   0.00   0.00
 C    -0.00   0.00   0.00
 H    -0.00   0.00   0.00
 H    -0.00   0.00   0.00
 H    -0.00   0.00   0.00
 C    -0.00   0.00   0.00
 H     0.00  -0.00  -0.00
 H     0.00   0.00   0.00
 H    -0.00   0.00   0.00
 C    -0.00   0.00   0.00
 H    -0.00   0.00   0.00
 H    -0.00  -0.00   0.00
 H    -0.00  -0.00   0.00
 C     0.04   0.06  -0.03
 C     0.04   0.04   0.01
 C     0.02   0.01   0.02
 C    -0.03   0.02  -0.04
 C    -0.02   0.01  -0.00
 H     0.06   0.08  -0.04
 H     0.07   0.06   0.03
 H     0.03  -0.01   0.04
 H    -0.05   0.00  -0.07
 H    -0.04  -0.01   0.01
 C    -0.00   0.02  -0.03
 C     0.02  -0.06  -0.01
 C     0.00  -0.02  -0.00
 C    -0.00  -0.01  -0.00
 C    -0.00  -0.01  -0.01
 C     0.00  -0.01  -0.00
 C    -0.00  -0.01  -0.00
 C    -0.01  -0.02  -0.01
 C    -0.00  -0.06  -0.01
 C    -0.01  -0.01  -0.00
 O    -0.01  -0.01  -0.01
 C    -0.00  -0.00  -0.00
 O    -0.00   0.00   0.00
 C    -0.00   0.00  -0.00
 C    -0.00   0.00  -0.00
 C    -0.00  -0.00  -0.00
 C    -0.00  -0.00  -0.00
 C    -0.00   0.00   0.00
 C    -0.00   0.00   0.00
 C     0.01   0.00  -0.01
 C     0.00   0.01  -0.01
 C     0.00   0.00  -0.01
 C     0.00   0.00  -0.01
 C     0.00   0.01  -0.01
 H     0.01  -0.01   0.01
 H    -0.00  -0.01   0.01
 H    -0.00  -0.01  -0.00
 H    -0.00  -0.01  -0.01
 H    -0.00  -0.00  -0.01
 H     0.00  -0.01  -0.01
 H     0.00  -0.00  -0.00
 H    -0.01  -0.00  -0.00
 H     0.00  -0.01  -0.01
 H    -0.01  -0.02  -0.01
 H    -0.01  -0.02  -0.01
 H     0.01  -0.07   0.00
 H    -0.00   0.00  -0.00
 H    -0.00  -0.00  -0.00
 H    -0.00   0.00   0.00
 H    -0.00   0.00   0.00
 H    -0.00   0.00   0.00
 H    -0.03   0.02  -0.02
 H     0.01   0.03   0.00
 H     0.00  -0.00  -0.01
 H     0.01  -0.00  -0.01
 H     0.00   0.00  -0.01
 H     0.01   0.00  -0.01
 H    -0.00  -0.00  -0.01
 H     0.02   0.00  -0.02
     -293.3266
