# Supplementary material for: Enantiospecific Synthesis of Planar Chiral Rhodium and Iridium Cyclopentadienyl Complexes: Enabling Streamlined and Computer-Guided Access to Highly Selective Catalysts for Asymmetric C–H Functionalizations
Source: J Am Chem Soc. 2024 Dec 6;146(50):34786–95. doi: 10.1021/jacs.4c13279 (PMC11664503; doi:10.1021/jacs.4c13279)
Supplement: Supplementary file 2 — ja4c13279_si_002.zip [file ja4c13279_si_002.zip › Rh Cartesian Coordinates and Computed Data/rh2-styrene-3dr-2.xyz]

 102
scf done:    -2321.903829
Rh    -1.150786     0.221985     0.178523
 N     0.563629     1.207149     0.713797
 C     0.569834     2.544846     0.895533
 O     1.579749     0.507161     1.340405
 O     1.436983     3.222397     1.434176
 C    -0.676377     3.095749     0.291826
 C    -0.721514     4.377232    -0.245414
 C    -1.809080     2.257446     0.275761
 C    -2.991626     2.752824    -0.289990
 C    -3.026130     4.022446    -0.862554
 C    -1.893805     4.839826    -0.842252
 H    -3.905931     2.154884    -0.252071
 H    -3.955544     4.385835    -1.308478
 H    -1.932133     5.840381    -1.278689
 H     0.180563     4.991694    -0.192243
 C    -1.634446     0.044909     2.211781
 C    -2.181896     1.344376     1.879658
 C    -0.555068    -0.173602     3.192142
 H    -2.361461    -0.774559     2.203767
 H    -1.780074     2.176898     2.462813
 H    -3.270839     1.386436     1.811861
 C     0.159705     0.863923     3.805914
 C     1.195808     0.586620     4.690118
 C     1.536030    -0.731118     4.989330
 C    -0.215659    -1.495128     3.519807
 C     0.819329    -1.774445     4.404638
 H    -0.057092     1.906872     3.567984
 H     1.755895     1.412106     5.134588
 H     2.360531    -0.944590     5.673167
 H    -0.768880    -2.316871     3.055289
 H     1.073442    -2.812010     4.634631
 C     2.866105     0.778274     1.040262
 O     3.730989     0.308809     1.731302
 O     3.007723     1.499186    -0.050564
 C     4.278493     2.147833    -0.348605
 C     4.739734     2.957650     0.856044
 H     3.915450     3.596698     1.203210
 H     5.047839     2.303498     1.680994
 H     5.593470     3.587491     0.565572
 C     3.928516     3.073141    -1.502692
 H     4.814884     3.649055    -1.805114
 H     3.137879     3.771796    -1.193885
 H     3.571913     2.499833    -2.369333
 C     5.291215     1.093762    -0.771801
 H     5.514258     0.414499     0.060434
 H     6.223662     1.581535    -1.093141
 H     4.901741     0.502120    -1.614077
 C    -2.179002    -0.435828    -1.789976
 C    -2.481841    -1.341940    -0.706790
 C    -3.857373    -1.823409    -0.327498
 C    -3.822136    -3.015051     0.631525
 C    -5.220088    -3.538208     0.939961
 C    -6.128469    -2.438666     1.476952
 C    -6.174038    -1.251476     0.522804
 C    -4.774974    -0.726897     0.223006
 C    -1.240585    -1.908979    -0.276128
 C    -0.207012    -1.281795    -1.017522
 O     1.114695    -1.570092    -0.856064
 C     1.583484    -2.691605    -1.474221
 O     0.920990    -3.322110    -2.252927
 C     2.975741    -2.985240    -1.076600
 C     3.549558    -2.405391     0.059352
 C     4.866372    -2.703757     0.396233
 C     5.606326    -3.580436    -0.396243
 C     5.028956    -4.171179    -1.523321
 C     3.712961    -3.879692    -1.862498
 C    -0.778361    -0.375938    -1.990167
 C    -0.119486     0.382556    -3.116209
 C     1.153118     1.090776    -2.662421
 C     0.225507    -0.610012    -4.238032
 C    -1.126915     1.434669    -3.615387
 C    -2.505480     0.859266    -3.907023
 C    -3.158189     0.303951    -2.643347
 H    -4.319318    -2.183553    -1.269005
 H    -3.332166    -2.706675     1.573230
 H    -3.201504    -3.819524     0.206238
 H    -5.660474    -3.954186     0.015860
 H    -5.159043    -4.373539     1.655435
 H    -5.748961    -2.100344     2.458252
 H    -7.142783    -2.829984     1.655006
 H    -6.797382    -0.443707     0.938621
 H    -6.656440    -1.560258    -0.422214
 H    -4.826299     0.114297    -0.483647
 H    -4.327147    -0.331847     1.150175
 H    -1.082584    -2.670761     0.482764
 H     2.967707    -1.733772     0.688986
 H     5.304510    -2.237756     1.281181
 H     6.642285    -3.809794    -0.134128
 H     5.611024    -4.860718    -2.138955
 H     3.236392    -4.329042    -2.736203
 H     1.905956     0.383994    -2.289663
 H     0.948374     1.796628    -1.847805
 H     1.586856     1.644075    -3.510086
 H     0.946433    -1.364253    -3.895125
 H     0.669113    -0.071183    -5.090398
 H    -0.659464    -1.155787    -4.595723
 H    -1.214181     2.226668    -2.850838
 H    -0.713547     1.911429    -4.518807
 H    -3.155616     1.633441    -4.342313
 H    -2.424849     0.064900    -4.666584
 H    -3.999918    -0.363617    -2.892632
 H    -3.589049     1.135370    -2.065386


  NORMALMODES   300
Rh     0.04  -0.07  -0.02
 N     0.00  -0.00   0.01
 C    -0.01  -0.02   0.05
 O     0.01  -0.01  -0.01
 O     0.00   0.00   0.01
 C    -0.06  -0.03   0.14
 C     0.00  -0.10  -0.03
 C    -0.17   0.06   0.48
 C    -0.07   0.02   0.17
 C     0.00  -0.07  -0.02
 C     0.01  -0.08  -0.03
 H    -0.11   0.09   0.26
 H     0.04  -0.10  -0.11
 H     0.05  -0.10  -0.10
 H     0.05  -0.15  -0.13
 C     0.06   0.15  -0.16
 C     0.04   0.31  -0.13
 C    -0.03   0.07  -0.05
 H    -0.08   0.26  -0.00
 H    -0.10   0.10   0.29
 H     0.00   0.16   0.18
 C    -0.00   0.03  -0.01
 C    -0.01   0.01   0.00
 C    -0.03   0.00  -0.01
 C    -0.05   0.06  -0.04
 C    -0.05   0.03  -0.03
 H     0.03   0.04   0.00
 H    -0.00  -0.00   0.01
 H    -0.03  -0.02  -0.02
 H    -0.05   0.06  -0.05
 H    -0.07   0.02  -0.05
 C     0.01   0.00   0.00
 O     0.01   0.00  -0.00
 O     0.00   0.00  -0.00
 C     0.00   0.00  -0.00
 C     0.00   0.00  -0.00
 H     0.00   0.00   0.00
 H     0.00   0.00  -0.00
 H     0.00   0.00  -0.00
 C     0.00   0.00  -0.00
 H     0.00  -0.00  -0.00
 H     0.00   0.00  -0.00
 H    -0.00   0.00   0.00
 C     0.00   0.00  -0.00
 H     0.00   0.00  -0.00
 H     0.00   0.00  -0.00
 H     0.00   0.00  -0.00
 C     0.02  -0.01  -0.03
 C     0.00  -0.00  -0.00
 C     0.00   0.00  -0.00
 C     0.00   0.01  -0.00
 C     0.00   0.00  -0.00
 C     0.00   0.00   0.00
 C     0.00   0.00   0.00
 C     0.00   0.00  -0.00
 C    -0.01   0.01   0.00
 C     0.00   0.03  -0.00
 O    -0.00   0.01  -0.00
 C    -0.01   0.01   0.00
 O    -0.00   0.00   0.00
 C    -0.00   0.00   0.00
 C    -0.00   0.00   0.00
 C    -0.00   0.00   0.00
 C    -0.00   0.00  -0.00
 C    -0.00   0.00  -0.00
 C    -0.00   0.00   0.00
 C    -0.01  -0.03  -0.06
 C     0.00  -0.01  -0.03
 C    -0.00  -0.01  -0.01
 C     0.01   0.01  -0.03
 C     0.00   0.00  -0.01
 C    -0.00   0.01  -0.01
 C     0.00   0.01  -0.01
 H    -0.00   0.00  -0.00
 H     0.00   0.01  -0.00
 H     0.00   0.01  -0.00
 H     0.00   0.00   0.00
 H     0.00   0.00   0.00
 H     0.00   0.00   0.00
 H     0.00   0.00  -0.00
 H     0.00   0.00   0.00
 H     0.00   0.00   0.00
 H    -0.00   0.00  -0.01
 H     0.01   0.01  -0.00
 H    -0.01   0.02   0.01
 H    -0.00  -0.00   0.00
 H    -0.00  -0.00   0.00
 H    -0.00  -0.00  -0.00
 H    -0.00   0.00  -0.00
 H    -0.00   0.00   0.00
 H    -0.00  -0.01  -0.01
 H    -0.01  -0.02   0.00
 H     0.00   0.01   0.00
 H     0.00  -0.00  -0.02
 H     0.03   0.00  -0.03
 H     0.01   0.01  -0.04
 H     0.01  -0.01  -0.00
 H    -0.01   0.01  -0.01
 H    -0.00   0.01  -0.01
 H    -0.01   0.01  -0.00
 H    -0.00   0.01  -0.00
 H     0.01   0.00   0.01
     -303.8506
