# Supplementary material for: Enantiospecific Synthesis of Planar Chiral Rhodium and Iridium Cyclopentadienyl Complexes: Enabling Streamlined and Computer-Guided Access to Highly Selective Catalysts for Asymmetric C–H Functionalizations
Source: J Am Chem Soc. 2024 Dec 6;146(50):34786–95. doi: 10.1021/jacs.4c13279 (PMC11664503; doi:10.1021/jacs.4c13279)
Supplement: Supplementary file 2 — ja4c13279_si_002.zip [file ja4c13279_si_002.zip › Rh Cartesian Coordinates and Computed Data/rh3-hexene-4dr-3.xyz]

 104
scf done:    -2248.149232
Rh     0.788835    -0.230675     0.098058
 N    -1.184243    -0.279517     0.622859
 C    -1.816774     0.825747     1.082162
 O    -1.887963    -1.453043     0.846207
 O    -2.972784     0.892845     1.475142
 C    -0.858477     1.963292     1.044204
 C    -1.302431     3.280757     1.005849
 C     0.516789     1.652506     1.052525
 C     1.433337     2.713509     0.993866
 C     0.988006     4.029645     0.919379
 C    -0.378599     4.319738     0.932654
 H     2.505927     2.508959     1.021860
 H     1.717869     4.840275     0.855818
 H    -0.720413     5.355584     0.878929
 H    -2.379844     3.461905     1.005589
 C     1.147004    -1.029581     1.967574
 C     1.136607     0.367052     2.346616
 H     2.119569    -1.527696     1.948842
 C     0.237313     0.763951     3.504681
 H     2.139849     0.796472     2.443867
 C    -3.021988    -1.577468     0.128713
 O    -3.337913    -0.905139    -0.816704
 O    -3.667533    -2.611756     0.633860
 C    -4.958478    -3.015894     0.099208
 C    -4.802870    -3.462478    -1.348838
 H    -5.753989    -3.880040    -1.710691
 H    -4.033668    -4.246081    -1.424714
 H    -4.520228    -2.620558    -1.992963
 C    -5.338295    -4.189121     0.988553
 H    -4.584797    -4.986812     0.915570
 H    -6.313160    -4.596322     0.684512
 H    -5.401463    -3.868524     2.038236
 C    -5.956071    -1.875292     0.249748
 H    -5.681773    -1.023888    -0.385210
 H    -5.986268    -1.534345     1.294900
 H    -6.960112    -2.223783    -0.033856
 H     0.323117    -1.653251     2.329959
 C     0.752524     0.171884     4.812929
 H     0.188792     1.860680     3.586674
 H    -0.788999     0.410668     3.322363
 C    -0.094583     0.575838     6.012184
 H     0.780247    -0.928888     4.735619
 H     1.798398     0.490038     4.978267
 C     0.402046    -0.012378     7.322819
 H    -0.120265     1.677365     6.083236
 H    -1.138812     0.265281     5.834332
 H    -0.229332     0.294884     8.170228
 H     0.403133    -1.113878     7.291254
 H     1.432774     0.310604     7.541726
 C     1.734012    -1.642050    -1.375375
 C     2.620644    -0.534161    -1.097205
 C     4.059921    -0.594324    -0.667913
 C     4.993170    -0.426104    -1.877021
 C     6.460074    -0.538555    -1.479827
 C     6.819445     0.458619    -0.384437
 C     5.891215     0.317485     0.816414
 C     4.426030     0.426634     0.410493
 C     1.972414     0.670932    -1.553907
 C     0.690991     0.331587    -2.041430
 O    -0.339105     1.089200    -2.493170
 C    -0.320082     2.446324    -2.402602
 O     0.697779     3.086155    -2.394312
 C    -1.686501     2.998228    -2.292203
 C    -1.847574     4.382166    -2.427351
 C    -3.094137     4.957401    -2.212045
 C    -4.176056     4.154718    -1.840985
 C    -4.012876     2.777363    -1.696836
 C    -2.772256     2.191420    -1.930526
 C     0.523263    -1.087445    -1.899817
 C    -0.653968    -1.886983    -2.330195
 C    -0.572111    -3.282537    -1.730351
 C     0.800087    -3.876255    -2.005803
 C     1.974643    -3.147239    -1.310205
 C     2.100445    -3.653087     0.128465
 C     3.248855    -3.514998    -2.083728
 H     4.240131    -1.593145    -0.236635
 H     4.803995     0.566096    -2.324344
 H     4.742950    -1.164619    -2.653305
 H     7.102922    -0.391240    -2.362498
 H     6.659869    -1.564445    -1.119682
 H     7.869630     0.332127    -0.075940
 H     6.735170     1.483846    -0.788072
 H     6.059899    -0.664842     1.293957
 H     6.129040     1.075929     1.579553
 H     4.229155     1.443448     0.027062
 H     3.772628     0.287477     1.284715
 H     2.371500     1.679832    -1.505962
 H    -0.976741     4.988461    -2.684426
 H    -3.224387     6.036718    -2.320179
 H    -5.151555     4.610673    -1.653502
 H    -4.845957     2.148599    -1.376696
 H    -2.645567     1.118698    -1.775818
 H    -1.582873    -1.364641    -2.067729
 H    -0.629477    -1.950293    -3.433745
 H    -0.764152    -3.231359    -0.646180
 H    -1.356103    -3.924124    -2.160939
 H     0.838039    -4.937092    -1.710209
 H     0.969767    -3.855121    -3.097195
 H     2.910835    -3.141549     0.667814
 H     1.169399    -3.488758     0.688089
 H     2.325390    -4.731340     0.129328
 H     4.161700    -3.174775    -1.576325
 H     3.315390    -4.610050    -2.181136
 H     3.236892    -3.087309    -3.097749


  NORMALMODES   306
Rh     0.00  -0.05  -0.05
 N     0.00  -0.02   0.01
 C     0.02  -0.03   0.04
 O    -0.01  -0.01  -0.00
 O     0.01   0.00   0.01
 C     0.06  -0.06   0.13
 C     0.04  -0.07  -0.05
 C     0.10  -0.08   0.45
 C     0.04  -0.02   0.15
 C     0.02  -0.04  -0.05
 C     0.02  -0.05  -0.06
 H     0.04   0.02   0.27
 H     0.02  -0.04  -0.14
 H     0.00  -0.06  -0.12
 H     0.04  -0.10  -0.16
 C    -0.08   0.20  -0.09
 C    -0.15   0.36  -0.14
 H    -0.04   0.24   0.25
 C    -0.04   0.08   0.08
 H    -0.08   0.15   0.11
 C    -0.01  -0.00  -0.00
 O    -0.00   0.00  -0.00
 O    -0.01  -0.00  -0.00
 C    -0.00  -0.00  -0.00
 C    -0.00  -0.00  -0.00
 H    -0.00  -0.00  -0.00
 H    -0.00  -0.00  -0.00
 H    -0.00  -0.00  -0.00
 C    -0.00  -0.00  -0.00
 H    -0.00  -0.00  -0.00
 H    -0.00  -0.00   0.00
 H    -0.00  -0.00  -0.00
 C    -0.00  -0.00  -0.00
 H    -0.00  -0.00  -0.00
 H    -0.00  -0.00  -0.00
 H    -0.00   0.00  -0.00
 H    -0.05   0.23   0.04
 C     0.01  -0.00   0.00
 H    -0.10   0.07   0.20
 H    -0.03   0.07   0.08
 C     0.01  -0.02   0.01
 H     0.00   0.00  -0.04
 H     0.01  -0.00  -0.00
 C     0.01  -0.01   0.01
 H     0.01  -0.02   0.01
 H     0.01  -0.02   0.01
 H     0.00  -0.01   0.01
 H     0.01  -0.01   0.02
 H     0.01  -0.01   0.02
 C     0.01   0.01   0.01
 C    -0.00   0.00  -0.01
 C    -0.00   0.01  -0.00
 C     0.00   0.00  -0.00
 C     0.00   0.00   0.00
 C    -0.00   0.00   0.00
 C    -0.00   0.00   0.00
 C    -0.00   0.00  -0.00
 C    -0.02   0.01  -0.03
 C     0.02   0.01  -0.07
 O    -0.01   0.01  -0.03
 C    -0.00   0.00  -0.01
 O    -0.00   0.01   0.01
 C    -0.00   0.00  -0.00
 C    -0.00   0.00  -0.00
 C    -0.00   0.00   0.00
 C    -0.00   0.00   0.00
 C    -0.00   0.00   0.00
 C    -0.00   0.00  -0.00
 C    -0.01   0.03   0.01
 C    -0.00   0.01   0.00
 C     0.00   0.01   0.00
 C     0.00   0.01   0.01
 C    -0.00   0.01   0.01
 C    -0.00   0.02   0.01
 C    -0.00   0.01   0.01
 H    -0.01   0.01  -0.00
 H     0.00   0.00  -0.00
 H     0.00   0.00   0.00
 H     0.00   0.00   0.00
 H    -0.00   0.00   0.00
 H    -0.00   0.00   0.00
 H     0.00   0.00   0.00
 H    -0.00   0.00  -0.00
 H    -0.00  -0.00   0.00
 H    -0.00   0.00   0.00
 H    -0.01   0.00  -0.00
 H    -0.02   0.01  -0.01
 H    -0.00   0.00  -0.01
 H    -0.00   0.00  -0.00
 H    -0.00   0.00   0.00
 H    -0.00   0.00   0.00
 H    -0.00   0.00  -0.00
 H    -0.01   0.00  -0.01
 H     0.02   0.00   0.00
 H     0.00   0.01   0.00
 H     0.00   0.01   0.00
 H     0.00   0.01   0.01
 H     0.00   0.01   0.01
 H    -0.01   0.03   0.01
 H    -0.01   0.03   0.01
 H    -0.00   0.02   0.02
 H    -0.00   0.00   0.01
 H    -0.01   0.01   0.01
 H    -0.00   0.01   0.01
     -311.0146
