# Supplementary material for: Enantiospecific Synthesis of Planar Chiral Rhodium and Iridium Cyclopentadienyl Complexes: Enabling Streamlined and Computer-Guided Access to Highly Selective Catalysts for Asymmetric C–H Functionalizations
Source: J Am Chem Soc. 2024 Dec 6;146(50):34786–95. doi: 10.1021/jacs.4c13279 (PMC11664503; doi:10.1021/jacs.4c13279)
Supplement: Supplementary file 2 — ja4c13279_si_002.zip [file ja4c13279_si_002.zip › Rh Cartesian Coordinates and Computed Data/rh1-hexene-3dr-3.xyz]

  98
scf done:    -2169.588297
Rh    -0.432550    -0.024491    -0.146119
 N     1.044959    -1.254730     0.560190
 C     0.677686    -2.451261     1.085216
 O     2.272901    -1.296850    -0.075564
 O     1.373785    -3.448778     1.181183
 C    -0.758683    -2.382058     1.485029
 C    -1.428395    -3.558200     1.812404
 C    -1.450562    -1.155646     1.378666
 C    -2.838168    -1.169535     1.584076
 C    -3.509096    -2.350946     1.889593
 C    -2.805879    -3.550322     2.018997
 H    -3.403842    -0.236341     1.551585
 H    -4.590945    -2.325222     2.043791
 H    -3.332113    -4.473513     2.271945
 H    -0.833595    -4.473776     1.866290
 C     0.079886     1.361560     1.294339
 C    -0.741690     0.430112     2.058544
 C     1.519482     1.586024     1.662957
 H    -0.447463     2.282152     1.009990
 H    -0.193085    -0.100025     2.845820
 H    -1.698138     0.834763     2.396271
 C     3.350842    -1.229947     0.727313
 O     3.338783    -1.125287     1.921295
 O     4.400241    -1.264680    -0.080136
 C     5.747568    -1.136015     0.449327
 C     6.610783    -1.220540    -0.799591
 H     6.361611    -0.407102    -1.496756
 H     6.446931    -2.178381    -1.313866
 H     7.674284    -1.141018    -0.532720
 C     5.904511     0.220848     1.124691
 H     5.623562     1.027533     0.430195
 H     6.954297     0.370000     1.417069
 H     5.276161     0.290740     2.021417
 C     6.047164    -2.290832     1.395410
 H     5.872184    -3.251424     0.888801
 H     5.411729    -2.243948     2.288354
 H     7.101839    -2.249669     1.705333
 C     1.691417     2.629499     2.764352
 H     1.974584     0.638594     1.981186
 H     2.079645     1.923792     0.774432
 C     3.152558     2.865549     3.122371
 H     1.225759     3.583786     2.455492
 H     1.140581     2.305284     3.666176
 C     3.351574     3.898313     4.219424
 H     3.604260     1.904570     3.423876
 H     3.698525     3.176965     2.213369
 H     4.417272     4.044432     4.453168
 H     2.937476     4.877306     3.928065
 H     2.846628     3.593361     5.150244
 C    -0.265311    -0.626959    -2.270267
 C     0.025551     0.795357    -2.120683
 C     1.232000     1.559248    -2.612412
 C     1.116025     3.053090    -2.291553
 C     2.307121     3.857457    -2.798258
 C     3.626383     3.301977    -2.278319
 C     3.757870     1.827195    -2.631432
 C     2.575560     1.019654    -2.112997
 C    -1.177137     1.402219    -1.631617
 C    -2.149172     0.375453    -1.468355
 O    -3.462175     0.471213    -1.118804
 C    -3.902092     1.429459    -0.273625
 O    -3.201184     2.307332     0.157907
 C    -5.329871     1.235607     0.070874
 C    -5.940308     2.201333     0.879395
 C    -7.270984     2.052766     1.253645
 C    -7.993882     0.938192     0.825849
 C    -7.386338    -0.028063     0.023245
 C    -6.055791     0.117130    -0.357167
 C    -1.613381    -0.875991    -1.908684
 C    -2.279798    -2.212218    -1.951549
 C    -1.459432    -3.186581    -2.794972
 C     0.027095    -3.103771    -2.466508
 C     0.613928    -1.727225    -2.775944
 H     1.226476     1.459708    -3.717341
 H     0.187449     3.461300    -2.720778
 H     1.033231     3.168045    -1.195574
 H     2.316577     3.833880    -3.903187
 H     2.189728     4.915457    -2.513406
 H     3.662840     3.417083    -1.179309
 H     4.474450     3.878986    -2.681252
 H     3.827248     1.720814    -3.729617
 H     4.691054     1.408269    -2.221319
 H     2.566930     1.041626    -1.013276
 H     2.701305    -0.035647    -2.381880
 H    -1.335653     2.451332    -1.409193
 H    -5.348945     3.059766     1.204083
 H    -7.748335     2.806991     1.883050
 H    -9.039057     0.820540     1.122089
 H    -7.953858    -0.900903    -0.306951
 H    -5.567363    -0.634559    -0.978188
 H    -2.397541    -2.598962    -0.924395
 H    -3.299927    -2.103668    -2.354526
 H    -1.829145    -4.211431    -2.638868
 H    -1.607115    -2.958457    -3.865732
 H     0.583918    -3.867497    -3.030286
 H     0.189984    -3.335271    -1.400470
 H     1.617255    -1.647774    -2.339205
 H     0.727389    -1.592487    -3.867734


  NORMALMODES   288
Rh     0.03   0.02  -0.07
 N     0.01   0.02  -0.02
 C     0.01   0.05   0.04
 O     0.01  -0.01  -0.01
 O    -0.03   0.02   0.01
 C     0.03   0.12   0.11
 C     0.01   0.08  -0.07
 C     0.07   0.22   0.41
 C     0.01   0.07   0.15
 C    -0.00   0.03  -0.05
 C     0.01   0.04  -0.07
 H     0.01   0.08   0.27
 H    -0.01   0.01  -0.14
 H     0.02   0.01  -0.13
 H     0.02   0.08  -0.19
 C    -0.08  -0.21  -0.00
 C    -0.09  -0.34   0.11
 C    -0.08  -0.06   0.03
 H    -0.15  -0.18   0.21
 H     0.08   0.01   0.24
 H     0.09  -0.06   0.33
 C     0.01  -0.00  -0.00
 O     0.00  -0.01  -0.00
 O     0.01  -0.00  -0.00
 C     0.01   0.00   0.00
 C     0.00   0.00   0.00
 H     0.00   0.00   0.00
 H     0.00   0.00   0.00
 H     0.01   0.00  -0.00
 C     0.00   0.00   0.00
 H     0.00  -0.00   0.00
 H     0.00   0.00   0.00
 H     0.00  -0.00  -0.00
 C     0.00  -0.00   0.00
 H     0.00   0.00   0.00
 H     0.00   0.00   0.00
 H     0.00  -0.00   0.00
 C    -0.05  -0.02   0.00
 H     0.00  -0.02   0.02
 H    -0.13  -0.05   0.00
 C    -0.04  -0.02  -0.02
 H    -0.05  -0.03  -0.01
 H    -0.03   0.01   0.03
 C    -0.01  -0.01  -0.02
 H    -0.03  -0.01  -0.02
 H    -0.05  -0.02  -0.02
 H    -0.01  -0.02  -0.03
 H    -0.01  -0.01  -0.01
 H    -0.00  -0.01  -0.01
 C    -0.02  -0.02  -0.03
 C    -0.00  -0.01   0.02
 C    -0.00  -0.01   0.01
 C    -0.00  -0.00   0.00
 C    -0.00  -0.00   0.00
 C    -0.00  -0.00   0.00
 C    -0.00  -0.00   0.00
 C    -0.00  -0.00   0.00
 C    -0.01   0.00  -0.01
 C     0.00  -0.01  -0.01
 O     0.01  -0.01   0.01
 C     0.00  -0.00   0.00
 O    -0.00   0.00  -0.00
 C     0.00  -0.00   0.00
 C     0.00  -0.00  -0.00
 C     0.00  -0.00  -0.00
 C     0.00  -0.00  -0.00
 C     0.00  -0.00  -0.00
 C     0.00  -0.00   0.00
 C    -0.01  -0.01  -0.04
 C    -0.01  -0.01  -0.01
 C    -0.00  -0.01  -0.00
 C    -0.00  -0.01  -0.00
 C    -0.00  -0.01  -0.01
 H    -0.02  -0.01   0.01
 H    -0.00  -0.00   0.00
 H    -0.00  -0.00   0.00
 H    -0.00  -0.00   0.00
 H    -0.00  -0.00   0.00
 H    -0.00  -0.00   0.00
 H    -0.00  -0.00  -0.00
 H    -0.01  -0.00  -0.00
 H    -0.00  -0.00  -0.00
 H     0.00   0.00   0.00
 H    -0.00  -0.00   0.00
 H    -0.01   0.00   0.00
 H     0.00  -0.00  -0.00
 H     0.00   0.00  -0.00
 H     0.00   0.00  -0.00
 H    -0.00   0.00  -0.00
 H     0.00  -0.00  -0.00
 H    -0.01  -0.00  -0.01
 H    -0.01  -0.03  -0.02
 H     0.00  -0.02  -0.00
 H    -0.00  -0.02  -0.00
 H    -0.00  -0.01   0.00
 H    -0.00   0.00   0.00
 H    -0.01   0.00   0.01
 H     0.01  -0.02  -0.01
     -300.4609
