# Supplementary material for: Enantiospecific Synthesis of Planar Chiral Rhodium and Iridium Cyclopentadienyl Complexes: Enabling Streamlined and Computer-Guided Access to Highly Selective Catalysts for Asymmetric C–H Functionalizations
Source: J Am Chem Soc. 2024 Dec 6;146(50):34786–95. doi: 10.1021/jacs.4c13279 (PMC11664503; doi:10.1021/jacs.4c13279)
Supplement: Supplementary file 2 — ja4c13279_si_002.zip [file ja4c13279_si_002.zip › Rh Cartesian Coordinates and Computed Data/rh1-hexene-3dr-2.xyz]

  98
scf done:    -2169.590919
Rh    -0.407200     0.003286    -0.062069
 N     1.176111    -0.738911     1.017215
 C     0.979849    -1.630896     2.017457
 O     2.469133    -0.244854     0.990032
 O     1.835446    -2.110842     2.745177
 C    -0.471074    -1.959484     2.086245
 C    -0.902074    -3.159703     2.642040
 C    -1.386421    -1.032622     1.547571
 C    -2.749280    -1.366734     1.569579
 C    -3.177129    -2.580151     2.102974
 C    -2.258042    -3.480157     2.646820
 H    -3.496460    -0.662331     1.199171
 H    -4.245048    -2.813485     2.108479
 H    -2.600761    -4.424451     3.075827
 H    -0.143899    -3.830455     3.053846
 C    -0.355931     1.689174     1.123255
 C    -1.156873     0.779045     1.932926
 C     0.939241     2.248237     1.646883
 H    -0.953982     2.432631     0.580799
 H    -0.718154     0.547714     2.910484
 H    -2.218335     1.030317     1.997210
 C     3.396349    -1.106793     0.534849
 O     3.181314    -2.177848     0.035468
 O     4.565366    -0.513108     0.700751
 C     5.803283    -1.221203     0.414860
 C     5.901153    -2.448296     1.311029
 H     5.794702    -2.157061     2.366205
 H     6.882278    -2.927406     1.177617
 H     5.115414    -3.175574     1.070351
 C     5.880235    -1.581102    -1.063748
 H     6.871910    -2.001860    -1.286642
 H     5.114798    -2.319917    -1.330159
 H     5.742489    -0.683942    -1.685613
 C     6.867100    -0.196453     0.775269
 H     6.760020     0.704864     0.153852
 H     6.772392     0.098352     1.830074
 H     7.870050    -0.616986     0.614340
 C     0.721094     3.510969     2.477443
 H     1.473467     1.495219     2.243184
 H     1.608051     2.487799     0.802933
 C     2.019235     4.122675     2.985564
 H     0.171522     4.258948     1.876682
 H     0.063733     3.277301     3.335092
 C     1.812848     5.380065     3.814211
 H     2.564281     3.368216     3.579199
 H     2.671521     4.346834     2.122724
 H     1.300581     6.163421     3.232224
 H     2.768777     5.798098     4.164896
 H     1.194142     5.175478     4.702945
 C     0.003468    -0.974889    -2.065421
 C     0.165982     0.474977    -2.128310
 C     1.356366     1.229864    -2.659344
 C     2.658524     0.921127    -1.916869
 C     3.846804     1.691253    -2.477049
 C     3.583038     3.191140    -2.483070
 C     2.300463     3.511670    -3.239823
 C     1.110078     2.740291    -2.682739
 C    -1.114049     1.045353    -1.848766
 C    -2.005566    -0.023743    -1.549107
 O    -3.349929     0.001406    -1.316971
 C    -3.949859     1.063485    -0.736555
 O    -3.373377     2.083045    -0.459691
 C    -5.381065     0.795647    -0.462532
 C    -5.974952    -0.443101    -0.735631
 C    -7.318236    -0.645164    -0.434173
 C    -8.069395     0.383007     0.136211
 C    -7.478658     1.617883     0.408385
 C    -6.136542     1.824964     0.111018
 C    -1.332045    -1.279147    -1.732539
 C    -1.870922    -2.660829    -1.583654
 C    -0.719506    -3.655091    -1.457046
 C     0.340982    -3.405484    -2.524380
 C     1.011955    -2.043381    -2.344526
 H     1.484655     0.899804    -3.710837
 H     2.517771     1.183313    -0.857759
 H     2.862681    -0.158442    -1.940801
 H     4.060055     1.352351    -3.507560
 H     4.742971     1.461295    -1.879190
 H     4.435509     3.735567    -2.920432
 H     3.487472     3.544212    -1.440159
 H     2.433686     3.250954    -4.305574
 H     2.091710     4.593257    -3.210653
 H     0.208773     2.968384    -3.273766
 H     0.904071     3.075668    -1.649983
 H    -1.370475     2.098722    -1.834336
 H    -5.376452    -1.240104    -1.178628
 H    -7.783240    -1.610769    -0.644694
 H    -9.123892     0.220147     0.371750
 H    -8.068631     2.420821     0.855681
 H    -5.647318     2.779137     0.316525
 H    -2.490221    -2.901852    -2.467313
 H    -2.537573    -2.714859    -0.709301
 H    -1.106194    -4.683096    -1.527694
 H    -0.264043    -3.553305    -0.457226
 H    -0.130255    -3.466467    -3.522068
 H     1.110052    -4.191786    -2.491268
 H     1.727950    -2.099000    -1.509838
 H     1.592492    -1.771991    -3.241939


  NORMALMODES   288
Rh     0.04   0.01  -0.07
 N     0.01   0.02  -0.00
 C    -0.00   0.06   0.02
 O     0.01  -0.00  -0.00
 O    -0.01   0.01   0.00
 C    -0.02   0.13   0.07
 C     0.01   0.05  -0.09
 C    -0.06   0.32   0.36
 C    -0.03   0.11   0.13
 C     0.00   0.02  -0.06
 C     0.02   0.02  -0.08
 H    -0.06   0.15   0.26
 H     0.02  -0.03  -0.14
 H     0.04  -0.02  -0.14
 H     0.04   0.01  -0.20
 C    -0.04  -0.21   0.04
 C    -0.06  -0.32   0.17
 C    -0.07  -0.07   0.03
 H    -0.15  -0.16   0.22
 H    -0.01   0.12   0.27
 H     0.02   0.01   0.30
 C     0.01  -0.00   0.00
 O     0.00  -0.00   0.00
 O     0.01  -0.00  -0.00
 C     0.00  -0.00  -0.00
 C     0.00  -0.00  -0.00
 H     0.00  -0.00  -0.00
 H     0.00  -0.00   0.00
 H     0.00  -0.00  -0.00
 C     0.00  -0.00  -0.00
 H     0.00  -0.00  -0.00
 H     0.00  -0.00  -0.00
 H     0.00  -0.00  -0.00
 C     0.00  -0.00  -0.00
 H     0.00  -0.00  -0.00
 H     0.00  -0.00  -0.00
 H     0.00   0.00  -0.00
 C    -0.04  -0.03   0.00
 H     0.01  -0.01   0.03
 H    -0.11  -0.07  -0.00
 C    -0.03  -0.03  -0.02
 H    -0.04  -0.04  -0.02
 H    -0.03   0.01   0.02
 C    -0.01  -0.02  -0.02
 H    -0.02  -0.02  -0.02
 H    -0.04  -0.03  -0.02
 H    -0.01  -0.01  -0.01
 H    -0.00  -0.03  -0.03
 H    -0.00  -0.01  -0.01
 C    -0.02  -0.03  -0.04
 C    -0.00  -0.01   0.02
 C    -0.00  -0.01   0.01
 C     0.00  -0.00   0.00
 C    -0.00  -0.00  -0.00
 C    -0.00  -0.00   0.00
 C    -0.00  -0.00   0.00
 C    -0.00  -0.00   0.01
 C    -0.01  -0.00  -0.00
 C     0.01  -0.00  -0.01
 O     0.01  -0.01   0.02
 C     0.00  -0.00   0.00
 O    -0.00   0.00  -0.00
 C     0.00  -0.00   0.00
 C     0.00  -0.00   0.00
 C     0.00  -0.00  -0.00
 C     0.00  -0.00  -0.00
 C     0.00  -0.00  -0.00
 C     0.00  -0.00  -0.00
 C     0.00  -0.02  -0.04
 C    -0.01  -0.01  -0.01
 C     0.00  -0.01  -0.00
 C     0.00  -0.01  -0.00
 C    -0.00  -0.01  -0.02
 H    -0.02  -0.01   0.01
 H     0.00  -0.00   0.00
 H     0.00  -0.00   0.00
 H    -0.00  -0.00  -0.00
 H    -0.00  -0.00  -0.00
 H    -0.00  -0.00  -0.00
 H    -0.00  -0.00   0.00
 H    -0.00  -0.01   0.00
 H    -0.00  -0.00   0.00
 H    -0.00  -0.01   0.01
 H    -0.00  -0.00   0.00
 H    -0.01  -0.00   0.01
 H     0.00  -0.00  -0.00
 H    -0.00  -0.00  -0.00
 H     0.00   0.00  -0.00
 H     0.00   0.00  -0.00
 H     0.00  -0.00  -0.00
 H    -0.02  -0.04   0.01
 H     0.01   0.00   0.00
 H     0.01  -0.01   0.01
 H     0.00   0.01  -0.00
 H    -0.00  -0.02  -0.00
 H     0.00  -0.01   0.00
 H    -0.01   0.00  -0.01
 H    -0.00  -0.02  -0.02
     -303.1952
