# Supplementary material for: Enantiospecific Synthesis of Planar Chiral Rhodium and Iridium Cyclopentadienyl Complexes: Enabling Streamlined and Computer-Guided Access to Highly Selective Catalysts for Asymmetric C–H Functionalizations
Source: J Am Chem Soc. 2024 Dec 6;146(50):34786–95. doi: 10.1021/jacs.4c13279 (PMC11664503; doi:10.1021/jacs.4c13279)
Supplement: Supplementary file 2 — ja4c13279_si_002.zip [file ja4c13279_si_002.zip › Rh Cartesian Coordinates and Computed Data/rh3-hexene-4dr-2.xyz]

 104
scf done:    -2248.150397
Rh    -0.338689    -0.145401     0.068852
 N     1.333846     0.915899     0.585751
 C     1.271294     1.853221     1.563210
 O     2.336056     1.160989    -0.346177
 O     2.113177     2.698738     1.823056
 C    -0.039138     1.715312     2.264301
 C    -0.208869     2.103167     3.588588
 C    -1.115090     1.203828     1.509464
 C    -2.368093     1.091026     2.129702
 C    -2.531009     1.454577     3.465024
 C    -1.454991     1.961875     4.198215
 H    -3.230938     0.742404     1.553472
 H    -3.514009     1.358112     3.933619
 H    -1.594013     2.256117     5.241020
 H     0.653908     2.506598     4.124311
 C    -0.598667     1.326751    -1.335031
 C    -1.377664     1.907407    -0.259176
 H    -1.151689     0.894547    -2.173026
 C    -1.118158     3.370670     0.065934
 H    -2.450260     1.689966    -0.340070
 C     3.588823     0.907520     0.077691
 O     3.892734     0.382003     1.111140
 O     4.395467     1.314887    -0.890970
 C     5.838123     1.300544    -0.703439
 C     6.203548     2.196233     0.472693
 H     7.297671     2.281407     0.547329
 H     5.784110     3.202518     0.327297
 H     5.813754     1.789845     1.414501
 C     6.336699    -0.127078    -0.513821
 H     7.435454    -0.126250    -0.460655
 H     5.938425    -0.563369     0.410425
 H     6.038975    -0.757346    -1.365335
 C     6.352733     1.880987    -2.011093
 H     7.450871     1.932643    -1.997572
 H     6.040412     1.254620    -2.859580
 H     5.953350     2.893799    -2.163796
 H     0.334905     1.832507    -1.601507
 C    -1.580424     4.264220    -1.080609
 H    -1.643061     3.650875     0.992481
 H    -0.044314     3.532068     0.247364
 C    -1.380600     5.744889    -0.786570
 H    -1.035158     3.994423    -2.001635
 H    -2.647912     4.071924    -1.294335
 C    -1.829479     6.647853    -1.923958
 H    -1.926165     6.008167     0.136649
 H    -0.314686     5.925536    -0.563722
 H    -1.671834     7.710429    -1.684639
 H    -2.900662     6.511639    -2.144548
 H    -1.273646     6.429481    -2.849997
 C     0.122574    -2.239732     0.856604
 C     0.502227    -2.034532    -0.550531
 C     1.869841    -2.120947    -1.170596
 C     2.347976    -3.568088    -1.343433
 C     3.769811    -3.609688    -1.893139
 C     3.889092    -2.847487    -3.208047
 C     3.369109    -1.420731    -3.074954
 C     1.954822    -1.386228    -2.510632
 C    -0.696691    -1.805371    -1.292459
 C    -1.768776    -1.731324    -0.352793
 O    -3.119981    -1.616225    -0.538898
 C    -3.640923    -1.008087    -1.624748
 O    -2.977211    -0.601889    -2.542947
 C    -5.115974    -0.895332    -1.531176
 C    -5.788316    -0.285661    -2.596705
 C    -7.170467    -0.141694    -2.554639
 C    -7.885530    -0.605935    -1.449675
 C    -7.218097    -1.214523    -0.386336
 C    -5.834790    -1.361017    -0.423254
 C    -1.272201    -2.069813     0.951372
 C    -2.100081    -2.208827     2.181766
 C    -1.267209    -2.463351     3.444551
 C     0.186030    -2.032904     3.300967
 C     0.906711    -2.654719     2.086597
 C     0.874669    -4.189666     2.181382
 C     2.355963    -2.182352     2.097958
 H     2.567831    -1.624556    -0.478349
 H     1.659665    -4.091830    -2.031321
 H     2.297097    -4.104977    -0.384670
 H     4.096143    -4.654489    -2.021384
 H     4.451167    -3.160234    -1.147858
 H     4.934955    -2.846486    -3.556645
 H     3.304688    -3.375341    -3.983638
 H     4.027910    -0.839422    -2.408731
 H     3.396006    -0.908818    -4.050322
 H     1.620184    -0.346468    -2.381598
 H     1.268953    -1.864999    -3.232547
 H    -0.777242    -1.633814    -2.360272
 H    -5.203241     0.069165    -3.447477
 H    -7.694910     0.334468    -3.385996
 H    -8.971820    -0.492451    -1.416871
 H    -7.780445    -1.577168     0.476944
 H    -5.302604    -1.835762     0.402062
 H    -2.704163    -1.296672     2.295705
 H    -2.826258    -3.023589     2.019209
 H    -1.304876    -3.532658     3.704620
 H    -1.722089    -1.931037     4.293470
 H     0.739335    -2.306659     4.213876
 H     0.249903    -0.935646     3.210926
 H     1.436210    -4.647868     1.354840
 H    -0.148334    -4.591426     2.143755
 H     1.339834    -4.518303     3.124634
 H     2.959316    -2.681152     1.326432
 H     2.442406    -1.098738     1.948232
 H     2.810169    -2.431957     3.069470


  NORMALMODES   306
Rh     0.03  -0.06  -0.03
 N     0.00   0.01  -0.02
 C    -0.01   0.03  -0.05
 O     0.01  -0.01  -0.00
 O    -0.00   0.01  -0.00
 C    -0.06   0.08  -0.11
 C     0.00  -0.08  -0.06
 C    -0.15   0.37  -0.24
 C    -0.06   0.12  -0.07
 C     0.00  -0.06  -0.02
 C     0.02  -0.07  -0.03
 H    -0.10   0.22  -0.07
 H     0.03  -0.14   0.02
 H     0.05  -0.12  -0.01
 H     0.05  -0.19  -0.04
 C    -0.02  -0.00   0.23
 C     0.00   0.01   0.41
 H    -0.15   0.28   0.16
 C    -0.02   0.11   0.06
 H    -0.01   0.14   0.18
 C     0.01  -0.00   0.00
 O     0.00  -0.00   0.00
 O     0.01  -0.00   0.00
 C     0.00  -0.00   0.00
 C     0.00   0.00   0.00
 H     0.00   0.00   0.00
 H     0.00  -0.00  -0.00
 H     0.00  -0.00   0.00
 C     0.00  -0.00   0.00
 H     0.00  -0.00   0.00
 H     0.00  -0.00   0.00
 H     0.00   0.00   0.00
 C     0.00   0.00  -0.00
 H     0.00   0.00  -0.00
 H     0.00  -0.00   0.00
 H     0.00  -0.00   0.00
 H    -0.07   0.08   0.19
 C    -0.01   0.01  -0.01
 H     0.00   0.24   0.04
 H    -0.02   0.12   0.04
 C    -0.01   0.01  -0.03
 H     0.01  -0.03   0.01
 H    -0.01  -0.00  -0.00
 C    -0.00   0.01  -0.02
 H    -0.00   0.01  -0.03
 H    -0.00   0.01  -0.03
 H    -0.00   0.01  -0.02
 H    -0.01   0.01  -0.02
 H    -0.01   0.01  -0.02
 C    -0.01  -0.06   0.02
 C     0.00   0.02   0.02
 C    -0.00   0.01   0.01
 C    -0.01   0.00   0.00
 C    -0.01   0.00   0.00
 C    -0.00   0.00   0.00
 C    -0.00   0.00   0.00
 C    -0.00   0.00   0.00
 C    -0.01   0.01   0.00
 C     0.01  -0.00  -0.00
 O     0.00   0.01   0.01
 C     0.00   0.00   0.00
 O    -0.00  -0.00  -0.00
 C     0.00   0.00   0.00
 C     0.00  -0.00   0.00
 C     0.00  -0.00   0.00
 C     0.00  -0.00   0.00
 C    -0.00  -0.00   0.00
 C    -0.00   0.00   0.00
 C     0.01  -0.03   0.01
 C     0.00   0.00   0.01
 C    -0.00  -0.00   0.01
 C     0.00  -0.01   0.00
 C     0.00  -0.03   0.01
 C     0.01  -0.02   0.03
 C    -0.00  -0.01   0.00
 H     0.01   0.00   0.00
 H    -0.01   0.01   0.00
 H    -0.01   0.00   0.00
 H    -0.01   0.00   0.00
 H    -0.01  -0.00   0.00
 H    -0.00   0.00   0.00
 H    -0.00   0.00   0.00
 H    -0.00   0.00   0.00
 H    -0.00   0.00   0.00
 H    -0.01   0.00   0.00
 H    -0.00   0.00   0.01
 H    -0.01   0.02   0.00
 H     0.00  -0.00   0.00
 H     0.00  -0.00   0.00
 H     0.00  -0.00  -0.00
 H    -0.00  -0.00  -0.00
 H    -0.00  -0.00   0.00
 H     0.02   0.01  -0.01
 H    -0.01   0.01   0.02
 H    -0.00  -0.00   0.00
 H     0.00  -0.01   0.01
 H    -0.00   0.00   0.01
 H     0.00  -0.01  -0.01
 H     0.01  -0.02   0.02
 H     0.01  -0.02   0.03
 H     0.02  -0.02   0.02
 H    -0.00  -0.01   0.00
 H    -0.02  -0.01  -0.01
 H     0.00   0.01  -0.00
     -306.3894
