# Supplementary material for: Enantiospecific Synthesis of Planar Chiral Rhodium and Iridium Cyclopentadienyl Complexes: Enabling Streamlined and Computer-Guided Access to Highly Selective Catalysts for Asymmetric C–H Functionalizations
Source: J Am Chem Soc. 2024 Dec 6;146(50):34786–95. doi: 10.1021/jacs.4c13279 (PMC11664503; doi:10.1021/jacs.4c13279)
Supplement: Supplementary file 2 — ja4c13279_si_002.zip [file ja4c13279_si_002.zip › Rh Cartesian Coordinates and Computed Data/rh1-styrene-4ur-3.xyz]

  96
scf done:    -2243.337319
 C     0.247661    -1.903405    -0.315043
 C    -0.067254    -0.570091    -1.595066
Rh    -0.261101     0.303665     0.376891
 N    -2.163051    -0.288444    -0.049324
 C    -2.549088    -0.628376    -1.297079
 O    -3.167844    -0.263002     0.900875
 O    -3.676048    -0.933915    -1.665490
 C    -1.352572    -0.551842    -2.184485
 C    -1.513119    -0.345451    -3.549735
 C     1.038353    -0.295060    -2.411720
 C     0.867505    -0.032331    -3.769239
 C    -0.400792    -0.084297    -4.349182
 H     2.044501    -0.296214    -1.993443
 H     1.743182     0.196826    -4.381033
 H    -0.522824     0.093938    -5.420167
 H    -2.529702    -0.356599    -3.950858
 C    -0.046899    -1.592890     1.085203
 H    -0.979651    -2.008781     1.472003
 H     0.789542    -1.648686     1.790114
 H    -0.535361    -2.524792    -0.759562
 C     1.609615    -2.418939    -0.650645
 C    -3.798882    -1.422746     1.203789
 O    -4.780776    -1.401954     1.888603
 O    -3.168387    -2.474609     0.713258
 C    -3.833987    -3.763265     0.585430
 C    -2.848831    -4.561450    -0.254156
 H    -1.872553    -4.625705     0.249589
 H    -3.224662    -5.581867    -0.415784
 H    -2.712198    -4.076879    -1.232093
 C    -4.015529    -4.375122     1.966329
 H    -4.458924    -5.377789     1.874621
 H    -3.044607    -4.473357     2.475488
 H    -4.677650    -3.749448     2.578661
 C    -5.151313    -3.584424    -0.156072
 H    -5.559632    -4.571065    -0.419988
 H    -5.885422    -3.054062     0.463794
 H    -4.980932    -3.000830    -1.072332
 C     1.745153    -3.345557    -1.690560
 C     2.995111    -3.850754    -2.036405
 C     4.134423    -3.426183    -1.353236
 C     2.757832    -2.004673     0.032230
 C     4.012028    -2.500949    -0.317818
 H     0.855251    -3.662722    -2.241146
 H     3.080766    -4.577007    -2.848191
 H     5.117593    -3.816055    -1.626877
 H     2.674312    -1.277831     0.842539
 H     4.898259    -2.158867     0.221569
 C    -0.680181     1.941778     1.704966
 C    -0.593278     2.504330     0.359689
 C    -1.728970     3.135605    -0.384086
 C    -1.518157     3.139806    -1.897167
 C    -2.724331     3.726417    -2.618865
 C    -3.043709     5.131166    -2.118114
 C    -3.223737     5.156229    -0.603743
 C    -2.021330     4.556398     0.117866
 C     0.716795     2.283882    -0.104830
 C     1.441713     1.578747     0.928316
 O     2.765443     1.256267     1.029133
 C     3.610759     1.291709    -0.024159
 O     3.297331     1.676290    -1.119597
 C     4.950335     0.771841     0.339776
 C     5.895858     0.654831    -0.684668
 C     7.151627     0.123197    -0.413812
 C     7.468894    -0.289257     0.881315
 C     6.530754    -0.164792     1.907018
 C     5.271860     0.365239     1.640047
 C     0.600518     1.431552     2.069892
 C     0.938939     0.894327     3.424507
 C    -0.190817     1.178759     4.418058
 C    -1.573348     0.976968     3.802962
 C    -1.824362     1.961727     2.664513
 H    -2.622881     2.519527    -0.176153
 H    -0.623188     3.742585    -2.136290
 H    -1.315174     2.117365    -2.249521
 H    -3.595410     3.067456    -2.453688
 H    -2.545750     3.735575    -3.706051
 H    -3.945310     5.522940    -2.616157
 H    -2.216055     5.809762    -2.394530
 H    -4.125776     4.577347    -0.335854
 H    -3.400290     6.186025    -0.253106
 H    -1.127415     5.182915    -0.054404
 H    -2.193103     4.548887     1.206193
 H     1.110152     2.517913    -1.088436
 H     5.616490     0.975726    -1.689899
 H     7.887060     0.025643    -1.215370
 H     8.454791    -0.709793     1.093604
 H     6.782243    -0.485106     2.920463
 H     4.529059     0.459631     2.433032
 H     1.883090     1.349834     3.766214
 H     1.133064    -0.188715     3.363221
 H    -0.065159     0.542738     5.307460
 H    -0.110143     2.222354     4.770070
 H    -1.667242    -0.050631     3.412216
 H    -2.352109     1.092826     4.571322
 H    -1.923601     2.985394     3.069930
 H    -2.764960     1.725212     2.147624


  NORMALMODES   282
 C     0.05  -0.11   0.35
 C    -0.09   0.48  -0.05
Rh     0.02  -0.06  -0.05
 N     0.01  -0.00  -0.01
 C    -0.01   0.05  -0.03
 O     0.02  -0.00   0.00
 O    -0.01   0.01   0.01
 C    -0.05   0.14  -0.06
 C    -0.02  -0.05  -0.09
 C    -0.03   0.17  -0.03
 C    -0.01  -0.05  -0.07
 C    -0.01  -0.06  -0.07
 H    -0.05   0.28   0.02
 H    -0.00  -0.15  -0.10
 H     0.00  -0.12  -0.09
 H    -0.01  -0.17  -0.13
 C     0.02  -0.10   0.20
 H    -0.06   0.09   0.20
 H    -0.02   0.09   0.26
 H    -0.07   0.28   0.03
 C    -0.00   0.03   0.08
 C     0.01   0.00  -0.00
 O     0.01   0.00  -0.01
 O     0.01  -0.00   0.00
 C     0.00  -0.00  -0.00
 C     0.00  -0.00  -0.00
 H     0.00  -0.00  -0.00
 H    -0.00  -0.00  -0.00
 H     0.00  -0.00  -0.00
 C     0.00  -0.00  -0.00
 H    -0.00   0.00  -0.00
 H     0.00  -0.00   0.00
 H     0.00   0.00  -0.00
 C     0.00   0.00  -0.00
 H     0.00   0.00  -0.00
 H     0.00   0.00   0.00
 H     0.00   0.00   0.00
 C    -0.04   0.06   0.04
 C    -0.05   0.04   0.01
 C    -0.03   0.01  -0.01
 C     0.03   0.01   0.04
 C     0.01   0.01  -0.00
 H    -0.06   0.07   0.06
 H    -0.08   0.05  -0.00
 H    -0.04  -0.01  -0.03
 H     0.06   0.00   0.05
 H     0.03  -0.00  -0.02
 C     0.01   0.01   0.03
 C    -0.01  -0.07  -0.00
 C    -0.00  -0.03  -0.00
 C     0.00  -0.01  -0.00
 C     0.00  -0.00   0.00
 C     0.01  -0.00   0.01
 C     0.01  -0.01   0.01
 C     0.01  -0.02   0.01
 C     0.01  -0.05   0.00
 C     0.01  -0.01  -0.00
 O     0.00  -0.01   0.01
 C     0.00   0.00   0.00
 O     0.01   0.01   0.01
 C     0.00  -0.00   0.00
 C     0.00  -0.00   0.00
 C     0.00  -0.00   0.00
 C     0.00  -0.00  -0.00
 C     0.00  -0.00   0.00
 C     0.00  -0.00   0.00
 C    -0.01   0.00   0.01
 C     0.00   0.01   0.01
 C    -0.00   0.00   0.01
 C    -0.00   0.00   0.01
 C    -0.00   0.00   0.01
 H    -0.01  -0.02  -0.01
 H     0.00  -0.00   0.01
 H     0.01  -0.00  -0.02
 H     0.00  -0.00  -0.00
 H     0.01  -0.00   0.00
 H     0.00  -0.00   0.01
 H     0.00  -0.00   0.00
 H     0.01  -0.01   0.01
 H     0.02  -0.01   0.02
 H     0.02  -0.03   0.00
 H     0.01  -0.02   0.01
 H     0.01  -0.04   0.00
 H     0.00   0.00   0.00
 H     0.00  -0.00  -0.00
 H     0.00  -0.00  -0.00
 H     0.00  -0.00   0.00
 H     0.00   0.00   0.00
 H    -0.01   0.02   0.01
 H     0.02   0.01   0.02
 H    -0.00  -0.00   0.01
 H    -0.00   0.00   0.01
 H    -0.00   0.00   0.01
 H    -0.00  -0.00   0.01
 H    -0.02   0.00   0.02
 H     0.01  -0.01   0.00
     -290.2852
