# Supplementary material for: Enantiospecific Synthesis of Planar Chiral Rhodium and Iridium Cyclopentadienyl Complexes: Enabling Streamlined and Computer-Guided Access to Highly Selective Catalysts for Asymmetric C–H Functionalizations
Source: J Am Chem Soc. 2024 Dec 6;146(50):34786–95. doi: 10.1021/jacs.4c13279 (PMC11664503; doi:10.1021/jacs.4c13279)
Supplement: Supplementary file 2 — ja4c13279_si_002.zip [file ja4c13279_si_002.zip › Rh Cartesian Coordinates and Computed Data/rh1-hexene-4us-5.xyz]

  98
scf done:    -2169.582805
Rh    -0.698241    -0.084412    -0.206588
 N     1.018099     0.911294     0.262584
 C     1.293693     1.245703     1.544665
 O     2.091449     1.050454    -0.596495
 O     2.362324     1.651836     1.983207
 C     0.073555     0.999630     2.367526
 C     0.166999     0.902590     3.750014
 C    -1.143346     0.748397     1.698665
 C    -2.244037     0.334331     2.460701
 C    -2.138628     0.202007     3.844201
 C    -0.941635     0.505332     4.495316
 H    -3.198480     0.125996     1.973763
 H    -3.006237    -0.129528     4.420565
 H    -0.871234     0.416064     5.581804
 H     1.134249     1.112291     4.212999
 C    -1.374567     1.650415    -1.057636
 C    -1.582986     2.033959     0.325766
 H    -0.569511     2.170680    -1.583068
 H    -0.786098     2.702902     0.668066
 C    -2.962733     2.516035     0.713902
 C     2.245883     2.300312    -1.106418
 O     1.435521     3.176054    -1.024257
 O     3.379323     2.426211    -1.771365
 C     4.570607     1.593406    -1.617692
 C     5.002777     1.573887    -0.159413
 H     5.903293     0.951595    -0.052796
 H     5.241966     2.593032     0.178350
 H     4.220703     1.176405     0.501177
 C     5.590163     2.330034    -2.474133
 H     5.262085     2.365769    -3.523364
 H     6.563160     1.820249    -2.425863
 H     5.713568     3.361482    -2.115194
 C     4.327195     0.198433    -2.177473
 H     5.282760    -0.344151    -2.227437
 H     3.915737     0.264272    -3.196260
 H     3.639145    -0.374325    -1.546581
 H    -2.275304     1.455911    -1.654398
 C    -3.287692     3.836084     0.020325
 H    -3.721448     1.765416     0.438464
 H    -3.027256     2.649144     1.804384
 C    -4.642217     4.399314     0.428463
 H    -2.496908     4.572179     0.249574
 H    -3.258930     3.698752    -1.074268
 C    -4.976853     5.712540    -0.260016
 H    -5.425927     3.652469     0.207807
 H    -4.662635     4.537279     1.523862
 H    -5.959865     6.096285     0.052417
 H    -4.227739     6.486222    -0.027710
 H    -4.997210     5.595430    -1.355465
 C    -1.478016    -1.493047    -1.718783
 C    -1.994000    -1.864462    -0.428568
 C    -3.410968    -2.114473     0.000999
 C    -4.445931    -1.103172    -0.487308
 C    -5.821534    -1.404128     0.095679
 C    -6.268977    -2.818990    -0.257481
 C    -5.236156    -3.855275     0.173125
 C    -3.849370    -3.537446    -0.376331
 C    -0.872600    -2.254222     0.398871
 C     0.298118    -2.054154    -0.352145
 O     1.603705    -2.233767    -0.036132
 C     2.044706    -2.000526     1.237943
 O     1.303393    -1.879910     2.171324
 C     3.518696    -1.904874     1.291796
 C     4.339869    -2.415101     0.280201
 C     5.722313    -2.306874     0.393483
 C     6.283882    -1.672411     1.502080
 C     5.464070    -1.150022     2.502928
 C     4.082765    -1.273090     2.405576
 C    -0.052236    -1.560243    -1.666322
 C     0.861569    -1.317591    -2.826039
 C     0.068746    -1.308642    -4.131215
 C    -1.216965    -0.500060    -3.999179
 C    -2.180765    -1.121646    -2.989065
 H    -3.406297    -2.064375     1.104929
 H    -4.514118    -1.144971    -1.586531
 H    -4.120229    -0.082700    -0.233365
 H    -5.784167    -1.293992     1.194898
 H    -6.556868    -0.666728    -0.264330
 H    -7.247029    -3.039880     0.199383
 H    -6.415326    -2.885939    -1.350921
 H    -5.547507    -4.863803    -0.143336
 H    -5.185573    -3.879415     1.276697
 H    -3.110026    -4.265157    -0.005321
 H    -3.851030    -3.628236    -1.477842
 H    -0.923986    -2.567758     1.437359
 H     3.888785    -2.899028    -0.587066
 H     6.366061    -2.714770    -0.389173
 H     7.369705    -1.579647     1.583788
 H     5.904264    -0.638223     3.361227
 H     3.420186    -0.858881     3.166554
 H     1.389479    -0.361915    -2.685188
 H     1.644020    -2.093006    -2.844799
 H     0.693637    -0.905974    -4.942906
 H    -0.185191    -2.345250    -4.416166
 H    -0.967838     0.526217    -3.679389
 H    -1.718519    -0.414047    -4.975261
 H    -2.629697    -2.037189    -3.415896
 H    -3.016577    -0.436461    -2.792128


  NORMALMODES   288
Rh     0.02  -0.05  -0.05
 N     0.00   0.01  -0.02
 C    -0.02   0.04  -0.03
 O     0.01   0.00  -0.00
 O    -0.02   0.00   0.00
 C    -0.06   0.11  -0.06
 C    -0.01  -0.05  -0.08
 C    -0.16   0.44  -0.09
 C    -0.05   0.15  -0.04
 C     0.00  -0.05  -0.06
 C     0.00  -0.05  -0.06
 H    -0.10   0.26   0.00
 H     0.03  -0.13  -0.08
 H     0.03  -0.11  -0.07
 H     0.03  -0.16  -0.11
 C     0.01  -0.08   0.23
 C     0.03  -0.11   0.39
 H    -0.15   0.17   0.22
 H    -0.09   0.19   0.10
 C    -0.03   0.05   0.09
 C     0.00   0.00  -0.00
 O     0.01   0.00   0.00
 O     0.00   0.00  -0.00
 C     0.00   0.00  -0.00
 C     0.00   0.00  -0.00
 H     0.00   0.00  -0.00
 H    -0.00   0.00  -0.00
 H     0.00  -0.00  -0.00
 C     0.00  -0.00  -0.00
 H     0.00  -0.00  -0.00
 H     0.00  -0.00  -0.00
 H     0.00  -0.00  -0.00
 C     0.00   0.00  -0.00
 H     0.00   0.00  -0.00
 H     0.00  -0.00  -0.00
 H     0.00  -0.00  -0.00
 H    -0.04   0.03   0.27
 C     0.01  -0.00   0.00
 H    -0.01   0.03   0.07
 H    -0.17   0.12   0.08
 C     0.01   0.00  -0.02
 H     0.01   0.00  -0.01
 H     0.03  -0.04   0.01
 C     0.00   0.00  -0.01
 H     0.01   0.00  -0.02
 H     0.00   0.00  -0.02
 H     0.00   0.00  -0.01
 H    -0.00   0.01  -0.01
 H     0.00   0.01  -0.01
 C    -0.01  -0.00   0.01
 C     0.01  -0.01   0.00
 C     0.01   0.00   0.01
 C     0.00   0.00   0.00
 C     0.00   0.00   0.00
 C     0.00   0.00   0.00
 C     0.00   0.00   0.00
 C     0.00   0.00   0.00
 C     0.02  -0.06   0.00
 C     0.00  -0.06   0.01
 O     0.01  -0.02   0.01
 C     0.00  -0.00   0.00
 O     0.00   0.01   0.00
 C     0.00   0.00   0.00
 C     0.00   0.00   0.00
 C     0.00   0.00   0.00
 C     0.00   0.00   0.00
 C     0.00   0.00   0.00
 C     0.00   0.00   0.00
 C     0.00   0.02   0.03
 C    -0.00   0.01   0.02
 C    -0.00   0.00   0.01
 C     0.00   0.00   0.01
 C    -0.00   0.00   0.01
 H     0.00   0.00   0.01
 H     0.01  -0.00   0.00
 H     0.00   0.00  -0.01
 H     0.00   0.00   0.00
 H     0.00   0.00  -0.00
 H     0.00   0.00  -0.00
 H     0.00   0.00   0.00
 H     0.01   0.00  -0.00
 H     0.00  -0.00   0.00
 H     0.00   0.00   0.00
 H     0.01   0.01   0.00
 H     0.01  -0.08  -0.00
 H     0.00  -0.00   0.00
 H     0.00   0.00   0.00
 H     0.00   0.00  -0.00
 H     0.00   0.00   0.00
 H     0.00  -0.00   0.00
 H     0.00   0.00   0.01
 H    -0.01   0.00   0.02
 H     0.00  -0.00   0.01
 H    -0.00   0.00   0.01
 H    -0.00   0.00   0.02
 H     0.00   0.01   0.01
 H    -0.00   0.00  -0.00
 H     0.00   0.01   0.01
     -316.5060
