# Supplementary material for: Enantiospecific Synthesis of Planar Chiral Rhodium and Iridium Cyclopentadienyl Complexes: Enabling Streamlined and Computer-Guided Access to Highly Selective Catalysts for Asymmetric C–H Functionalizations
Source: J Am Chem Soc. 2024 Dec 6;146(50):34786–95. doi: 10.1021/jacs.4c13279 (PMC11664503; doi:10.1021/jacs.4c13279)
Supplement: Supplementary file 2 — ja4c13279_si_002.zip [file ja4c13279_si_002.zip › Rh Cartesian Coordinates and Computed Data/rh2-hexene-4ds-2.xyz]

 104
scf done:    -2248.156095
Rh    -0.165040     0.356197     0.057826
 N     1.389008    -0.576579     0.966609
 C     1.928800    -0.102724     2.116118
 O     1.691411    -1.904770     0.714510
 O     2.762698    -0.657529     2.814002
 C     1.335715     1.238123     2.388738
 C     2.011507     2.191491     3.141213
 C     0.073866     1.513254     1.822420
 C    -0.468193     2.796054     1.993479
 C     0.228871     3.763763     2.714075
 C     1.461282     3.462836     3.300995
 H    -1.455649     3.026237     1.584115
 H    -0.203338     4.760530     2.834574
 H     1.991592     4.223137     3.879017
 H     2.978837     1.919327     3.570578
 C    -1.322095    -0.916708     1.173519
 C    -1.299812     0.215105     2.083199
 H    -2.251673    -1.112923     0.630322
 C    -1.015626    -0.090122     3.546446
 H    -2.163066     0.878423     1.953087
 C     2.950013    -2.114714     0.278738
 O     3.741635    -1.265650    -0.025004
 O     3.098608    -3.426513     0.207353
 C     4.363793    -4.007162    -0.211955
 C     4.671976    -3.601157    -1.647870
 H     5.567377    -4.135633    -1.997906
 H     4.855413    -2.521862    -1.720474
 H     3.833236    -3.868240    -2.308674
 C     4.095707    -5.500940    -0.120185
 H     3.825576    -5.778243     0.908767
 H     4.991127    -6.066699    -0.414873
 H     3.265411    -5.783943    -0.783523
 C     5.464667    -3.591397     0.754359
 H     5.646198    -2.510556     0.704658
 H     6.395470    -4.121570     0.504195
 H     5.182020    -3.851337     1.785003
 H    -0.800311    -1.823294     1.497161
 C    -2.172616    -0.869709     4.162951
 H    -0.087372    -0.675793     3.635332
 H    -0.856900     0.846248     4.103698
 C    -1.960137    -1.165038     5.641645
 H    -3.112357    -0.302601     4.031713
 H    -2.313094    -1.817423     3.614513
 C    -3.102823    -1.948745     6.266668
 H    -1.014346    -1.720904     5.764466
 H    -1.818911    -0.214035     6.184643
 H    -3.241771    -2.920129     5.765291
 H    -2.921887    -2.148589     7.333692
 H    -4.055094    -1.399603     6.187623
 C     0.755516     0.728506    -1.954113
 C     0.285045     1.977979    -1.471218
 C     1.026730     3.265197    -1.260029
 C     2.364138     3.127717    -0.529424
 C     2.997529     4.492541    -0.291350
 C     3.177448     5.259870    -1.596773
 C     1.858636     5.388062    -2.351979
 C     1.204675     4.029431    -2.580372
 C    -1.128059     1.833622    -1.242990
 C    -1.515906     0.525588    -1.645771
 O    -2.768381    -0.007271    -1.736247
 C    -3.776877     0.411695    -0.936849
 O    -3.657805     1.290170    -0.122558
 C    -5.021587    -0.352052    -1.185125
 C    -5.104657    -1.361300    -2.152328
 C    -6.301052    -2.048541    -2.332533
 C    -7.413414    -1.732899    -1.552040
 C    -7.332697    -0.726614    -0.588327
 C    -6.140156    -0.036297    -0.404920
 C    -0.353749    -0.206457    -2.045245
 C    -0.276615    -1.563769    -2.705827
 C    -0.992046    -2.640798    -1.888409
 C    -0.929012    -1.448254    -4.092370
 C     1.205964    -1.960087    -2.839712
 C     2.109645    -0.841963    -3.337452
 C     2.139145     0.341912    -2.373841
 H     0.379442     3.885806    -0.613693
 H     3.054930     2.507888    -1.122993
 H     2.212701     2.597824     0.420575
 H     2.353041     5.073977     0.392792
 H     3.964000     4.373268     0.223806
 H     3.606463     6.256937    -1.405370
 H     3.906961     4.724867    -2.231848
 H     2.011814     5.902010    -3.314943
 H     1.168137     6.023453    -1.767891
 H     0.228731     4.147821    -3.079024
 H     1.830616     3.426079    -3.262449
 H    -1.796103     2.606135    -0.874876
 H    -4.230334    -1.602250    -2.758112
 H    -6.366565    -2.836261    -3.086182
 H    -8.350791    -2.275686    -1.695792
 H    -8.204615    -0.481037     0.021866
 H    -6.048631     0.755036     0.341583
 H    -0.532218    -2.731494    -0.894243
 H    -2.058993    -2.412266    -1.757375
 H    -0.911320    -3.613758    -2.398441
 H    -0.884967    -2.415228    -4.618019
 H    -1.985460    -1.153649    -4.003974
 H    -0.426342    -0.695562    -4.717771
 H     1.268793    -2.831032    -3.512835
 H     1.557554    -2.307829    -1.856440
 H     1.774097    -0.506536    -4.333873
 H     3.133037    -1.224375    -3.470864
 H     2.630439     1.205779    -2.845119
 H     2.736266     0.087486    -1.483682


  NORMALMODES   306
Rh     0.01  -0.02  -0.07
 N    -0.01  -0.02  -0.00
 C    -0.04  -0.03   0.01
 O     0.01  -0.01  -0.00
 O    -0.01   0.00   0.00
 C    -0.11  -0.07   0.05
 C    -0.02  -0.02  -0.09
 C    -0.29  -0.19   0.30
 C    -0.10  -0.06   0.10
 C    -0.00  -0.00  -0.06
 C     0.00  -0.01  -0.07
 H    -0.14  -0.07   0.21
 H     0.04   0.02  -0.13
 H     0.04  -0.00  -0.12
 H     0.03  -0.00  -0.19
 C     0.12   0.18   0.05
 C     0.26   0.29   0.12
 H    -0.06   0.15   0.36
 C     0.01   0.02   0.13
 H     0.10   0.11   0.18
 C     0.01  -0.00  -0.00
 O     0.00   0.00   0.00
 O     0.01  -0.00  -0.00
 C     0.00  -0.00  -0.00
 C     0.00  -0.00  -0.00
 H     0.00  -0.00  -0.00
 H     0.00  -0.00  -0.00
 H     0.00  -0.00  -0.00
 C     0.00  -0.00  -0.00
 H     0.00  -0.00  -0.00
 H     0.00  -0.00  -0.00
 H     0.00  -0.00  -0.00
 C     0.00  -0.00  -0.00
 H     0.00  -0.00  -0.00
 H     0.00  -0.00   0.00
 H     0.00  -0.00  -0.00
 H     0.05   0.16   0.11
 C    -0.01  -0.00   0.01
 H    -0.00   0.01   0.13
 H     0.00  -0.04   0.24
 C    -0.02  -0.02   0.01
 H    -0.01   0.00   0.00
 H     0.01   0.01  -0.02
 C    -0.02  -0.02   0.01
 H    -0.02  -0.02   0.00
 H    -0.02  -0.02   0.01
 H    -0.02  -0.02   0.01
 H    -0.02  -0.02   0.01
 H    -0.02  -0.02   0.01
 C     0.01   0.03  -0.03
 C     0.02   0.02  -0.04
 C     0.00   0.01  -0.02
 C    -0.01   0.01  -0.00
 C     0.00   0.00   0.00
 C     0.00   0.00   0.00
 C     0.01   0.01  -0.00
 C     0.01   0.02  -0.01
 C     0.01  -0.01  -0.00
 C    -0.00   0.01  -0.00
 O    -0.00   0.00  -0.00
 C     0.00  -0.00   0.00
 O     0.00   0.00  -0.00
 C     0.00  -0.00   0.00
 C     0.00  -0.00   0.00
 C    -0.00   0.00   0.00
 C    -0.00   0.00   0.00
 C    -0.00   0.00   0.00
 C     0.00  -0.00   0.00
 C     0.01   0.00   0.02
 C     0.00   0.00   0.01
 C    -0.00   0.01   0.01
 C     0.00   0.01   0.01
 C     0.00   0.00   0.00
 C     0.00  -0.00  -0.00
 C     0.01   0.01  -0.01
 H    -0.00   0.01  -0.02
 H    -0.01  -0.00   0.01
 H    -0.02   0.00  -0.00
 H     0.00   0.01  -0.00
 H     0.00  -0.00   0.00
 H     0.01  -0.00   0.01
 H     0.00  -0.00   0.00
 H     0.01   0.02   0.00
 H     0.01   0.01  -0.00
 H     0.01   0.01  -0.01
 H     0.01   0.01  -0.01
 H     0.02  -0.01   0.02
 H     0.00  -0.00   0.00
 H     0.00   0.00   0.00
 H    -0.00   0.00  -0.00
 H    -0.00   0.00   0.00
 H     0.00  -0.00   0.00
 H    -0.01   0.02   0.02
 H    -0.00   0.01   0.00
 H     0.00   0.00   0.01
 H     0.01   0.01   0.01
 H     0.00   0.01   0.01
 H     0.00   0.01   0.01
 H    -0.00   0.00   0.01
 H     0.01   0.00   0.00
 H    -0.00  -0.01  -0.00
 H     0.00  -0.00  -0.01
 H     0.03  -0.01  -0.01
 H    -0.00  -0.00  -0.01
     -306.2794
