# Supplementary material for: Enantiospecific Synthesis of Planar Chiral Rhodium and Iridium Cyclopentadienyl Complexes: Enabling Streamlined and Computer-Guided Access to Highly Selective Catalysts for Asymmetric C–H Functionalizations
Source: J Am Chem Soc. 2024 Dec 6;146(50):34786–95. doi: 10.1021/jacs.4c13279 (PMC11664503; doi:10.1021/jacs.4c13279)
Supplement: Supplementary file 2 — ja4c13279_si_002.zip [file ja4c13279_si_002.zip › Rh Cartesian Coordinates and Computed Data/rh1-styrene-4ur-1.xyz]

  96
scf done:    -2243.339039
 C    -0.465333    -2.309572     0.305154
 C    -0.454569    -1.137172     1.761997
Rh     0.150299    -0.054936    -0.010132
 N     1.924863    -0.698134     0.745609
 C     2.044927    -1.109852     2.029894
 O     3.117586    -0.354440     0.141432
 O     3.076998    -1.324791     2.642223
 C     0.669271    -1.180740     2.618593
 C     0.516368    -1.110353     3.998401
 C    -1.718661    -0.942987     2.334942
 C    -1.862229    -0.830521     3.716327
 C    -0.751638    -0.941437     4.554175
 H    -2.600216    -0.897673     1.693273
 H    -2.856400    -0.671802     4.141445
 H    -0.873013    -0.877705     5.638067
 H     1.421188    -1.150695     4.610439
 C     0.142978    -1.863268    -0.950915
 H     1.148449    -2.244180    -1.141844
 H    -0.508055    -1.843339    -1.831422
 H     0.195279    -2.992861     0.847845
 C    -1.864676    -2.832688     0.249900
 C     3.729860    -1.349949    -0.528537
 O     3.332956    -2.477626    -0.629173
 O     4.812263    -0.813883    -1.064923
 C     5.711023    -1.609465    -1.887335
 C     6.294662    -2.748221    -1.062496
 H     6.774183    -2.353011    -0.154837
 H     5.515728    -3.462394    -0.767697
 H     7.056399    -3.278051    -1.653218
 C     6.789209    -0.609181    -2.272172
 H     6.352325     0.232817    -2.828665
 H     7.547748    -1.092796    -2.904052
 H     7.280811    -0.211224    -1.372937
 C     4.969861    -2.109405    -3.120672
 H     4.509377    -1.265305    -3.656588
 H     5.677923    -2.603044    -3.802370
 H     4.186924    -2.827620    -2.846713
 C    -2.829398    -2.302439    -0.612981
 C    -4.119510    -2.827390    -0.644743
 C    -4.465459    -3.891156     0.187843
 C    -2.224343    -3.895924     1.085725
 C    -3.511558    -4.425235     1.053487
 H    -2.577652    -1.456097    -1.254354
 H    -4.860505    -2.398325    -1.323203
 H    -5.476311    -4.304961     0.159685
 H    -1.481580    -4.306890     1.774800
 H    -3.771147    -5.259884     1.709013
 C     0.686317     1.630051    -1.232332
 C     0.593411     2.109431     0.145345
 C     1.744017     2.629321     0.948580
 C     1.518504     2.520729     2.455376
 C     2.748480     2.983374     3.225109
 C     3.139806     4.406869     2.841512
 C     3.324916     4.551900     1.334257
 C     2.098261     4.072533     0.564618
 C    -0.737983     1.937550     0.562809
 C    -1.462362     1.328164    -0.522889
 O    -2.798478     1.027834    -0.460586
 C    -3.662579     1.789211    -1.182366
 O    -3.303886     2.679954    -1.903207
 C    -5.067256     1.366366    -0.972795
 C    -5.416551     0.357040    -0.068180
 C    -6.752295    -0.003308     0.083081
 C    -7.738825     0.642148    -0.662526
 C    -7.392400     1.652480    -1.561590
 C    -6.059425     2.015576    -1.716748
 C    -0.613121     1.212448    -1.660374
 C    -0.925047     0.767527    -3.054409
 C     0.260566     1.023076    -3.990640
 C     1.610239     0.726681    -3.341341
 C     1.862562     1.650363    -2.152727
 H     2.614421     1.998178     0.696966
 H     1.259984     1.485027     2.722553
 H     0.653691     3.148451     2.739092
 H     2.564755     2.913700     4.309139
 H     3.582428     2.292642     3.008450
 H     2.347080     5.101324     3.175229
 H     4.058723     4.709797     3.369057
 H     3.550684     5.598428     1.072531
 H     4.199123     3.955373     1.017281
 H     1.233433     4.723213     0.787498
 H     2.273417     4.147023    -0.520695
 H    -1.148932     2.133716     1.550496
 H    -4.638825    -0.145494     0.506605
 H    -7.022842    -0.794523     0.785822
 H    -8.786733     0.356725    -0.541818
 H    -8.166825     2.157447    -2.143176
 H    -5.759043     2.802017    -2.412059
 H    -1.195436    -0.301255    -3.060104
 H    -1.813347     1.313947    -3.406388
 H     0.133578     0.429781    -4.908866
 H     0.248422     2.081916    -4.302850
 H     2.417578     0.842569    -4.080811
 H     1.641518    -0.321669    -2.997061
 H     2.019674     2.683931    -2.512385
 H     2.774862     1.359989    -1.610723


  NORMALMODES   282
 C     0.03  -0.07  -0.36
 C     0.07   0.48   0.12
Rh    -0.02  -0.06   0.04
 N    -0.01  -0.02   0.01
 C     0.00   0.05   0.04
 O    -0.02  -0.01  -0.00
 O     0.02   0.02  -0.00
 C     0.03   0.13   0.08
 C     0.00  -0.06   0.09
 C     0.02   0.17   0.05
 C    -0.01  -0.05   0.06
 C    -0.01  -0.07   0.06
 H     0.05   0.30   0.01
 H    -0.02  -0.15   0.07
 H    -0.03  -0.13   0.07
 H    -0.02  -0.18   0.12
 C     0.03  -0.08  -0.21
 H     0.10   0.10  -0.16
 H     0.08   0.11  -0.24
 H     0.07   0.29   0.02
 C     0.02   0.04  -0.08
 C    -0.01  -0.00  -0.00
 O    -0.01  -0.00  -0.01
 O    -0.00  -0.00   0.00
 C    -0.00   0.00   0.00
 C    -0.00   0.00   0.00
 H    -0.00  -0.00   0.00
 H    -0.00  -0.00   0.00
 H    -0.00   0.00   0.00
 C    -0.00   0.00   0.00
 H    -0.00   0.00   0.00
 H    -0.00   0.00   0.00
 H    -0.00   0.00   0.00
 C    -0.00   0.00   0.00
 H    -0.00   0.00   0.00
 H     0.00   0.00   0.00
 H     0.00  -0.00  -0.00
 C    -0.03   0.02  -0.04
 C    -0.02   0.01  -0.00
 C     0.02   0.01   0.01
 C     0.05   0.06  -0.03
 C     0.05   0.04   0.01
 H    -0.05   0.01  -0.06
 H    -0.04  -0.01   0.01
 H     0.03  -0.01   0.04
 H     0.07   0.07  -0.04
 H     0.07   0.05   0.03
 C    -0.00   0.02  -0.02
 C     0.01  -0.06  -0.01
 C     0.00  -0.03  -0.00
 C    -0.00  -0.01  -0.00
 C    -0.00  -0.00  -0.00
 C    -0.01  -0.00  -0.01
 C    -0.01  -0.01  -0.01
 C    -0.01  -0.02  -0.01
 C    -0.01  -0.06  -0.01
 C    -0.01  -0.01  -0.00
 O    -0.01  -0.01  -0.01
 C    -0.00  -0.00  -0.00
 O    -0.00   0.00   0.00
 C    -0.00   0.00  -0.00
 C    -0.00   0.00  -0.00
 C    -0.00   0.00   0.00
 C    -0.00   0.00  -0.00
 C    -0.00  -0.00  -0.00
 C    -0.00   0.00  -0.00
 C     0.01  -0.00  -0.01
 C     0.00   0.01  -0.01
 C     0.00   0.00  -0.01
 C     0.00   0.00  -0.01
 C     0.01   0.01  -0.01
 H     0.01  -0.01   0.01
 H    -0.00  -0.01   0.01
 H    -0.00  -0.01  -0.01
 H    -0.01  -0.00  -0.00
 H    -0.00  -0.00   0.00
 H    -0.00  -0.00  -0.00
 H    -0.00  -0.00  -0.01
 H    -0.02  -0.01  -0.01
 H    -0.01  -0.00  -0.01
 H    -0.01  -0.02  -0.01
 H    -0.01  -0.02  -0.01
 H     0.01  -0.07  -0.00
 H    -0.00   0.00   0.00
 H    -0.00   0.00   0.00
 H    -0.00   0.00   0.00
 H    -0.00  -0.00  -0.00
 H    -0.00   0.00  -0.00
 H    -0.02   0.02  -0.02
 H     0.01   0.03   0.00
 H     0.00  -0.00  -0.01
 H     0.00  -0.00  -0.01
 H     0.00  -0.00  -0.01
 H     0.01   0.00  -0.01
 H     0.02   0.00  -0.02
 H    -0.00  -0.00  -0.01
     -292.8538
