# Supplementary material for: Enantiospecific Synthesis of Planar Chiral Rhodium and Iridium Cyclopentadienyl Complexes: Enabling Streamlined and Computer-Guided Access to Highly Selective Catalysts for Asymmetric C–H Functionalizations
Source: J Am Chem Soc. 2024 Dec 6;146(50):34786–95. doi: 10.1021/jacs.4c13279 (PMC11664503; doi:10.1021/jacs.4c13279)
Supplement: Supplementary file 2 — ja4c13279_si_002.zip [file ja4c13279_si_002.zip › Rh Cartesian Coordinates and Computed Data/rh2-styrene-3dr-1.xyz]

 102
scf done:    -2321.904729
Rh    -0.165678    -0.351162    -0.383052
 N     1.113345     1.204908    -0.623572
 C     1.937066     1.292438    -1.689251
 O     0.997037     2.358749     0.131664
 O     2.661569     2.235765    -1.985601
 C     1.872672     0.008956    -2.441539
 C     2.946101    -0.413904    -3.217923
 C     0.728863    -0.800209    -2.275421
 C     0.728659    -2.074999    -2.862526
 C     1.823645    -2.513659    -3.603110
 C     2.927678    -1.680532    -3.800363
 H    -0.152565    -2.715140    -2.765701
 H     1.805604    -3.511543    -4.048630
 H     3.773251    -2.023683    -4.400580
 H     3.796823     0.263320    -3.327341
 C    -1.612030     0.752200    -1.458521
 C    -0.934608    -0.014635    -2.493093
 C    -1.716958     2.222657    -1.493130
 H    -2.544897     0.302858    -1.106995
 H    -0.559989     0.585929    -3.327837
 H    -1.493492    -0.890336    -2.833395
 C    -2.834536     2.816923    -0.883722
 C    -3.018493     4.195424    -0.894263
 C    -2.085284     5.017815    -1.522984
 C    -0.801025     3.064208    -2.143490
 C    -0.980867     4.442529    -2.150603
 H    -3.574670     2.177017    -0.395706
 H    -3.896226     4.629326    -0.408981
 H    -2.218325     6.102141    -1.526290
 H     0.084215     2.656735    -2.632473
 H    -0.238967     5.073841    -2.644596
 C     2.099861     2.820319     0.763580
 O     2.077195     3.898760     1.284679
 O     3.081472     1.935367     0.773979
 C     4.446493     2.323593     1.092793
 C     4.547715     2.638010     2.578434
 H     5.589969     2.873871     2.839870
 H     4.231860     1.771091     3.179123
 H     3.914502     3.497780     2.832605
 C     5.238367     1.076396     0.731441
 H     6.308058     1.233414     0.930939
 H     4.896326     0.213162     1.321805
 H     5.104043     0.843108    -0.334525
 C     4.861512     3.497059     0.216525
 H     4.328842     4.412479     0.503804
 H     4.626606     3.270725    -0.833267
 H     5.942756     3.668900     0.322604
 C     0.581158    -1.120366     1.593598
 C     0.536342    -2.220273     0.700801
 C     1.629856    -3.166282     0.301496
 C     1.827514    -4.261360     1.361037
 C     2.860265    -5.289018     0.910476
 C     4.183393    -4.632093     0.531165
 C     3.980735    -3.539684    -0.513144
 C     2.965120    -2.504749    -0.047422
 C    -0.825734    -2.339939     0.246221
 C    -1.606805    -1.359686     0.922527
 O    -2.954579    -1.172591     0.911283
 C    -3.735916    -1.623726    -0.100824
 O    -3.315194    -2.265683    -1.027696
 C    -5.145460    -1.207535     0.076469
 C    -6.060252    -1.589779    -0.911971
 C    -7.393769    -1.211792    -0.807727
 C    -7.818709    -0.451625     0.282895
 C    -6.909877    -0.070254     1.270209
 C    -5.573787    -0.445826     1.171090
 C    -0.747247    -0.544134     1.723443
 C    -1.128047     0.485389     2.764651
 C    -1.991950     1.598688     2.177290
 C    -1.901086    -0.244955     3.874712
 C     0.154699     1.118159     3.336864
 C     1.255505     0.116783     3.647804
 C     1.736946    -0.599349     2.389377
 H     1.279537    -3.669359    -0.617799
 H     2.157378    -3.792145     2.305518
 H     0.863865    -4.750161     1.578561
 H     2.463513    -5.834457     0.034942
 H     3.014004    -6.042368     1.700070
 H     4.638637    -4.187733     1.435158
 H     4.895678    -5.390108     0.166994
 H     4.937395    -3.046725    -0.749398
 H     3.626367    -3.991715    -1.457011
 H     3.366370    -1.981866     0.835157
 H     2.809355    -1.737098    -0.817266
 H    -1.207895    -3.090521    -0.438160
 H    -5.699951    -2.181311    -1.755795
 H    -8.106706    -1.508284    -1.580123
 H    -8.866658    -0.152959     0.363449
 H    -7.244535     0.525048     2.122447
 H    -4.857568    -0.150550     1.938701
 H    -2.931393     1.206730     1.764447
 H    -1.455238     2.120936     1.373709
 H    -2.242371     2.333034     2.958754
 H    -2.817002    -0.707043     3.477311
 H    -2.190609     0.465353     4.664968
 H    -1.299807    -1.042742     4.336089
 H     0.527718     1.864697     2.619031
 H    -0.118777     1.680642     4.244012
 H     0.897639    -0.622894     4.384399
 H     2.105786     0.632398     4.120212
 H     2.324380     0.091602     1.766657
 H     2.402964    -1.433483     2.653194


  NORMALMODES   300
Rh     0.01  -0.01  -0.08
 N     0.01  -0.01  -0.01
 C     0.05  -0.03   0.01
 O    -0.01  -0.01  -0.01
 O     0.00   0.00   0.01
 C     0.12  -0.05   0.07
 C     0.04   0.01  -0.08
 C     0.30  -0.19   0.34
 C     0.11  -0.07   0.12
 C     0.02   0.01  -0.06
 C     0.02   0.01  -0.07
 H     0.15  -0.10   0.24
 H    -0.02   0.05  -0.14
 H    -0.02   0.03  -0.13
 H    -0.00   0.05  -0.19
 C    -0.20   0.07   0.02
 C    -0.30   0.05   0.18
 C    -0.06   0.06   0.04
 H    -0.11   0.10   0.28
 H     0.17  -0.13   0.27
 H    -0.06  -0.11   0.22
 C    -0.04   0.07   0.03
 C    -0.02   0.07   0.01
 C     0.00   0.03  -0.01
 C    -0.02   0.01   0.02
 C     0.00   0.01   0.01
 H    -0.04   0.08   0.04
 H    -0.01   0.09  -0.00
 H     0.02   0.03  -0.02
 H    -0.03  -0.03   0.04
 H     0.01  -0.01   0.00
 C    -0.01  -0.01  -0.00
 O    -0.01  -0.00  -0.01
 O    -0.00  -0.00   0.00
 C    -0.00  -0.00  -0.00
 C    -0.00   0.00  -0.00
 H    -0.00   0.00  -0.00
 H     0.00   0.00   0.00
 H    -0.00   0.00   0.00
 C    -0.00   0.00  -0.00
 H    -0.00   0.00  -0.00
 H     0.00   0.00   0.00
 H    -0.00  -0.00  -0.00
 C    -0.00  -0.00  -0.00
 H    -0.00  -0.00  -0.00
 H    -0.00  -0.00  -0.00
 H    -0.00   0.00   0.00
 C    -0.02   0.04  -0.02
 C    -0.01   0.02  -0.03
 C    -0.00   0.01  -0.01
 C    -0.01   0.01  -0.00
 C    -0.01   0.01   0.00
 C    -0.00  -0.00   0.00
 C    -0.00  -0.00   0.00
 C     0.01   0.00   0.01
 C    -0.00  -0.01  -0.00
 C     0.00   0.01   0.00
 O     0.00  -0.00   0.00
 C    -0.00  -0.00   0.00
 O    -0.00   0.00  -0.00
 C    -0.00  -0.00   0.00
 C    -0.00  -0.00   0.00
 C     0.00   0.00  -0.00
 C     0.00   0.00  -0.00
 C     0.00   0.00   0.00
 C     0.00  -0.00   0.00
 C    -0.01  -0.01   0.02
 C    -0.01  -0.00   0.01
 C    -0.00   0.00   0.01
 C    -0.01   0.01   0.01
 C    -0.00   0.00   0.00
 C    -0.00   0.00  -0.01
 C    -0.01   0.01  -0.01
 H     0.01   0.01  -0.01
 H    -0.01   0.01  -0.00
 H    -0.01   0.01  -0.00
 H    -0.01   0.01   0.00
 H    -0.02   0.01   0.00
 H    -0.00  -0.00   0.00
 H    -0.01  -0.01   0.00
 H    -0.00  -0.00   0.00
 H    -0.00   0.01   0.00
 H     0.01  -0.01   0.01
 H     0.02   0.01   0.01
 H    -0.01  -0.03   0.02
 H    -0.00  -0.00   0.00
 H     0.00   0.00  -0.00
 H     0.00   0.00  -0.00
 H     0.00   0.00   0.00
 H    -0.00  -0.00   0.00
 H    -0.00   0.00   0.00
 H     0.00   0.00   0.01
 H    -0.01   0.00   0.00
 H    -0.01   0.00   0.01
 H    -0.01   0.01   0.01
 H    -0.01   0.01   0.02
 H    -0.01   0.00   0.00
 H     0.00  -0.00   0.01
 H     0.00  -0.00  -0.01
 H     0.00  -0.00  -0.01
 H     0.00   0.00  -0.01
 H    -0.03  -0.01  -0.02
     -295.8515
