# Supplementary material for: Enantiospecific Synthesis of Planar Chiral Rhodium and Iridium Cyclopentadienyl Complexes: Enabling Streamlined and Computer-Guided Access to Highly Selective Catalysts for Asymmetric C–H Functionalizations
Source: J Am Chem Soc. 2024 Dec 6;146(50):34786–95. doi: 10.1021/jacs.4c13279 (PMC11664503; doi:10.1021/jacs.4c13279)
Supplement: Supplementary file 2 — ja4c13279_si_002.zip [file ja4c13279_si_002.zip › Rh Cartesian Coordinates and Computed Data/rh1-hexene-3dr-1.xyz]

  98
scf done:    -2169.590308
Rh     0.294232    -0.213335    -0.140876
 N    -1.417249    -0.642301    -1.161873
 C    -1.426795    -1.534405    -2.179650
 O    -2.589263     0.082193    -1.041338
 O    -2.384378    -1.855556    -2.864809
 C    -0.050089    -2.097335    -2.318091
 C     0.148939    -3.339033    -2.911434
 C     1.033387    -1.364293    -1.786324
 C     2.313567    -1.937344    -1.845594
 C     2.505064    -3.190506    -2.424552
 C     1.427306    -3.892987    -2.966970
 H     3.174407    -1.384142    -1.458156
 H     3.511747    -3.614837    -2.463753
 H     1.585489    -4.869364    -3.430449
 H    -0.726787    -3.857056    -3.310691
 C     0.499144     1.478141    -1.313595
 C     1.152007     0.458359    -2.124134
 C    -0.675320     2.238150    -1.866440
 H     1.196450     2.113416    -0.753738
 H     0.706156     0.326669    -3.117185
 H     2.242653     0.524230    -2.166550
 C    -3.600569    -0.560264    -0.432312
 O    -3.539522    -1.639031     0.092867
 O    -4.641100     0.251961    -0.490191
 C    -5.924940    -0.140655     0.067695
 C    -6.436567    -1.384872    -0.645441
 H    -5.792970    -2.249788    -0.442003
 H    -6.462664    -1.215018    -1.731801
 H    -7.457327    -1.612553    -0.304517
 C    -6.804981     1.061200    -0.236958
 H    -7.824752     0.890457     0.136605
 H    -6.400393     1.964908     0.241704
 H    -6.850630     1.236240    -1.321305
 C    -5.798367    -0.349183     1.571885
 H    -6.794378    -0.524506     2.004426
 H    -5.372662     0.547362     2.047923
 H    -5.160197    -1.212176     1.798954
 C    -0.225232     3.396583    -2.754964
 H    -1.340701     1.570825    -2.432325
 H    -1.282264     2.640624    -1.039735
 C    -1.386252     4.211617    -3.307604
 H     0.452414     4.058350    -2.185057
 H     0.378413     3.003058    -3.593577
 C    -0.947320     5.363001    -4.197565
 H    -2.061456     3.541697    -3.867988
 H    -1.986190     4.598530    -2.464922
 H    -0.376469     5.000083    -5.067611
 H    -1.807862     5.932804    -4.580094
 H    -0.298685     6.066675    -3.650884
 C    -0.084575    -1.381294     1.768947
 C    -0.386760     0.045920     1.892892
 C    -1.729830     0.544123     2.351620
 C    -1.777353     0.603808     3.890012
 C    -1.034793     1.810806     4.450103
 C    -1.574210     3.111664     3.863559
 C    -1.520112     3.107004     2.339153
 C    -2.199066     1.874058     1.752013
 C     0.846273     0.751784     1.731096
 C     1.843794    -0.217570     1.394442
 O     3.194900    -0.081783     1.223519
 C     3.750910     1.075278     0.810001
 O     3.127697     2.092119     0.645675
 C     5.206117     0.926839     0.571180
 C     5.914055     2.060591     0.155593
 C     7.278566     1.973787    -0.095967
 C     7.940312     0.755693     0.065979
 C     7.237261    -0.376084     0.479829
 C     5.871472    -0.294701     0.733518
 C     1.283697    -1.538213     1.509722
 C     1.972703    -2.852625     1.371192
 C     1.054988    -3.992810     1.812476
 C    -0.367995    -3.797816     1.298865
 C    -1.013843    -2.544072     1.883769
 H    -2.445281    -0.228400     2.032602
 H    -2.837451     0.659839     4.194869
 H    -1.379645    -0.331778     4.315804
 H     0.042745     1.720344     4.224776
 H    -1.115369     1.823510     5.549108
 H    -1.021675     3.975911     4.266338
 H    -2.624296     3.238073     4.185238
 H    -2.002064     4.013711     1.938725
 H    -0.471119     3.162594     2.004717
 H    -2.089803     1.841152     0.659507
 H    -3.283282     1.951827     1.945079
 H     1.010017     1.821746     1.783031
 H     5.370252     2.999644     0.035284
 H     7.830858     2.858443    -0.420421
 H     9.012687     0.687770    -0.132439
 H     7.757786    -1.328066     0.605311
 H     5.311502    -1.172941     1.057296
 H     2.904881    -2.839106     1.960141
 H     2.276748    -2.995744     0.321106
 H     1.466680    -4.950984     1.460259
 H     1.035530    -4.046040     2.915516
 H    -0.353786    -3.710884     0.198253
 H    -0.985922    -4.676794     1.536279
 H    -1.257180    -2.700502     2.951385
 H    -1.958114    -2.326909     1.364053


  NORMALMODES   288
Rh     0.03  -0.02  -0.06
 N     0.00  -0.02  -0.00
 C    -0.01  -0.05   0.02
 O     0.01  -0.00  -0.00
 O    -0.01  -0.00   0.01
 C    -0.04  -0.13   0.07
 C    -0.00  -0.05  -0.09
 C    -0.11  -0.31   0.35
 C    -0.05  -0.10   0.13
 C    -0.00  -0.01  -0.06
 C     0.01  -0.02  -0.08
 H    -0.08  -0.13   0.25
 H     0.02   0.04  -0.14
 H     0.04   0.02  -0.14
 H     0.03  -0.01  -0.20
 C     0.01   0.22   0.04
 C     0.01   0.32   0.18
 C    -0.05   0.08   0.03
 H    -0.12   0.18   0.23
 H    -0.03  -0.14   0.27
 H     0.03  -0.00   0.29
 C     0.01   0.00  -0.00
 O     0.00   0.00  -0.00
 O     0.01   0.00  -0.00
 C     0.00   0.00  -0.00
 C     0.00   0.00  -0.00
 H     0.00   0.00  -0.00
 H     0.00   0.00  -0.00
 H     0.00   0.00  -0.00
 C     0.00   0.00  -0.00
 H     0.00  -0.00  -0.00
 H     0.00   0.00  -0.00
 H     0.00   0.00  -0.00
 C     0.00   0.00  -0.00
 H     0.00   0.00  -0.00
 H     0.00   0.00  -0.00
 H     0.00   0.00  -0.00
 C    -0.03   0.04  -0.00
 H     0.03   0.01   0.02
 H    -0.10   0.08  -0.02
 C    -0.02   0.03  -0.02
 H    -0.03   0.05  -0.02
 H    -0.03   0.01   0.02
 C    -0.01   0.02  -0.02
 H    -0.02   0.02  -0.02
 H    -0.03   0.04  -0.03
 H     0.00   0.01  -0.01
 H     0.00   0.02  -0.03
 H    -0.01   0.01  -0.01
 C    -0.01   0.03  -0.06
 C     0.00   0.02   0.02
 C    -0.00   0.01   0.01
 C    -0.01   0.00   0.01
 C    -0.00   0.00   0.00
 C     0.00   0.00   0.00
 C    -0.00   0.00   0.00
 C    -0.00   0.00   0.00
 C    -0.01   0.00   0.00
 C     0.01   0.00  -0.01
 O     0.01   0.01   0.01
 C     0.00   0.00   0.00
 O    -0.00  -0.00  -0.01
 C     0.00   0.00   0.00
 C     0.00   0.00  -0.00
 C     0.00   0.00  -0.00
 C     0.00   0.00  -0.00
 C     0.00   0.00  -0.00
 C     0.00   0.00   0.00
 C     0.01   0.02  -0.03
 C     0.00   0.01   0.00
 C    -0.00   0.01   0.00
 C     0.00   0.01  -0.01
 C     0.00   0.02  -0.03
 H     0.00   0.00   0.00
 H    -0.01   0.01   0.01
 H    -0.01   0.00   0.01
 H    -0.00  -0.00   0.00
 H     0.00   0.01   0.00
 H     0.00   0.00  -0.00
 H     0.00   0.01   0.00
 H    -0.00   0.00   0.00
 H    -0.00   0.00  -0.00
 H    -0.01  -0.00   0.00
 H    -0.00   0.00   0.01
 H    -0.00   0.00   0.02
 H     0.00   0.00  -0.00
 H     0.00   0.00  -0.00
 H     0.00  -0.00  -0.00
 H    -0.00   0.00  -0.00
 H     0.00   0.00  -0.00
 H    -0.00   0.02   0.01
 H     0.01  -0.00   0.01
 H     0.00   0.01   0.01
 H    -0.01   0.01   0.00
 H     0.01  -0.00  -0.01
 H    -0.00   0.02   0.00
 H     0.03   0.04  -0.02
 H    -0.01  -0.00  -0.01
     -295.2272
