# Supplementary material for: Enantiospecific Synthesis of Planar Chiral Rhodium and Iridium Cyclopentadienyl Complexes: Enabling Streamlined and Computer-Guided Access to Highly Selective Catalysts for Asymmetric C–H Functionalizations
Source: J Am Chem Soc. 2024 Dec 6;146(50):34786–95. doi: 10.1021/jacs.4c13279 (PMC11664503; doi:10.1021/jacs.4c13279)
Supplement: Supplementary file 2 — ja4c13279_si_002.zip [file ja4c13279_si_002.zip › Rh Cartesian Coordinates and Computed Data/rh3-hexene-4dr-1.xyz]

 104
scf done:    -2248.153707
Rh    -0.272965    -0.015105     0.084731
 N     1.530990     0.421734     0.916408
 C     1.624770     1.160353     2.045634
 O     2.700560    -0.215175     0.549959
 O     2.626003     1.356308     2.715662
 C     0.266744     1.702666     2.355589
 C    -0.013397     2.196086     3.625065
 C    -0.736733     1.627295     1.364714
 C    -2.033928     2.038285     1.706835
 C    -2.316927     2.515300     2.985229
 C    -1.307009     2.604679     3.946023
 H    -2.827093     2.008186     0.953268
 H    -3.334170     2.833092     3.228591
 H    -1.531308     2.991438     4.942774
 H     0.804709     2.228233     4.349244
 C     0.214514     1.352861    -1.360791
 C    -0.358849     2.270282    -0.392092
 H    -0.374634     1.144637    -2.259790
 C     0.509490     3.458861    -0.011383
 H    -1.391506     2.553141    -0.628211
 C     3.590924     0.565056    -0.091363
 O     3.413900     1.705923    -0.423437
 O     4.654919    -0.187834    -0.305756
 C     5.829948     0.351519    -0.974757
 C     6.783715    -0.832451    -0.987753
 H     6.350093    -1.672184    -1.550290
 H     7.734466    -0.547764    -1.460574
 H     6.987466    -1.170910     0.038175
 C     6.401297     1.501550    -0.157018
 H     7.350875     1.833800    -0.601736
 H     6.596820     1.173867     0.874576
 H     5.706895     2.350533    -0.129975
 C     5.469871     0.772587    -2.393557
 H     4.776471     1.622754    -2.388968
 H     6.382681     1.064648    -2.933308
 H     5.005624    -0.066291    -2.933601
 H     1.292266     1.436931    -1.526886
 C     0.691531     4.401325    -1.196438
 H     0.062093     4.002652     0.834773
 H     1.496742     3.091473     0.304277
 C     1.577395     5.592617    -0.858015
 H     1.136345     3.846999    -2.040709
 H    -0.293102     4.760216    -1.549878
 C     1.781060     6.541112    -2.028125
 H     1.140446     6.140743    -0.004770
 H     2.553253     5.217132    -0.505029
 H     2.428438     7.388592    -1.755942
 H     2.249917     6.025657    -2.881890
 H     0.822413     6.955030    -2.381100
 C    -0.658971    -2.078439     0.935195
 C    -0.071707    -2.102653    -0.415750
 C     1.232021    -2.706480    -0.856589
 C     1.777113    -2.076974    -2.140007
 C     3.139866    -2.657973    -2.496836
 C     3.078788    -4.174578    -2.639417
 C     2.493277    -4.825666    -1.391547
 C     1.138918    -4.228518    -1.024398
 C    -1.022604    -1.509359    -1.297314
 C    -2.096981    -1.015861    -0.507076
 O    -3.193624    -0.349109    -0.995942
 C    -4.360718    -1.039193    -1.072983
 O    -4.454223    -2.197593    -0.771157
 C    -5.471606    -0.185693    -1.557475
 C    -6.733683    -0.775595    -1.688911
 C    -7.811328    -0.018141    -2.134006
 C    -7.632085     1.329695    -2.448782
 C    -6.374831     1.920323    -2.318967
 C    -5.293037     1.166234    -1.874167
 C    -1.914461    -1.437628     0.854974
 C    -2.859905    -1.205196     1.982062
 C    -2.318328    -1.697830     3.328758
 C    -0.799163    -1.776686     3.369434
 C    -0.187660    -2.654689     2.257900
 C    -0.716542    -4.094388     2.371461
 C     1.329492    -2.670065     2.442299
 H     1.970696    -2.492031    -0.070757
 H     1.839387    -0.985187    -2.016486
 H     1.076786    -2.265120    -2.974185
 H     3.513175    -2.200268    -3.427771
 H     3.857148    -2.384222    -1.703804
 H     4.080333    -4.583316    -2.850603
 H     2.448389    -4.431538    -3.510243
 H     2.401262    -5.914926    -1.531313
 H     3.188479    -4.677787    -0.545452
 H     0.398035    -4.455821    -1.812207
 H     0.758206    -4.691163    -0.101715
 H    -0.922227    -1.384966    -2.372917
 H    -6.843846    -1.831628    -1.434295
 H    -8.796551    -0.478346    -2.236622
 H    -8.479284     1.924792    -2.798298
 H    -6.237561     2.975226    -2.566655
 H    -4.304812     1.616438    -1.770582
 H    -3.086402    -0.128700     2.027977
 H    -3.810165    -1.706586     1.736879
 H    -2.670372    -1.029584     4.128903
 H    -2.739993    -2.689131     3.556824
 H    -0.478384    -2.175851     4.345295
 H    -0.367716    -0.765615     3.285650
 H    -0.236127    -4.751394     1.632796
 H    -0.496847    -4.499081     3.372466
 H    -1.801476    -4.153977     2.204761
 H     1.821703    -3.377420     1.760837
 H     1.560978    -2.997411     3.467576
 H     1.775527    -1.678338     2.294590


  NORMALMODES   306
Rh     0.01  -0.07  -0.03
 N     0.01  -0.01  -0.01
 C     0.01   0.03  -0.05
 O     0.01  -0.01   0.00
 O    -0.02   0.01  -0.00
 C     0.01   0.09  -0.12
 C    -0.02  -0.08  -0.06
 C     0.06   0.38  -0.26
 C     0.01   0.13  -0.07
 C    -0.02  -0.06  -0.01
 C    -0.01  -0.07  -0.02
 H     0.02   0.25  -0.08
 H    -0.03  -0.14   0.02
 H     0.00  -0.14   0.00
 H    -0.02  -0.19  -0.05
 C    -0.05   0.02   0.23
 C    -0.07   0.04   0.40
 H    -0.04   0.31   0.15
 C     0.02   0.11   0.06
 H     0.03   0.19   0.12
 C     0.01  -0.00   0.00
 O     0.00  -0.00   0.01
 O     0.01  -0.00  -0.00
 C     0.00  -0.00  -0.00
 C     0.00   0.00  -0.00
 H     0.00   0.00  -0.00
 H     0.00  -0.00  -0.00
 H     0.00   0.00  -0.00
 C     0.00   0.00  -0.00
 H     0.00   0.00  -0.00
 H     0.00  -0.00  -0.00
 H     0.00  -0.00  -0.00
 C     0.00   0.00  -0.00
 H    -0.00  -0.00   0.00
 H     0.00   0.00  -0.00
 H     0.00  -0.00  -0.00
 H    -0.07   0.13   0.18
 C    -0.00   0.01  -0.00
 H     0.11   0.22   0.04
 H     0.02   0.11   0.05
 C     0.01   0.01  -0.03
 H    -0.01  -0.03   0.02
 H    -0.00   0.00  -0.00
 C     0.01   0.01  -0.02
 H     0.01   0.01  -0.02
 H     0.01   0.01  -0.03
 H     0.01   0.01  -0.02
 H     0.00   0.01  -0.02
 H     0.00   0.01  -0.02
 C    -0.03  -0.05   0.02
 C     0.01   0.02   0.02
 C    -0.00   0.01   0.01
 C    -0.00   0.01   0.00
 C    -0.00   0.00   0.00
 C    -0.00   0.00   0.00
 C    -0.01   0.00   0.00
 C    -0.01   0.01   0.00
 C    -0.01   0.01   0.00
 C     0.00  -0.01   0.00
 O     0.00  -0.00   0.01
 C     0.00   0.00   0.00
 O     0.00  -0.00  -0.00
 C     0.00   0.00   0.00
 C     0.00   0.00   0.00
 C     0.00  -0.00   0.00
 C     0.00  -0.00   0.00
 C     0.00  -0.00  -0.00
 C     0.00   0.00   0.00
 C    -0.00  -0.04   0.02
 C     0.00  -0.00   0.01
 C    -0.00  -0.00   0.01
 C    -0.00  -0.01   0.01
 C    -0.01  -0.02   0.01
 C     0.00  -0.02   0.03
 C    -0.01  -0.01   0.00
 H     0.01   0.00   0.00
 H    -0.01   0.01  -0.00
 H    -0.00   0.00   0.01
 H    -0.00   0.00   0.00
 H    -0.00   0.00   0.00
 H    -0.00   0.00   0.00
 H    -0.00   0.00   0.00
 H    -0.01   0.01   0.00
 H    -0.01   0.00   0.00
 H    -0.01   0.01   0.00
 H    -0.01   0.01   0.00
 H    -0.01   0.01   0.00
 H     0.00   0.00   0.00
 H     0.00  -0.00   0.00
 H     0.00  -0.00  -0.00
 H     0.00  -0.00  -0.00
 H     0.00  -0.00  -0.00
 H     0.02   0.01  -0.00
 H    -0.01   0.02   0.02
 H    -0.00  -0.01   0.01
 H    -0.00  -0.00   0.01
 H    -0.00   0.00   0.01
 H     0.00  -0.01  -0.01
 H    -0.00  -0.02   0.02
 H     0.02  -0.03   0.02
 H     0.00  -0.03   0.04
 H    -0.00  -0.01   0.00
 H     0.01   0.00   0.00
 H    -0.02  -0.00  -0.01
     -298.4943
