# Supplementary material for: Enantiospecific Synthesis of Planar Chiral Rhodium and Iridium Cyclopentadienyl Complexes: Enabling Streamlined and Computer-Guided Access to Highly Selective Catalysts for Asymmetric C–H Functionalizations
Source: J Am Chem Soc. 2024 Dec 6;146(50):34786–95. doi: 10.1021/jacs.4c13279 (PMC11664503; doi:10.1021/jacs.4c13279)
Supplement: Supplementary file 2 — ja4c13279_si_002.zip [file ja4c13279_si_002.zip › Rh Cartesian Coordinates and Computed Data/rh2-hexene-4ds-3.xyz]

 104
scf done:    -2248.157233
Rh     0.939183    -0.022584    -0.069956
 N    -0.675357     0.733610     0.901692
 C    -0.545420     1.402840     2.067747
 O    -1.963675     0.323440     0.625872
 O    -1.439978     1.748768     2.823051
 C     0.910349     1.643857     2.301142
 C     1.358946     2.002404     3.567893
 C     1.814075     1.430116     1.237045
 C     3.183999     1.573787     1.503774
 C     3.634437     1.912331     2.777831
 C     2.724492     2.135310     3.813495
 H     3.909204     1.450016     0.696022
 H     4.707201     2.017810     2.959033
 H     3.081537     2.413725     4.807678
 H     0.607768     2.154573     4.347232
 C     0.673941     1.483954    -1.428975
 C     1.443892     2.240918    -0.460729
 H     1.178910     1.197715    -2.357540
 C     0.814820     3.534251     0.027853
 H     2.496360     2.362613    -0.740366
 C    -2.738120     1.270114     0.053814
 O    -2.355359     2.335719    -0.346720
 O    -3.955819     0.769894     0.004402
 C    -5.035521     1.494207    -0.650361
 C    -6.228929     0.576056    -0.446231
 H    -7.125346     1.012356    -0.909811
 H    -6.420766     0.432360     0.626816
 H    -6.038293    -0.407979    -0.895198
 C    -4.708754     1.645439    -2.130007
 H    -5.575849     2.064466    -2.661403
 H    -3.850359     2.313360    -2.277469
 H    -4.471934     0.663535    -2.566607
 C    -5.260050     2.833638     0.037867
 H    -5.420753     2.683773     1.115729
 H    -4.400960     3.501219    -0.099851
 H    -6.156436     3.313706    -0.381906
 H    -0.378910     1.756813    -1.540553
 C     0.741850     4.557843    -1.100562
 H    -0.204807     3.324949     0.381440
 H     1.392005     3.945240     0.870407
 C     0.098547     5.864592    -0.656836
 H     1.755051     4.759277    -1.495678
 H     0.163415     4.135590    -1.940009
 C     0.006886     6.896115    -1.769435
 H    -0.909309     5.645728    -0.264148
 H     0.667899     6.281206     0.192722
 H    -0.587929     6.516815    -2.616007
 H    -0.466154     7.827253    -1.422048
 H     1.004590     7.155502    -2.159643
 C     2.353872    -1.776397     0.312928
 C     2.298740    -1.422776    -1.092123
 C     3.428105    -1.179722    -2.055556
 C     4.228075    -2.469296    -2.291205
 C     5.312569    -2.278308    -3.345566
 C     6.233678    -1.114505    -2.997597
 C     5.440512     0.167175    -2.768430
 C     4.365833    -0.024317    -1.704236
 C     0.950282    -1.633947    -1.529792
 C     0.185975    -2.006904    -0.389757
 O    -1.126484    -2.339481    -0.295104
 C    -2.036426    -1.977362    -1.234537
 O    -1.751968    -1.412119    -2.255983
 C    -3.398270    -2.420845    -0.859506
 C    -4.337593    -2.570484    -1.885207
 C    -5.625727    -3.003747    -1.589492
 C    -5.984735    -3.264059    -0.266034
 C    -5.055297    -3.091564     0.759754
 C    -3.759409    -2.678389     0.466481
 C     1.064214    -2.155274     0.754764
 C     0.728124    -2.737650     2.112665
 C    -0.208295    -1.821963     2.906746
 C     0.060427    -4.106706     1.920934
 C     2.046033    -2.944081     2.888429
 C     3.054785    -1.824002     2.689180
 C     3.525213    -1.783139     1.241089
 H     2.952769    -0.915567    -3.018246
 H     3.541810    -3.281240    -2.580910
 H     4.691829    -2.779158    -1.337734
 H     4.835200    -2.083232    -4.322896
 H     5.892092    -3.207880    -3.465067
 H     6.797844    -1.360130    -2.079432
 H     6.983367    -0.966477    -3.791399
 H     4.961074     0.472824    -3.716030
 H     6.112902     0.991953    -2.482538
 H     4.852393    -0.224373    -0.735046
 H     3.776894     0.896712    -1.578654
 H     0.564114    -1.489655    -2.533747
 H    -4.034246    -2.349426    -2.910615
 H    -6.355499    -3.134601    -2.391665
 H    -6.998938    -3.596624    -0.031936
 H    -5.343072    -3.278168     1.796605
 H    -3.028596    -2.529045     1.261512
 H    -0.527844    -2.327211     3.831585
 H     0.292636    -0.885597     3.186640
 H    -1.103218    -1.551308     2.330179
 H     0.683010    -4.767646     1.297599
 H    -0.924616    -4.015264     1.444144
 H    -0.075240    -4.593132     2.899875
 H     2.507659    -3.893550     2.563054
 H     1.803586    -3.067311     3.956030
 H     3.917920    -1.963035     3.357899
 H     2.607251    -0.851062     2.952057
 H     4.146144    -2.670736     1.020461
 H     4.164400    -0.907509     1.065951


  NORMALMODES   306
Rh    -0.03  -0.06  -0.03
 N    -0.01  -0.01  -0.01
 C    -0.01   0.03  -0.05
 O    -0.01  -0.00   0.00
 O     0.02   0.01  -0.00
 C     0.00   0.10  -0.12
 C    -0.00  -0.07  -0.06
 C    -0.00   0.41  -0.24
 C     0.01   0.14  -0.07
 C     0.00  -0.06  -0.02
 C    -0.01  -0.07  -0.03
 H     0.02   0.26  -0.07
 H     0.01  -0.15   0.01
 H    -0.03  -0.12  -0.01
 H    -0.02  -0.18  -0.06
 C     0.07  -0.00   0.23
 C     0.11  -0.00   0.40
 H     0.10   0.28   0.15
 C     0.01   0.10   0.06
 H     0.02   0.18   0.11
 C    -0.01   0.00   0.00
 O    -0.00   0.00   0.01
 O    -0.01  -0.00  -0.00
 C    -0.00   0.00  -0.00
 C    -0.00   0.00  -0.00
 H    -0.00   0.00  -0.00
 H    -0.00   0.00  -0.00
 H    -0.00   0.00  -0.00
 C    -0.00   0.00  -0.00
 H     0.00   0.00  -0.00
 H     0.00  -0.00   0.00
 H    -0.00   0.00  -0.00
 C    -0.00   0.00  -0.00
 H    -0.00   0.00  -0.00
 H    -0.00  -0.00  -0.00
 H    -0.00   0.00  -0.00
 H     0.11   0.12   0.18
 C     0.01   0.00  -0.00
 H     0.00   0.09   0.05
 H    -0.07   0.23   0.06
 C    -0.00   0.01  -0.02
 H     0.01  -0.00  -0.00
 H     0.01  -0.04   0.02
 C    -0.00   0.01  -0.02
 H    -0.00   0.01  -0.02
 H    -0.01   0.01  -0.02
 H    -0.00   0.01  -0.02
 H    -0.01   0.01  -0.02
 H    -0.00   0.01  -0.01
 C    -0.01  -0.04   0.02
 C    -0.00  -0.01   0.00
 C     0.00  -0.00   0.01
 C     0.00   0.00   0.00
 C     0.00   0.00   0.00
 C    -0.00   0.00   0.00
 C    -0.00   0.00   0.00
 C    -0.00   0.00   0.00
 C     0.01   0.01   0.00
 C     0.00   0.02   0.03
 O     0.00   0.01   0.01
 C     0.00   0.00   0.00
 O     0.00  -0.00   0.00
 C     0.00  -0.00   0.00
 C     0.00  -0.00   0.00
 C     0.00   0.00  -0.00
 C     0.00   0.00  -0.00
 C     0.00  -0.00  -0.00
 C     0.00  -0.00   0.00
 C     0.02  -0.06   0.01
 C     0.01  -0.03   0.01
 C     0.01  -0.01  -0.01
 C    -0.00  -0.02   0.02
 C     0.00  -0.01   0.01
 C    -0.00  -0.00   0.01
 C     0.00  -0.01   0.01
 H    -0.00   0.00   0.01
 H     0.00   0.00   0.00
 H     0.00  -0.00  -0.00
 H    -0.00   0.00   0.00
 H     0.00   0.00  -0.00
 H     0.00   0.00   0.00
 H    -0.00   0.00   0.00
 H    -0.00  -0.00   0.00
 H    -0.00   0.00  -0.00
 H     0.00   0.00   0.00
 H    -0.01  -0.00  -0.00
 H     0.01   0.02   0.01
 H     0.00   0.00   0.00
 H     0.00   0.00  -0.00
 H     0.00   0.00  -0.00
 H     0.00  -0.00  -0.00
 H     0.00  -0.00   0.00
 H    -0.00   0.01   0.00
 H     0.01  -0.01  -0.01
 H     0.01  -0.01  -0.01
 H    -0.00  -0.03   0.03
 H     0.00  -0.01   0.01
 H    -0.02  -0.02   0.02
 H     0.01  -0.01   0.02
 H     0.01  -0.01   0.02
 H    -0.01   0.01   0.01
 H    -0.01  -0.00  -0.01
 H     0.02   0.00   0.02
 H    -0.02   0.00  -0.01
     -309.7124
