# Supplementary material for: Enantiospecific Synthesis of Planar Chiral Rhodium and Iridium Cyclopentadienyl Complexes: Enabling Streamlined and Computer-Guided Access to Highly Selective Catalysts for Asymmetric C–H Functionalizations
Source: J Am Chem Soc. 2024 Dec 6;146(50):34786–95. doi: 10.1021/jacs.4c13279 (PMC11664503; doi:10.1021/jacs.4c13279)
Supplement: Supplementary file 2 — ja4c13279_si_002.zip [file ja4c13279_si_002.zip › Rh Cartesian Coordinates and Computed Data/rh1-hexene-4us-4.xyz]

  98
scf done:    -2169.582506
Rh    -0.721886     0.156480    -0.196370
 N    -0.085889    -0.381445     1.639314
 C    -0.789222    -0.134066     2.768672
 O     1.011992    -1.204024     1.776157
 O    -0.537231    -0.513291     3.898912
 C    -1.981709     0.681998     2.378254
 C    -3.101270     0.715288     3.200410
 C    -1.982671     1.311726     1.111313
 C    -3.171688     1.918164     0.683357
 C    -4.308095     1.914184     1.490761
 C    -4.271819     1.332722     2.759185
 H    -3.212338     2.414468    -0.288519
 H    -5.226258     2.385100     1.130219
 H    -5.159117     1.350598     3.396253
 H    -3.035290     0.215875     4.170431
 C     0.612488     1.698336    -0.092123
 C    -0.428685     2.316240     0.714071
 H     1.530243     1.415982     0.427332
 H    -0.144661     2.327767     1.772360
 C    -0.938158     3.656475     0.228330
 C     2.139241    -0.571360     2.164109
 O     2.224301     0.591352     2.451705
 O     3.100486    -1.474262     2.124457
 C     4.468516    -1.126394     2.477336
 C     5.215355    -2.429468     2.241119
 H     5.128852    -2.731573     1.187231
 H     6.279802    -2.306978     2.487516
 H     4.796881    -3.230612     2.866937
 C     4.526615    -0.715471     3.941732
 H     4.111429    -1.510916     4.578009
 H     3.957347     0.207148     4.113056
 H     5.572416    -0.545421     4.237429
 C     4.988301    -0.035342     1.549675
 H     6.063829     0.112482     1.726792
 H     4.854538    -0.330741     0.498968
 H     4.468791     0.914855     1.723596
 H     0.762354     2.110480    -1.098379
 C     0.154571     4.719161     0.292935
 H    -1.296203     3.564299    -0.811446
 H    -1.796762     3.982434     0.834761
 C    -0.334400     6.096606    -0.133581
 H     0.550864     4.770648     1.322719
 H     1.006685     4.418015    -0.340204
 C     0.748871     7.161442    -0.077128
 H    -0.742111     6.033963    -1.158468
 H    -1.183201     6.394893     0.506640
 H     0.368452     8.145266    -0.390851
 H     1.149089     7.269098     0.943669
 H     1.594927     6.905946    -0.735282
 C    -2.143889    -0.495846    -1.890442
 C    -1.884880    -1.602311    -1.030852
 C    -2.838735    -2.504329    -0.303953
 C    -3.418223    -3.577415    -1.237636
 C    -4.314350    -4.552007    -0.480697
 C    -5.415450    -3.826886     0.285995
 C    -4.837409    -2.759742     1.209123
 C    -3.957642    -1.778147     0.445335
 C    -0.457082    -1.796357    -1.030185
 C     0.136839    -0.846673    -1.911954
 O     1.445524    -0.664460    -2.248899
 C     2.376452    -1.619903    -1.992769
 O     2.106840    -2.754427    -1.711238
 C     3.752176    -1.076174    -2.093034
 C     4.813861    -1.974021    -1.930979
 C     6.125165    -1.513545    -1.969365
 C     6.380437    -0.155297    -2.165758
 C     5.324023     0.741765    -2.324766
 C     4.009454     0.285314    -2.289531
 C    -0.899593     0.004042    -2.410909
 C    -0.800036     1.095904    -3.423908
 C    -2.096328     1.898575    -3.467749
 C    -3.308640     0.977037    -3.550511
 C    -3.456301     0.097331    -2.308260
 H    -2.235814    -3.030054     0.458603
 H    -2.598457    -4.114881    -1.741198
 H    -4.000949    -3.081463    -2.035441
 H    -3.695565    -5.126321     0.232182
 H    -4.747485    -5.288299    -1.177149
 H    -6.102891    -3.347268    -0.434963
 H    -6.021264    -4.547782     0.858654
 H    -5.644116    -2.216302     1.726865
 H    -4.235953    -3.244861     1.998895
 H    -3.523362    -1.034526     1.127906
 H    -4.584176    -1.219448    -0.269534
 H     0.079465    -2.553645    -0.464755
 H     4.582282    -3.028308    -1.766865
 H     6.953355    -2.213791    -1.840166
 H     7.410806     0.207528    -2.190129
 H     5.526569     1.805000    -2.470811
 H     3.174862     0.978345    -2.400411
 H     0.066171     1.743704    -3.216427
 H    -0.609412     0.644622    -4.414638
 H    -2.079866     2.589800    -4.324144
 H    -2.169923     2.523683    -2.560355
 H    -4.229270     1.562840    -3.696085
 H    -3.204599     0.336403    -4.444042
 H    -3.883014     0.678898    -1.476586
 H    -4.173717    -0.714836    -2.501223


  NORMALMODES   288
Rh     0.03  -0.06  -0.04
 N     0.01  -0.00  -0.00
 C     0.04   0.04  -0.01
 O     0.01  -0.01   0.01
 O    -0.01   0.01  -0.00
 C     0.09   0.11  -0.01
 C     0.03  -0.04  -0.08
 C     0.23   0.42   0.10
 C     0.08   0.14   0.03
 C     0.02  -0.04  -0.06
 C     0.02  -0.05  -0.06
 H     0.09   0.24   0.09
 H    -0.00  -0.13  -0.10
 H     0.01  -0.10  -0.07
 H     0.02  -0.14  -0.13
 C    -0.22  -0.03   0.10
 C    -0.34  -0.03   0.19
 H    -0.15   0.22   0.13
 H     0.01   0.25   0.10
 C    -0.06   0.06   0.06
 C     0.00  -0.00   0.00
 O     0.00  -0.00   0.01
 O     0.01  -0.00  -0.00
 C     0.00  -0.00  -0.00
 C     0.00  -0.00   0.00
 H     0.00   0.00   0.00
 H     0.00  -0.00   0.00
 H     0.00   0.00   0.00
 C     0.00  -0.00   0.00
 H     0.00  -0.00  -0.00
 H     0.00  -0.00  -0.00
 H     0.00   0.00   0.00
 C     0.00   0.00   0.00
 H     0.00   0.00   0.00
 H     0.00  -0.00   0.00
 H    -0.00  -0.00  -0.00
 H    -0.21   0.11   0.15
 C    -0.00  -0.01   0.01
 H    -0.04   0.02   0.05
 H    -0.06   0.21  -0.01
 C     0.02  -0.00  -0.00
 H     0.01  -0.00   0.00
 H    -0.02  -0.05   0.00
 C     0.01  -0.00  -0.00
 H     0.02  -0.01  -0.00
 H     0.02   0.00  -0.01
 H     0.01  -0.00  -0.01
 H     0.01   0.00  -0.00
 H     0.02   0.00   0.00
 C    -0.01  -0.03  -0.01
 C    -0.03  -0.05  -0.04
 C    -0.02  -0.02  -0.02
 C    -0.02  -0.02  -0.00
 C    -0.02  -0.01   0.00
 C    -0.01  -0.00   0.01
 C    -0.00   0.00   0.00
 C     0.00  -0.01  -0.01
 C    -0.02   0.01   0.02
 C    -0.00   0.02   0.01
 O    -0.01   0.00   0.01
 C    -0.00   0.00   0.00
 O    -0.00  -0.00  -0.00
 C    -0.00   0.00   0.00
 C    -0.00  -0.00   0.00
 C    -0.00  -0.00  -0.00
 C    -0.00  -0.00  -0.00
 C    -0.00  -0.00   0.00
 C    -0.00   0.00   0.00
 C    -0.00  -0.00  -0.00
 C    -0.00  -0.00  -0.00
 C    -0.00  -0.00   0.00
 C    -0.00  -0.00   0.00
 C    -0.00  -0.00   0.00
 H    -0.01  -0.02  -0.02
 H    -0.02  -0.02  -0.00
 H    -0.02  -0.02  -0.00
 H    -0.01  -0.01   0.01
 H    -0.03  -0.02   0.02
 H    -0.01   0.00   0.00
 H    -0.01   0.01   0.01
 H     0.00   0.00   0.00
 H     0.00  -0.00  -0.00
 H     0.02  -0.01  -0.01
 H     0.00  -0.00  -0.00
 H    -0.02   0.01   0.02
 H    -0.00  -0.00  -0.00
 H    -0.00  -0.00  -0.00
 H    -0.00  -0.00  -0.00
 H    -0.00  -0.00   0.00
 H    -0.00   0.00   0.01
 H    -0.00  -0.00   0.01
 H    -0.00   0.01  -0.01
 H    -0.00   0.00   0.01
 H     0.00  -0.00   0.01
 H    -0.00  -0.00   0.00
 H     0.00  -0.00   0.00
 H     0.01   0.01   0.01
 H    -0.02   0.01   0.01
     -307.0642
